# Supplementary material for: Characterization of Metronidazole-Resistant Giardia intestinalis Lines by Comparative Transcriptomics and Proteomics
Source: Front Microbiol. 2022 Feb 10;13:834008. doi: 10.3389/fmicb.2022.834008 (PMC8866875; doi:10.3389/fmicb.2022.834008)
Supplement: Supplementary file 1 [file Table_1.XLSX]

## Sheet: Information
Name	Sheet nummer	Comment
Summary	2	All data summed up
MTZ survival rates	3	Percentage of cells that survived in a given experiment at a given concentration
Doubling time - calibration	4	Signal - cell number relationships measured for calibration of fluorescence signal
Doubling time - signal	5	Fluorescence signal measured after 48h of incubation, two reads per plate
Cyst data	6	Curated data from the encystation experiment

## Sheet: Summary
Table S1. Summary of phenotypic data generated from the analyzed G. intestinalis lines.
Line	EC50*	EC50		Doubling time (hours)	Attachment*	Infectivity* (Peak trophozoite number)	Encystation efficiency	Average alive cyst size
			EC90
	In µM
WB-C6	2.9 +/- 0.2	5.2+/-0.3	16.6	5.39 +/-0.8	78 %	Yes (6.5X106)	1	304.75 +/- 3.4
M1	34.7 +/- 4.6	32+/-3.2	112	6.46 +/-0.09	55 %	No (-)	0.024	239 +/-8.5
M1NR	3.4 +/- 0.5	4.5+/-0.3	15.96	5.81+/-0.12	75 %	Yes (6X106)	0.286	279.25 +/- 2.5
M2	80.4 +/- 7.5	16.25+/-1.9	53.25	6.04 +/-0.07	60 %	Yes (5.7X106)	0.025	286.75 +/- 12.7
* Data from (Tejman-Yarden et al. 2011).

## Sheet: MTZ surival rates
Conc	WB	C6NR	C60.5	C6aI
1e-20	100	100	100	100
1	99.2517	73.266	100.925	108.021
2	98.0888	177.106	103.139	92.3587
5	60.135	63.3987	105.412	62.2727
10	21.216	21.6102	102.58	74.0829
20	3.52854	2.7928	71.9737	32.1207
50	0.654116	0.768783	24.2051	10.062
1e-20	100	100	100	100
1	94.1966	80.4022	110.698	87.4535
2	81.275	83.3367	112.216	88.8858
5	52.4388	52.6437	99.809	72.7958
10	21.0697	22.7073	100.667	67.5526
20	3.58132	5.00368	57.2541	37.3104
50	0.443004	0.537308	20.3316	10.0394
1e-20	100	100	100	100
1	75.1277	88.2369	85.2921	102.287
2	78.7828	78.3518	87.7162	99.5352
5	81.3997	36.8356	82.8412	92.2973
10	33.3808	28.6583	97.0729	68.6095
20	17.3036	17.664	72.9882	58.3993
50	2.56667	0.6386	39.1065	17.9009
1e-20	100	100	100	100
1	92.8219	135.874	94.7727	82.9546
2	87.0155	84.829	104.489	87.8089
5	60.2705	60.8717	97.0828	96.1381
10	38.2022	22.3165	98.3917	89.3102
20	10.959	10.6965	81.3078	55.1116
50	5.20115	0.774275	26.7661	14.5714
1e-20	100	100	100	100
1	103.704	125.326	113.137	104.228
2	106.682	98.8921	90.0139	122.602
5	55.3341	53.3905	104.42	116.504
10	17.109	18.594	101.961	64.0532
20	3.83175	3.98465	67.2689	32.5989
50	1.06539	1.29977	23.038	9.49463
1e-20	100	100	100	100
1	75.2788	55.066	62.5321	62.2257
2	65.2869	65.2273	82.3709	81.7462
5	34.7069	36.6052	96.3453	82.0975
10	12.8504	17.2272	90.7093	46.0106
20	2.73029	4.83606	55.169	24.6373
50	0.0454264	0.159933	22.4476	7.48067
1e-20	100	100	100	100
1	74.061	102.569	100.98	72.6045
2	107.32	82.8479	97.4203	112.025
5	51.4388	48.4144	109.882	102.879
10	18.612	20.0616	103.218	80.3025
20	3.10353	3.01082	61.1632	35.623
50	-0.120919	-0.337145	41.671	6.31085
1e-20	100	100	100	100
1	102.083	79.8288	86.8489	94.8892
2	84.3881	91.9042	114.685	111.64
5	48.3472	38.3252	99.1094	77.6393
10	18.1295	17.5636	96.532	75.6721
20	4.17057	3.30812	93.0426	42.4902
50	-0.413195	-1.0259	44.6119	8.63994
1e-20	100	100	100	100
1	91.0833	89.5618	98.0864	114.195
5	50.2715	37.8593	95.3515	81.0797
10	14.6354	11.749	77.7861	69.3317
50	0.458567	1.12964	27.2917	11.5125
100	-0.454534	-1.02582	7.99495	3.32381
200	-0.401637	-0.735714	6.27115	0.471879
1e-20	100	100	100	100
1	102.534	87.8778	91.0676	103.724
5	48.4217	33.7356	74.384	81.0085
10	14.4831	12.1156	100.693	81.9175
50	0.599965	1.17803	25.2996	11.6341
100	-0.449943	-1.42152	10.392	4.38906
200	-0.319197	-0.422494	6.41661	0.637622

## Sheet: Doubling time - calibration
Conc	WB	C6NR	C605	C6aI
10000	3150	2554.5	2388.5	2564.5
50000	19705.5	17548.5	16878.5	15581.5
100000	37848	31344	32530.5	26338
500000	129024	134942	123007	118646

## Sheet: Doubling time - signal
Strain	Read 1	Read 2
WB	43529.5	49952.5
C6NR	55780.5	45821.5
C605	35283.5	35657.5
C6aI	16647.5	15026.5
WB	45390	53868
C6NR	27573	28991
C605	27478	33923
C6aI	17430	22569
WB	17725	16616
C6NR	14494	15281
C605	15393	14818
C6aI	19763	21135
WB	13190	13210
C6NR	5001	4490
C605	8637	11052
C6aI	9925	10234
WB	35113.8	29838.8
C6NR	33293.8	27835.8
C605	24246.8	19084.8
C6aI	23666.8	16564.8
WB	30144	25888
C6NR	12121	10093
C605	20062	17344
C6aI	24365	26400
WB	38000.8	32044.8
C6NR	27699.8	25334.8
C605	20317.8	22349.8
C6aI	47091.8	42426.8
WB	19839.5	20495.5
C6NR	8201.5	8786.5
C605	13665.5	12244.5
C6aI	16231.5	17151.5
WB	27375.8	27087.8
C6NR	20687.8	18103.8
C605	16490.8	14209.8
C6aI	31786.8	32223.8
WB	47083.8	41214.8
C6NR	56605.8	53349.8
C605	26837.8	28174.8
C6aI	37771.8	41316.8
WB	27450	28304
C6NR	12051	11896
C605	20060	21276
C6aI	26331	27744
WB	25338.2	26458.2
C6NR	14790.2	12974.2
C605	20963.2	24038.2
C6aI	27714.2	29985.2
WB	14175.8	11664.8
C6NR	12121.8	5621.75
C605	9759.75	8123.75
C6aI	15552.8	9019.75
WB	32866.5	34640.5
C6NR	26122.5	24482.5
C605	15263.5	15295.5
C6aI	17318.5	16273.5
WB	8533	9824
C6NR	1999	2159
C605	1353	1016
C6aI	8102	9892
WB	25106.2	31276.2
C6NR	14410.2	14373.2
C605	21191.2	25032.2
C6aI	30006.2	34493.2
WB	31394.5	24528.5
C6NR	31368.5	24230.5
C605	20536.5	16665.5
C6aI	17001.5	13750.5
WB	59509.5	51507.5
C6NR	30431.5	33231.5
C605	35531.5	34101.5
C6aI	21238.5	23707.5
WB	27149.5	30341.5
C6NR	12607.5	15147.5
C605	21087.5	22626.5
C6aI	30738.5	35010.5
WB	26149.8	25950.8
C6NR	24959.8	26359.8
C605	20808.8	18204.8
C6aI	19255.8	14778.8
WB	64837	63546
C6NR	32228	32289
C605	30432	28360
C6aI	44405	40220
WB	29055.8	26543.8
C6NR	10678.8	12024.8
C605	20336.8	21274.8
C6aI	34800.8	29758.8
WB	18715.2	15306.2
C6NR	15445.2	12725.2
C605	13466.2	12301.2
C6aI	18411.2	20753.2
WB	50842.8	54956.8
C6NR	29817.8	32064.8
C605	20054.8	20748.8
C6aI	31696.8	32396.8
WB	39601	37790
C6NR	15772	34770
C605	16810	18429
C6aI	19312	21625
WB	23098.8	24989.8
C6NR	9831.75	7902.75
C605	17328.8	13155.8
C6aI	17178.8	17282.8
WB	17177.2	20025.2
C6NR	11746.2	12171.2
C605	10964.2	10910.2
C6aI	22648.2	21962.2
WB	23180	20565
C6NR	27975	47384
C605	20753	21120
C6aI	16934	13529
WB	42187.8	35986.8
C6NR	17931.8	15737.8
C605	28227.8	26185.8
C6aI	45422.8	38905.8
WB	38226.2	28175.2
C6NR	34992.2	25480.2
C605	28843.2	19567.2
C6aI	24544.2	16463.2
WB	27975.5	27735.5
C6NR	16835.5	13674.5
C605	17830.5	13306.5
C6aI	18377.5	17425.5
WB	27396.8	25636.8
C6NR	18608.8	17638.8
C605	17570.8	17245.8
C6aI	29530.8	32965.8
WB	12963.5	15253.5
C6NR	5151.5	4926.5
C605	8631.5	7919.5
C6aI	9519.5	10133.5
WB	20775.2	16344.2
C6NR	13685.2	14156.2
C605	17543.2	13406.2
C6aI	22345.2	21694.2
WB	37548.5	38238.5
C6NR	40041.5	31864.5
C605	21312.5	17906.5
C6aI	15135.5	12711.5
WB	49132.5	50715.5
C6NR	22743.5	23621.5
C605	24217.5	22945.5
C6aI	32293.5	38416.5

## Sheet: Cyst data
Samples	Live percent	Cysts	Cysts/100 000	Alive cysts /100 000	Replicate	Mean size	SD size
WB-1	20.3	85520	259152	61661	Biorep 1	303	109
WB-2	19.6	82383	392300	93095	Biorep 2	308	105
WB-3	20.8	83770	144431	35841	Biorep 3	296	967
WB-4	21.6	83901	111868	28780	Biorep 4	312	114
Mean WB	20.6	NA	226938	54844.2	Mean	304.75	323.75
NR-1	593	82784	150516	10782	Biorep 1	272	82.5
NR-2	696	83821	270390	22445	Biorep 2	283	88.3
NR-3	461	88865	269288	13967	Biorep 3	282	81
NR-4	525	86690	254971	15447	Biorep 4	280	91.1
Mean NR	569	NA	236291	15660.2	Mean	279.25	85.725
M1-1	349	91111	46485	1781	Biorep 1	219	124
M1-2	160	48285	55500	918	Biorep 2	256	108
M1-3	474	63872	31936	1975	Biorep 3	231	128
M1-4	229	43118	36853	977	Biorep 4	250	940
Mean M1	282	NA	43852	1328.6	Mean	239	325
M2-1	2.24	106973	178288	3738	Biorep 1	262	122
M2-2	0.27	92101.3	83728	177	Biorep 2	320	178
M2-3	0.8	121260	142659	941	Biorep 3	292	127
M2-4	0.45	129974	151132	524	Biorep 4	273	83.8
Mean M2	0.94	NA	138952	1345	Mean	286.75	127.7
