# Supplementary material for: Characterization of Metronidazole-Resistant Giardia intestinalis Lines by Comparative Transcriptomics and Proteomics
Source: Front Microbiol. 2022 Feb 10;13:834008. doi: 10.3389/fmicb.2022.834008 (PMC8866875; doi:10.3389/fmicb.2022.834008)
Supplement: Supplementary file 2 [file Table_2.XLSX]

## Sheet: Information
Content	Sheet
Normalised logCPM values for all lines and replicates	1
Significantly DE genes for M1NR	2
Significantly DE genes for M1	3
Significantly DE genes for M1	4

## Sheet: logCPM_RNA
Geneid	M1-2	M1-3	M1-5	M1-7	M1-8	M1NR-0	M1NR-3	M1NR-4	M1NR-6	M1NR-7	M2-11	M2-1	M2-4	M2-8	M2-9	WB-1	WB-3	WB-4	WB-6	WB-8
GL50803_60026	6.01522	6.15801	6.23676	5.69413	5.84727	6.08908	5.9974	6.33261	5.98149	6.0836	6.26691	6.03865	6.09136	6.37308	6.43826	5.32418	5.3116	5.12428	5.196	4.99509
GL50803_60027	7.13532	7.03828	7.21823	6.83522	7.12933	6.41348	7.02897	6.93677	6.51035	6.70541	7.04749	7.97714	7.99652	7.47986	7.71427	6.08699	6.35855	5.93449	6.54094	5.97172
GL50803_60028	8.29652	8.75486	8.8013	8.42336	8.46684	8.44667	8.14399	7.95604	8.3694	8.497	8.8261	8.06147	8.44358	8.58832	8.58961	7.79138	7.88711	7.82726	7.8191	7.94356
GL50803_8044	11.9917	11.7084	11.6756	11.8784	11.9357	11.0663	11.1236	11.3149	11.1051	11.0601	10.8383	11.0039	10.6854	10.8008	10.9491	11.1854	11.1141	11.0746	11.1064	11.092
GL50803_16313	7.54314	7.96172	8.06623	7.70132	7.91611	7.63815	6.92744	7.50488	7.3172	7.46234	7.1788	6.47563	6.45889	6.98296	6.98814	7.19011	6.77957	6.70973	6.64359	6.89319
GL50803_95162	9.93815	10.604	10.747	10.3396	10.589	11.1543	9.5637	10.8239	10.614	10.7613	10.8171	9.30194	9.33539	10.5732	10.6942	10.7518	9.93016	10.0415	9.628	10.3683
GL50803_8038	8.62565	8.59527	8.52181	8.62869	8.70678	7.87694	7.9573	8.09778	7.83715	7.98218	8.00005	8.29988	8.30472	8.0892	8.20889	7.94292	7.9056	7.78646	7.93697	7.76885
GL50803_8037	8.58383	8.46396	8.38285	8.36383	8.54187	7.64016	7.83386	8.01196	7.61272	7.78427	7.53021	7.99359	7.8817	7.73675	7.87533	7.68862	7.63908	7.56901	7.74535	7.4812
GL50803_14615	7.15251	7.03466	7.15901	7.02831	7.05378	6.2479	6.56856	6.34496	6.32815	6.38668	6.29729	6.39456	6.53158	6.28717	6.20064	6.06521	6.27468	6.34174	6.4651	6.14541
GL50803_8035	7.2679	7.53594	7.59446	7.54402	7.3968	7.37195	6.79058	6.92035	7.14227	7.10706	7.22573	6.83814	7.00511	6.959	7.07887	6.8369	6.69263	6.78831	6.68322	6.83605
GL50803_14614	11.5292	11.461	11.4098	11.3214	11.5716	10.3046	10.8644	11.0173	10.3409	10.5333	10.4252	11.2005	11.0185	10.7127	10.9383	10.5711	10.5327	10.2759	10.5958	10.2303
GL50803_16312	6.88148	7.41568	7.53853	7.33929	7.22018	7.78129	6.59437	7.17385	7.5277	7.43272	7.71033	6.67574	6.58056	7.41677	7.58669	7.06999	6.58198	6.80952	6.35444	6.93006
GL50803_2452	7.88354	8.09175	8.03013	7.94696	8.0425	7.46455	7.50006	7.56021	7.27824	7.49049	7.53903	7.60282	7.46702	7.5796	7.7374	7.59569	7.4724	7.28525	7.42406	7.35892
GL50803_16311	7.31444	7.53778	7.60189	7.2921	7.46492	7.273	6.77615	7.17673	7.06649	7.18987	7.23843	6.86461	6.87825	7.17891	7.35714	7.09853	6.90785	6.6996	6.83748	6.81218
GL50803_16310	11.1014	10.9956	11.0135	10.8996	11.0213	9.99504	10.3896	10.5938	10.1075	10.227	10.0656	10.7022	10.6041	10.3411	10.479	10.1487	10.1727	9.91236	10.1856	9.80907
GL50803_22165	9.4629	9.43239	9.41365	9.54249	9.59504	9.17896	8.88895	9.25574	9.05755	9.18608	9.02597	8.99109	8.8776	9.12236	9.19416	9.16389	8.93336	8.918	8.9309	8.97321
GL50803_12945	7.48465	7.54252	7.53994	7.61861	7.61964	7.42309	7.12635	7.33162	7.31869	7.32302	7.32548	7.14784	6.97794	7.21307	7.33638	7.31112	7.10009	7.01667	7.1194	7.14232
GL50803_114498	8.01147	8.16606	8.33177	8.03488	8.23417	8.36692	7.73537	8.00485	8.19048	8.08673	8.31187	7.67257	7.57741	8.11074	8.0873	7.93147	7.52944	7.5641	7.49777	7.80186
GL50803_60030	2.97442	4.01194	4.15404	3.44966	3.22812	4.21157	3.76947	3.32795	3.91846	3.95711	4.42902	2.59301	3.07131	3.73394	3.63127	2.82815	3.28523	3.50536	3.09456	3.58914
GL50803_6702	3.97451	4.25563	3.94898	4.17207	3.56124	4.06353	3.9517	2.99337	4.35568	4.15476	4.23503	3.29118	3.57377	3.43369	2.9459	3.35749	3.7815	4.26279	3.87988	4.19259
GL50803_6700	7.99728	7.75978	7.7002	7.98604	7.99841	7.38341	7.53999	7.66077	7.47677	7.42454	7.51934	7.84441	7.84671	7.73909	7.64201	7.71842	7.65123	7.65448	7.56674	7.61282
GL50803_14278	7.05598	6.92312	6.97773	6.88855	6.95695	6.31869	6.69496	6.34291	6.43322	6.42821	6.26809	6.41424	6.52294	6.16544	6.00037	6.26166	6.47843	6.60636	6.6551	6.51129
GL50803_14277	8.28124	8.36846	8.37814	8.53602	8.39542	8.40172	7.92606	8.17589	8.31494	8.21327	8.07244	7.65648	7.4009	7.85137	7.88177	8.25048	7.8258	8.06259	7.70636	8.15276
GL50803_17025	7.53661	7.30825	7.2894	7.42437	7.44753	7.19167	7.30782	7.40668	7.3385	7.24719	7.09548	7.51781	7.46702	7.304	7.33421	7.32992	7.37461	7.33729	7.39231	7.29852
GL50803_95661	6.13416	6.28637	6.25402	6.39715	6.07494	6.46091	6.21746	5.9462	6.54316	6.33813	6.44446	6.02164	6.12857	6.31008	6.06621	6.16259	6.11174	6.27428	6.10625	6.32225
GL50803_14708	6.06809	6.16276	6.085	6.22816	6.14133	6.32245	6.28015	6.13582	6.33408	6.26871	6.32591	5.92091	6.06512	6.19991	5.94846	6.24591	6.00221	6.17713	6.13237	6.0915
GL50803_8438	5.0474	5.11095	4.9774	5.01028	5.20904	5.31189	5.0191	5.35713	5.13552	5.34204	5.32904	5.23339	5.45466	5.43414	5.54369	5.35388	5.18156	5.11355	5.13309	5.18439
GL50803_17023	5.77158	5.67918	5.81432	5.85217	5.49286	5.72212	5.65768	5.43043	5.7091	5.62202	5.70524	5.40058	5.64026	5.25684	5.29031	5.32751	5.3116	5.5328	5.42846	5.49085
GL50803_95653	7.7995	7.71551	7.70836	7.86104	7.70844	7.59265	7.4942	7.38042	7.61191	7.51639	7.5233	7.49758	7.47451	7.43656	7.55729	7.63015	7.43249	7.61919	7.39067	7.59463
GL50803_8444	10.0872	9.95959	9.96291	10.3751	10.1541	10.8018	9.96001	10.4981	10.6836	10.5727	10.6358	9.99237	10.0853	10.5652	10.4824	10.7069	10.3103	10.5644	10.1327	10.6876
GL50803_8445	9.15351	8.94162	8.82082	9.17485	9.03625	8.82049	8.64919	8.76995	8.84461	8.8311	8.67277	8.74926	8.5583	8.77622	8.75521	8.8857	8.76351	8.87655	8.63146	8.87499
GL50803_8446	7.21545	7.16354	7.13407	7.21954	7.03818	7.10548	7.56678	6.98359	7.29709	7.23372	6.86763	7.05373	7.15878	6.92561	6.72168	6.84796	7.12698	7.17344	7.25529	7.09743
GL50803_8449	5.7264	5.9428	5.88247	5.57694	5.73996	5.61369	5.84905	6.17554	5.5652	5.99672	5.48336	5.91976	5.86827	5.98581	5.94468	5.62549	5.84058	5.55941	5.72956	5.63321
GL50803_113836	3.46724	4.53321	4.45191	3.92223	3.85298	4.94289	4.35698	4.19362	4.8232	4.84697	5.21371	3.4458	4.01314	4.70119	4.77281	4.39479	4.06182	4.27889	3.93849	4.35393
GL50803_60069	2.22005	3.29551	3.06478	2.67026	2.20433	3.39717	2.66766	2.39225	3.2799	3.01664	3.94742	2.52223	3.39152	3.04196	2.9459	2.24508	2.68504	2.79938	2.85696	3.08355
GL50803_23767	4.27569	5.01118	4.96907	4.5344	4.44654	4.90658	4.89402	4.34474	4.70303	4.8659	5.269	4.56119	5.27174	4.94509	4.76426	4.31315	4.80584	4.76378	4.76937	4.87495
GL50803_29256	5.67659	5.6524	5.82359	5.52482	5.61158	5.73159	5.87486	5.76508	5.45699	5.82081	5.93514	6.00983	6.00705	5.98739	6.11411	5.43948	5.58761	5.44279	5.69704	5.44063
GL50803_10612	8.44871	8.21057	8.21681	8.33298	8.34888	7.81106	8.02564	8.06984	7.86712	7.7864	7.76193	8.21803	8.04465	8.04018	8.08086	7.98254	7.88003	7.86187	7.93765	7.80651
GL50803_15252	8.80096	8.51707	8.53245	8.70904	8.81311	8.22234	8.45477	8.74046	8.23423	8.34389	8.04275	8.72976	8.36887	8.40333	8.55717	8.42967	8.40651	8.27413	8.35868	8.21617
GL50803_101824	6.51861	6.79	6.75105	6.92922	6.45847	7.07159	6.64642	6.31179	6.86747	6.76928	7.11004	6.51566	6.71657	6.8512	6.71059	6.40253	6.49705	6.71329	6.51289	6.80475
GL50803_10609	8.0575	8.10712	7.98228	8.15548	7.99332	7.91897	7.81163	7.95637	7.87087	7.76998	7.86733	7.94959	7.78656	7.97955	8.02289	7.8873	7.6878	7.68138	7.62282	7.71043
GL50803_10608	8.43496	8.523	8.59438	8.58211	8.58525	9.15419	8.34853	8.67919	8.91194	8.8171	8.80022	8.02273	7.96423	8.56629	8.54693	8.72484	8.36908	8.49332	8.39706	8.63125
GL50803_10606	6.64296	6.25911	6.12868	6.38595	6.55417	5.95328	6.14444	6.43339	6.09415	6.09051	6.21522	6.69732	6.51811	6.46893	6.50652	6.27725	6.08289	6.09222	6.20654	6.04709
GL50803_10605	5.39025	5.37288	5.43317	5.26126	5.34107	4.71375	5.41438	4.71192	4.9548	4.86321	5.14599	5.41531	5.63135	5.15367	5.08586	4.75035	4.83275	4.80661	5.10299	4.9306
GL50803_29252	8.57302	8.28395	8.31255	8.10892	8.48058	7.452	8.09284	8.20498	7.56895	7.71475	7.56424	8.43447	8.2151	7.91709	8.02692	7.90831	8.02388	7.76147	8.08761	7.60785
GL50803_15251	9.22117	9.07491	8.96268	9.33433	9.27981	8.95546	8.90248	9.22461	8.90548	8.97317	8.63393	8.84346	8.37636	8.72883	8.8464	9.03079	8.84045	8.8813	8.64596	8.87085
GL50803_117163	2.51749	2.78596	2.12943	2.26361	2.489	2.09792	2.19507	2.46948	1.72763	2.59205	2.51624	2.77655	3.15329	2.80449	2.33328	2.39228	2.94391	2.5674	2.43664	1.87543
GL50803_15250	4.18063	4.33525	4.39706	4.51809	4.46394	4.69064	3.66197	4.3241	3.93416	4.5587	4.20083	3.68061	3.73556	4.37888	3.87318	4.23727	4.51821	4.18292	3.94565	4.21144
GL50803_10587	5.12604	4.90627	5.10077	5.07026	5.10642	4.56497	4.89105	4.61328	4.63417	4.78865	5.0311	5.27165	5.33898	5.15367	5.17567	4.77495	4.81666	4.71255	5.00184	4.75421
GL50803_113304	3.68441	3.64438	4.063	3.79258	3.58051	2.8198	2.27021	2.75508	2.3284	2.9873	3.91764	4.08843	4.25051	4.31488	4.37807	3.06204	3.56105	3.08224	2.91649	2.72289
GL50803_113303	5.5715	5.96474	5.89352	5.52278	5.37089	5.85277	5.82589	5.22307	5.79046	5.85098	5.74478	5.25174	5.47871	5.46848	5.32271	5.26636	5.61887	5.50433	5.47498	5.54979
GL50803_16363	9.14366	9.11212	9.15243	9.08598	9.24287	8.92526	8.95092	9.06814	8.89765	8.95213	9.09261	9.29455	9.24143	9.18636	9.25036	9.08147	9.02255	8.93702	9.05529	8.93546
GL50803_3755	6.2642	6.20208	6.17651	6.05238	6.33342	5.68558	5.97652	5.7788	5.68145	5.81386	5.98193	6.41424	6.2616	6.12294	6.1927	5.77812	5.90286	5.73071	6.13629	5.76533
GL50803_3756	5.8154	5.5194	5.42405	5.4855	5.73996	4.95587	5.18605	5.62695	5.06355	5.12577	5.2356	5.8359	5.81731	5.50424	5.55613	5.15268	5.46224	5.0361	5.41562	4.95316
GL50803_26838	4.05468	3.77427	3.73956	3.67241	3.87396	3.05512	3.42769	3.01414	3.11511	3.31308	3.48599	3.81993	3.5284	3.46124	3.44047	3.23516	3.69027	3.36763	3.75907	3.17855
GL50803_16364	6.8082	6.86599	6.86996	7.00142	6.83656	7.10329	6.82603	6.74431	7.06886	7.01921	7.11135	6.57004	6.79768	6.9371	6.78117	6.89698	6.86873	6.99588	6.82976	7.04482
GL50803_2572	6.63728	6.28985	6.35181	6.37693	6.6378	5.94028	6.33039	6.35212	6.12413	6.13355	6.10329	6.7486	6.50157	6.35238	6.44631	6.25643	6.30766	6.18996	6.45761	6.12767
GL50803_16365	7.0962	7.27	7.17812	7.32997	7.04975	7.43935	7.2282	7.0797	7.39399	7.24822	7.48929	7.06519	7.0277	7.40794	7.15772	7.27362	7.0727	7.23497	7.02959	7.26689
GL50803_94542	7.39075	7.60217	7.62528	7.59887	7.32863	7.98338	7.34469	7.51037	7.95893	7.77106	7.88859	7.22509	7.15318	7.54354	7.52917	7.75195	7.31	7.64551	7.24154	7.70446
GL50803_23655	5.02767	4.91531	4.8696	5.14388	4.77677	5.10315	4.84877	4.40102	5.30015	5.06623	5.29702	4.68247	4.96341	5.03645	4.61053	4.85098	4.8696	5.28116	4.67557	5.31209
GL50803_3896	7.65025	7.34719	7.58222	7.15966	7.56788	6.32745	7.08272	7.47663	6.51992	6.76928	6.36615	7.55634	7.30887	6.78642	7.13302	6.74587	7.28391	6.7984	7.1623	6.44913
GL50803_26894	5.85931	5.95051	5.85559	5.75283	5.69499	5.33194	5.71595	5.34694	5.26952	5.59958	6.09666	6.32694	6.36737	6.17379	6.24127	5.28018	5.54268	5.31434	5.52843	5.32253
GL50803_60083	7.46277	7.45379	7.52225	7.34045	7.37489	6.83567	7.19183	7.05047	6.77017	7.03063	6.79987	6.98465	7.05662	6.90986	6.78117	6.98555	6.96492	6.8145	7.18593	6.84211
GL50803_60084	3.15804	3.61139	3.64856	3.40599	3.29186	3.46229	3.5458	3.15171	3.39032	3.65528	3.94151	3.33314	4.00212	3.53224	3.534	2.5142	3.27741	2.86056	3.28727	3.05045
GL50803_60085	3.23748	3.9251	3.55143	2.96323	2.8588	3.24685	3.56831	2.52842	3.30429	3.59821	3.7179	2.88396	3.86286	3.14748	3.1435	2.49063	3.25371	2.92745	3.20013	3.09171
GL50803_113297	4.63967	5.11488	5.20735	4.91069	4.66988	4.58599	4.93501	4.06515	4.68457	4.85781	4.74268	4.02584	4.35815	4.58076	4.27347	4.13074	4.57669	4.5785	4.55198	4.65583
GL50803_5324	6.3718	6.27324	6.24196	6.44216	6.0772	6.3981	6.17165	5.71204	6.45969	6.18828	6.4213	5.9549	6.08484	6.07916	5.84276	6.18204	6.1205	6.4352	6.09261	6.46414
GL50803_88581	7.42415	7.24647	7.14521	7.50782	7.42194	7.35674	6.93106	7.30816	7.3152	7.21381	7.35688	7.14392	6.95741	7.37754	7.43195	7.44784	7.01747	7.14166	6.94412	7.30248
GL50803_5328	9.11575	8.72223	8.87396	8.66596	9.08794	7.96424	8.61896	8.67797	8.15963	8.19734	7.71337	8.67473	8.35052	8.03446	8.31077	8.40604	8.53885	8.21156	8.70768	8.14469
GL50803_13896	7.55525	7.31851	7.25639	7.40287	7.45669	7.06037	7.36196	7.30711	7.16519	7.14353	7.28465	7.79928	7.7773	7.55637	7.59455	7.28694	7.34267	7.23497	7.47506	7.21415
GL50803_16297	5.95643	5.76544	5.8869	5.74058	5.75841	5.54663	5.80709	5.53832	5.60172	5.56194	5.97472	6.23495	6.25465	5.88091	5.86493	5.55905	5.90539	5.79817	5.92428	5.665
GL50803_16298	9.88028	9.99906	9.94177	9.85606	9.89379	9.49129	9.71319	10.018	9.37732	9.6843	9.48495	9.93164	9.79382	9.67315	9.90819	9.84012	9.73979	9.41376	9.61906	9.42318
GL50803_5333	9.99894	10.0423	10.0036	9.85271	10.0555	9.56911	9.7134	9.97041	9.35294	9.63639	9.58175	10.0577	9.80576	9.70195	10.0645	9.83845	9.6218	9.45535	9.6946	9.51336
GL50803_16299	7.99601	7.99327	7.93064	8.15317	7.88802	7.96745	7.64782	7.50945	7.91078	7.71437	7.78107	7.45744	7.33929	7.5775	7.45605	7.7965	7.5855	7.88125	7.51773	7.91079
GL50803_2830	6.29031	5.80002	5.8351	5.98126	6.14457	5.47405	5.5506	5.92443	5.50861	5.61724	5.40397	6.21545	5.9932	5.78787	5.93519	5.81773	5.89777	5.58682	5.77247	5.68266
GL50803_2833	5.59348	5.51346	5.48961	5.63862	5.52968	5.20723	5.44714	5.11425	5.44058	5.29892	5.16892	5.39564	5.3346	5.20617	5.25412	5.32418	5.55728	5.61753	5.56143	5.48157
GL50803_2834	8.26105	8.63804	8.65246	8.44913	8.55675	9.13933	8.37271	8.88171	8.7645	9.02084	8.89838	8.46781	8.62042	8.9355	9.01966	9.00489	8.58805	8.54032	8.52851	8.71617
GL50803_16300	7.13878	7.00638	6.92377	7.09788	6.98072	6.63038	6.88847	6.45539	6.72573	6.66276	6.53549	6.76019	6.68504	6.57362	6.351	6.58683	6.62573	6.75014	6.72388	6.74845
GL50803_60090	5.84106	5.90018	5.86909	5.39682	5.82456	5.20179	5.25704	4.87124	4.95737	5.20436	5.33806	6.12777	6.1857	5.63498	5.9218	4.55395	4.99403	4.73373	5.18091	4.98855
GL50803_113284	6.12838	6.23675	6.21049	5.91893	6.28921	6.1081	6.34567	6.58425	5.8851	6.28286	6.0342	6.55977	6.5006	6.32265	6.42068	6.29607	5.98792	5.87007	6.21471	5.97172
GL50803_17058	7.70251	7.49696	7.36836	7.70853	7.56948	6.94712	7.12128	6.86712	7.07301	6.95752	7.14772	7.22276	7.32775	7.1796	7.1446	7.24309	7.16454	7.44858	7.11742	7.35427
GL50803_1890	6.79732	6.61171	6.58782	6.70525	6.82112	5.89213	6.46442	6.5799	6.03952	6.08821	6.30881	6.88003	6.61714	6.4218	6.45563	6.49207	6.48183	6.28389	6.57424	6.36496
GL50803_17056	9.92821	10.1737	10.1735	10.1752	9.92765	10.0144	9.74431	10.0286	9.7291	9.89724	10.3479	10.3756	10.3594	10.4024	10.5342	10.1767	9.79677	9.68706	9.7155	9.75992
GL50803_17055	10.5181	10.6285	10.6565	10.7121	10.5671	10.6775	10.1386	10.5155	10.3767	10.3985	10.8419	10.6392	10.8128	10.8298	10.8014	10.6937	10.3468	10.4393	10.2715	10.5213
GL50803_17054	12.8949	12.686	12.7579	12.4965	12.8191	11.8405	12.1709	12.2986	11.8556	12.009	12.34	12.9836	12.9872	12.564	12.7443	12.1629	12.1819	11.9316	12.3042	11.9232
GL50803_17053	9.48001	9.78481	9.88684	9.63913	9.72258	10.581	9.86312	10.1972	10.3085	10.3664	10.022	9.5724	9.73627	10.0625	10.0281	10.2434	10.0574	10.0018	9.96484	10.1404
GL50803_4644	6.82758	6.76021	6.85647	6.95217	6.76677	6.91674	6.73031	6.56326	6.92363	6.85906	7.11661	6.62456	6.54494	6.96463	6.91951	7.07197	6.81644	6.94382	6.76241	7.03745
GL50803_91480	7.51286	7.8772	7.83414	7.8167	7.61224	8.18665	7.6727	7.68809	8.1184	7.96755	8.436	7.60994	7.76431	8.08588	8.01029	8.00663	7.83715	7.96448	7.64993	7.99884
GL50803_91476	7.11502	7.24512	7.20409	7.28066	7.06579	7.43008	7.13705	7.10836	7.41839	7.3439	7.57047	7.14588	7.20156	7.45095	7.33854	7.41025	7.06874	7.23991	7.12059	7.27408
GL50803_17051	5.0351	5.41969	5.54673	5.38562	5.12404	5.9288	5.41231	5.19378	5.69994	5.74104	5.78491	4.99282	5.15719	5.58785	5.48765	5.55052	5.33626	5.51796	5.31967	5.45809
GL50803_91504	7.35508	7.42243	7.33794	7.39004	7.20371	7.25211	7.30949	6.84773	7.36965	7.23788	7.71423	7.58664	7.77284	7.65012	7.41087	7.11404	7.24287	7.43284	7.27283	7.48236
GL50803_34357	4.73704	4.62423	4.78667	4.4249	4.55443	3.8297	4.29536	3.61303	3.93416	3.79727	4.01084	4.34921	4.43801	4.06248	4.17366	3.8496	3.96783	3.77423	4.04568	3.783
GL50803_50010	2.59997	2.84392	3.11096	2.28305	2.76084	0.939702	1.21077	-0.664475	1.0689	0.657442	1.04628	0.446955	0.54885	0.885471	0.489481	-0.688436	-0.236851	0.806058	0.0908347	0.63567
GL50803_50012	1.1666	2.10609	1.90317	1.88534	1.89109	3.03079	3.01215	2.88479	2.86491	3.27312	3.85618	3.95147	4.04033	3.98867	4.16719	2.69008	2.75424	2.353	2.30919	2.13432
GL50803_50013	-1.57398	-0.059637	0.149634	0.0333138	-0.323511	2.87551	2.7876	1.97153	2.84289	2.27353	4.4163	4.30069	4.25516	4.27403	4.2119	0.867231	1.31103	2.02676	0.642382	1.71567
GL50803_50014	-2.16108	-0.563263	-0.608989	-1.70491	-0.903537	1.95008	1.28511	0.689231	1.62812	1.75234	1.46389	0.103355	0.720043	0.772715	1.7411	0.493152	0.927424	0.806058	0.532528	1.24549
GL50803_50015	3.03496	2.98799	2.93387	2.88904	2.489	2.92915	2.66766	2.13216	2.80921	2.85281	3.0649	2.00408	2.32949	2.33392	2.30996	1.9662	1.88458	1.79565	1.47593	1.94914
GL50803_50016	4.60681	4.58511	4.65259	4.52627	4.48113	4.3751	4.71733	4.74957	4.40536	4.38963	2.99818	3.3672	3.41664	3.25633	3.26971	3.93504	3.6725	3.64108	3.93129	3.88512
GL50803_50030	0.599257	1.35709	0.875858	0.799071	0.808588	1.56586	1.21077	0.20231	1.77492	0.843556	3.25786	2.7144	2.86779	3.23521	3.26971	1.10314	0.96683	1.36008	1.06693	1.24549
GL50803_116477	6.67819	7.24692	7.77859	6.99406	7.03411	6.09495	5.5506	5.66521	5.77019	5.99794	11.4524	10.881	11.2691	11.2293	11.2054	6.43609	6.35947	6.24262	6.40986	6.46885
GL50803_96616	6.35012	6.35525	6.31283	6.4454	6.35596	7.07977	6.9033	6.99278	7.14902	7.02282	6.47851	6.41912	6.51908	6.51676	6.45031	7.27492	6.90088	6.99491	6.88993	7.00919
GL50803_27836	7.72144	7.39765	7.40125	7.45255	7.60755	7.57646	7.96792	7.8989	7.64092	7.65421	6.85275	7.44832	7.21892	7.01275	7.03155	7.88984	7.9248	7.89411	7.98837	7.80465
GL50803_20315	5.43212	4.97921	5.05819	4.8791	5.22545	4.76627	5.55812	5.34078	5.2757	4.9894	4.43324	5.25174	5.11433	4.4945	4.747	5.21514	5.53778	5.50296	5.73989	5.30859
GL50803_27835	3.5799	3.45899	3.45923	3.37008	3.22812	3.31895	4.01861	2.83896	3.582	3.50469	2.94013	3.18061	3.71546	2.58831	2.54779	3.05402	4.00143	4.09472	4.02555	3.77289
GL50803_17157	4.5968	4.72792	4.47564	4.71702	4.27184	5.32945	4.97486	4.15205	5.66271	5.33624	4.96276	3.90585	4.57819	4.4309	3.92013	4.79915	5.17527	5.8104	5.06403	5.64296
GL50803_96605	7.66189	7.53887	7.49493	7.80582	7.49992	8.18045	7.96898	7.83322	8.26147	8.09104	7.58948	7.24903	7.315	7.53059	7.3065	8.18704	7.99825	8.29149	7.9354	8.29359
GL50803_112630	5.5783	5.3194	5.24581	5.30708	5.38922	5.20723	5.726	5.44006	5.33014	5.38016	5.50555	5.74557	5.56923	5.56052	5.5807	5.80942	5.66602	5.81703	5.89499	5.74736
GL50803_10038	7.78195	7.39563	7.36042	7.43853	7.72513	7.32019	7.90226	7.91969	7.59059	7.62157	6.5694	7.53027	7.13753	6.92725	7.1413	7.71461	7.84046	7.72932	7.96125	7.58996
GL50803_15101	6.56469	6.42969	6.34055	6.637	6.59975	7.08273	7.01675	7.17846	7.01695	7.06087	6.23346	6.42963	6.27081	6.41007	6.43557	7.2338	6.9637	7.10465	6.90056	7.14379
GL50803_10036	5.24829	4.97056	4.81485	5.13321	5.10642	5.31693	5.57118	5.68315	5.51559	5.3343	4.55815	5.15172	5.04353	4.7689	5.04055	5.48493	5.55566	5.45842	5.65068	5.42457
GL50803_10034	5.27573	5.6001	5.60974	5.58676	5.29321	6.68499	6.27788	5.82214	6.72573	6.50266	6.06305	5.23892	5.4302	5.59409	5.45613	6.23176	6.1762	6.47976	6.14953	6.56355
GL50803_10033	5.67659	5.503	5.69559	5.72822	5.49286	6.35343	5.91199	6.37538	6.26743	6.23375	5.67352	5.48365	5.25559	5.78787	5.79528	6.55379	6.09516	6.10311	5.9423	6.20021
GL50803_15099	8.08252	7.78435	7.68629	7.64655	8.05633	7.73639	8.44366	8.51358	7.95187	8.0588	7.04198	8.01147	7.82966	7.46406	7.64317	8.2109	8.34662	8.107	8.49824	8.03816
GL50803_17155	5.82114	5.92165	5.81199	5.78045	5.88909	6.57467	6.30939	6.35721	6.37686	6.4809	5.70524	5.49448	5.44655	5.56687	5.59764	6.51999	6.20841	6.21025	6.21915	6.34547
GL50803_10027	5.9354	5.82542	5.63892	5.92203	5.95579	6.08908	6.37363	6.40812	6.19213	6.18182	5.47111	5.86718	5.59513	5.6208	5.65429	6.48537	6.23891	6.30684	6.28132	6.24388
GL50803_17154	6.23654	6.1542	6.07726	6.20414	6.1829	6.27275	6.31273	6.38438	6.2664	6.30483	5.22834	5.57392	5.23691	5.38703	5.38818	6.36575	6.24993	6.20098	6.33616	6.18122
GL50803_13999	5.84811	5.95928	5.94329	5.84728	5.81645	6.30734	6.47538	6.05293	6.50947	6.3754	5.82075	5.73778	6.01529	5.93922	5.80156	6.23442	6.37512	6.43089	6.38374	6.30744
GL50803_13998	6.8053	7.1114	7.16996	6.8758	7.02418	8.11794	7.29213	7.75941	7.87968	7.81032	7.47914	6.74602	6.79688	7.29191	7.45605	7.87626	7.51871	7.42924	7.43555	7.6657
GL50803_17153	11.186	11.0409	11.0634	11.0205	11.2686	11.2747	11.4241	11.6234	11.1894	11.3768	10.6061	10.9643	10.901	10.6938	10.8838	11.5781	11.5759	11.3751	11.6866	11.3739
GL50803_13996	5.88832	5.84092	5.80498	5.83251	5.89552	5.97257	6.37363	6.31179	6.01265	6.2043	5.59292	6.27407	6.2754	5.91784	5.91408	6.13149	6.46301	6.25569	6.47132	6.08743
GL50803_5649	8.01084	7.90668	7.89479	7.93549	8.20523	8.42787	8.36978	8.6022	8.30768	8.46011	7.52922	7.79052	7.77163	7.8189	7.84473	8.68985	8.57993	8.41317	8.65063	8.49197
GL50803_5648	5.94332	6.14558	6.1945	6.03528	5.99701	7.04602	6.80328	6.80143	6.98399	6.92759	6.1112	5.93801	5.98482	6.24816	6.10736	6.9433	6.74386	6.80786	6.66815	6.92265
GL50803_13995	5.46916	5.34304	5.44524	5.34458	5.26767	5.48752	5.91199	5.14988	5.63414	5.40626	5.00302	5.05055	5.28998	4.71269	4.78555	5.17688	5.66003	5.71423	5.87637	5.69477
GL50803_17152	5.53703	5.47423	5.62838	5.54106	5.42874	5.83707	5.91785	5.55967	5.80478	5.76716	5.269	5.20354	5.30351	5.08744	5.01914	5.75604	5.74889	5.87007	5.90145	5.84351
GL50803_17151	5.0177	4.61038	4.48151	4.58227	4.79338	4.86246	5.11649	5.25831	4.93672	4.88987	4.06073	4.89115	4.43801	4.4585	4.58647	5.1583	5.09973	4.96026	5.28197	4.93514
GL50803_17150	8.89022	8.77982	8.87172	8.57548	8.97036	8.03322	8.54925	8.75557	8.08917	8.33664	8.04619	8.90111	9.06302	8.66585	8.6745	8.36166	8.48727	8.05933	8.48263	8.03075
GL50803_7590	5.57999	5.52088	5.62838	5.62535	5.56558	6.36807	5.99878	6.20294	6.22974	6.3497	5.72944	5.33326	5.38213	5.65102	5.58313	6.32635	6.13895	6.12287	6.04005	6.20774
GL50803_14490	5.77898	5.88415	5.6546	5.97977	5.68167	6.71584	6.2328	5.97165	6.68608	6.49313	6.09799	5.43792	5.71641	5.73994	5.57092	6.28669	6.31722	6.61526	6.3266	6.66342
GL50803_7588	10.0489	9.89259	9.85016	9.94666	10.0045	10.2841	10.433	10.4793	10.3455	10.3066	9.90136	10.3052	10.3086	10.0643	10.1099	10.5265	10.5263	10.4085	10.6042	10.3935
GL50803_20307	4.57996	4.51251	4.56683	4.58227	4.61798	4.84512	5.07779	5.1915	5.00277	4.89515	4.40347	5.14977	5.0859	4.77257	4.62004	4.97296	4.95781	4.98206	5.25772	4.84389
GL50803_24555	4.33308	4.25919	4.3529	4.37594	4.14383	5.20451	5.56932	5.31591	5.40345	5.30091	4.65878	5.0878	4.76581	4.7689	4.71629	5.14326	5.38435	5.53549	5.39484	5.38694
GL50803_14488	7.07352	6.80346	6.76315	6.71512	7.0618	6.74698	7.3	7.32228	6.93278	6.98684	6.04112	6.9213	6.61985	6.41124	6.63521	7.19968	7.31812	7.12572	7.41635	7.02099
GL50803_14487	5.45261	5.64698	5.48085	5.72999	5.41091	6.13259	6.26875	5.44006	6.26018	6.13689	5.61535	5.35718	5.67884	5.58577	5.23258	5.91059	6.08064	6.29343	6.21026	6.3309
GL50803_7579	5.87458	5.92612	5.89791	6.1823	5.91841	6.44489	6.29034	6.66691	6.33309	6.39601	5.79641	5.93687	5.74148	5.9112	5.96535	6.52652	6.33803	6.19166	6.28415	6.34291
GL50803_7578	7.88628	7.42876	7.50361	7.37653	7.84518	7.19373	8.02801	8.12667	7.52295	7.48744	6.58464	7.65785	7.40875	6.94281	7.2317	7.84929	7.98212	7.64084	8.20266	7.48662
GL50803_7577	6.21052	6.04105	5.9914	6.04243	6.03824	6.0876	6.5667	6.06169	6.22016	6.17425	5.48539	5.80766	5.70286	5.61468	5.6681	6.3305	6.50125	6.40765	6.56904	6.4235
GL50803_17149	7.46323	7.18285	7.2409	7.38387	7.49104	7.62906	7.518	7.8141	7.65797	7.62435	7.00352	7.09598	6.90067	7.07054	7.08317	7.84813	7.63259	7.65756	7.54716	7.69445
GL50803_88245	4.9668	5.50898	5.45123	5.44292	5.03836	6.4835	5.84752	5.44197	6.49366	6.28487	5.9232	4.58743	5.18425	5.39658	5.1298	5.89384	6.04542	6.32168	5.65833	6.46963
GL50803_116713	2.93259	3.18024	2.67161	2.93892	3.10932	3.63363	3.38607	4.35292	3.41292	3.6365	2.25564	2.80664	2.72763	2.81876	2.58712	3.55225	3.7366	3.32485	3.69252	3.3516
GL50803_134442	4.19396	4.2698	4.62633	4.45948	4.45003	4.53068	4.67648	4.98608	4.6148	4.83329	3.60287	4.15233	4.25516	4.1327	4.0169	4.83936	4.82741	4.5785	4.90045	4.52034
GL50803_60130	4.9668	5.20794	5.15688	4.75928	4.99833	5.21804	5.74917	5.69767	5.06355	5.62202	4.07699	4.53446	4.64348	4.4585	4.48603	5.57875	5.56532	5.28595	5.63858	5.38362
GL50803_50032	5.32708	5.55164	5.53831	5.41676	5.4127	5.57425	5.48706	5.51847	5.56014	5.70545	8.02854	7.71782	8.14105	8.16341	7.88719	5.83187	5.75453	5.58682	5.62192	5.73309
GL50803_50033	2.07379	2.55097	2.67161	2.16226	2.25319	1.63205	1.69272	1.63856	2.23001	2.25723	8.37568	8.40833	8.40906	8.57077	8.59594	1.66297	1.48397	2.02676	1.72931	1.73664
GL50803_50035	-0.0687246	0.563504	0.263052	0.500031	-0.42234	1.46051	1.42321	1.90637	1.62812	2.08331	1.36145	1.69642	1.64234	1.72494	1.84208	-1.36194	-1.63507	-1.13303	-1.55562	-0.756124
GL50803_50036	-1.15788	-0.466153	-0.422013	-1.42706	-0.903537	0.517706	-0.889722	0.689231	0.0695463	-0.497056	2.00687	2.21327	2.1414	2.88807	2.66269	0.289648	-0.236851	-0.320818	-0.396297	-0.350339
GL50803_50039	2.54551	2.68386	2.45	2.46428	2.52923	3.62553	3.00117	2.31066	3.83166	3.5522	3.02077	2.55805	2.63078	2.57155	3.01962	2.46666	3.36113	3.66087	3.16987	3.62893
GL50803_87706	5.53353	5.84329	5.87802	5.76152	5.75276	6.18314	6.02071	6.2198	5.938	6.38668	6.15779	5.99139	6.15493	6.16544	6.27025	6.14665	6.20738	5.93652	6.11104	6.12767
GL50803_50041	2.45976	2.22719	2.42584	2.3945	2.11905	1.89723	2.07447	2.18807	1.65365	2.24075	2.09465	2.15208	2.38145	2.41129	2.23767	1.98319	2.42699	1.9484	2.22928	2.19617
GL50803_2338	7.94564	7.63161	7.52296	7.49485	7.89381	6.99506	7.49322	7.64796	7.25132	7.19469	6.43713	7.40471	7.14068	6.89479	7.07973	7.49117	7.55835	7.39973	7.55742	7.27229
GL50803_21198	7.01021	6.90792	6.90424	6.91449	6.88322	7.0029	7.15637	6.93609	7.08185	7.01133	6.77601	7.00481	7.12107	6.89563	6.83933	6.98502	7.09621	7.14605	7.08171	7.08982
GL50803_15109	7.4986	7.52602	7.4619	7.74754	7.36705	7.9334	7.61892	7.32176	8.00211	7.78923	7.60591	7.2802	7.34639	7.50545	7.28648	7.75875	7.57079	7.92026	7.52701	7.95059
GL50803_10079	5.9512	5.90018	5.76943	6.13226	5.89295	6.16788	5.9863	5.99665	6.18339	5.98192	5.83675	5.76359	5.71472	5.86381	5.8549	6.13054	5.9155	6.002	5.92065	6.09049
GL50803_15110	7.22739	6.98131	6.95892	6.85727	7.20784	6.35466	7.05709	7.09135	6.5744	6.54354	6.10857	7.12911	6.98005	6.60997	6.72499	6.87836	6.9637	6.78381	7.10148	6.66547
GL50803_16376	9.36286	9.29802	9.26095	9.39129	9.37819	9.52964	9.40213	9.63232	9.42199	9.45174	9.2004	9.31137	9.23453	9.22118	9.31931	9.67077	9.49602	9.47906	9.42808	9.50917
GL50803_34684	7.35112	7.4378	7.50434	7.67764	7.56707	8.2119	7.36089	7.85461	8.07537	7.92821	7.92459	7.18841	7.16002	7.74657	7.70648	7.93503	7.49026	7.76319	7.3585	7.92769
GL50803_15112	5.88421	6.06866	6.01386	6.02377	5.94468	6.25448	6.12053	6.06791	6.27773	6.09281	6.02585	5.84076	5.74644	5.98106	5.87887	6.32301	6.06029	6.04311	6.1253	6.2448
GL50803_21201	7.42368	7.3753	7.35243	7.4282	7.48423	7.06636	7.19484	7.30605	7.13436	7.12119	7.03921	7.33716	7.15816	7.18305	7.29096	7.41025	7.2191	7.09559	7.27816	7.11054
GL50803_15113	5.92611	5.80002	5.93047	5.83251	5.86179	5.8597	6.01389	5.85129	5.86475	5.74104	6.54721	6.70799	7.09083	6.66728	6.51036	6.07911	6.2786	6.11392	6.37382	6.04604
GL50803_10091	9.94999	10.1743	10.1333	9.9298	10.0005	10.1471	9.98923	10.4233	9.92984	10.2385	9.95153	10.0966	9.98961	9.99074	10.2794	10.2847	9.95004	9.74521	9.88578	9.82667
GL50803_16375	6.22034	6.46706	6.54501	6.44216	6.4153	7.0551	6.62779	6.66691	6.96564	6.91401	6.87074	6.45914	6.63509	6.78005	6.70166	6.85721	6.73818	6.75187	6.69443	6.77719
GL50803_16374	6.80458	6.81919	6.7823	7.13112	6.80414	7.27559	6.94546	6.92104	7.24975	7.13017	7.05503	6.73498	6.80404	7.00497	6.94338	7.19422	7.00806	7.21754	6.85613	7.19534
GL50803_16373	6.2138	6.13207	6.22281	6.20031	6.03475	6.3237	6.5667	6.01222	6.38164	6.3078	6.41599	6.37209	6.42421	6.25211	6.18471	6.33547	6.35298	6.41276	6.49164	6.42512
GL50803_114815	7.69354	8.39455	8.61689	8.05728	8.41769	9.71986	8.17426	9.44677	9.26211	9.44512	10.0885	8.37315	8.54626	9.91244	10.0187	9.33972	8.67148	8.68989	8.44917	8.96018
GL50803_39904	7.40755	7.36131	7.46339	7.42109	7.42683	7.40841	7.58299	7.25243	7.4696	7.40388	7.4081	7.49258	7.60908	7.36483	7.36988	7.69056	7.66963	7.7143	7.76926	7.75093
GL50803_134441	4.81968	5.01118	5.05426	5.01901	5.06141	4.71375	5.01637	5.34898	4.35178	5.02592	4.55041	5.23339	5.12707	4.89547	4.94918	4.9772	5.0661	4.63212	5.09978	4.6992
GL50803_116712	1.62621	1.74965	1.25063	1.77981	2.13651	2.18868	2.13603	2.82727	2.16049	2.28964	1.91341	1.96902	2.25717	2.31391	2.33328	1.74496	2.24663	1.66455	2.11958	2.13432
GL50803_114813	6.5044	6.62967	6.73884	6.49834	6.58153	6.45063	6.68212	6.59979	6.32616	6.6697	6.85903	6.99286	7.04994	7.04724	6.97615	7.00283	6.95822	6.7685	6.95437	6.90597
GL50803_15867	5.84388	5.86445	5.87356	6.03671	5.86179	6.3705	5.83055	5.91755	6.24031	6.05089	6.03282	5.55926	5.53905	5.96029	5.83053	6.22553	5.81111	6.12376	5.72956	6.10567
GL50803_15868	5.95512	6.0234	6.09652	6.16275	5.90319	6.38257	6.11545	6.05919	6.28183	6.21594	6.15779	5.74687	5.78231	6.03706	5.87688	6.25468	6.02105	6.08766	5.97591	6.23378
GL50803_15869	9.8147	9.95206	9.94828	10.0197	9.96364	10.1816	9.85819	10.1761	9.90223	10.0959	10.0559	9.93072	9.88119	10.1045	10.1913	10.1573	9.85569	9.80167	9.77551	9.86131
GL50803_88735	6.36297	6.6331	6.69151	6.60646	6.46971	7.18686	6.67867	6.85062	7.08889	7.07546	6.8908	6.43365	6.26966	6.69558	6.67339	7.1777	6.80289	6.84834	6.78155	7.00596
GL50803_22850	9.06977	9.08484	9.1367	9.06472	9.15562	9.34987	9.23123	9.41344	9.25679	9.29634	8.92744	9.02749	8.78559	8.90385	9.06911	9.48184	9.23225	9.13507	9.32742	9.15333
GL50803_16263	8.31062	8.12086	8.16986	7.90405	8.38586	7.52567	8.21554	8.31054	7.55843	7.73915	7.22694	8.30736	8.03623	7.61273	7.88522	8.03007	8.23176	7.93836	8.29036	7.69043
GL50803_12949	8.10093	7.74211	7.78987	8.08038	8.26353	7.81907	7.78506	8.08954	7.90913	7.87915	7.49938	7.67902	7.57508	7.66451	7.73138	8.14801	7.97096	7.904	7.89412	7.97781
GL50803_2261	7.33616	7.22209	7.24608	7.28849	7.28525	7.0068	7.14393	7.10473	7.04435	6.98931	6.94568	7.37698	7.36908	7.21712	7.17395	7.22758	7.15923	7.15655	7.30869	7.09794
GL50803_12950	7.59811	7.42994	7.47668	7.34277	7.57149	6.84878	7.26024	7.21592	6.86406	6.96944	7.04198	7.90884	7.90223	7.3955	7.51267	7.0665	7.3328	7.08144	7.46295	7.02845
GL50803_60147	8.46347	8.50459	8.51646	8.25698	8.46986	7.70454	8.28598	8.65832	7.81363	8.17989	7.55169	8.50481	8.20222	7.90794	8.28223	8.12356	8.44255	7.85142	8.18102	7.6153
GL50803_16264	8.20066	8.21653	8.24037	8.35324	8.15711	8.19455	8.04349	7.97371	8.1913	8.09621	8.21819	8.26237	8.30276	8.17107	8.10392	8.29198	8.19153	8.25004	8.09909	8.26997
GL50803_16265	11.2766	11.2422	11.1679	11.0896	11.2518	10.9282	11.2074	11.4101	10.9121	11.0849	10.683	11.2194	11.1238	10.9161	11.089	11.2955	11.1575	10.9791	11.2017	10.9954
GL50803_8415	8.13302	8.03431	7.92203	8.1038	8.06719	7.53327	7.68863	7.74472	7.53072	7.5296	7.19068	7.51326	7.25534	7.3078	7.36777	7.69637	7.55431	7.65602	7.45607	7.59392
GL50803_101739	5.07649	5.24427	5.13842	5.29517	5.01258	5.64608	5.36382	4.91883	5.66271	5.45171	5.39536	4.96862	5.22036	5.09332	4.98274	5.40206	5.37888	5.57383	5.29745	5.54236
GL50803_14702	7.39557	7.89502	8.07887	7.68085	7.78277	8.48327	7.62116	7.95838	8.32018	8.17962	8.15865	7.78896	7.85821	7.97876	8.00122	8.01543	7.63985	7.79963	7.57427	7.9885
GL50803_8410	5.39987	5.51494	5.34575	5.41896	5.42874	5.20723	4.9029	5.2452	5.10114	5.20648	5.05318	5.22413	5.3346	5.44338	5.19171	5.41933	5.25702	5.38446	5.36043	5.36354
GL50803_22855	9.48883	9.51435	9.5625	9.53225	9.60007	9.56739	9.26664	9.50341	9.4228	9.46997	9.19343	9.16671	9.09466	9.14183	9.26559	9.31927	9.14167	9.18568	9.17761	9.22821
GL50803_8407	8.77586	8.86072	9.04279	9.00029	9.06375	9.39331	8.64346	9.21188	9.18993	9.21366	9.32883	8.60026	8.67782	9.13756	9.17574	9.45497	9.05262	9.09982	9.00829	9.23053
GL50803_16266	6.86698	7.05167	6.92377	7.32705	7.06294	7.13145	6.81117	7.11498	6.95477	6.95436	6.62389	6.29634	6.21344	6.64041	6.55194	7.16705	6.90912	7.02862	6.64689	7.15988
GL50803_8405	6.98996	7.21341	7.23657	7.15175	7.18809	7.58588	7.13893	7.4892	7.50246	7.5091	7.26646	6.90517	6.94091	7.2471	7.28872	7.60224	7.21655	7.27886	7.16499	7.38281
GL50803_14699	9.93749	10.0096	10.0002	9.72326	10.0058	9.31787	9.84988	10.079	9.35537	9.60826	9.27466	9.92279	9.91445	9.49926	9.74894	9.80367	9.82962	9.4144	9.90342	9.37113
GL50803_16267	7.00581	7.54362	7.58903	7.42328	7.25258	7.98931	7.25735	7.64879	7.6556	7.70239	7.64868	6.88062	6.79609	7.52353	7.54424	7.74107	7.29847	7.40597	7.08779	7.45929
GL50803_50045	3.11194	3.62798	3.37342	3.06781	3.0735	2.18868	1.74634	1.52737	1.70339	1.57965	3.08647	3.33314	3.39152	2.87447	3.1435	1.50722	1.90501	2.19908	1.81	2.01926
GL50803_50046	3.24604	3.51952	3.86164	3.68708	3.37515	2.00106	1.45577	1.24061	2.03012	2.11981	3.81801	3.81993	3.98543	4.15536	4.08029	2.06527	2.26255	1.83102	2.00085	2.05308
GL50803_114121	1.82219	2.80554	2.52013	2.64042	2.28486	2.57259	1.87226	1.83812	2.56203	2.35234	4.76292	4.26862	4.81387	4.63821	4.49122	1.70454	2.02187	2.40086	2.13219	2.38063
GL50803_137605	6.93144	7.14637	7.15258	7.1734	7.15526	5.49644	5.31586	5.58938	5.31422	5.4695	7.66221	7.67495	7.63962	7.65162	7.71649	6.17373	6.05573	5.90368	6.01132	5.96508
GL50803_114120	5.59515	5.95819	6.11741	5.72999	5.79186	5.59099	5.19331	5.2408	5.4479	5.57021	6.30536	5.55483	5.90572	6.21213	6.28228	5.42089	5.27282	5.21576	5.15489	5.20897
GL50803_114119	8.40493	8.63172	8.63577	8.41512	8.64119	8.68407	8.59061	8.93765	8.33258	8.83951	8.82509	8.9442	8.96816	8.97346	9.17069	8.89204	8.76543	8.42697	8.69632	8.58341
GL50803_8658	8.24912	7.87373	7.95669	7.95418	8.1539	7.56379	8.07658	8.00063	7.74441	7.66544	7.98434	8.80079	8.63855	8.30982	8.44593	7.91469	8.06105	7.81407	8.21067	7.73831
GL50803_8657	7.85479	7.85035	7.78216	7.62624	7.81431	7.36832	7.92533	7.60924	7.40624	7.60597	7.76277	8.31086	8.47207	7.97558	7.99985	7.49525	7.83582	7.62361	7.97793	7.61353
GL50803_16114	9.59602	9.49648	9.51194	9.20844	9.56079	8.41706	9.27692	9.49478	8.58085	8.92708	8.77719	9.72038	9.61107	8.99993	9.3905	9.06248	9.33606	8.84743	9.28508	8.6533
GL50803_8654	4.73704	4.6048	4.40943	4.72415	4.51824	4.71375	5.0934	5.0147	4.75112	4.76579	5.32451	5.81261	5.87584	5.58577	5.55117	4.49	4.38637	4.33232	4.54257	4.38746
GL50803_8652	7.6853	7.46307	7.44548	7.66658	7.55859	7.61379	7.60629	7.67877	7.66505	7.65615	7.66311	7.9925	7.84285	7.92577	7.86537	7.6844	7.54254	7.56934	7.52193	7.58311
GL50803_8651	5.32101	5.34136	5.32957	5.25881	5.22545	5.23145	5.50855	4.76497	5.22976	5.22545	5.367	5.4586	5.71134	5.39658	4.95294	5.13378	5.45879	5.49471	5.56609	5.42618
GL50803_8650	4.77895	4.50654	4.50476	4.40729	4.79338	4.0814	4.69705	4.98608	4.22129	4.25252	3.85618	5.0693	4.65408	4.23732	4.68944	4.24434	4.6632	4.28209	4.78142	4.14634
GL50803_14753	7.07472	6.7998	6.7559	6.93691	6.9637	6.84355	6.98782	6.8614	6.90515	6.88713	6.96764	7.35126	7.30046	7.12179	7.09941	6.90814	7.02099	7.04942	7.06249	6.98146
GL50803_16113	4.32502	4.7356	4.66296	4.7277	4.18217	4.86934	4.77652	3.98851	4.73327	4.52507	4.70831	4.58454	4.70594	4.59326	4.0169	4.3165	4.68994	4.91359	4.52116	4.72303
GL50803_42048	6.38057	6.6589	6.60809	6.68346	6.32011	6.71489	6.64024	6.47519	6.67522	6.57838	6.73733	6.60042	6.48287	6.71479	6.64106	6.70868	6.46988	6.74956	6.55857	6.6912
GL50803_12795	5.5918	5.4181	5.36811	5.18322	5.49456	4.89988	5.23845	5.12861	4.74223	5.02111	5.2619	5.99248	5.94077	5.42717	5.52356	4.99616	5.35495	5.04366	5.28903	5.09182
GL50803_15897	7.53967	7.33629	7.35643	7.5675	7.48976	7.36892	7.39749	7.36434	7.3177	7.30183	7.5238	7.78487	7.78896	7.67925	7.64259	7.46722	7.50873	7.46591	7.48707	7.43865
GL50803_15898	4.36881	4.58511	4.63162	4.53845	4.27578	4.78457	4.77973	4.29469	4.96504	4.84969	4.98877	4.46382	4.70933	4.68959	4.63888	4.34307	4.58937	4.94622	4.65169	4.81214
GL50803_102874	4.61013	4.5449	4.24659	4.62479	4.16526	4.92979	4.6868	4.11888	5.02983	4.62686	5.0311	4.40929	4.75928	4.60977	4.19291	4.26185	4.66918	5.0973	4.67342	5.05891
GL50803_25809	7.34913	7.09607	7.09822	7.42109	7.18494	7.32333	7.27969	7.18592	7.38401	7.24925	7.59042	7.67189	7.65905	7.65758	7.48691	7.47737	7.38647	7.52683	7.34095	7.53978
GL50803_60163	7.71798	7.6765	7.67288	7.81336	7.65036	7.84764	7.6662	7.58471	7.8154	7.64092	8.27536	8.03972	8.02334	8.1669	8.07741	7.71174	7.58313	7.75112	7.59917	7.79781
GL50803_16076	8.07743	8.38502	8.56772	8.21805	8.29522	7.54942	7.45246	7.88523	7.11151	7.78071	8.50044	8.66192	8.95644	8.97346	8.89275	7.30479	7.56879	7.04425	7.39852	6.94026
GL50803_16077	6.07171	5.86678	5.91537	6.02377	5.74992	5.57004	5.90169	5.28846	5.73325	5.7498	5.66279	6.08441	6.31267	5.77329	5.63095	5.38458	5.8419	6.02413	5.89684	5.76533
GL50803_16078	7.13935	6.7789	6.76315	6.92381	7.02476	6.58828	6.78738	6.89748	6.73024	6.60035	6.50378	7.18507	7.02294	6.86845	7.02887	6.8549	6.88232	6.87241	6.95214	6.85834
GL50803_4463	7.63362	7.29533	7.40589	7.22959	7.50707	6.95683	7.39487	7.48036	7.08537	7.18987	6.98999	7.79835	7.53407	7.3471	7.49663	7.3595	7.4072	7.18587	7.54156	7.12403
GL50803_4465	4.99247	4.9553	4.93951	4.72059	4.95715	4.87276	5.24312	5.14046	4.72125	5.09859	4.91232	5.35038	5.30127	5.15928	5.00832	5.11655	5.49967	4.897	5.29745	4.82444
GL50803_60167	3.92737	4.16379	3.97418	3.85237	4.13081	3.80121	4.13374	3.72435	3.67219	4.03084	4.04979	4.13267	4.47435	4.05044	4.00243	3.88167	4.17129	3.82774	4.40646	3.96724
GL50803_114445	3.54563	4.3914	4.11681	3.77209	3.83704	3.84373	3.9517	3.01414	3.81478	3.93679	4.83796	4.17173	4.96341	4.42624	4.33251	3.54082	3.94335	3.86661	3.86107	4.01091
GL50803_50049	6.32306	6.39618	6.53939	6.39715	6.40001	6.42752	6.21508	6.26057	6.3921	6.47651	7.43515	7.38615	7.38349	7.61886	7.54048	6.5287	6.34926	6.29501	6.25634	6.38252
GL50803_114891	4.18063	4.67035	4.59959	4.5344	4.49134	4.88299	4.62373	4.92707	4.66588	5.00656	6.15397	5.77124	5.99181	6.27687	6.39598	4.72279	4.93067	4.65451	4.89121	4.92147
GL50803_50057	2.07379	2.64091	2.32496	2.14111	2.11905	2.55564	2.94495	2.66602	2.493	2.96741	3.47786	3.10189	3.23087	3.48828	3.41884	2.91926	3.01142	2.81712	2.45683	2.5794
GL50803_21232	2.97442	3.57191	3.60619	3.26646	2.86928	3.87823	3.88155	3.16106	4.22555	3.67993	4.32398	3.80509	4.06172	3.86348	3.88111	3.31114	3.90836	3.9086	3.90214	4.01949
GL50803_14841	6.29135	6.08278	5.91537	6.06225	6.07946	5.57635	6.02071	6.32328	5.8455	5.86985	5.70524	6.33385	6.09784	5.97948	6.15721	6.08993	6.05116	5.96267	6.16188	5.79811
GL50803_9030	10.7213	10.5745	10.532	10.6841	10.7567	10.7037	10.7504	10.942	10.582	10.7143	10.6074	10.7442	10.535	10.6226	10.7468	10.9283	10.7503	10.6822	10.7795	10.7104
GL50803_14842	7.04068	6.82999	6.85985	6.95672	6.98555	6.36686	6.62958	6.76972	6.41187	6.40251	6.42236	7.02735	6.83309	6.65142	6.70725	6.64003	6.62342	6.49913	6.75886	6.45468
GL50803_14843	6.98869	7.01324	6.85985	7.06737	6.96247	7.16117	6.86821	7.11558	7.03162	7.06439	7.37288	7.41777	7.37444	7.42612	7.42043	7.27449	7.00865	7.1168	6.95791	7.06465
GL50803_9036	6.87873	6.76334	6.69024	6.93998	6.89929	6.73949	6.77695	7.00125	6.86611	6.80335	5.89445	6.29014	5.99181	5.93104	6.08522	6.94709	6.87003	6.87612	6.69708	6.84814
GL50803_91398	7.82438	7.88987	7.85577	7.92082	7.87312	7.88629	7.7145	7.75517	7.78793	7.85668	7.88321	7.68545	7.71496	7.81268	7.82379	7.88194	7.78367	7.77686	7.78532	7.81547
GL50803_9038	8.70465	8.49105	8.52821	8.64592	8.61709	8.41059	8.58786	8.55536	8.42929	8.47008	8.57172	9.0485	9.05621	8.84928	8.86802	8.53821	8.56657	8.45876	8.62604	8.43198
GL50803_28703	5.07889	5.26032	5.21794	4.82375	5.01731	4.44121	5.3269	4.5292	4.77749	4.9795	4.99449	5.45068	6.10043	5.0756	4.85566	4.37239	5.0661	4.94823	5.33338	4.8342
GL50803_21233	4.93803	4.86254	4.96907	4.75928	4.97909	4.63523	4.84877	4.93253	4.45702	4.73964	5.07222	5.56954	5.66842	5.24103	5.39651	4.88302	5.03168	4.64708	5.09012	4.65032
GL50803_21234	5.17619	5.47117	5.41794	5.44292	5.05683	5.45818	5.52207	4.6302	5.5902	5.51303	5.98049	5.41041	5.99459	5.52397	5.28135	4.99825	5.50804	5.70354	5.43865	5.61775
GL50803_9043	5.44891	5.42919	5.34575	5.44939	5.20283	5.59721	5.49882	5.14988	5.59679	5.44093	5.96747	5.76869	6.04915	5.8741	5.77839	5.42089	5.56853	5.49884	5.41691	5.53041
GL50803_9045	8.35533	8.02911	7.92311	8.22026	8.2717	7.95417	8.15456	8.32672	8.06738	8.00004	7.90499	8.40936	8.07586	8.11544	8.24353	8.36389	8.15814	8.1562	8.02475	8.13904
GL50803_9046	5.9925	5.84448	5.78376	5.96931	5.92471	6.13259	6.21508	6.16048	6.03103	6.015	6.12429	6.36705	6.34574	6.28589	6.23509	6.0431	6.08513	6.01263	6.11024	5.96063
GL50803_14845	4.88966	4.81503	4.65259	4.8759	4.48113	5.00353	5.09856	4.66345	4.89719	4.90564	5.12007	4.98407	5.32799	4.95482	4.65284	4.75778	5.00116	4.9899	5.01721	4.94868
GL50803_9048	4.50346	4.64068	4.53894	4.76965	4.59289	4.91657	4.64859	4.4703	4.85105	4.80835	4.87562	4.75114	4.81702	4.8545	4.75134	4.65814	4.90554	5.04177	4.78342	4.89374
GL50803_14846	7.5762	7.52528	7.44848	7.70897	7.42949	7.68811	7.76124	7.48316	7.83122	7.80333	7.74296	7.68714	7.94853	7.77109	7.54984	7.7279	7.82312	7.96199	7.82153	7.98877
GL50803_9051	5.79949	5.72103	5.76943	5.66479	5.68167	5.46954	5.87937	5.8455	5.45518	5.62043	5.58347	6.15435	6.27997	5.90953	5.79318	5.37817	5.87205	5.51116	5.93332	5.47222
GL50803_100864	9.7031	9.67649	9.63442	9.97365	9.82308	10.2655	9.75589	10.1221	10.0676	10.1558	10.0435	9.77705	9.83778	10.122	10.0495	10.1711	9.95395	10.0505	9.84406	10.1727
GL50803_91374	6.23224	6.50946	6.413	6.63133	6.23044	6.82687	6.41043	6.31807	6.74886	6.60599	6.53647	5.82001	5.9072	6.27039	5.99854	6.71759	6.44306	6.67973	6.25057	6.69924
GL50803_16085	8.21709	8.12452	8.24814	7.98789	8.18124	7.77352	8.1207	8.12935	7.82351	7.87615	7.69461	8.18357	8.00137	7.86476	8.02334	7.96313	7.98001	7.80381	8.0357	7.76662
GL50803_16086	11.3344	11.2712	11.1394	11.069	11.3206	10.8812	11.2583	11.5237	10.8537	11.1488	10.9215	11.5037	11.6102	11.2227	11.3749	11.2742	11.2208	10.9229	11.3033	10.943
GL50803_5069	6.54747	6.52652	6.4494	6.58704	6.5863	6.7423	6.60892	6.6759	6.66584	6.57346	6.67462	6.68724	6.73832	6.78005	6.71504	6.83339	6.64407	6.68216	6.62475	6.64621
GL50803_5070	5.17843	5.17256	4.96068	5.15448	5.1565	5.1263	5.33129	5.33873	5.17792	5.14361	4.71871	5.30893	5.13969	5.06367	5.1298	5.32918	5.09973	4.8675	5.00698	4.97097
GL50803_36884	5.78045	6.09874	6.20872	6.06085	5.66822	6.25316	6.08975	5.84115	6.29912	6.20961	6.16034	5.76996	5.99459	6.19034	5.9371	5.99783	5.98911	5.92736	5.76743	5.93478
GL50803_16152	7.84988	7.81184	7.89039	7.91421	7.75229	7.72222	7.85994	7.76133	7.7496	7.73915	7.54196	7.65579	7.65113	7.68705	7.64899	7.71015	7.71083	7.6747	7.66952	7.6461
GL50803_60183	5.15134	5.5987	5.71565	5.59261	5.49963	6.80282	5.77197	6.23204	6.5635	6.47914	6.29034	5.25538	5.19155	5.92775	5.91602	6.40648	5.9771	6.26623	5.75526	6.33262
GL50803_7427	5.10502	5.44175	5.68545	4.85332	5.36349	4.55647	5.08562	5.35916	4.40911	4.98198	4.17085	5.20918	5.33679	4.93203	5.09953	4.90548	5.07515	4.31369	4.96001	4.43953
GL50803_113213	5.73251	6.07473	6.06949	6.01217	5.68316	6.23863	6.22927	5.79689	6.25289	6.27984	6.55979	6.09054	6.32378	6.48356	6.2957	5.53908	5.6883	5.71423	5.61744	5.69744
GL50803_14456	8.08461	7.96526	7.96771	7.81503	8.05805	7.46682	7.97881	8.07972	7.49277	7.69409	7.80526	8.49329	8.42126	8.14971	8.31956	7.46533	7.51415	7.17988	7.61835	7.20006
GL50803_14457	9.70853	9.61713	9.81091	9.44648	9.76153	8.83242	9.39808	9.65925	8.71022	9.17745	8.93396	9.86654	9.60038	9.24516	9.54967	8.81301	9.29311	8.65993	8.95073	8.4792
GL50803_7439	8.93807	9.12241	9.04205	9.16767	9.04552	9.58055	8.88073	9.31827	9.34586	9.39864	9.49834	8.93245	8.94245	9.36106	9.38876	9.15044	8.77951	8.90522	8.61007	9.02046
GL50803_14458	8.46278	8.19604	8.19687	8.0997	8.43212	7.86366	8.50181	8.48434	7.95509	8.07138	7.73273	8.7232	8.50196	8.09946	8.27472	7.85968	8.10034	7.8215	8.33126	7.78749
GL50803_60002	6.39893	6.35857	6.55618	6.16013	6.45151	5.767	6.18506	6.52307	5.66742	6.04141	5.8431	6.73367	6.73499	6.4253	6.41113	5.72985	6.36594	5.74353	6.14254	5.48157
GL50803_7444	8.64399	8.77175	8.74566	8.65923	8.71788	9.00059	8.83177	9.10098	8.80636	8.96864	8.77283	8.79486	8.76414	8.89019	9.01854	8.81494	8.63429	8.49573	8.47801	8.51358
GL50803_24505	6.23546	6.55572	6.50954	6.44108	6.25463	7.25211	6.64819	6.67996	7.15908	7.02703	7.02672	6.34415	6.17715	6.73656	6.82809	6.9048	6.57642	6.76678	6.5213	6.83484
GL50803_13109	5.98356	5.8899	5.86909	5.85704	5.93847	5.85624	6.19955	6.12034	5.93149	5.90165	5.70872	6.15435	5.92773	5.91784	5.88282	6.12193	6.06143	5.93246	6.11422	5.94382
GL50803_15847	7.77494	7.51825	7.50506	7.63336	7.79107	7.69731	7.97636	8.10263	7.62084	7.75447	7.5069	8.01147	7.90334	7.8158	7.88621	8.0554	7.94868	7.90478	8.00003	7.84654
GL50803_2732	7.7955	7.60252	7.75091	7.49641	7.85412	7.11563	7.92751	8.03374	7.17128	7.36829	7.30894	8.34095	8.17487	7.65012	7.89701	7.52602	7.71879	7.33422	7.87807	7.20524
GL50803_113219	6.80168	6.66829	6.60002	6.75743	6.68679	6.84791	6.65346	6.61261	6.89248	6.70466	6.89003	6.82779	6.77682	6.86243	6.78329	6.78818	6.68969	6.76393	6.60397	6.77212
GL50803_15958	6.55007	6.49521	6.47464	6.49522	6.46194	6.10227	6.49215	6.06915	6.33013	6.22749	6.37713	6.53301	6.71909	6.39824	6.21012	6.06421	6.43781	6.42728	6.41954	6.21616
GL50803_103373	8.40086	8.74902	8.75932	8.52432	8.73213	8.95526	8.61896	9.08343	8.52856	9.01434	8.99529	9.00819	8.99603	9.14926	9.3378	9.06971	8.87435	8.53145	8.83931	8.70208
GL50803_60184	0.932027	1.35709	1.54785	0.903251	0.671535	0.991046	0.818668	0.969998	0.143483	0.92832	0.907745	1.60803	1.92506	1.56484	1.47372	1.07171	1.37101	0.349956	0.570083	0.59032
GL50803_14586	4.13525	4.47019	4.7914	4.60175	4.52157	10.5252	9.77184	10.3087	9.86191	10.5238	5.79478	5.68745	6.10816	6.22021	5.85892	5.33746	5.82859	5.3159	5.27203	5.06099
GL50803_13239	3.93798	4.04114	4.07081	3.67241	4.09105	3.12574	3.93448	3.51444	3.17803	3.46976	3.81154	4.85561	4.98596	4.34969	4.48082	3.38971	3.27741	3.08224	3.56347	3.14757
GL50803_102056	6.1015	5.96908	6.2193	6.17841	6.06699	6.44489	6.35109	6.06542	6.60662	6.3391	6.38477	5.98811	6.10043	6.21348	6.22889	6.24239	6.02922	6.25651	6.00363	6.25664
GL50803_17102	6.36788	6.2277	6.33083	6.19647	6.46453	5.86487	6.15067	6.39531	5.83856	6.05325	6.26218	6.66824	6.67032	6.55136	6.65037	6.3096	6.31149	6.02509	6.43106	5.98383
GL50803_17103	6.12722	6.12722	6.15095	6.18618	6.17447	5.9288	6.17409	6.13582	5.92102	5.99426	6.01886	6.4256	6.29585	6.2691	6.28078	6.05118	5.97106	5.81262	6.18173	5.75509
GL50803_2461	6.58001	6.47013	6.54921	6.36558	6.38639	6.06681	6.66046	6.11794	6.14341	6.24618	6.39669	6.74472	6.99958	6.5374	6.38626	6.20756	6.38515	6.34327	6.6649	6.38585
GL50803_17104	4.734	4.4043	4.60498	4.32057	4.62108	4.34582	4.64153	4.60987	4.36729	4.37082	4.71871	5.15172	5.14971	4.798	4.76854	4.33978	4.5445	4.4479	4.6691	4.25568
GL50803_102051	6.25575	6.11746	5.94542	6.20796	6.16066	6.04875	6.23632	5.77272	6.1355	5.89771	6.654	6.78496	6.90364	6.5694	6.45031	5.91944	5.9155	6.1184	6.15263	6.02702
GL50803_3647	5.96164	5.87723	5.87133	5.84564	5.87094	5.54878	5.83674	5.60658	5.73325	5.62202	5.61535	6.0323	5.77909	5.59823	5.57092	5.69676	5.57969	5.67827	5.67027	5.68131
GL50803_17105	6.82972	7.31979	7.32003	7.23272	7.0578	8.31309	7.14892	7.48873	8.08625	7.82939	8.46511	6.92645	7.01062	7.90836	7.85231	7.70791	7.24387	7.56967	7.04634	7.73017
GL50803_6422	7.68254	7.61089	7.55394	7.65684	7.55047	7.83541	7.67184	7.61562	7.93017	7.83249	7.96372	7.79522	7.75203	7.9146	7.75261	7.88787	7.72814	7.84494	7.73221	7.92055
GL50803_6423	6.04251	5.93837	5.98315	6.01362	5.89936	6.16649	6.01526	5.87844	6.20621	6.13243	6.10725	6.21918	6.17101	6.24023	6.18471	6.00617	6.03503	6.1353	6.16649	6.0813
GL50803_14198	6.11442	6.29505	6.19807	6.35184	6.15639	6.90004	6.37894	6.62279	6.85101	6.77859	6.91285	6.49116	6.47392	6.76078	6.86456	6.77848	6.4343	6.61209	6.41696	6.70988
GL50803_17106	7.73367	7.77352	7.79989	7.90287	7.77965	8.32094	7.7734	8.20187	8.06083	8.08759	8.65687	8.44428	8.42204	8.65246	8.65526	8.22056	7.86251	7.8444	7.75761	7.94918
GL50803_27852	5.35109	5.24427	5.48085	4.91381	5.47238	4.39906	4.88807	5.36524	4.41285	4.76867	4.86005	6.07311	5.98342	5.3259	5.68633	4.86709	5.58603	4.84172	5.23159	4.50209
GL50803_6427	7.36985	7.06442	7.12284	7.10677	7.28671	7.10693	7.47149	7.55932	7.25341	7.2549	7.18569	7.86154	7.89666	7.59055	7.61134	7.52746	7.62067	7.48477	7.74996	7.43465
GL50803_14200	7.37278	7.23026	7.39115	7.3358	7.38589	7.64868	7.50688	7.56769	7.66348	7.63818	7.70467	7.71683	7.64317	7.6551	7.74394	7.82003	7.56077	7.61919	7.60936	7.61671
GL50803_6430	12.0615	12.2444	12.1316	12.0647	12.1912	12.1059	12.1658	12.414	11.9312	12.2134	12.1953	12.4282	12.2989	12.3132	12.4952	12.4292	12.2429	12.056	12.2021	12.094
GL50803_17109	6.53617	7.12168	7.20764	6.8467	6.90949	7.93668	7.07815	7.5411	7.70984	7.61279	8.17101	7.18889	7.29821	7.93644	7.87085	7.55436	7.20578	7.24525	7.03673	7.42014
GL50803_2906	5.1399	5.5015	5.27652	5.51458	5.12404	5.79074	5.64008	5.50202	5.76141	5.74688	6.36725	5.66435	6.04781	6.16822	5.86893	5.75357	5.78517	5.80818	5.55091	5.80928
GL50803_22338	5.42836	5.42761	5.47497	5.64802	5.3087	5.82475	5.54115	5.60316	5.82458	5.78005	5.91569	5.55039	5.58224	5.82369	5.83257	5.77568	5.58919	5.64263	5.43611	5.86152
GL50803_17110	6.52037	6.76522	6.7253	6.79516	6.51882	7.37558	6.67263	6.85997	7.20243	7.08703	7.41185	6.71395	6.69534	7.24314	7.10366	7.09463	6.73675	7.00414	6.66977	7.10904
GL50803_17111	6.03017	5.8979	5.88911	5.70678	5.94592	5.28643	5.89873	5.88832	5.5652	5.53347	5.53722	6.30427	6.16485	6.10413	6.02742	5.87348	5.92428	5.55015	6.05419	5.53191
GL50803_1656	7.24138	7.18566	7.25981	7.08409	7.11398	6.82244	7.30949	6.90862	6.99901	7.00159	7.15667	7.54448	7.74873	7.31851	7.31677	6.97391	7.28489	7.04989	7.41183	7.07137
GL50803_1657	7.81793	7.50222	7.58971	7.43582	7.71718	6.78566	7.51896	7.55313	7.00646	7.04613	6.91134	7.9016	7.7639	7.25368	7.45671	7.18415	7.43249	7.29715	7.59377	7.02045
GL50803_17112	7.04559	6.89712	6.97253	6.89013	7.05951	6.84791	6.86443	7.05799	6.64451	6.74539	6.66569	7.08834	6.86234	6.85899	6.92623	6.92363	6.92359	6.73796	6.92251	6.68919
GL50803_8816	5.36688	5.22258	5.05819	5.01028	5.14144	4.80623	5.36596	5.03008	4.95993	4.87927	5.2737	5.62408	5.65088	5.20074	5.1298	4.77983	5.18365	5.17333	5.38038	5.00808
GL50803_102034	8.24699	8.30366	8.26866	8.55763	8.35612	8.88617	8.24494	8.57777	8.75532	8.69446	8.65167	8.16988	8.20131	8.49199	8.42777	8.7313	8.46336	8.712	8.35381	8.80817
GL50803_8819	5.26102	4.96186	4.98981	4.86304	5.14576	4.7882	5.0191	4.74957	4.98779	4.96954	4.8123	5.1	5.17201	4.90887	5.01914	4.82058	5.21672	5.1455	5.30999	4.90998
GL50803_8820	7.58551	7.35177	7.34198	7.39954	7.42461	7.3302	7.37213	7.30921	7.35659	7.29984	7.40489	7.56149	7.48791	7.45495	7.45472	7.43323	7.50497	7.39899	7.54421	7.40016
GL50803_8821	8.86403	8.61448	8.63807	8.47022	8.81328	8.19112	8.82691	8.90536	8.3259	8.42567	8.18857	9.00846	8.92432	8.5307	8.66131	8.49721	8.63199	8.36686	8.74369	8.29404
GL50803_8822	9.63902	9.62162	9.69062	9.8785	9.82046	10.3573	9.57312	10.2476	10.2353	10.1809	10.6125	10.1021	10.0567	10.5151	10.6056	10.2938	9.90089	9.98537	9.73888	10.0885
GL50803_37711	6.69861	6.60335	6.53658	6.67337	6.63166	6.55348	6.58152	6.6287	6.50422	6.42365	6.19053	6.71858	6.52679	6.46327	6.49234	6.63466	6.49368	6.38997	6.40792	6.39741
GL50803_8826	9.66739	9.82036	9.8969	9.98899	9.93554	10.9043	10.1456	10.7077	10.6383	10.6874	10.8728	10.2727	10.2235	10.8743	10.9455	10.6881	10.3206	10.3118	10.1551	10.4778
GL50803_8827	6.42838	6.27148	6.21579	6.43457	6.33626	6.18314	6.37894	6.12153	6.26122	6.17208	6.16795	6.21171	6.16855	6.22959	6.17022	6.2282	6.28251	6.42728	6.32248	6.33262
GL50803_14783	5.45261	5.31086	5.53549	5.20886	5.38557	4.9265	5.48114	4.98608	4.65644	5.05684	5.48944	5.85763	6.16609	5.89613	5.7287	5.55479	5.86425	5.42842	5.82584	5.37696
GL50803_50064	4.24612	4.02453	4.21169	3.80608	4.11768	2.95524	3.3257	2.81549	2.56203	2.95736	4.84431	5.46333	5.65617	5.01802	5.19171	2.91926	3.14625	2.98353	3.56812	2.90059
GL50803_1903	4.0498	3.94731	3.94898	3.94071	3.77706	3.67346	4.19287	3.46249	3.70308	3.67381	3.86245	3.94246	4.28274	3.36729	3.07599	3.42745	4.13716	4.17261	4.31541	3.94939
GL50803_1902	5.71873	5.68316	5.64417	5.70498	5.78496	6.10955	5.73266	6.137	5.96629	6.03664	6.07524	5.78516	5.72983	6.24156	6.25964	6.07217	5.78929	5.79257	5.73783	5.80557
GL50803_104031	7.44382	7.62989	7.68819	7.57195	7.58428	8.14299	7.69674	7.86322	8.14621	7.98682	8.28326	7.71418	7.67345	8.05683	8.09158	7.89882	7.6226	7.71194	7.64113	7.68908
GL50803_2366	5.34113	5.04246	5.08544	5.15448	5.35232	5.24473	5.53355	5.53293	5.23188	5.4173	5.6753	5.94027	6.05049	5.7933	5.83257	5.40679	5.58445	5.48364	5.71705	5.40833
GL50803_16547	5.83539	6.14558	6.18733	5.90174	6.06699	6.97767	6.22574	6.38638	6.90183	6.66739	7.23602	6.29634	6.51229	7.01275	7.03333	6.60478	6.33615	6.49982	6.1472	6.63787
GL50803_7103	6.86906	6.65553	6.89876	6.71064	6.84056	6.68597	6.81117	6.82807	6.62609	6.7366	7.29974	7.46768	7.48247	7.42903	7.45671	6.90089	6.72171	6.68518	6.83024	6.72635
GL50803_14360	5.25042	5.10503	5.07382	5.19609	5.03604	5.20723	5.41852	4.91883	5.43875	5.44273	5.8837	5.69418	5.98342	5.77878	5.52356	5.31582	5.45187	5.5098	5.49952	5.3952
GL50803_7110	9.95016	10.0572	10.095	9.9298	10.0663	9.41138	9.83004	10.0979	9.2873	9.70978	9.89057	10.5782	10.3959	10.215	10.4989	9.88256	10.061	9.62119	9.76036	9.50822
GL50803_14361	6.75444	6.67628	6.63731	6.84996	6.73631	6.7187	6.72615	6.66691	6.73548	6.6926	7.09615	6.79313	6.99888	6.9485	6.77374	6.9627	6.95332	6.98807	6.94814	6.97486
GL50803_14362	6.68135	6.41781	6.51527	6.56934	6.63166	6.56199	6.66742	6.8244	6.5819	6.64251	6.663	6.93953	6.71993	6.82139	6.86356	6.78697	6.64711	6.56232	6.77704	6.63787
GL50803_7114	5.10502	5.07912	4.89181	4.99268	4.98874	5.07665	5.27083	4.7151	5.0895	5.02352	5.19149	5.04636	5.17937	4.94834	4.87961	5.02516	5.11953	5.32833	5.09012	5.2071
GL50803_16548	3.32899	3.49561	3.48284	3.43235	2.90028	4.02709	3.78876	3.17956	4.02499	3.86334	4.16579	3.30531	3.90488	3.52355	3.47233	3.11696	3.5219	3.81455	3.71365	4.04493
GL50803_16549	7.3999	7.81848	7.88652	7.83493	7.62969	8.81293	7.8327	8.32827	8.5489	8.45275	8.79039	7.78644	7.75326	8.53449	8.54599	8.39517	7.92449	8.1043	7.69445	8.27759
GL50803_14364	7.79841	7.60112	7.61397	7.82833	7.85412	7.84503	7.57468	7.7728	7.89415	7.83592	8.0919	7.95883	7.94817	8.12696	8.1237	8.04507	7.78022	7.82315	7.74175	7.92598
GL50803_16550	7.80386	7.66816	7.43795	7.87552	7.71427	8.00735	7.86563	8.19108	7.98147	7.97442	7.92384	8.18094	8.0752	8.15429	8.18385	8.11972	7.88807	7.97761	7.84302	7.9964
GL50803_86761	8.25894	8.0142	7.86759	8.14887	8.09816	8.0186	8.08992	8.04766	8.08537	8.03928	8.01524	8.32523	8.32061	8.28016	8.23	8.21832	8.18266	8.31569	8.11248	8.2331
GL50803_16553	6.19844	6.03381	6.02596	5.81258	6.14565	5.64207	6.10906	5.93536	5.70606	5.90427	6.25029	6.79313	7.01952	6.52658	6.56431	5.99049	6.22577	5.91814	6.30657	5.91423
GL50803_16552	7.04006	6.91695	6.85194	6.83357	6.91139	6.60383	6.96255	6.89118	6.62125	6.72109	7.16112	7.82432	7.92356	7.52842	7.40538	6.7296	7.00688	6.62663	7.00108	6.54881
GL50803_16554	4.93008	4.8926	5.0062	4.41612	4.75997	4.23305	4.89402	4.52559	4.22555	4.38589	4.7696	5.13995	5.46473	4.96448	4.91867	4.19778	4.81936	4.38086	4.79537	4.37748
GL50803_32730	7.94531	8.14916	8.19106	8.22718	8.00466	8.73977	8.0598	8.26253	8.67072	8.40664	9.07062	8.40977	8.49975	8.88108	8.78696	8.5989	8.17585	8.39316	8.06271	8.50768
GL50803_16556	7.09915	7.06797	7.08092	7.44232	7.13096	7.81329	7.20924	7.41987	7.76944	7.57385	7.99257	7.34871	7.46752	7.81268	7.61966	7.75659	7.38328	7.67622	7.19722	7.82039
GL50803_13901	7.07111	6.76584	6.69404	6.7609	6.84389	6.52219	6.94403	6.6471	6.68994	6.64643	6.91587	7.2962	7.43049	6.87358	6.80847	6.32801	6.70068	6.72215	6.86701	6.67704
GL50803_21622	6.87666	6.89655	6.82333	6.95974	6.75198	7.16677	7.13139	6.90097	7.22282	7.1025	7.44667	7.1644	7.27608	7.32914	7.10451	7.0794	7.06874	7.30504	7.14646	7.29057
GL50803_31391	2.13039	2.79578	2.54277	2.67026	2.28486	2.57259	2.49046	0.689231	2.86491	2.19016	3.7854	2.39594	3.2214	2.20948	1.93646	1.82253	2.09483	2.79042	2.3849	2.68024
GL50803_60194	1.51724	2.24163	1.90317	1.77981	1.64485	1.69533	1.66514	1.05263	1.24717	1.5532	2.76392	0.992109	2.23851	1.4595	1.8092	0.17601	1.42859	1.68402	1.37345	2.21123
GL50803_60196	6.19623	6.58647	6.5919	6.25794	6.39185	6.74511	6.39896	6.54107	6.54742	6.75267	7.21475	6.84541	6.85317	7.04269	7.17798	6.63533	6.43781	6.3131	6.43361	6.38252
GL50803_50066	6.08011	6.25377	6.6517	6.30862	6.32583	6.06681	5.69224	6.07163	6.02859	6.31863	7.22694	6.73171	6.78407	7.34771	7.44939	6.88516	6.47843	6.27669	6.46198	6.63159
GL50803_16194	7.01084	7.21249	7.19965	7.36061	7.1068	7.60969	7.07291	7.20298	7.47542	7.36639	7.66176	7.18221	7.21892	7.66895	7.52854	7.41221	7.10617	7.3632	6.93695	7.47965
GL50803_14525	4.52825	4.74577	4.53894	4.64747	4.4111	4.9591	4.83955	3.90201	4.96758	4.68588	5.2088	4.41581	4.88758	4.7689	4.15416	4.38842	4.81666	5.02278	4.47488	4.98198
GL50803_7728	6.3037	6.22861	6.28456	6.38258	6.14133	6.36321	6.56577	6.25621	6.39683	6.32549	6.49069	6.75441	6.73333	6.69462	6.53947	6.38186	6.46731	6.52366	6.50079	6.44913
GL50803_35180	7.27524	7.37489	7.39427	7.55356	7.36474	7.80255	7.25678	7.31183	7.78107	7.60194	8.03306	7.36017	7.38561	7.87333	7.6297	7.75319	7.57119	7.72932	7.38771	7.7698
GL50803_8026	4.81393	4.8926	4.67326	5.12784	4.73152	5.17429	4.65561	4.63691	5.19975	5.09859	5.62644	4.74339	5.2156	5.21159	4.75997	4.89878	5.01062	5.15076	4.83061	5.23683
GL50803_8025	4.96161	4.93988	4.99393	5.17022	4.96938	5.18535	5.21249	5.10702	5.22125	5.07322	5.37578	5.44591	5.43225	5.28023	5.37139	5.14703	4.96998	5.18363	5.1733	5.28921
GL50803_8023	6.11208	5.91603	5.96859	6.08873	6.02541	6.02123	6.28808	5.85561	6.2664	6.07317	6.32931	6.59612	6.75071	6.38031	6.13582	5.96078	6.19395	6.34404	6.33548	6.25845
GL50803_114161	5.85091	6.35442	6.4449	6.10248	6.05556	6.33119	6.24333	6.07781	6.23609	6.30977	6.82013	6.13273	6.16978	6.76539	6.60918	6.26253	6.03155	5.95768	6.02744	6.05232
GL50803_24471	1.09257	1.72929	1.50238	0.686779	1.0489	1.22348	1.3209	0.739986	0.679157	1.6562	1.46389	0.592259	1.67046	1.13395	0.403976	0.289648	0.802305	1.45382	1.06693	0.954783
GL50803_14242	7.30627	7.38102	7.40589	7.50936	7.43347	7.99286	7.31837	7.60325	7.96723	7.82663	8.01911	7.42102	7.37497	7.97915	8.02109	7.85853	7.36127	7.55487	7.16537	7.66604
GL50803_6564	8.3329	7.81577	7.83357	8.25913	8.31189	7.90189	7.77622	8.23071	7.95091	7.88777	7.83543	8.24026	7.96068	8.016	8.22728	8.24388	7.95206	8.09569	7.93067	8.04474
GL50803_6563	8.68471	8.654	8.71516	8.49883	8.69854	8.28604	8.59655	8.70177	8.3039	8.49026	8.53909	9.00873	8.80137	8.62075	8.97032	8.55943	8.47024	8.25188	8.60852	8.30964
GL50803_14241	6.29445	6.20853	6.23155	6.30029	6.16066	6.74977	6.22456	6.35008	6.70833	6.58166	6.83773	6.39703	6.42731	6.71669	6.54946	6.68031	6.45003	6.67	6.42339	6.74457
GL50803_6559	4.0884	3.90255	4.03932	4.15635	4.31082	3.794	4.24502	4.19816	3.7688	4.15035	3.68293	4.37956	4.15423	4.09215	4.10081	4.15718	4.44336	4.04287	4.14856	3.97608
GL50803_6558	6.96684	6.73235	6.70662	6.84996	6.91582	6.92005	6.96468	6.94693	6.85652	6.9192	6.59878	6.97198	6.83775	6.96703	6.82398	7.04239	7.01219	6.99491	6.90837	6.95431
GL50803_24400	5.56296	5.50749	5.49543	5.66108	5.3672	5.72781	5.81338	5.27991	5.86748	5.71443	6.00618	5.72471	5.70965	5.68062	5.44815	5.4894	5.71313	5.99617	5.82681	5.9684
GL50803_6556	6.19402	6.09476	6.10605	6.25916	5.94963	6.26885	6.44631	5.88127	6.39589	6.17858	6.48563	6.04813	6.58888	6.09829	5.85288	6.08797	6.28251	6.53911	6.3758	6.4048
GL50803_16572	6.84741	6.56509	6.58782	6.6798	6.77934	6.47225	6.68212	6.94084	6.45788	6.53596	5.96892	6.65934	6.28452	6.21348	6.46358	6.71759	6.65165	6.47767	6.66327	6.33949
GL50803_16573	6.8233	6.89712	6.90642	6.98889	6.87478	7.46738	6.74521	6.84483	7.29911	7.20534	7.17251	6.74343	6.77924	7.09493	7.04043	7.16426	6.92108	7.10871	6.83169	7.19959
GL50803_15048	7.40898	8.4655	8.76625	7.74184	8.4022	9.18827	7.61126	8.76	8.806	8.81154	8.57506	6.76147	6.48386	8.15535	8.47406	8.50551	7.59693	7.7261	7.50172	8.01502
GL50803_15049	6.78562	6.8216	6.90095	6.78582	6.83388	7.16816	6.90109	7.07353	7.05336	7.04019	6.97778	6.86997	6.91397	6.89479	6.93959	6.97444	6.88489	6.92502	6.93516	6.91059
GL50803_28962	7.5745	7.34217	7.33632	7.39284	7.52002	6.79652	7.21162	7.28057	6.98462	6.96819	6.98066	7.34359	7.28747	7.1153	7.21454	7.23867	7.25585	7.23868	7.3321	7.13048
GL50803_60210	3.72785	3.78418	3.56255	3.41483	3.42575	3.54192	3.78876	3.03462	3.35962	3.11032	3.2954	3.49592	3.38305	3.31791	3.25757	3.12464	3.43324	3.52709	3.67108	3.25319
GL50803_9802	5.26734	5.09114	4.92666	5.11705	5.11745	4.6632	5.23141	5.12384	4.86204	4.89778	4.48288	5.24991	5.09371	4.84058	4.87961	5.08345	5.0059	4.88443	5.27061	4.80223
GL50803_9803	7.22089	7.35094	7.38881	7.42437	7.34703	7.57119	7.29776	7.58471	7.48701	7.5134	6.9136	6.65245	6.31044	6.71383	6.83831	7.56921	7.2191	7.27284	7.23242	7.34576
GL50803_16574	6.6242	6.65755	6.56173	6.84996	6.60053	6.94142	6.53563	6.70573	7.00274	6.81034	6.7262	6.20983	6.21344	6.48692	6.49493	6.87609	6.61956	6.8478	6.46572	6.94534
GL50803_9807	5.194	5.85391	5.9581	5.70498	5.60689	6.7225	5.84291	5.92031	6.45516	6.33036	6.70457	5.38238	5.4807	6.25079	6.16373	6.10165	5.75453	5.95167	5.5626	6.13163
GL50803_9808	9.43648	9.74939	9.72397	9.67614	9.61922	9.79796	9.41655	9.84705	9.48044	9.61956	9.43918	9.03876	8.69011	9.09716	9.45636	9.73988	9.27887	9.42474	9.13096	9.50908
GL50803_9810	10.6504	10.4334	10.3948	10.0553	10.5618	9.43721	10.3034	10.6402	9.63602	9.84164	9.25277	10.297	10.1032	9.59719	9.94886	10.0741	10.2685	9.89895	10.2482	9.72617
GL50803_60211	10.4028	10.5218	10.4432	10.2945	10.3721	10.0899	10.3642	10.4993	10.0408	10.3099	9.90989	10.4671	10.2801	10.1377	10.4416	10.394	10.2658	9.96356	10.2112	10.0034
GL50803_19509	2.25441	2.88131	2.8992	2.07573	2.34619	2.25319	2.50609	1.71666	2.19567	2.48418	2.23647	2.46046	2.97313	2.37313	2.42295	2.11237	2.69681	2.59852	2.81065	2.52017
GL50803_15054	6.96295	7.45107	7.58426	7.22646	7.31671	8.46891	7.34848	7.99247	8.21292	8.11016	8.22762	7.0822	7.08627	7.9046	7.9564	8.09135	7.53765	7.66125	7.36486	7.94215
GL50803_104685	9.41695	9.19565	9.20039	9.14627	9.43145	8.6782	9.16401	9.2814	8.87528	8.89815	8.32384	9.19044	8.89166	8.66436	8.89594	9.18722	9.16131	9.00199	9.27659	8.88867
GL50803_103164	5.40943	5.70417	5.56343	5.51252	5.32402	6.28822	5.79441	5.73724	6.29304	6.33619	5.91418	5.52949	5.82671	5.92115	5.7309	6.0227	5.96012	6.02699	5.90329	6.13854
GL50803_16575	7.7064	8.03093	8.08948	8.28165	7.99392	9.21179	7.82843	8.64839	9.01909	8.86426	8.70298	7.5163	7.58111	8.50776	8.38482	8.91933	8.33936	8.68839	7.97115	8.88867
GL50803_40783	5.05473	5.05069	5.20381	5.20631	4.95222	5.19906	5.15417	5.20285	5.28185	5.20223	5.11221	5.16146	5.05691	5.20074	5.22948	5.18975	5.16895	5.19215	5.11891	5.19768
GL50803_5213	5.23759	5.3663	5.11595	5.34458	5.33352	5.49421	5.26395	5.53293	5.47858	5.52669	5.19893	5.11811	5.30127	5.45484	5.37701	5.52899	5.40601	5.35135	5.47622	5.37862
GL50803_33809	5.94727	5.9439	5.70565	5.95725	5.9838	5.68947	5.70076	5.92031	5.73025	5.82219	5.5663	5.87785	5.76122	5.58159	5.57092	5.83304	5.74889	5.71186	5.65397	5.80433
GL50803_16577	7.1968	7.20145	7.15074	7.23397	7.17336	7.14851	6.97875	6.89608	7.10979	7.04257	6.93606	6.80932	6.70557	6.87444	6.71947	7.03222	6.95209	7.01907	6.83121	6.99892
GL50803_98054B	11.0033	11.352	11.446	10.9699	11.4443	11.8849	11.5795	12.0174	11.7244	11.8371	11.4677	11.0386	10.4492	10.7453	11.4451	11.7223	11.0904	11.1712	11.1562	11.3239
GL50803_16578	5.64457	5.54292	5.55511	5.59066	5.58956	5.59099	5.87486	5.83533	5.62449	5.60281	5.58157	5.60707	5.46874	5.23039	5.30807	5.69418	5.62504	5.73655	5.74503	5.54087
GL50803_5206	1.27099	1.74965	1.63472	1.17706	1.2225	0.991046	2.01017	1.20492	1.28032	1.7289	1.25117	1.46439	2.01553	1.63103	0.489481	1.16401	1.66258	2.2259	1.74581	2.10237
GL50803_13863	5.71102	5.54874	5.59356	5.60811	5.7808	5.32195	5.82433	5.64537	5.38642	5.17863	5.11221	5.78138	5.73317	5.33338	5.45613	5.5491	5.45533	5.48225	5.84032	5.40342
GL50803_90950	6.43026	7.05269	7.0004	6.962	6.69492	7.38461	6.9675	6.6446	7.20405	7.12737	6.69933	6.10877	6.10687	6.34747	6.39875	6.90369	6.73818	7.01763	6.6875	7.05059
GL50803_33807	6.59768	6.66494	6.67367	6.76177	6.48938	6.83567	6.63847	6.67996	6.8147	6.7793	6.59408	6.63648	6.59163	6.69848	6.66882	6.76687	6.6288	6.7127	6.58689	6.73027
GL50803_3470	5.83397	6.42337	6.72282	6.22313	6.35036	7.54244	6.31938	6.58512	7.19049	7.02764	7.26528	5.82124	6.033	6.73844	6.77905	6.82635	6.40052	6.58061	6.33139	6.85355
GL50803_24194	6.1907	6.47166	6.4176	6.54236	6.43131	7.22221	6.6622	6.77733	6.87019	6.97194	6.62941	6.09258	6.17838	6.4253	6.47148	6.73963	6.61801	6.72097	6.55857	6.89669
GL50803_16463	5.60517	5.506	5.58541	5.61196	5.52472	5.33194	5.46524	5.74813	5.39591	5.53347	5.16131	5.43792	5.36932	5.22505	5.27233	5.72985	5.72179	5.57774	5.58341	5.54236
GL50803_17243C	11.4912	11.3779	11.4962	11.2407	11.4593	10.9318	11.5647	11.3202	10.9506	11.0933	10.7356	11.2711	11.4678	11.0173	11.0337	11.077	11.2653	10.931	11.5074	10.8764
GL50803_8173	7.91106	7.64492	7.74543	7.82045	7.94365	7.41194	7.66054	7.51174	7.4006	7.36449	8.58859	8.79298	9.2069	8.82165	8.65381	7.80069	7.98482	7.82754	8.21993	7.76503
GL50803_8174	6.50172	7.40047	7.63189	7.02181	7.15044	8.77384	7.32114	8.05895	8.34586	8.34606	8.01384	6.5149	6.72832	7.84876	7.80567	8.10621	7.46554	7.60426	7.28206	7.90819
GL50803_14654	6.76417	6.4446	6.52241	6.30029	6.72192	6.27275	6.94331	6.73964	6.5423	6.50352	5.89597	6.7925	6.8631	6.30881	6.2164	6.49281	6.75656	6.60572	7.00923	6.53541
GL50803_14655	6.14793	5.90359	6.13055	5.85217	6.12938	5.7297	6.04899	5.89393	5.69688	5.75271	5.49349	6.19758	6.13363	5.79691	5.91795	5.88934	6.01637	5.75163	6.13629	5.73309
GL50803_8182	7.76826	7.62577	7.65805	7.63194	7.6052	7.34384	7.74157	7.39039	7.51818	7.41952	7.49485	7.85225	7.80451	7.56168	7.52664	7.3805	7.57319	7.55454	7.67842	7.53642
GL50803_16464	5.70171	6.00763	5.89791	5.99458	5.77802	6.3212	6.00567	5.53653	6.22656	6.22015	6.0076	5.35548	5.51599	5.77329	5.52862	6.00617	5.95155	6.30526	5.86886	6.27108
GL50803_60213	6.78635	6.86015	6.7823	6.94303	6.71975	7.40841	6.97454	6.88837	7.38115	7.23424	7.18069	6.6097	6.5152	7.075	6.81366	7.20512	6.95577	7.115	6.7425	7.18155
GL50803_3563	6.16044	6.05748	6.06949	6.06506	6.09183	5.98687	6.10394	6.2276	5.94059	5.9881	5.82877	6.18331	6.08745	5.98265	5.9218	6.21837	6.19187	6.05437	6.16572	6.06792
GL50803_3564	6.75369	6.52209	6.51097	6.79177	6.67264	6.47788	6.6269	6.5294	6.53717	6.55024	6.10725	6.49424	6.12604	6.33014	6.30014	6.64337	6.41128	6.6767	6.54035	6.64759
GL50803_3565	7.12955	7.08109	7.04668	7.24702	7.22223	7.09011	7.13139	7.15411	7.09879	7.0022	6.83215	6.87708	6.81825	6.87273	6.83627	7.14693	6.92921	6.99539	6.99203	6.96601
GL50803_13390	6.16948	6.37586	6.43737	6.25548	6.01482	6.31994	6.2328	5.89253	6.28898	6.27175	11.6766	11.6647	11.8426	11.8826	11.6948	7.11886	7.17456	7.17774	7.04217	7.1782
GL50803_137722	-0.987599	-0.375169	-0.108059	-0.163162	-0.062126	0.586088	0.417225	0.789016	0.213814	0.443714	4.3103	4.51333	4.6646	4.86485	4.62004	0.752986	1.40009	1.40771	1.16836	0.954783
GL50803_137723	-0.571851	-0.77961	-0.823857	-0.993719	-1.63068	0.0210744	0.660078	-0.956104	-0.0907673	-0.11133	3.89337	3.53839	3.94572	4.24791	3.95812	0.444903	0.616573	0.841176	0.141608	0.495104
GL50803_60223	0.751354	1.27519	1.07538	1.25789	0.973159	-0.0812761	0.0417221	0.049725	-1.17662	0.192721	0.907745	0.34126	1.64234	1.17889	0.977808	0.0526497	1.94503	0.656358	1.01341	0.495104
GL50803_60225	0.844517	0.962794	1.01189	0.852101	0.718681	2.43104	2.61098	2.40803	1.9906	2.75176	2.40045	2.61586	3.13323	2.94121	2.81951	2.5715	2.82027	2.49207	2.86454	2.49578
GL50803_37093	6.16271	6.31568	6.36616	6.09149	6.10186	5.76516	5.69906	5.55613	5.66742	5.81107	6.58274	6.2257	6.32378	6.60894	6.47017	6.14759	6.15503	5.99422	6.06245	6.1107
GL50803_14158	7.09026	7.10202	7.05753	7.22457	7.13368	7.35735	7.15822	7.20862	7.3147	7.2064	7.09149	7.03213	7.06193	7.12107	7.00548	7.30522	7.17298	7.33998	7.19797	7.28613
GL50803_16339	6.52654	6.58717	6.63863	6.79007	6.56953	7.0107	6.49117	6.76819	6.85652	6.84823	7.00352	6.42398	6.30597	6.63941	6.66193	6.71505	6.61026	6.68216	6.33275	6.73354
GL50803_6283	9.63128	9.37795	9.32194	9.57539	9.51697	9.07721	9.29052	9.24946	9.23317	9.14572	8.96413	9.35446	9.22197	9.16732	9.09683	9.32042	9.29311	9.34623	9.29808	9.28991
GL50803_6284	7.7149	7.40449	7.43417	7.47227	7.6782	7.10402	7.68863	7.47756	7.25913	7.24977	7.26469	7.96913	7.91697	7.51479	7.49727	7.27233	7.54173	7.45426	7.7304	7.25922
GL50803_6377	7.09264	7.20836	7.25896	7.27884	7.16221	7.6705	7.38856	7.4368	7.60743	7.46943	7.37835	6.9753	7.0161	7.3021	7.16098	7.77653	7.48051	7.6424	7.51322	7.65954
GL50803_113871	6.68056	6.64266	6.76194	6.80023	6.73774	6.93815	6.72114	6.81407	7.02797	6.88183	6.88926	6.8	6.90807	6.93955	6.85955	6.93131	6.80289	6.99977	6.79598	7.04272
GL50803_6375	3.26302	3.38933	3.22734	3.05656	3.16144	3.60919	3.41946	2.48444	3.7688	3.38232	3.37643	3.01863	3.08181	2.96707	2.9459	2.9455	3.5219	3.75595	3.41659	3.57175
GL50803_113873	6.50975	6.21678	6.21226	6.40936	6.137	6.21858	6.64642	6.06169	6.41933	6.18398	6.16542	6.15921	5.93788	5.99055	5.98573	6.31716	6.17515	6.40325	6.27494	6.39329
GL50803_102461	7.22577	7.19775	7.04469	7.34219	6.96186	7.4143	7.4001	6.81333	7.48301	7.39831	7.10476	6.88062	7.17052	7.03507	6.72499	7.21998	7.32477	7.66646	7.3201	7.61211
GL50803_14626	6.27261	5.883	6.04393	6.19262	6.22126	6.46205	6.1065	6.72318	6.39494	6.36689	5.9558	6.25054	5.68918	6.44383	6.45164	6.76134	6.23891	6.08583	6.16649	6.24205
GL50803_113876	6.57407	6.76146	6.54221	6.7267	6.34942	7.13359	6.97243	6.25948	7.21695	7.00281	6.80395	6.39786	6.67986	6.52222	6.25048	6.73588	6.98185	7.20958	6.82394	7.20759
GL50803_137721	6.57832	6.83238	6.78586	6.49938	6.86761	6.96167	7.03302	7.24257	6.83297	7.08299	7.03714	7.26267	7.27035	7.23651	7.24559	8.79478	8.78158	8.45805	8.81837	8.49485
GL50803_4007	6.58339	6.20485	6.09652	6.17321	6.42599	5.67384	6.35433	6.22982	5.92888	5.84418	5.661	6.51262	6.47192	5.99055	6.06621	6.03089	6.30478	6.17455	6.52788	6.00882
GL50803_4008	4.56977	4.54199	4.64214	4.54652	4.48454	4.12802	4.54649	4.4128	4.31225	4.32856	4.26844	4.60181	4.74613	4.3546	4.43306	4.19778	4.60507	4.51739	4.48966	4.33343
GL50803_13512	7.44243	7.18145	7.19429	7.09651	7.41615	6.78657	7.33924	7.27681	6.93474	6.89241	6.75343	7.48096	7.2795	7.01352	7.17637	7.068	7.0488	6.94433	7.28841	6.94534
GL50803_34058	5.68764	5.85743	5.77422	6.12689	5.69646	6.66042	5.87937	6.05669	6.50685	6.24928	6.54234	5.48676	5.58039	6.28717	6.06621	6.3096	5.89394	6.29025	5.69704	6.4048
GL50803_2007	7.55697	7.22163	7.25468	7.09651	7.4519	6.63341	7.41518	7.41158	6.87155	6.89109	6.51078	7.58447	7.47998	7.00419	7.00366	7.06949	7.27854	7.03385	7.53267	6.90192
GL50803_16054	6.68844	6.63036	6.61211	6.5474	6.70666	6.51563	6.59163	6.7636	6.41561	6.57756	6.23829	6.62245	6.43347	6.50578	6.5569	6.75394	6.56924	6.47208	6.64963	6.38585
GL50803_1300	6.47466	6.40664	6.49944	6.38483	6.38912	6.36199	6.57228	6.38837	6.27671	6.4668	6.23467	6.51642	6.48386	6.3239	6.25964	6.49503	6.54503	6.42222	6.66164	6.46021
GL50803_24807	5.30471	5.15931	5.17149	5.14122	5.03371	5.24473	5.53736	4.75266	5.26745	5.22335	5.22348	5.13995	5.40949	4.99307	4.69395	5.06162	5.47767	5.55148	5.65287	5.4294
GL50803_36943	7.01585	7.04756	7.01768	7.12237	6.91519	7.38281	7.35551	7.03594	7.3864	7.30083	7.14579	6.86819	7.01952	6.99715	6.81573	7.18369	7.3361	7.43464	7.25277	7.42216
GL50803_3141	4.24184	4.20492	4.31395	4.22831	4.17796	4.64729	4.4926	4.33652	4.58526	4.36323	4.28719	3.95595	4.14424	4.21592	4.04542	4.41371	4.47786	4.53359	4.43981	4.64201
GL50803_2710	3.53169	3.9251	3.92333	3.75827	3.73181	3.83673	3.9517	3.50713	3.62134	3.80289	3.58024	3.83461	3.73556	3.59161	3.55398	3.7929	3.94335	4.01623	3.86107	3.84223
GL50803_13104	5.61347	5.77044	5.76943	5.5848	5.68167	5.65407	5.85973	5.83678	5.54317	5.69943	5.4168	5.78516	5.77262	5.56476	5.70432	5.78782	5.81786	5.64139	5.83744	5.6262
GL50803_16357	1.30417	1.55516	1.50238	1.85967	1.12086	1.81413	1.8232	1.52737	1.84308	1.44228	1.81347	1.56172	1.67046	1.75493	1.38725	1.8781	2.04046	2.08651	2.01453	1.89422
GL50803_13103	8.47148	8.36434	8.41043	8.39152	8.43874	8.04352	8.29247	8.31917	7.99402	8.14656	7.98828	8.50156	8.29488	8.20847	8.35665	8.32609	8.29191	8.15816	8.28737	8.09507
GL50803_13101	5.04249	5.1266	5.33606	5.23155	5.06597	5.15753	5.15169	4.89103	5.38452	5.16778	5.33356	5.05474	5.19639	5.18154	5.19807	5.05561	5.17737	5.26185	5.196	5.26055
GL50803_16356	6.08489	5.97017	6.13614	6.16669	6.00772	6.26625	6.14694	5.83678	6.21052	6.11897	6.37823	6.07001	6.243	6.11574	5.99672	6.07317	6.19291	6.30919	6.15649	6.22082
GL50803_14677	5.72027	5.55598	5.652	5.62915	5.54284	5.61369	5.91053	5.29696	5.5902	5.68123	5.48742	5.53998	5.84379	5.40369	5.20441	5.48045	5.90158	5.91711	6.01047	5.80557
GL50803_28477	7.88045	8.10811	8.09284	7.74315	7.92336	6.31239	6.69069	7.09806	6.1801	6.5955	6.56652	7.45941	7.41499	7.2504	7.32842	6.73651	7.01395	6.37657	6.49592	6.31617
GL50803_16355	7.27314	7.12899	7.21735	7.15966	7.09065	6.82421	7.20385	6.94016	6.94253	6.91076	7.26646	7.50716	7.52158	7.31725	7.20746	6.78879	6.9968	6.83968	7.02917	6.89377
GL50803_16354	6.44892	6.6849	6.66079	6.58215	6.43837	6.99899	6.77615	6.50301	6.90714	6.81313	6.83932	6.40689	6.78085	6.42647	6.37085	6.67835	6.65919	6.86016	6.66761	6.88382
GL50803_8263	3.87864	3.92062	3.93193	3.87817	3.66719	3.14853	3.56831	1.83812	3.09662	3.06424	2.80353	3.08562	3.39152	2.96707	2.75191	2.87442	3.35372	3.54317	3.49679	3.22379
GL50803_14675	7.30576	7.29316	7.28856	7.36232	7.22529	7.11274	7.27342	6.97103	7.12641	7.04316	7.2233	7.31464	7.4009	7.19746	7.17234	7.05951	7.10009	7.17645	7.18517	7.14575
GL50803_8260	6.70328	6.62555	6.67623	6.61512	6.68679	6.34729	6.53372	6.63374	6.4323	6.38575	6.43923	6.77231	6.60171	6.61917	6.74142	6.61912	6.44219	6.44094	6.62364	6.40562
GL50803_113892	7.18293	7.6963	7.85916	7.68543	7.71027	8.8216	7.70099	8.38792	8.532	8.48393	8.41084	7.29177	7.3502	8.15851	8.25196	8.41115	7.92574	8.06677	7.70504	8.25869
GL50803_16353	7.16385	7.9064	8.03113	7.63714	7.68638	8.92711	7.62788	8.36335	8.65481	8.55397	8.82007	7.61668	7.84285	8.7241	8.76355	8.62332	7.94097	8.08337	7.7571	8.31139
GL50803_8253	7.51242	7.22981	7.22961	7.2921	7.40087	6.7802	7.22997	7.27143	6.88845	6.93593	6.67462	7.44314	7.18946	6.95578	7.07109	7.17493	7.19907	7.0583	7.28277	7.04535
GL50803_24818	6.53442	6.69871	6.6877	6.64923	6.60053	7.19441	6.61254	6.79619	7.13209	6.99239	7.23964	6.52474	6.56192	6.95093	6.82398	6.84796	6.53769	6.74898	6.41568	6.89085
GL50803_16954	7.51906	7.52749	7.59107	7.67443	7.48381	7.90566	7.31948	7.54958	7.70984	7.65615	7.19689	6.76913	6.62255	6.98138	7.02708	7.58946	7.23583	7.43571	7.17035	7.5682
GL50803_20037	3.01506	2.91775	2.77084	2.96323	2.58117	2.68599	3.09716	2.51391	2.98038	3.02628	2.19735	2.67143	2.71418	2.53745	2.48672	2.5715	2.95375	3.25495	2.83399	3.35838
GL50803_13323	7.0956	7.19821	7.19161	7.42765	7.24304	7.9169	7.2223	7.64588	7.79798	7.71214	7.54148	7.05164	6.91397	7.45894	7.44204	7.73857	7.30473	7.49204	7.13984	7.68302
GL50803_3341	5.78193	5.74784	5.86461	5.92048	5.77105	6.27145	5.9539	6.19614	6.13777	6.19257	5.97037	5.72995	5.64912	5.95223	6.00219	6.13244	6.00458	5.92736	5.82001	5.95728
GL50803_3342	5.27573	5.57179	5.67011	5.4386	5.3087	6.34483	5.70753	5.45722	6.33111	6.10196	6.145	5.25174	5.35206	5.68647	5.6566	5.84006	5.73327	6.04969	5.60166	6.13064
GL50803_16953	6.30268	6.25733	6.22456	6.33331	6.25663	6.47788	6.31938	6.38239	6.339	6.35927	6.08733	6.11078	5.99181	6.15423	6.03633	6.56301	6.36502	6.49431	6.45948	6.42593
GL50803_3345	5.02269	5.067	5.06993	5.1089	4.98634	5.19085	5.15665	4.77413	5.26952	5.12128	4.73246	4.87467	4.86951	4.69733	4.57185	5.14137	5.1626	5.2923	5.30582	5.24965
GL50803_16952	6.20395	6.25822	6.21402	6.29432	6.19961	6.30354	6.23632	6.3097	6.24871	6.18828	6.03559	6.0565	5.90867	6.01554	6.03277	6.33133	6.15076	6.2286	6.33412	6.3352
GL50803_14704	7.32761	7.56711	7.55741	7.70177	7.56506	8.44868	7.24052	7.92724	8.23052	8.07719	8.37815	7.36144	7.41914	8.11653	8.07049	8.13215	7.66702	7.98449	7.38211	8.21524
GL50803_28526	6.1706	6.07271	6.07338	5.75978	6.10297	5.28643	5.69906	5.97959	5.3537	5.52329	5.38452	6.21171	6.12857	5.81126	5.86893	5.7769	5.81111	5.57514	5.79644	5.53341
GL50803_8423	5.79073	5.956	5.9132	6.05379	5.87355	5.95651	5.99878	6.18129	5.84688	5.94425	5.56822	5.50676	5.22748	5.59201	5.55613	6.14098	5.92428	5.89952	5.78251	5.98493
GL50803_93103	3.39977	3.62798	3.8884	3.52508	3.48148	4.42729	3.69643	3.4473	4.22129	4.08262	4.38618	3.22586	3.61052	3.6958	3.55398	3.39607	3.76483	4.02771	3.45223	4.18117
GL50803_8426	8.07773	8.3785	8.4135	8.58138	8.35868	9.35003	8.14337	8.77186	8.9723	8.89305	9.19281	8.09056	8.1761	8.91986	8.84767	8.96401	8.44342	8.72175	8.17189	8.87337
GL50803_8427	6.73328	6.40904	6.4449	6.56636	6.60525	6.40404	6.5667	6.74974	6.5877	6.38575	6.39669	6.71858	6.67032	6.70522	6.65732	6.63466	6.61336	6.5491	6.67947	6.53541
GL50803_8428	7.73823	7.7825	7.82666	7.80792	7.80137	7.80838	7.83541	7.73459	7.74255	7.79383	7.70642	7.78896	7.8386	7.76696	7.71871	7.76184	7.72095	7.67226	7.85163	7.7144
GL50803_8429	7.34216	7.29446	7.3636	7.40842	7.33762	7.71317	7.35281	7.58211	7.68143	7.58735	7.54781	7.24994	7.27665	7.40144	7.43599	7.6409	7.40676	7.44001	7.3887	7.53343
GL50803_8430	4.3371	4.47936	4.3529	4.16685	3.88949	4.45041	4.36985	3.2513	4.38264	4.18522	4.26844	3.72856	4.5406	3.93072	3.67755	3.91304	4.10219	4.58887	4.19137	4.37748
GL50803_16951	6.91139	6.9354	6.81754	6.97775	6.6332	6.90004	7.00579	6.45444	7.02858	6.81939	6.73733	6.68319	6.84007	6.51895	6.3638	6.84506	7.02974	7.28843	7.01859	7.21368
GL50803_8432	4.02015	3.94289	4.14667	3.90978	4.01755	3.63363	3.83281	4.25161	3.64062	3.8471	3.43646	4.04701	3.92253	3.67241	4.00968	3.96529	4.10661	3.65101	3.92768	3.72648
GL50803_8433	5.90869	5.75415	5.75496	5.85542	5.84992	5.8597	5.88386	6.13819	5.89316	5.80268	5.47929	5.82614	5.44044	5.64703	5.88084	6.08699	5.74181	5.85511	5.78849	5.92111
GL50803_16950	4.12136	4.27332	4.21169	4.11897	3.99857	4.48216	4.61655	4.17989	4.47145	4.4518	4.23019	4.17173	4.23176	3.9632	3.98781	4.30303	4.33835	4.3568	4.57063	4.23373
GL50803_137720	5.91138	5.79513	5.88468	5.86995	5.75276	5.98212	6.17532	5.92443	6.09996	6.00528	5.71046	5.76231	5.61335	5.57109	5.6286	5.98629	6.00221	6.12821	6.06081	6.09658
GL50803_8782	7.22414	7.25628	7.25468	7.62004	7.32387	7.51036	7.19906	7.33884	7.42721	7.32693	7.09015	6.84843	6.51908	7.0228	7.05803	7.40237	7.03728	7.19523	6.89318	7.30424
GL50803_8781	8.71278	8.4344	8.39845	8.47499	8.6473	8.05901	8.39649	8.59424	8.18857	8.20081	7.74677	8.3991	8.16348	7.91294	8.07179	8.46601	8.40516	8.33968	8.60287	8.26254
GL50803_16949	4.61675	4.42343	4.5333	4.44661	4.50149	4.75146	4.69705	4.56131	4.61155	4.70102	4.46652	4.56413	4.84196	4.71269	4.61529	4.82765	4.82205	4.77063	4.86312	4.6668
GL50803_103818	6.8024	6.824	6.83942	6.91993	6.81909	7.39358	6.93106	6.91484	7.3595	7.16988	7.24204	6.77928	6.81825	7.03431	6.92047	7.14079	6.95025	7.1399	6.97944	7.19297
GL50803_16948	6.85513	7.3104	7.31429	7.23896	7.01948	7.88799	6.89961	7.37992	7.58894	7.62077	7.47608	6.35522	6.3026	7.18718	7.182	7.47999	7.05395	7.1609	6.79697	7.37447
GL50803_91712	6.69627	7.11875	7.1745	7.07785	6.89993	7.65864	6.81195	7.05986	7.44559	7.32204	7.26646	5.98811	5.91603	6.76447	6.65732	7.19832	6.82919	6.98562	6.59318	7.14281
GL50803_8771	3.43764	3.28857	3.39846	3.04522	3.59322	3.05512	3.59778	3.48498	3.34403	3.48383	2.85471	3.12596	3.43315	2.92811	2.71688	3.47627	3.7536	3.42662	3.78725	3.47526
GL50803_8770	8.09679	7.96689	7.92041	8.08177	8.15898	7.86967	8.0883	8.0508	7.86508	7.9713	7.69768	8.18738	8.21241	8.10747	7.96296	7.93503	8.05592	7.98179	8.08152	7.87755
GL50803_28629	6.97201	6.65486	6.67238	6.78326	7.04282	6.66339	6.85987	7.15703	6.64531	6.72702	6.50778	7.20545	7.06987	6.95497	7.03333	6.87268	6.87198	6.63541	6.90608	6.59116
GL50803_91707	5.27154	5.33127	5.35217	5.6158	5.26767	5.05571	4.63088	4.9298	5.12187	5.03789	5.33581	5.24259	5.4807	5.64503	5.42392	5.6747	5.49462	5.74121	5.2534	5.78181
GL50803_2382	7.62626	7.58917	7.55602	7.53391	7.58149	7.21142	7.58942	7.20467	7.24136	7.18449	6.72277	6.92702	6.75071	6.60894	6.47934	7.04946	7.31669	7.34075	7.37052	7.28302
GL50803_35428	7.60478	8.0142	8.18162	7.895	7.92963	8.8247	7.799	8.35548	8.55462	8.50263	8.34721	7.23527	7.02294	8.03217	8.00258	8.38202	7.78091	8.02753	7.56906	8.21103
GL50803_16737	5.05959	5.08113	5.03842	5.12246	5.043	5.5272	4.91758	5.3284	5.46242	5.33818	5.29702	4.92813	4.72282	5.23838	5.22013	5.51445	5.034	5.30651	5.06732	5.45018
GL50803_16736	5.67025	5.82901	5.80732	6.03097	5.60376	6.24658	6.06094	5.62358	6.37877	6.14687	6.17928	5.6311	5.72146	5.94411	5.70879	6.01239	5.98911	6.31701	5.91154	6.3309
GL50803_103810	7.12897	7.26205	7.34117	7.32997	7.18756	7.84851	7.33323	7.37642	7.75514	7.66544	7.69461	7.18125	7.2755	7.59574	7.46992	7.74481	7.40855	7.65972	7.37417	7.73506
GL50803_5497	3.96934	3.87501	3.87061	3.87817	3.93512	4.38473	3.4521	4.00417	4.16914	3.87407	3.92365	3.52034	3.29549	3.96961	4.141	4.21227	3.95319	3.91686	3.75092	4.16965
GL50803_16734	6.09203	6.17693	6.13241	6.22439	6.08397	6.49466	6.16797	5.9299	6.48746	6.26362	6.25743	5.87075	6.01392	5.99997	6.00219	6.27034	6.21558	6.42149	6.12845	6.41621
GL50803_103807	7.5531	7.6161	7.69579	7.8703	7.63008	8.15605	7.64694	7.74006	8.01756	7.93046	7.5956	7.16875	7.17297	7.47536	7.34859	7.92928	7.66365	7.83545	7.55479	7.9734
GL50803_16733	7.27524	7.05321	7.05359	7.25011	7.26999	7.23823	7.12001	7.16227	7.25653	7.19789	7.33733	7.4511	7.41135	7.3366	7.3175	7.31196	7.16295	7.29715	7.27319	7.34619
GL50803_16732	5.31492	5.3228	5.17149	5.41235	5.40191	5.46273	5.3247	5.41489	5.46782	5.3914	5.48742	5.33153	5.31469	5.56687	5.45348	5.60231	5.40422	5.45275	5.3711	5.42618
GL50803_16731	7.78929	8.09325	8.13908	8.05657	7.97857	8.66443	7.89894	8.18021	8.50574	8.4532	8.45789	7.68747	7.79097	8.22531	8.25273	8.34758	8.05763	8.24718	7.88577	8.33112
GL50803_13475	4.98993	5.1857	5.52131	5.19609	5.61782	6.53305	5.07256	6.57292	6.39494	6.21594	6.3111	5.22227	4.82016	6.40416	6.50395	6.66459	5.52958	5.45275	5.31967	5.79935
GL50803_137719	6.83186	6.52505	6.61211	6.4454	6.67787	6.2571	6.58337	6.66116	6.29507	6.37917	6.29266	6.96699	6.83698	6.62324	6.60559	6.54309	6.64103	6.47138	6.76292	6.33004
GL50803_89887	6.98932	7.32446	7.37232	7.32705	7.28083	7.83277	7.08662	7.5411	7.63452	7.59264	7.49081	6.85384	6.67554	7.27842	7.37621	7.58946	7.17771	7.31912	6.97376	7.39027
GL50803_17120	4.09316	3.87037	3.84352	3.92842	4.05477	3.53328	4.07208	4.18906	3.7688	3.78595	3.12867	3.95147	4.09322	3.47932	3.73119	3.8907	4.09776	3.89613	4.17927	3.783
GL50803_11099	6.49456	6.40984	6.3194	6.58704	6.36802	6.53414	6.57506	6.45064	6.5769	6.4597	6.36615	6.31565	6.46893	6.41242	6.15884	6.64871	6.57483	6.65095	6.61018	6.72175
GL50803_11100	7.39846	7.41089	7.38255	7.49224	7.40493	8.14405	7.5793	7.72832	8.02583	7.89273	7.82585	7.30633	7.28633	7.68023	7.61491	7.88871	7.67261	7.7609	7.55157	7.87725
GL50803_15338	5.9925	5.92389	5.87133	6.16407	5.84329	6.21992	6.05829	5.76508	6.26122	6.21278	5.98337	5.86599	5.89979	5.90786	5.81405	6.15323	6.22678	6.22777	6.19906	6.13755
GL50803_15339	6.5492	6.47777	6.42371	6.55641	6.48428	6.55348	6.56577	6.47519	6.76725	6.58329	6.53745	6.51793	6.62614	6.5374	6.4988	6.66394	6.63034	6.72627	6.6562	6.6682
GL50803_11105	7.68451	7.7126	7.58699	7.94734	7.67708	8.08103	7.77542	7.9245	7.97863	7.89009	7.65275	7.50257	7.52013	7.76281	7.64201	8.05615	7.71698	7.97019	7.64883	8.00425
GL50803_15340	5.8621	6.13207	6.13986	6.13761	5.82859	6.67227	6.27218	6.29067	6.70985	6.58248	6.54915	6.25782	6.32046	6.54601	6.45563	6.58404	6.36132	6.53241	6.19381	6.53541
GL50803_11107	7.28358	7.17441	7.13127	7.40786	7.23191	7.48204	7.30559	7.47006	7.48878	7.3932	7.23903	7.32508	7.2999	7.23718	7.19319	7.49969	7.36819	7.55586	7.38112	7.48817
GL50803_17119	6.84248	7.04962	6.98084	7.18507	6.94894	7.49098	7.02083	7.16111	7.45606	7.3768	7.32264	6.88943	6.891	7.23851	7.2043	7.37608	7.20011	7.35373	7.12217	7.43184
GL50803_15342	6.67026	6.41064	6.40992	6.57625	6.43925	6.4745	6.55641	6.5321	6.53202	6.46325	6.27867	6.41505	6.20625	6.38511	6.34957	6.56583	6.4535	6.49362	6.54389	6.53467
GL50803_11113	4.79946	4.7659	4.79612	4.53034	4.68479	4.36053	4.85183	4.92158	4.17356	4.57523	4.25898	4.99718	4.92308	4.72411	4.53713	4.70498	4.78945	4.49	4.90229	4.30914
GL50803_11114	4.22028	4.36854	4.3529	4.21825	4.12645	4.32095	4.51207	3.95668	4.35568	4.33245	3.84989	4.08843	4.16415	4.23732	4.13438	4.01983	4.20464	4.13419	4.22707	4.04072
GL50803_15343	4.70324	4.84609	4.68856	4.5744	4.60549	5.03751	5.15665	4.46276	5.01267	4.83329	4.51506	4.51028	4.82642	4.53827	4.10759	4.66605	4.98446	5.12606	4.97058	4.95092
GL50803_11116	7.44708	7.27791	7.38881	7.20878	7.44184	7.15063	7.47149	7.53483	7.03284	7.2332	7.07876	7.7572	7.65201	7.40971	7.5184	7.42587	7.44476	7.2167	7.61863	7.19912
GL50803_11118	10.9908	11.3437	11.374	11.3174	11.3447	11.8786	11.2471	11.7725	11.5909	11.7921	11.9747	11.594	11.6551	11.9779	12.0545	11.7996	11.4869	11.3397	11.3499	11.4609
GL50803_11120	3.25456	3.49561	3.56255	3.04522	3.1784	3.10258	3.43587	2.36017	3.11511	3.18112	3.18974	3.23327	3.58119	2.99247	2.91533	2.64808	3.42619	3.40917	3.39059	3.2312
GL50803_15344	5.59515	5.61543	5.71316	5.67034	5.44636	6.02739	6.3271	5.89813	6.22656	6.138	5.46289	5.19976	5.26945	4.99307	4.77281	5.64831	5.92928	5.96665	5.84512	5.97614
GL50803_17117	6.43682	6.50647	6.4176	6.5363	6.37815	6.85572	6.54983	6.33468	6.77017	6.69638	6.77518	6.28391	6.48287	6.52766	6.37788	6.64537	6.54096	6.76964	6.5231	6.75232
GL50803_17118	6.35012	6.42574	6.35821	6.51796	6.31724	6.52437	6.38846	6.32224	6.62609	6.53512	6.45279	6.04182	6.12222	6.33138	6.22578	6.62183	6.46128	6.6491	6.3758	6.61116
GL50803_14651	6.60851	6.31824	6.31776	6.20668	6.58789	6.08613	6.7705	6.63876	6.2116	6.30977	5.99482	6.86163	6.96239	6.52113	6.60559	6.54381	6.62803	6.27669	6.68001	6.28805
GL50803_8163	7.47102	7.42402	7.43493	7.49224	7.51794	7.96062	7.74363	7.77584	7.94866	7.85938	7.96263	7.85885	7.84247	7.99534	7.95264	7.96847	7.76353	7.83082	7.80587	7.95814
GL50803_14650	7.15535	7.10202	7.11436	7.15241	7.19852	7.18204	7.27228	7.2923	7.18612	7.20322	6.98927	7.14343	7.08888	7.00185	7.00002	7.34191	7.26823	7.18715	7.34061	7.20571
GL50803_8157	5.98995	5.81459	6.01183	5.98868	5.96192	6.02739	6.02749	5.91203	5.99902	5.95566	5.74308	5.95042	5.83915	5.78787	5.8749	5.97359	6.05116	5.96267	6.0367	6.01955
GL50803_14649	8.14423	8.0925	8.11991	7.98974	8.12493	7.85719	8.34365	8.12399	7.88306	7.94897	7.6309	8.24072	8.21152	7.87076	7.94462	8.07237	8.28462	8.09864	8.39297	8.00937
GL50803_14648	7.63891	7.55016	7.59852	7.54805	7.66698	7.45315	7.69333	7.64046	7.4687	7.46323	7.32264	7.75752	7.6059	7.50324	7.54424	7.6638	7.61215	7.54125	7.76218	7.51231
GL50803_8152	7.20889	7.36709	7.36678	7.32177	7.32435	7.76755	7.38275	7.6893	7.59142	7.61239	7.73998	7.24125	7.13564	7.61068	7.48951	7.7127	7.44301	7.45639	7.34061	7.51951
GL50803_17116	6.37473	6.36847	6.27783	6.26529	6.27745	6.14681	6.30158	6.26382	6.09648	6.15789	5.91267	6.20041	6.06115	6.05525	6.03633	6.21117	6.32766	6.19421	6.25994	6.1917
GL50803_8148	4.12136	4.25207	4.28738	4.42927	4.12207	4.59016	4.60208	3.73064	4.27983	4.48366	4.3103	3.78508	4.44617	3.87035	3.61233	3.85883	4.65719	4.59916	4.40905	4.61961
GL50803_14647	6.54747	6.6796	6.5081	6.75395	6.48683	6.91175	6.66133	6.64543	6.88374	6.78783	6.59878	6.32781	6.21344	6.54279	6.42204	6.97709	6.66594	6.82166	6.59375	6.93687
GL50803_8146	5.74465	5.92052	5.71814	6.03385	5.65616	6.00259	5.8928	5.46667	6.0742	6.03066	5.89597	5.36899	5.51017	5.62284	5.33431	5.95648	5.91298	6.15549	5.84224	6.20961
GL50803_8145	4.93273	5.04452	4.84704	4.92932	4.97424	5.06172	5.21724	4.72143	5.28797	5.08019	5.08567	5.30542	5.49256	5.11082	4.93781	4.93416	5.26692	5.49471	5.36844	5.25329
GL50803_17115	6.71181	6.62072	6.43131	6.56636	6.64926	6.35711	6.97384	6.6329	6.63653	6.47475	6.22741	6.61183	6.57314	6.12294	6.1523	6.46208	6.77333	6.78324	6.96454	6.67024
GL50803_2217	5.8621	5.76169	5.62838	5.87637	5.68464	5.7853	5.89873	5.6151	5.76873	5.72039	5.73115	5.7977	5.77909	5.69617	5.6144	5.71467	5.84719	5.94966	5.91154	5.9291
GL50803_89828	7.2547	7.17629	7.14058	7.35717	7.27789	7.56432	7.36893	7.46536	7.40577	7.42864	7.1277	7.13455	6.98985	7.20087	7.24329	7.52202	7.33328	7.40304	7.31561	7.40712
GL50803_13196	7.15364	7.0048	7.04767	7.20049	7.11948	7.33269	7.07488	7.24861	7.34488	7.24564	7.19689	7.07552	7.0392	7.23186	7.13468	7.47249	7.17088	7.26114	7.08212	7.2994
GL50803_21133	5.16042	5.61959	5.76703	5.5289	5.43934	6.27145	5.37875	5.66027	6.06234	5.94679	6.16542	4.97305	5.25791	5.77146	5.73309	6.01239	5.45187	5.69276	5.41562	5.88987
GL50803_89845	4.57996	5.04246	5.17149	4.78337	4.51824	5.76516	4.89105	4.72143	5.66742	5.48881	5.78491	4.22099	4.48627	5.0395	4.87961	4.98144	4.93812	5.34678	4.70963	5.38694
GL50803_114089	4.30467	4.69155	4.56129	4.62098	4.49473	4.8311	4.89995	4.51105	4.8675	4.80835	4.77293	4.41256	4.34076	4.56392	4.5118	4.60424	4.60819	4.6446	4.6429	4.63365
GL50803_101496	6.37473	6.18909	6.39289	6.28108	6.35782	6.111	6.24566	6.30127	5.98777	6.08591	6.55109	6.8284	6.84239	6.74312	6.82192	6.37222	6.41929	6.23439	6.40012	6.24663
GL50803_6982	7.17454	6.92536	7.1219	6.86132	7.13314	6.59659	7.23584	7.25734	6.79548	6.84414	6.57989	7.41858	7.30439	6.74965	6.96873	6.78999	7.03438	6.80063	7.21807	6.71912
GL50803_14333	4.78484	4.93988	4.95225	5.28315	4.69367	5.28128	4.90585	4.59272	5.30418	4.96202	5.29471	4.67433	4.96908	4.91884	4.8272	4.9232	4.75891	5.13139	4.6027	4.97759
GL50803_6980	7.10622	6.89883	6.94836	7.24268	7.09401	7.18135	7.08011	7.24806	7.21588	7.0801	6.96473	7.09038	6.82842	7.06531	7.06065	7.23602	6.95944	7.08098	7.09224	7.156
GL50803_16049	5.75518	5.99915	5.71565	5.99311	5.53133	5.8212	6.00841	4.99655	5.9367	5.79846	5.63012	5.34868	5.71809	5.42017	5.13313	5.52319	5.82055	6.05437	5.953	6.04499
GL50803_16050	7.76492	7.77228	7.72144	7.89065	7.65074	7.98576	7.78586	7.82773	7.97705	7.83008	7.75774	7.60603	7.5788	7.75819	7.61313	7.96954	7.75582	7.86134	7.62394	7.90704
GL50803_92760	7.199	7.34175	7.40975	7.28969	7.30758	7.89306	7.49175	7.80146	7.7944	7.8159	7.5781	7.43393	7.52688	7.7503	7.76499	7.91413	7.53601	7.52784	7.55742	7.58527
GL50803_23833	8.23924	8.61863	8.65148	8.72334	8.58525	9.7862	8.54406	9.20386	9.36059	9.2545	9.59322	8.35693	8.45878	9.20209	9.21314	9.2722	8.78382	8.9104	8.57875	9.15272
GL50803_4767	8.41706	8.08851	8.08371	8.09317	8.40491	7.66359	8.28371	8.38916	7.72234	7.87114	7.44927	8.33386	8.10287	7.8189	7.94887	8.22615	8.3169	8.16034	8.47244	8.01823
GL50803_4768	5.78193	5.69239	5.62573	5.72644	5.65919	5.9222	5.86277	5.85705	5.99653	5.93019	5.88062	5.88021	5.93933	5.84127	5.87688	5.9359	5.94663	6.04216	5.95743	6.02808
GL50803_33672	5.02518	5.07509	5.11217	5.0161	4.99354	5.41653	5.54494	5.17546	5.43139	5.39699	4.99734	4.93041	5.20122	4.9122	4.93781	5.41777	5.35865	5.45417	5.43611	5.40178
GL50803_8074	9.09205	8.73281	8.65927	8.9781	9.02808	8.86267	9.01428	9.01294	8.98351	8.90257	8.58953	9.08771	9.06865	8.83926	8.84488	8.99458	8.98974	9.04933	9.0424	9.01832
GL50803_8075	6.05596	5.7816	5.80732	6.05096	5.6501	5.86142	6.30828	5.62019	6.26743	6.1031	5.64473	5.61276	5.81888	5.52615	5.28434	5.87916	6.25292	6.39441	6.19906	6.24571
GL50803_14627	5.8154	5.63609	5.75011	5.38112	5.7808	5.33194	5.85669	5.95294	5.52427	5.47126	5.31541	6.05232	5.87282	5.66689	5.74401	5.69031	5.80704	5.52473	6.0266	5.40669
GL50803_8078	6.37668	6.40664	6.32431	6.31925	6.53619	6.38136	6.32048	6.56678	6.3092	6.30384	6.22376	6.22012	6.02893	6.29357	6.36803	6.46056	6.21763	6.00973	6.16572	6.05754
GL50803_14628	5.32101	6.62072	6.78468	6.11609	6.25962	7.91815	6.11034	7.05549	7.42536	7.39506	7.78231	5.51133	5.39693	7.15098	7.36494	7.13082	6.32956	6.58839	6.0062	6.93517
GL50803_42676	6.48554	6.53314	6.53093	6.74609	6.46453	7.12715	6.7575	6.73339	7.15797	6.95183	6.80395	6.38212	6.3304	6.65242	6.49493	6.94113	6.65618	6.96686	6.6017	7.00271
GL50803_16537	6.31596	6.39779	6.42828	6.34953	6.27646	6.48013	6.46242	6.32951	6.41561	6.48615	6.23829	6.31391	6.4779	6.4018	6.15394	6.47265	6.44393	6.41641	6.61018	6.46414
GL50803_33674	6.74466	6.56652	6.4479	6.91605	6.55011	7.09011	6.76564	6.59463	7.03709	6.93976	6.95377	6.73432	6.73249	6.7205	6.70054	6.78818	6.78784	7.04095	6.715	7.04482
GL50803_2779	6.49366	6.40904	6.4479	6.49313	6.50123	6.6141	6.48231	6.61686	6.6461	6.50093	6.41172	6.35012	6.35335	6.55349	6.35954	6.65004	6.44829	6.63478	6.46261	6.60832
GL50803_13127	8.85829	8.43911	8.4799	8.33473	8.8109	7.8628	8.58211	8.63126	8.06143	8.0204	7.44979	8.58007	8.22402	7.78887	8.05874	8.36814	8.42939	8.2272	8.69526	8.11947
GL50803_2777	5.78927	5.54	5.4362	5.6158	5.76123	5.43055	5.75898	5.78031	5.29407	5.5096	5.10958	5.93119	5.79514	5.47975	5.48765	5.5491	5.71023	5.53549	5.67027	5.37862
GL50803_16535	7.6951	7.36214	7.32983	7.60081	7.60716	7.30061	7.56632	7.30763	7.46645	7.32449	6.83773	7.27752	7.02634	6.95336	6.91469	7.46117	7.48687	7.5585	7.50445	7.45456
GL50803_16534	7.06629	6.99843	6.88332	7.22332	6.93466	7.31517	6.98015	6.9388	7.33111	7.11386	7.04473	6.93443	6.93077	7.10442	6.91662	7.23425	7.00924	7.34954	6.94635	7.32428
GL50803_16533	6.83541	6.68754	6.7327	6.62848	6.75269	6.91258	7.0788	6.90097	6.96437	6.95626	6.47442	6.63578	6.59805	6.37911	6.42883	6.8981	6.97703	7.04942	7.09586	7.06309
GL50803_16532	8.12492	8.52022	8.71266	8.45263	8.56483	9.77022	8.53003	9.21707	9.45254	9.37005	8.88633	7.76361	7.88396	8.76866	8.63868	9.2489	8.73259	8.90042	8.53238	9.1482
GL50803_113319	5.20941	5.88185	6.02395	5.41456	5.53628	6.42402	5.65593	5.81179	6.1757	6.19471	5.96019	4.91667	5.13466	5.55839	5.51849	6.04107	5.65852	5.85404	5.62303	6.0142
GL50803_6920	6.65024	6.3419	6.43283	6.62943	6.57914	6.39215	6.72865	6.28534	6.58522	6.41908	6.44654	6.76594	6.82139	6.44728	6.36662	6.60066	6.64255	6.69301	6.82831	6.68515
GL50803_6919	6.46918	6.08177	6.24196	6.26162	6.3754	5.76331	6.17042	6.10105	5.91179	5.85775	5.31769	5.9549	5.77424	5.49538	5.61201	6.06021	6.04196	6.04593	6.18325	6.03867
GL50803_6918	7.13705	6.88624	6.92377	7.06105	6.9508	6.48462	7.00511	6.42178	6.6107	6.53765	6.14885	6.58676	6.65281	6.25079	6.13913	6.55664	6.74386	6.73505	6.94009	6.67364
GL50803_6917	8.7151	8.38441	8.34712	8.46598	8.61768	8.17109	8.47328	8.6877	8.36771	8.25361	7.89929	8.64311	8.32863	8.30887	8.49683	8.61568	8.49256	8.43561	8.44064	8.35017
GL50803_14322	5.75368	5.70026	5.37443	6.12015	5.58161	6.36929	5.9723	5.74192	6.28999	6.14244	5.68594	5.35038	5.32136	5.53265	5.45613	5.98734	5.80704	6.0525	5.60392	6.17163
GL50803_14321	10.7732	10.4955	10.516	10.1995	10.7136	9.44658	10.3515	10.5719	9.7364	9.86055	9.49846	10.6361	10.447	9.80991	10.1511	10.0529	10.291	9.95049	10.4469	9.72977
GL50803_17291	4.49989	4.55939	4.57234	4.67716	4.53151	4.43195	4.96923	4.63691	4.48217	4.62051	4.54652	5.02518	5.20603	4.76153	4.59615	4.55679	4.9406	4.89491	4.93324	4.61961
GL50803_2509	5.50528	5.35969	5.14953	5.244	5.55912	5.1519	5.64185	5.67828	5.39022	5.38204	4.80582	5.50676	5.39903	5.31839	5.31979	5.37978	5.53451	5.20063	5.41046	5.2821
GL50803_2508	6.97007	6.8776	6.85647	6.84588	6.96064	6.55881	7.0384	6.99539	6.5677	6.75919	6.59408	7.24216	7.08823	6.93546	6.89817	6.85317	6.94224	6.74377	7.03211	6.72372
GL50803_137718	7.16045	7.09806	7.05851	7.18572	6.95449	7.10911	7.42138	6.66198	7.39777	7.09794	6.98138	6.9631	7.17297	6.81339	6.65616	6.90647	7.22266	7.36508	7.27993	7.30687
GL50803_32607	2.85634	3.26755	3.18479	3.15481	3.00858	2.58935	2.52155	2.03388	2.65344	2.19016	3.46967	3.04411	3.5284	3.18101	3.07599	3.73389	4.07089	3.76968	3.76718	3.78803
GL50803_137717	4.4963	4.76089	4.69363	4.80033	4.88922	4.33095	4.46487	4.56835	4.56858	4.43016	5.96165	5.43952	5.49059	6.38271	6.39737	4.66342	4.42579	4.4733	4.27049	4.54134
GL50803_9718	6.11909	5.77168	5.6778	5.81258	5.86179	5.64408	6.05298	6.02122	5.84826	5.77862	5.48944	6.02485	6.06777	5.76779	5.82643	5.87348	5.99031	5.78131	6.07475	5.70011
GL50803_9719	9.46209	9.46393	9.48041	9.65775	9.59168	9.8861	9.52671	9.8293	9.81646	9.80935	9.90752	9.84457	9.84368	10.074	10.0877	9.8951	9.64931	9.63977	9.60167	9.69905
GL50803_9720	8.43309	8.53056	8.51109	8.64967	8.52145	9.18707	8.46655	8.8039	9.07772	8.96457	9.08224	8.37043	8.49779	8.78714	8.7713	9.02785	8.73544	8.98589	8.61962	9.01591
GL50803_17288	6.33815	6.41702	6.45836	6.50663	6.37907	7.06861	6.54795	6.69532	7.03588	6.81661	6.6967	6.1178	6.00429	6.42063	6.48456	6.90703	6.45524	6.75762	6.47256	6.86192
GL50803_9722	7.1191	6.85017	6.93665	7.12776	7.07148	6.77654	6.9033	6.9993	6.84549	6.73954	6.55206	7.13653	7.05061	6.89647	6.94811	7.067	7.04995	6.9342	7.15073	6.92892
GL50803_93294	5.81683	5.97558	6.2812	5.66664	6.16705	6.63341	6.10008	6.68321	6.48124	6.37352	6.48258	5.93914	5.85455	6.41124	6.52055	6.51562	6.11064	5.99617	6.09583	6.11471
GL50803_15022	6.45817	6.1155	6.21226	6.45185	6.38365	6.49799	6.40105	6.59376	6.51035	6.41817	6.3111	6.52172	6.44776	6.54279	6.46754	6.74026	6.50711	6.46928	6.57828	6.58467
GL50803_15023	7.61225	7.44641	7.53994	7.57491	7.51711	7.63008	7.99378	7.68324	7.68065	7.66775	7.97316	8.36959	8.42255	8.18284	8.04689	7.72443	7.85826	7.82233	8.02855	7.8093
GL50803_17286	7.56512	7.32531	7.33794	7.29748	7.48934	6.96649	7.26885	7.35724	7.06352	7.0384	6.54915	7.21297	6.94954	6.84337	6.91758	7.26714	7.26675	7.22046	7.34027	7.05633
GL50803_20472	4.16265	3.95609	4.10164	4.16685	4.18217	3.73499	4.17343	3.8277	4.02987	4.11914	3.63981	4.12472	4.38809	3.78571	3.59314	3.66185	4.27305	4.14477	4.29313	4.18499
GL50803_17285	8.17005	8.04747	8.06134	7.99969	7.99512	7.89727	8.40953	7.95872	8.10603	7.97068	7.90689	8.29701	8.42488	7.98193	8.00167	7.96045	8.2476	8.23217	8.37518	8.15762
GL50803_17284	7.75295	7.55992	7.55184	7.66473	7.73735	7.60455	7.80691	7.851	7.73248	7.63542	7.25162	7.64334	7.39512	7.50324	7.37129	7.8991	7.74842	7.7932	7.83557	7.73311
GL50803_14859	8.65669	9.36275	9.47361	9.22078	9.24815	10.9835	9.52743	10.2941	10.5613	10.5173	10.0956	8.71032	8.78599	9.84661	9.83772	10.3028	9.66221	9.91597	9.26366	10.1454
GL50803_14858	5.56467	5.503	5.54112	5.47286	5.63481	5.39525	5.73432	5.50753	5.44972	5.43913	5.5948	5.61702	5.81417	5.56476	5.35724	5.56046	5.69857	5.6364	5.78949	5.51986
GL50803_9079	6.96684	6.78939	6.67751	6.65763	6.81976	6.45521	6.89145	7.03721	6.41187	6.53596	6.07389	6.93215	6.56754	6.34007	6.60918	6.87325	6.81913	6.65589	6.82394	6.60761
GL50803_14857	6.448	6.27148	6.26597	6.44324	6.4153	6.67718	6.43513	6.65621	6.70223	6.57838	6.49675	6.46545	6.41282	6.5945	6.65962	6.71696	6.48862	6.51349	6.47936	6.57306
GL50803_9077	6.1015	6.12235	6.02395	6.20414	6.09071	6.88655	6.1802	6.12273	6.82457	6.64486	6.69495	5.91286	6.14244	6.40889	6.12417	6.35763	6.30093	6.62096	6.24478	6.67364
GL50803_14856	8.2802	7.91966	7.87709	8.06642	8.21297	7.45258	7.82727	7.74511	7.73622	7.60114	7.46737	7.9974	7.9155	7.69529	7.70369	7.76706	7.84245	7.8444	7.87409	7.75093
GL50803_14855	8.6027	8.47566	8.49449	8.62488	8.40581	8.47878	8.54689	8.2078	8.57125	8.40271	8.34888	8.40301	8.33276	8.262	8.18945	8.46959	8.34288	8.55527	8.38575	8.58756
GL50803_9073	5.4655	5.23707	5.25269	5.06746	5.20904	5.00665	5.12663	5.27562	4.91578	5.07322	4.86941	5.08575	5.06487	4.98992	5.02273	5.14703	5.18783	5.13316	5.193	5.07134
GL50803_9072	3.62656	3.61139	3.6169	3.44966	3.27619	3.89854	3.66197	3.43964	4.11962	3.6365	3.40247	3.19586	3.25892	3.68025	3.1435	3.50597	3.66653	3.58002	3.61828	3.6401
GL50803_17283	6.92011	7.19821	7.2357	7.21322	7.08053	7.90273	7.10854	7.4257	7.72836	7.65615	7.63227	6.867	6.93222	7.39372	7.42383	7.6261	7.31526	7.47152	7.08049	7.63881
GL50803_6483	6.84882	6.53094	6.66466	6.56537	6.84189	6.13545	6.75423	6.73339	6.29203	6.28286	6.23467	7.19174	7.02566	6.6384	6.70502	6.5061	6.64787	6.46576	6.86229	6.30569
GL50803_21156	6.2747	6.15133	6.0037	5.95119	6.08285	6.08317	6.58152	6.05544	6.19104	6.217	6.02446	6.40525	6.53637	6.01399	5.91987	5.94893	6.2864	6.22195	6.47132	6.11671
GL50803_6485	7.27785	7.00691	6.97149	7.13179	7.17916	6.81445	7.27171	7.0448	6.96628	6.93016	6.73049	7.25859	7.25186	7.01894	6.89915	7.02659	7.12752	7.05597	7.22213	7.02951
GL50803_14223	7.33214	7.19867	7.07024	7.29987	7.31623	6.94793	7.10405	7.15176	7.09995	7.02884	6.8559	7.15906	7.05462	7.10806	7.01	7.28438	7.19959	7.29399	7.17759	7.28346
GL50803_6490	6.32002	6.50273	6.50522	6.5087	6.37264	6.88994	6.49509	6.44013	6.94576	6.78286	6.76183	6.18808	6.24533	6.63538	6.42747	6.73713	6.56282	6.75475	6.4406	6.85055
GL50803_6492	6.63809	6.18349	6.21049	6.89013	6.56066	7.12572	6.70599	6.81111	7.1894	7.03363	6.2431	6.1208	6.05316	6.46099	6.16047	6.90089	6.57403	6.96686	6.51108	6.95934
GL50803_27880	3.39977	3.10323	3.14095	3.45824	3.41147	3.44398	3.4521	3.13285	3.51394	3.64279	3.2954	3.10189	3.36596	3.078	3.31726	3.29762	3.82503	3.70919	3.6361	3.783
GL50803_17280	7.00139	6.73745	6.64649	6.73025	6.83322	6.46432	6.99129	6.72947	6.6961	6.65889	6.61278	7.42709	7.3787	6.93791	7.04926	6.58821	6.87068	6.91269	6.98727	6.80289
GL50803_17279	7.10092	6.84722	6.83599	7.0547	6.89545	6.85051	7.06436	6.80218	6.8985	6.90619	6.50878	6.99558	6.86538	6.74965	6.61632	6.91369	6.98305	7.00897	7.10428	6.95039
GL50803_17278	7.42368	7.26648	7.18263	7.63714	7.43568	7.4353	7.24169	7.49567	7.41467	7.36211	7.13871	7.16923	6.92057	7.29701	7.35287	7.65488	7.26527	7.45568	7.10268	7.43665
GL50803_13523	3.89507	4.10179	3.99075	4.29207	3.80463	3.83673	4.18803	3.32795	3.96508	3.92652	3.93558	4.0301	4.30084	3.93728	3.79975	3.62983	4.02962	4.27247	4.05895	4.12264
GL50803_17277	8.5587	8.45275	8.45214	8.80567	8.63774	9.05155	8.52285	8.89157	8.98791	8.86879	8.56981	8.27722	8.13349	8.50721	8.52937	9.05007	8.60941	8.86407	8.53802	8.89626
GL50803_17276	5.58338	5.49549	5.34897	5.44508	5.66371	5.03139	5.5506	5.7168	5.30821	5.36123	5.2356	5.81508	5.78874	5.4295	5.53618	5.58433	5.67794	5.61627	5.62415	5.38362
GL50803_13524	6.48192	6.18909	6.00777	6.5723	6.39911	6.32995	6.39792	6.54821	6.4624	6.31273	6.03974	6.33729	6.00567	6.17656	6.1815	6.69198	6.36594	6.53577	6.37049	6.57742
GL50803_13525	4.70635	4.39786	4.22575	4.60175	4.60235	4.63926	4.51979	4.31576	4.64376	4.56864	4.53088	4.49804	4.63637	4.37888	4.12105	4.65549	4.76171	4.90532	4.8013	4.81953
GL50803_103895	3.70319	3.88425	3.8884	3.92842	3.4883	3.89854	4.08254	3.63331	3.90257	3.84165	3.57261	4.01729	4.44617	3.98234	3.81639	3.85422	4.28479	4.14477	4.30431	4.2773
GL50803_4059	6.37765	6.57582	6.5081	6.66598	6.43925	6.70915	6.46642	6.74664	6.35854	6.53596	6.36284	6.43044	6.0783	6.39705	6.45829	6.79361	6.44655	6.45234	6.47998	6.43397
GL50803_137716	9.65709	10.3217	10.5131	9.85393	10.2831	11.1817	10.0086	10.9661	10.6962	10.9787	11.2141	9.85368	10.0955	10.9223	11.1598	10.6988	10.2042	10.0992	10.0321	10.4269
GL50803_60256	7.70212	7.79327	7.97554	7.60998	7.65453	7.42426	7.92206	7.48641	7.45379	7.60154	7.7455	7.9123	8.23259	7.89369	7.70089	7.53	7.79706	7.47781	7.8962	7.51951
GL50803_111906	6.08847	6.02653	6.08692	6.10385	6.00178	5.82828	6.13442	5.92853	5.92102	5.94043	6.15141	6.22384	6.27196	6.08802	6.27176	5.79866	5.98072	5.88802	6.24985	5.8423
GL50803_33978	4.39599	4.50354	4.81485	4.33927	4.55767	4.54363	4.9029	4.9887	4.17796	4.74257	4.54652	5.41041	5.51793	4.88872	5.22637	4.60698	4.99164	4.34461	4.94043	4.32653
GL50803_3910	9.88714	9.97433	10.079	9.77578	10.0329	9.63427	10.0635	10.3105	9.49839	9.93806	9.36624	10.1486	9.99327	9.7005	10.0214	9.8565	9.94958	9.42727	9.93592	9.44474
GL50803_137715	7.03513	7.14924	7.22961	7.04691	7.08053	7.15133	7.1797	6.90306	6.98525	7.08588	7.17943	7.19269	7.16928	7.18305	7.10366	7.02608	7.11442	7.01859	7.12375	6.98311
GL50803_137714	4.22028	4.62698	4.5833	4.47224	4.1989	2.50355	1.74634	2.15104	1.88679	2.47011	5.48133	5.70354	5.82515	5.99527	5.6681	2.58269	2.97323	2.54628	2.56309	2.34011
GL50803_11470	4.75516	5.22258	5.22846	5.07026	4.79063	2.71682	2.40968	2.66602	2.29634	2.90603	5.95286	5.85643	6.33809	6.40535	6.04695	2.82815	3.28523	2.66863	2.85696	2.71234
GL50803_15419	6.24511	6.23945	6.15463	6.20923	6.05786	6.30987	6.39372	5.92305	6.41561	6.24205	5.97905	5.80766	5.95798	5.74181	5.63799	6.12958	6.23689	6.50872	6.36783	6.47977
GL50803_11449	6.361	6.3419	6.19985	6.30862	6.42421	6.18728	6.28129	6.34189	6.10807	6.16117	6.52071	6.76403	6.70132	6.58827	6.72278	6.19121	6.20016	6.20604	6.23531	6.23654
GL50803_11448	7.01147	6.90111	7.03475	7.19921	7.00588	7.84241	7.58253	7.57819	7.80084	7.65109	8.16437	7.85615	8.03454	8.1082	7.94036	8.20163	8.06333	8.16706	7.99766	8.24481
GL50803_11446	7.05354	6.85252	6.8337	7.03764	7.03353	7.16677	7.15265	7.49844	7.22069	7.17314	7.26114	7.28778	7.14569	7.40617	7.42518	7.64657	7.27952	7.29794	7.26927	7.35427
GL50803_15418	5.39603	5.21345	5.0224	5.22151	4.79888	5.25264	5.21724	4.32825	5.45154	5.18511	5.03942	4.67433	5.25791	4.86141	4.43306	4.66342	5.31733	5.36951	5.1975	5.43101
GL50803_11442	6.44892	6.31739	6.17651	6.54337	6.32583	6.65844	6.39162	6.29173	6.6269	6.55024	6.30766	6.07414	6.07961	6.36581	6.40289	6.49132	6.21763	6.52838	6.14487	6.64551
GL50803_112729	6.75069	6.84426	6.70286	6.77384	6.69565	6.95764	6.88325	6.5615	6.9934	6.90489	6.69231	6.52851	6.47591	6.57677	6.51928	6.74338	6.63416	6.88561	6.74712	6.92379
GL50803_11438	3.18501	3.54886	3.34794	3.49204	2.71507	3.32896	3.6896	2.15104	3.76295	3.5721	3.43646	2.47303	3.31343	2.57155	1.7411	2.76077	3.5285	4.08377	3.53052	3.93585
GL50803_11436	8.54163	8.10094	8.15799	8.16697	8.50789	7.80793	8.26546	8.43898	7.96149	7.96505	7.40917	8.32479	8.10223	7.81	7.92797	8.26423	8.32569	8.20293	8.40504	8.10014
GL50803_11434	7.85968	7.62818	7.58016	7.57639	7.8715	7.10256	7.42498	7.53797	7.30567	7.25285	7.14387	7.70522	7.59814	7.40203	7.5082	7.59707	7.64137	7.46486	7.6133	7.3728
GL50803_15416	7.1359	6.97754	6.97981	6.93307	6.94213	6.68109	7.27855	6.87708	6.91969	6.89702	6.7037	7.22602	7.28974	6.84424	6.77267	6.90201	7.11989	7.14561	7.36051	6.92949
GL50803_33433	4.05955	4.34197	4.07858	4.38497	4.01283	4.58599	4.58379	3.71804	4.65644	4.3556	4.26372	3.75966	4.0723	3.84268	3.44047	4.06043	4.29256	4.63713	4.45495	4.52336
GL50803_92729	6.55525	6.56724	6.55896	6.62658	6.48938	6.7802	6.84228	6.66198	6.65482	6.67277	6.28218	6.43285	6.26044	6.39229	6.29718	6.701	6.55315	6.56363	6.67085	6.54287
GL50803_33434	5.03756	5.1266	5.03443	5.09247	4.93486	5.17983	5.30696	4.85694	5.19975	5.21072	5.13826	5.14585	5.19397	4.88872	4.81483	5.06162	5.31542	5.19555	5.17483	5.09791
GL50803_15936	5.24829	5.32958	5.22496	5.4813	5.29515	5.41418	5.24545	5.11905	5.47321	5.36883	5.14599	5.0693	5.13213	5.13097	4.99741	5.34241	5.3642	5.49471	5.33202	5.46124
GL50803_13428	5.87181	5.83498	5.83051	5.86189	5.91336	5.9288	5.97932	6.00705	5.87699	5.91079	5.57967	5.76996	5.65792	5.81126	5.80574	6.00617	5.99984	5.92019	5.9279	5.95281
GL50803_3713	6.60269	6.39052	6.45538	6.39937	6.55499	6.1383	6.5232	6.77657	6.2223	6.34006	6.06984	7.01128	6.84471	6.51786	6.78117	6.55947	6.57323	6.30448	6.69708	6.29248
GL50803_13427	3.36874	3.56044	3.26867	3.55737	3.38978	3.35859	3.5458	2.46948	3.36736	3.15497	3.043	3.00138	3.4736	3.20294	2.99058	3.16243	3.66653	3.75134	3.65806	3.68933
GL50803_92739	8.04896	7.92806	7.8782	8.1761	7.96763	8.18528	7.96156	7.9557	8.20674	8.08096	7.88705	7.74041	7.70565	7.81268	7.72423	8.14046	7.97096	8.24943	7.97312	8.23172
GL50803_92741	7.86629	7.57925	7.70836	7.60274	7.85609	7.57014	7.79145	7.92244	7.6756	7.67006	7.39412	7.85495	7.77082	7.58639	7.66344	7.815	7.80387	7.60745	7.99464	7.59392
GL50803_23235	6.79877	6.86132	6.75711	6.96502	6.72337	7.40486	6.80802	6.97567	7.22229	7.09508	7.19192	6.65727	6.79688	7.02203	6.88935	7.32284	6.95944	7.25138	6.8254	7.27945
GL50803_112718	6.04864	5.956	6.19807	6.04528	5.95086	6.22529	6.23397	6.04412	6.37686	6.18721	6.21645	6.51109	6.65105	6.42414	6.36238	6.06421	6.10071	6.09222	6.15804	6.10366
GL50803_19364	4.73704	4.44856	4.58875	4.3623	4.71708	3.21482	4.31323	4.17529	3.64699	3.8471	3.46967	4.58454	4.4091	3.80017	4.28547	4.00743	4.28088	3.993	4.43218	3.81785
GL50803_3847	3.55255	3.93403	3.77824	3.79935	3.58688	3.50707	3.99111	3.03462	3.90257	3.64904	3.7248	3.6027	4.18866	3.14748	3.35192	3.06204	3.8931	3.96541	3.90948	3.69469
GL50803_16472	6.36788	6.528	6.5408	6.32395	6.30184	6.21588	6.68641	6.45634	6.1735	6.39322	6.62757	6.8753	6.92714	6.73374	6.72719	6.3429	6.52949	6.28707	6.71814	6.27467
GL50803_16471	7.15649	6.9931	6.85194	7.38724	7.03992	7.1951	6.87274	6.87637	7.19266	7.06672	7.0127	6.74472	6.59072	6.96222	6.8434	7.15633	6.93543	7.25423	6.78853	7.25377
GL50803_13464	5.43024	5.21161	5.15321	5.43208	5.0953	5.26051	5.08041	5.00954	5.42214	5.22126	4.9859	4.97305	4.88158	5.14803	4.96045	5.21154	5.09084	5.39188	4.84408	5.24234
GL50803_137713	5.06444	5.33127	5.38387	5.06746	5.29903	5.22342	4.89402	5.00176	5.04438	4.96954	5.72084	5.05265	5.1296	5.33586	5.34295	5.23656	4.95291	4.92387	5.02569	5.02948
GL50803_23808	6.07291	6.02965	6.16926	5.62725	6.03359	4.93636	5.72099	5.65036	5.04438	5.29094	6.17552	6.97971	7.04122	6.42297	6.70054	5.64431	5.72611	5.39927	5.90696	5.26957
GL50803_33660	8.16329	7.90186	7.78098	8.28105	8.07683	8.45526	8.21524	8.41624	8.56979	8.41905	7.79629	7.7572	7.7158	7.94906	7.82224	8.51192	8.18892	8.41754	8.07766	8.52755
GL50803_16468	9.12652	9.02306	9.02882	9.26208	9.36088	9.60984	9.23519	9.72815	9.54005	9.57311	9.14526	8.98535	8.68559	9.23688	9.37496	9.80994	9.51245	9.50307	9.46101	9.56326
GL50803_3287	6.27366	6.03588	5.91754	5.94663	6.02306	5.52284	5.96101	6.01737	5.79621	5.92117	5.83675	6.56491	6.6333	6.22825	6.30014	6.2503	6.3567	6.15724	6.40142	6.05337
GL50803_137712	7.19237	7.93696	8.1043	7.6573	7.79313	9.16261	7.78105	8.45947	8.90332	8.74079	8.97447	7.34145	7.30158	8.58336	8.72219	8.65283	7.91129	8.17116	7.6698	8.38066
GL50803_7203	6.5044	6.49068	6.58237	6.3633	6.42776	5.7853	6.33259	6.32016	5.92102	6.00039	5.84151	6.52851	6.25813	6.06426	6.33521	6.1152	6.16777	5.90368	6.27494	5.81546
GL50803_7204	10.2674	9.90958	9.9735	9.76156	10.2264	9.10915	9.8205	9.90883	9.23264	9.3572	8.57148	9.65906	9.13021	8.83904	9.18838	9.53997	9.59365	9.38216	9.79843	9.27453
GL50803_14391	7.2236	7.32827	7.36281	7.50161	7.22529	7.85373	7.37585	7.37992	7.78287	7.70877	7.7138	7.05634	7.05462	7.5219	7.30577	7.76491	7.47155	7.70629	7.34434	7.81516
GL50803_14392	7.60395	7.51454	7.39505	7.5675	7.54558	7.65367	7.56258	7.69976	7.56979	7.62633	7.44927	7.61739	7.54645	7.6719	7.68964	7.77592	7.78436	7.73604	7.61161	7.76821
GL50803_7207	7.64823	7.99966	8.17349	8.05339	7.96122	8.90971	7.9573	8.41037	8.75089	8.56	8.73513	7.92351	7.88696	8.47294	8.55159	8.66439	8.28315	8.41845	8.0449	8.51812
GL50803_16747	4.47461	4.67833	4.68348	4.61715	4.4039	5.34926	5.15912	4.40496	5.46242	5.25447	5.24282	4.46697	4.78523	4.71651	4.58162	4.83703	5.10856	5.46265	4.94758	5.38694
GL50803_16746	4.44888	4.49452	4.39706	4.38946	4.17796	4.38952	4.53891	3.59247	4.48928	4.34407	4.31943	3.91048	4.39653	3.70351	3.38577	3.8403	4.55423	4.64956	4.39343	4.46488
GL50803_14807	6.78855	6.56437	6.43131	6.70974	6.70958	6.68986	6.64907	6.91967	6.6269	6.6643	6.38477	6.66414	6.48979	6.51238	6.52562	6.67444	6.6265	6.59354	6.62754	6.63299
GL50803_8913	6.70095	6.5463	6.56173	6.48686	6.71103	6.17484	6.70599	6.5799	6.32418	6.27479	5.95433	6.56931	6.50646	6.23092	6.27928	6.397	6.53606	6.44523	6.82976	6.43878
GL50803_8914	5.53003	5.28319	5.33282	5.24895	5.32593	5.05269	5.30473	5.05785	5.16689	4.9494	5.16892	5.26444	5.28089	5.13668	4.91867	5.20068	5.35865	5.44421	5.50438	5.35678
GL50803_28666	4.74914	4.81019	4.46974	4.90442	4.61798	4.85555	4.82405	4.13793	4.7629	4.71897	4.55429	4.04701	4.24584	4.232	4.141	4.52523	4.84338	4.99381	4.80721	4.99292
GL50803_8916	7.45864	7.37694	7.40512	7.56502	7.40087	7.73921	7.43522	7.64422	7.7087	7.68727	7.42143	7.17309	7.11725	7.39788	7.4587	7.73136	7.52285	7.58949	7.44978	7.64887
GL50803_8917	8.89737	9.02071	8.95795	9.06945	9.08948	9.49393	9.11915	9.47115	9.40389	9.45129	9.03778	8.78403	8.73469	9.08945	9.08679	9.54418	9.2818	9.24148	9.15655	9.33915
GL50803_16745	8.82062	9.49968	9.67853	9.49652	9.38733	11.0482	9.57867	10.4456	10.5693	10.5355	10.5219	8.8673	9.00175	10.1896	10.1254	10.4036	9.71479	9.99441	9.44247	10.2543
GL50803_8920	4.85369	5.21161	5.01432	5.08418	5.05912	5.25789	5.14422	5.30119	5.06117	5.19583	4.9859	4.80432	4.70594	5.00248	4.98642	5.36527	5.17316	5.03041	4.99322	5.13392
GL50803_8921	5.36688	5.45421	5.25269	5.43643	5.28931	5.61573	5.54305	5.04781	5.67055	5.61884	5.34479	5.02731	5.05957	5.20617	5.03345	5.48344	5.43616	5.65132	5.43991	5.62901
GL50803_8922	3.70319	3.92062	3.64856	3.93458	3.54825	3.84373	3.96872	3.15171	3.78622	3.81963	3.56495	3.14179	3.37453	3.11316	2.64417	3.26326	3.86208	4.11639	3.81489	3.9084
GL50803_33663	6.87666	6.88452	6.87331	7.21258	6.81909	7.45829	6.94618	6.9697	7.47094	7.29386	7.21169	6.7499	6.74411	7.11963	6.95939	7.2976	6.99621	7.33653	6.771	7.42459
GL50803_13479	6.33213	6.28898	6.3194	6.54035	6.2931	6.36807	6.39057	6.22871	6.36145	6.28889	6.09931	6.04498	6.02757	6.02788	6.02921	6.28925	6.27173	6.35774	6.17184	6.41621
GL50803_13478	7.91845	7.6861	7.83012	7.55005	7.78831	7.11708	7.7233	7.49982	7.16019	7.27931	6.91963	7.84894	7.72463	7.2471	7.3175	7.6149	7.82815	7.58367	7.93989	7.41649
GL50803_3883	3.46724	3.41505	3.28219	3.24679	3.14427	2.53848	3.13785	2.89602	2.93945	3.08285	2.51624	2.90266	3.11288	2.46672	2.60639	2.69008	3.293	3.42662	3.25304	3.10789
GL50803_60275	0.303586	1.35709	1.63472	0.903251	1.08533	1.53159	2.07447	0.582028	1.21323	1.41316	1.36145	0.497033	0.966739	0.830195	0.854307	0.792081	1.7098	1.4985	0.929209	1.35801
GL50803_112696	3.99497	4.51845	4.52195	4.59788	4.31849	4.65527	4.36557	4.16604	4.34788	4.51483	4.54652	4.12074	4.10872	4.48558	4.37807	4.44164	4.3421	4.23005	4.39865	4.37414
GL50803_112695	2.44496	3.13453	3.14095	2.33985	2.40502	2.63848	1.60835	1.37514	2.06858	2.17289	3.37643	1.18776	2.61639	2.14299	2.26217	1.82253	2.09483	2.36511	2.14469	2.44574
GL50803_112693	3.74607	4.07784	4.15404	3.55737	4.02226	3.20398	3.17743	3.4924	2.8758	3.45555	3.76548	3.80012	3.76193	4.15536	4.15416	3.7637	3.56747	3.01463	3.23562	3.38519
GL50803_30448	5.7218	5.43548	5.67011	5.81759	5.64248	5.8318	5.60423	5.76814	6.03103	5.85233	5.46289	5.37904	5.19881	5.49316	5.50058	5.89608	5.68682	6.05718	5.64079	6.00126
GL50803_9283	6.45725	6.58009	6.45836	6.60066	6.41082	6.92666	6.68126	6.51216	7.02797	6.86041	6.52071	6.08236	6.21702	6.39109	6.19747	6.63062	6.5046	6.80063	6.44187	6.79104
GL50803_14921	7.78856	7.76385	7.67736	7.93087	7.78034	8.36327	7.82649	8.18965	8.16934	8.20586	7.77528	7.48446	7.37977	7.77155	7.78309	8.23836	7.84179	8.03157	7.73195	8.16175
GL50803_9287	6.83753	6.66829	6.53658	6.59484	6.60211	6.3981	6.67176	6.45254	6.50422	6.54354	6.09931	6.31041	6.37807	6.15	6.10736	6.397	6.40591	6.41859	6.43616	6.29159
GL50803_9289	8.08252	7.82509	7.68374	8.10756	8.03	7.75647	7.82181	7.81558	7.80654	7.77321	7.48117	7.91432	7.67995	7.59055	7.70704	7.91081	7.87259	7.98646	7.82566	7.94102
GL50803_14922	5.64457	5.27619	5.32957	5.53904	5.54611	5.8683	5.44916	5.81624	5.74665	5.68428	5.37359	5.4475	5.14471	5.54128	5.29031	5.88934	5.61733	5.64884	5.59598	5.65264
GL50803_17229	6.39123	6.29245	6.32594	6.5159	6.29699	6.79742	6.54983	6.17323	6.91376	6.72628	6.6413	6.31652	6.36845	6.47006	6.31778	6.66064	6.6311	6.8478	6.61524	6.85954
GL50803_9293	5.49633	5.54729	5.49832	5.62154	5.36904	5.92716	5.69565	5.31381	6.05995	5.89903	6.09533	5.68745	5.99598	5.77878	5.74401	5.78903	6.0034	6.15637	5.95566	6.1405
GL50803_9294	2.95365	3.17272	2.82726	2.75624	2.78319	3.06713	2.91013	2.90717	3.17803	3.06424	3.63981	2.97512	3.01759	3.16992	3.20798	3.24928	3.23769	3.56434	3.21206	3.30324
GL50803_9296	7.50753	7.3928	7.29941	7.63099	7.45277	7.28205	7.22703	7.44351	7.21909	7.26767	7.27822	7.49682	7.44481	7.59055	7.49145	7.4623	7.18765	7.25179	7.07111	7.32947
GL50803_114230	5.39987	5.52384	5.49543	5.63294	5.25173	5.7853	5.46923	4.99655	5.78614	5.62043	5.5586	5.0796	5.25791	5.37501	5.18531	5.42556	5.47426	5.78357	5.34967	5.77676
GL50803_137711	7.36347	7.32616	7.26323	7.50627	7.20784	7.73686	7.5025	7.30078	7.76578	7.60275	7.4648	7.1449	7.17482	7.33722	7.17153	7.57517	7.37735	7.60266	7.30277	7.65748
GL50803_137710	3.86202	3.99072	4.13926	4.07503	3.83169	2.73199	3.02306	2.49925	3.12427	2.96741	5.40612	5.04636	5.38849	5.17046	5.06512	3.45816	3.61165	3.82336	3.6537	3.7627
GL50803_41472	9.27877	9.1009	9.36763	9.4324	9.36574	8.56998	8.47278	8.56419	8.54015	8.53361	10.7157	10.7963	10.8326	10.8372	10.8228	10.3962	10.3445	10.262	10.3526	10.3831
GL50803_10659	4.57318	4.81503	4.62633	4.78678	4.42893	5.00977	4.93501	4.91883	4.83719	4.8659	6.06441	5.57829	5.85761	5.7915	5.74183	4.81109	4.75328	4.7078	4.65606	4.69653
GL50803_10661	7.12897	7.33839	7.4319	7.34508	7.29257	8.33592	7.30448	7.77394	8.02888	7.92532	9.32416	8.24484	8.28468	9.01414	9.03152	7.98913	7.47368	7.6747	7.36552	7.82835
GL50803_24425	7.37815	7.19543	7.23657	7.3703	7.38315	7.60866	7.1576	7.63586	7.43781	7.45611	8.47741	8.24347	8.10093	8.38337	8.53723	7.59223	7.34501	7.41583	7.23826	7.43865
GL50803_15260	9.45021	9.73135	9.59197	9.56078	9.54422	9.65232	9.51987	9.95093	9.482	9.74289	10.5912	10.6481	10.6191	10.7059	10.8179	9.83947	9.50201	9.34623	9.40894	9.39224
GL50803_10666	6.13416	6.09973	6.08114	5.98274	6.13047	6.07129	6.37363	6.06791	6.15909	6.20111	7.09947	7.27438	7.36102	7.10733	7.08145	5.99574	6.29126	6.15724	6.33821	6.15615
GL50803_10667	4.43021	4.09385	4.07858	4.35772	4.43952	4.20614	4.66956	4.40888	4.25503	4.1938	5.13049	5.78138	5.64912	5.38224	5.58556	4.19778	4.57669	4.23336	4.59589	4.18117
GL50803_16996	7.53749	7.6364	7.62263	7.78935	7.58626	7.93831	7.40532	7.92861	7.82175	7.74281	8.72313	8.45481	8.26609	8.74433	8.79983	7.92076	7.57598	7.67683	7.38968	7.81763
GL50803_60288	3.85644	3.82792	3.45923	3.57325	3.56124	3.60919	3.91705	3.89643	3.78043	3.9419	4.55041	4.8508	4.85427	4.55115	4.5321	3.51768	4.01559	3.73743	3.72618	3.71067
GL50803_24423	6.4123	6.45471	6.45388	6.36899	6.29408	6.62226	6.60983	6.29067	6.51384	6.62437	7.34239	7.24216	7.15692	7.23119	7.17556	6.4764	6.48946	6.49707	6.39555	6.49677
GL50803_6242	10.7865	10.4613	10.5287	10.481	10.8733	9.62655	10.1192	10.3694	9.69992	9.83385	10.0469	10.8856	10.279	10.1661	10.5649	9.98351	9.98389	9.82118	10.0711	9.73115
GL50803_6245	5.5783	5.6937	5.56343	5.56111	5.50636	5.767	5.78324	5.45532	5.6164	5.59635	6.2728	6.08236	6.10301	5.85864	5.71324	5.34898	5.36972	5.55545	5.57304	5.56305
GL50803_16993	7.28254	7.89445	8.01301	7.7804	7.69377	8.64051	7.61622	8.06363	8.21239	8.18582	9.12424	8.01469	7.86697	8.78578	8.75683	8.06316	7.44824	7.67865	7.3225	7.86302
GL50803_114242	6.04619	6.35857	6.30457	6.41818	6.06243	6.87122	6.33368	6.30549	6.75772	6.67047	7.82705	7.11414	7.22959	7.56803	7.40125	6.55237	6.45783	6.68337	6.23677	6.75617
GL50803_16992	5.48372	5.79391	5.7231	5.74058	5.59904	6.56517	5.81181	5.97032	6.38926	6.26056	7.61521	6.63648	6.72581	7.34155	7.24483	6.47265	5.94293	6.20857	5.81122	6.28003
GL50803_5359	7.72067	8.13084	8.19151	8.1255	7.96672	8.74656	7.88069	8.48643	8.42002	8.3235	9.23114	8.33559	7.99929	8.90761	9.03596	8.45957	7.75195	8.02538	7.64279	8.12768
GL50803_5358	6.52917	6.28898	6.35181	6.1823	6.53784	6.02278	6.30493	6.36733	6.1757	6.10082	7.36407	7.92722	7.82224	7.46292	7.64841	6.07317	6.36132	6.2418	6.49103	6.12071
GL50803_13904	8.05629	7.79112	7.80283	7.68771	8.0367	7.30506	7.87205	8.08034	7.45106	7.61439	8.27036	9.21122	8.86928	8.54042	8.88882	7.80787	7.87259	7.56212	8.00003	7.56013
GL50803_13903	6.65185	6.71304	6.76194	6.73731	6.65533	7.2369	6.72532	6.85638	7.04193	6.95563	8.56357	8.21547	8.30135	8.4992	8.40078	6.94872	6.82852	6.93063	6.74045	6.97652
GL50803_33898	4.65261	4.48545	4.62633	4.60175	4.27578	4.49555	4.70384	4.18448	4.75112	4.52507	5.54113	5.46961	5.70796	5.47526	5.23258	4.42619	4.60507	4.65697	4.66042	4.68039
GL50803_6709	6.91811	6.95799	6.97981	7.08548	7.00172	7.34384	6.89071	7.14648	7.13889	7.12176	8.33571	7.97162	7.91256	8.20915	8.14814	7.26453	6.91983	6.99296	6.95081	7.11905
GL50803_114246	7.79221	7.86297	7.82031	7.9462	7.76569	8.06763	7.73785	7.9684	8.01232	7.9828	8.986	8.90257	8.8708	9.01724	8.99269	8.11057	7.9542	7.92385	7.83437	7.94806
GL50803_114247	5.75818	5.66317	5.80029	5.66479	5.62092	5.73159	5.75245	5.33873	5.69534	5.75416	6.82495	6.62526	6.94163	6.55881	6.31339	5.48344	5.90666	5.91608	5.94319	5.86628
GL50803_6713	3.57312	3.5833	3.76866	3.49204	3.36036	3.31895	3.78236	3.12332	3.31232	3.32875	4.27785	4.70927	4.95772	4.46758	4.34976	3.27019	3.60542	3.38558	3.84584	3.20887
GL50803_24412	6.6845	7.11483	7.13686	7.00581	6.93279	8.12155	7.30671	7.85676	7.8746	8.05203	8.69357	8.07338	8.10834	8.69563	8.74899	7.61762	7.17824	7.22794	7.08941	7.41487
GL50803_20081	8.32357	8.11499	8.18388	7.90287	8.32694	7.35429	8.11657	7.85353	7.38782	7.43996	8.74067	9.73414	9.76915	9.08817	9.23342	7.65852	7.84278	7.64209	8.21642	7.51762
GL50803_6724	8.79167	8.51038	8.54372	8.38282	8.74322	7.66804	8.39858	8.49384	7.91804	8.0357	8.74024	9.77158	9.5529	9.10646	9.37566	8.19435	8.40919	8.03916	8.45483	7.9365
GL50803_6725	7.73139	7.61921	7.67095	7.94429	7.59458	8.23471	7.64386	7.7966	8.16741	7.9859	9.01265	8.62914	8.55712	8.96647	8.9018	8.04608	7.68707	8.02729	7.52552	8.08361
GL50803_16130	6.00894	5.87607	6.02194	5.8259	5.97412	5.80156	5.91639	6.02634	5.77455	5.79141	6.64039	7.00805	6.96381	6.8512	6.76626	5.91392	5.99627	5.88382	5.91337	5.77296
GL50803_12942	5.36098	5.25321	5.2799	5.1089	5.35419	4.90323	5.24312	5.34284	5.02495	4.99923	5.8431	6.45835	6.46692	6.10413	6.21169	5.22231	5.29234	5.17677	5.39484	5.1418
GL50803_2226	5.06686	4.81261	4.77237	4.93854	4.7851	4.54792	5.02182	4.65686	4.63417	4.59481	5.32224	5.61843	5.64735	5.38224	5.36291	4.66342	4.97241	4.79993	4.97933	4.70719
GL50803_12941	6.70484	6.824	6.91295	6.78667	6.84787	6.44028	6.72532	6.74741	6.47945	6.51127	7.22694	7.77602	7.63071	7.51971	7.55419	6.68161	6.71015	6.51144	6.7066	6.43317
GL50803_16129	7.16102	7.20928	7.08574	7.2433	7.18652	7.08051	7.10277	6.91	7.16075	7.07256	7.89662	7.85855	7.72965	7.74471	7.74557	7.09316	7.01277	7.15568	7.05836	7.13048
GL50803_98054A	9.77244	10.4632	10.5765	9.99775	10.3256	11.0618	10.2551	10.4785	10.7817	10.8966	10.7637	9.73984	9.44411	9.62181	10.368	10.5551	10.0768	10.3904	10.0375	10.5594
GL50803_16127	7.86142	7.65	7.65546	7.6968	7.83819	7.64568	7.9351	7.99574	7.68685	7.75229	8.51095	9.19874	9.02354	8.8573	8.90447	7.99882	8.04905	7.81434	8.11645	7.77741
GL50803_16126	5.47099	5.07912	5.14584	5.21646	5.03836	5.24208	5.60966	5.26699	5.34393	5.31672	5.97327	6.48961	6.58242	6.13582	6.05923	5.37496	5.55081	5.54217	5.64299	5.43101
GL50803_26749	4.42268	4.36525	4.1975	4.22831	4.42182	3.90525	4.32209	4.14736	4.26749	4.06868	4.23503	4.64409	4.69571	4.55542	4.32671	4.11926	4.47445	4.26603	4.50428	4.15415
GL50803_3475	6.38736	6.64334	6.54641	6.50249	6.35689	6.92336	6.82057	6.43821	6.7407	6.78357	8.0036	7.40061	7.53455	7.61017	7.44739	6.71886	6.76287	6.924	6.84372	6.89319
GL50803_16125	8.85094	9.38692	9.58176	9.26667	9.37301	10.6425	9.31762	10.025	10.2644	10.1992	12.2181	10.9827	11.3431	12.0076	11.9687	10.1258	9.80155	9.81166	9.59265	9.99776
GL50803_14460	9.59476	9.30685	9.15702	9.58497	9.43597	9.13059	9.26075	9.23833	9.35025	9.19827	10.2767	10.5525	10.4927	10.4008	10.3507	9.38707	9.40414	9.49258	9.33408	9.46696
GL50803_16124	7.58129	8.1494	8.20399	8.20569	8.04047	9.05664	7.84696	8.53866	8.67948	8.55563	9.686	8.42055	8.21122	9.244	9.39743	8.60045	7.9594	8.20904	7.70134	8.43258
GL50803_7474	7.29187	6.93095	6.96522	7.07993	7.21145	6.65943	6.91286	6.81777	6.74367	6.73954	7.49435	8.11281	7.87606	7.71831	7.81294	6.805	6.8405	6.81726	6.89872	6.72175
GL50803_137708	2.50327	2.47963	3.11096	2.7838	2.94061	1.26579	1.00618	0.969998	0.821097	1.52626	4.11422	4.29716	4.56327	4.46758	4.05947	1.91399	2.67318	2.12976	2.06801	1.87543
GL50803_137707	2.90041	3.20257	3.62753	3.35179	2.90028	2.18868	1.87226	1.63856	1.43554	1.7289	5.14084	5.24626	5.56549	5.54128	5.22948	2.74092	3.26166	2.69766	2.72167	2.26993
GL50803_6619	5.00009	4.67301	4.61569	4.69904	4.93236	4.15641	4.88508	4.38516	4.59188	4.41555	3.84989	4.74856	4.64348	4.02605	4.22443	4.6395	4.7867	4.77291	5.01381	4.65858
GL50803_16428	5.66387	5.19871	5.13842	5.27346	5.51973	4.89652	5.45722	5.39722	5.12415	4.9595	4.72216	5.40878	5.32357	5.09918	5.14964	5.34241	5.26098	5.32057	5.45128	5.05056
GL50803_14259	3.03496	3.03851	2.82726	3.09006	3.27619	2.50355	3.12778	3.30285	2.28004	2.70447	1.49649	2.12047	2.03729	2.07328	1.7411	2.27299	2.56178	2.38904	2.37432	2.38063
GL50803_6624	7.73785	7.62232	7.57948	7.59255	7.64274	7.36345	7.80138	7.26494	7.54869	7.4368	7.5238	7.84532	7.88358	7.50545	7.34501	7.3829	7.65915	7.74852	7.84182	7.60001
GL50803_6625	6.51684	6.34692	6.24023	6.30506	6.49362	5.7853	6.60802	6.18588	6.02859	6.21278	5.55667	6.19568	6.27768	5.85519	5.83053	6.06521	6.41929	6.31545	6.59546	6.12667
GL50803_6626	6.95121	6.61657	6.77156	6.53529	6.88967	6.0698	6.80565	6.94693	6.24452	6.27681	6.05896	7.11865	6.96026	6.55136	6.68477	6.47189	6.71522	6.39219	6.80536	6.23378
GL50803_16427	5.80094	5.95491	5.83051	5.86351	5.71111	5.66003	5.96526	5.35713	5.83856	5.58497	5.89597	5.77378	6.00014	5.53697	5.37981	5.42401	5.71458	6.01551	5.81317	5.89104
GL50803_6672	5.71565	5.70026	5.6778	5.51458	5.68909	5.57425	6.02884	5.51118	5.8062	5.74396	5.59856	5.68745	5.76285	5.46848	5.43474	5.64964	5.8811	5.90056	6.02829	5.85674
GL50803_6671	8.391	8.26087	8.28175	8.47551	8.39247	8.52931	8.26345	8.4177	8.43367	8.42704	8.30125	8.14972	8.06432	8.26004	8.24083	8.61261	8.3349	8.44098	8.36019	8.50901
GL50803_23930	5.29649	5.19501	5.27652	5.34689	5.21521	5.22073	5.27995	5.43429	5.19324	5.29892	4.98877	5.12808	5.08329	5.17046	5.06512	5.32418	5.16047	5.33451	5.13466	5.30684
GL50803_14270	7.52038	7.13674	7.3233	7.02687	7.52334	6.20641	7.06963	7.33781	6.44697	6.54773	6.20663	7.43634	7.19734	6.60071	6.96033	6.86181	7.23533	6.71979	7.34671	6.54064
GL50803_6666	8.59978	8.60001	8.70766	8.41952	8.57688	8.18803	8.66145	8.57121	8.22787	8.40571	8.51816	9.00725	9.02133	8.74807	8.85901	8.49592	8.5191	8.25351	8.68607	8.26321
GL50803_6664	8.69256	8.76708	8.7039	8.66781	8.70294	8.80219	8.71895	9.04736	8.90182	8.85701	8.89361	8.86909	8.8158	9.02072	9.03241	9.16203	8.98735	8.78779	8.89725	8.90207
GL50803_14269	4.86207	4.85551	4.7914	4.71344	4.73152	4.87959	5.07779	4.50739	4.92367	4.80555	5.12007	4.79434	5.23456	4.60566	4.56694	4.50772	5.01297	5.08086	4.93504	4.99509
GL50803_92095	7.71104	7.67517	7.60324	7.75756	7.61263	7.57751	7.80019	7.48781	7.61476	7.63424	7.31181	7.50066	7.43254	7.40558	7.26163	7.62981	7.51995	7.67804	7.65567	7.63707
GL50803_16426	7.59852	7.48903	7.40203	7.53898	7.29354	7.45486	7.57607	7.19049	7.47989	7.40895	7.3591	7.35424	7.32775	7.3709	7.22237	7.44247	7.40989	7.64923	7.50657	7.58491
GL50803_112550	7.70678	7.40489	7.44623	7.45523	7.5146	6.89331	7.47547	7.12038	7.08596	7.03003	6.7818	7.25723	7.21534	6.91817	6.8043	7.15398	7.31335	7.33806	7.54097	7.26599
GL50803_137705	6.99124	6.70328	6.78942	6.81282	6.95326	6.45977	6.71359	6.74042	6.56434	6.52919	6.2996	6.68387	6.47591	6.44383	6.45696	6.68096	6.71522	6.61843	6.78355	6.55768
GL50803_15196	8.30602	8.1352	8.22514	7.98974	8.34255	7.18617	7.67659	7.77394	7.19375	7.30381	7.26882	8.05991	8.07389	7.69915	7.74448	7.5685	7.57638	7.33576	7.72546	7.32342
GL50803_17069	8.00297	7.50334	7.45521	7.81587	7.85576	7.51639	7.63944	7.84413	7.65679	7.63108	7.3407	7.74008	7.6059	7.45438	7.65479	7.87256	7.75512	7.81903	7.72078	7.78309
GL50803_17068	6.62009	6.31909	6.38664	6.52512	6.46194	6.06831	6.32269	6.44013	6.08714	6.072	5.9514	6.49962	6.17593	6.11574	6.2642	6.29096	6.2217	6.23108	6.24695	6.16488
GL50803_10400	7.26316	6.88106	6.91837	6.91137	7.22529	6.36807	7.05244	6.93404	6.66897	6.67047	6.06984	6.97254	6.68934	6.42763	6.52435	6.79782	6.94656	6.81891	7.03966	6.69053
GL50803_112553	2.48892	3.12677	3.08034	2.64042	2.56836	3.1142	2.94495	2.11303	2.69091	2.59205	2.77724	2.30046	2.52695	2.09689	2.40105	2.30037	2.53581	3.04507	2.72999	2.90059
GL50803_10410	6.47101	6.5169	6.46282	6.38032	6.47572	6.00883	6.09751	6.19272	5.73025	5.8792	6.19675	6.58748	6.48683	6.30755	6.4543	6.25556	6.22475	6.03175	6.2989	6.10063
GL50803_29181	6.79221	6.60962	6.72777	6.51179	6.8055	6.33741	6.70261	6.79769	6.30114	6.49747	6.73562	7.25768	7.43818	6.94606	6.97893	6.60341	6.63493	6.36002	6.78105	6.38999
GL50803_92132	6.76043	7.20974	7.3347	7.03549	7.01358	7.77718	7.17665	7.08891	7.59924	7.49049	7.48828	6.5546	6.67119	7.01971	7.01632	7.41495	7.06364	7.32727	7.00752	7.32385
GL50803_92134	6.4104	6.63379	6.45089	6.7329	6.39639	6.93406	6.53467	6.39432	6.95541	6.75049	6.51078	5.96717	6.22059	6.4346	6.19429	6.89361	6.69776	7.16783	6.59773	7.15843
GL50803_40369	6.70173	7.28447	7.34117	7.08963	7.02418	8.06127	7.16131	7.43632	7.87019	7.72737	7.8882	6.75312	7.00027	7.4849	7.55357	7.63587	7.25137	7.38604	7.09787	7.48546
GL50803_112557	6.70716	7.13287	7.20409	7.09994	7.02007	8.09172	7.16007	7.61009	7.98682	7.82629	7.51537	6.56344	6.79609	7.30843	7.27599	7.78866	7.47582	7.59529	7.17568	7.81085
GL50803_3957	6.72947	6.87528	6.82679	7.06667	6.83789	7.41018	6.79297	7.10109	7.2382	7.13408	7.16999	6.82901	6.77115	7.12682	7.16667	7.17216	6.85173	7.0625	6.7066	7.14133
GL50803_3958	6.47009	6.35442	6.29627	6.40382	6.4153	6.33988	6.55548	6.60664	6.33013	6.36118	6.05896	6.3746	6.31044	6.28589	6.2211	6.57356	6.37512	6.3029	6.3665	6.32572
GL50803_26917	3.96416	4.23773	4.39083	4.18763	3.84769	4.48663	4.3826	3.85097	4.55171	4.55204	4.54263	3.91509	4.05107	4.10967	3.841	3.82625	4.39362	4.46488	4.35898	4.4805
GL50803_17065	6.86002	6.90054	6.96207	6.94837	6.82718	7.33827	7.13202	7.11077	7.31819	7.24461	7.3055	6.93896	6.90067	7.1531	7.0091	7.25144	7.07214	7.18758	7.15266	7.22717
GL50803_17064	2.76397	2.82486	3.06478	2.75624	2.51594	2.52112	3.20641	2.70486	2.79781	2.79755	3.70401	3.4648	3.66743	3.26678	3.35192	2.62661	3.25371	3.38558	3.57275	2.99932
GL50803_17063	9.08133	10.458	10.8455	9.64184	10.3738	11.7795	9.80686	11.1374	11.2525	11.2713	11.0487	9.39495	9.81641	10.7793	10.8671	11.1531	10.4519	10.4554	10.1464	10.8362
GL50803_13504	6.32811	6.37012	6.30457	6.30506	6.29018	6.4123	6.64907	6.35314	6.51732	6.54354	6.27163	6.44805	6.4076	6.33635	6.351	6.456	6.43869	6.43089	6.54919	6.43958
GL50803_17062	6.77086	6.83774	6.83828	6.8782	6.62703	6.81801	7.06832	6.94016	6.90183	6.85027	6.50478	6.90633	6.68073	6.72619	6.83627	6.97284	6.94039	6.76507	6.8978	6.73874
GL50803_137704	5.65264	5.63745	5.68035	5.64802	5.44285	5.71832	6.02478	5.28846	5.71062	5.67664	5.73457	5.52648	5.86524	5.58785	5.39651	5.46692	5.82993	5.87854	5.82487	5.81299
GL50803_11178	7.46002	7.25762	7.24781	7.372	7.43656	7.10402	7.4342	7.45448	7.12012	7.23164	6.98354	7.53963	7.42069	7.19267	7.30429	7.27103	7.28781	7.15218	7.3457	7.16182
GL50803_11177	4.62989	4.77337	4.8561	4.77653	4.59605	5.14908	4.83337	4.86268	5.02983	5.15904	5.13309	4.75886	4.93472	4.90218	4.91095	5.1583	5.07515	4.99381	4.846	5.04847
GL50803_40376	6.47009	6.67695	6.68516	6.72048	6.51465	7.05886	6.83302	6.56326	7.07419	7.0853	6.97778	6.3746	6.44877	6.65937	6.4988	6.90981	6.93853	7.09832	6.8485	7.08778
GL50803_11174	4.29233	4.50654	4.28738	4.22329	3.97934	4.57341	4.46087	4.14265	4.55848	4.50452	4.4163	4.11273	4.31427	4.15536	4.0169	4.49	4.50154	4.46488	4.33463	4.54729
GL50803_32041	3.35297	3.56044	3.34794	3.47524	3.51525	3.54192	3.49188	3.80404	3.6278	3.59172	3.61776	3.48975	3.17308	3.88399	3.5239	3.91747	3.35372	3.48884	3.57275	3.62332
GL50803_11170	6.30165	6.59212	6.67879	6.53934	6.45325	7.04602	6.62422	6.93268	6.88104	6.76208	6.964	6.21171	6.19299	6.8804	6.82295	6.92473	6.5262	6.59226	6.39228	6.69656
GL50803_29436	7.17286	7.34885	7.41436	7.17405	7.25108	7.83233	7.61667	7.52672	7.74032	7.71922	7.56183	7.27886	7.39354	7.40322	7.4095	7.45319	7.42234	7.46872	7.52761	7.46598
GL50803_33721	6.23116	6.08878	6.08307	5.89386	6.1596	6.1609	6.57783	6.19044	6.23926	6.32744	5.75492	6.26867	6.11713	5.9763	5.91215	6.13244	6.37603	6.23933	6.53739	6.24754
GL50803_11165	7.09086	7.58811	7.65481	7.47121	7.54762	8.75633	7.51655	8.21005	8.31269	8.34678	8.13232	6.90864	6.93802	7.87546	7.91354	8.27742	7.64441	7.83627	7.47103	8.03499
GL50803_11164	7.22577	7.70251	7.79519	7.67672	7.68341	8.8078	7.59902	8.17272	8.38496	8.50737	8.13394	7.13258	7.21534	8.01871	8.00303	8.4533	7.94313	8.18809	7.79526	8.35378
GL50803_17060	8.05933	9.08896	9.21235	8.80441	8.94053	10.5519	9.08264	10.0876	10.0963	10.2724	9.78146	8.2866	8.35756	9.55626	9.69442	10.0156	9.28874	9.37572	8.89286	9.68547
GL50803_112572	3.79941	4.137	4.16138	4.05821	3.59953	4.74399	4.64859	3.61303	4.73327	4.69195	4.24945	3.59122	4.43392	4.01988	3.87318	3.82625	4.33835	4.44219	4.41164	4.62524
GL50803_13223	3.69695	3.87037	3.77824	3.58112	3.3529	4.13374	4.1287	3.56458	4.17356	4.2484	3.79198	3.51427	3.85675	3.84965	3.41884	3.58601	3.93344	3.83211	3.98093	3.94489
GL50803_16973	7.01147	7.03983	7.07122	7.10336	7.06978	7.44454	7.23818	7.36333	7.35319	7.39646	7.03228	7.02948	6.84702	7.09346	7.12302	7.41808	7.22926	7.20874	7.24843	7.22485
GL50803_31978	5.76266	6.59704	6.85194	6.21683	6.39276	7.58118	6.31606	6.94355	7.20189	7.0544	7.39682	5.81508	5.92335	6.84511	6.9817	6.99133	6.45697	6.53643	6.27423	6.77085
GL50803_7696	6.23008	6.29937	6.38037	6.10385	6.25363	5.61573	6.13568	6.14409	5.79621	5.85233	5.81753	6.45677	6.32489	5.98423	6.14573	6.17003	6.12921	5.93551	6.30448	5.87576
GL50803_115572	5.07409	5.51197	5.66753	5.41014	5.11305	6.07725	5.57118	5.36928	6.23186	5.94298	6.13209	5.09797	5.55422	5.6269	5.47983	5.66025	5.74606	5.99519	5.67781	6.04499
GL50803_135886	0.651758	1.3303	1.50238	2.03044	1.15554	1.59933	0.91547	1.90637	1.28032	1.8855	0.699547	1.439	0.772872	1.26478	0.788351	1.59826	2.05881	1.47633	1.30827	0.59032
GL50803_16981	4.22894	4.50354	4.55574	4.30163	4.13081	4.84512	5.03265	4.23401	4.88108	4.82503	4.74608	4.32169	4.57819	4.2997	4.40582	4.33317	4.82473	5.00159	4.8209	4.82444
GL50803_10912	4.28819	4.1901	4.29407	4.32057	4.09553	3.8297	4.09293	3.91863	4.04442	3.77455	4.4248	4.25048	4.65408	4.10967	4.12105	4.0921	4.27697	4.25955	4.27618	4.05331
GL50803_10911	7.72604	7.96797	8.00539	7.91188	7.77965	8.68504	8.02666	8.15967	8.46532	8.41469	8.5966	7.89811	8.00241	8.31518	8.26869	8.39477	8.16556	8.21929	7.99981	8.28606
GL50803_10908	6.09203	6.03381	6.10034	6.38707	6.06699	6.5914	6.16058	5.95025	6.59184	6.45613	6.38368	5.79645	5.94365	6.17379	5.93138	6.25731	6.33991	6.63603	6.15108	6.589
GL50803_15313	3.87864	3.65521	3.57358	3.87817	3.73755	4.1049	3.5306	4.16139	4.04442	3.97216	3.88108	3.53839	3.58858	3.84268	3.98044	4.08425	3.64847	3.87934	3.54944	3.97166
GL50803_16980	6.84389	6.92872	7.00142	6.9269	6.82651	7.35796	7.11301	6.94963	7.35853	7.1904	7.27412	6.73432	6.84471	7.06006	6.97152	7.20376	6.99501	7.24484	7.03295	7.28924
GL50803_10901	6.57152	6.31055	6.26427	6.43783	6.60446	6.27663	6.41767	6.73417	6.33605	6.39694	6.01042	6.6168	6.377	6.38751	6.51546	6.50976	6.55719	6.33944	6.3416	6.35567
GL50803_20066	3.86758	3.8327	4.12433	4.00651	4.00809	3.93832	3.92288	3.9405	4.03474	4.064	3.51014	3.80012	3.84446	3.52355	3.82464	3.76861	3.96783	3.83647	3.93129	3.95834
GL50803_10898	4.4151	4.20123	4.10164	4.08614	4.20305	4.03934	4.53511	3.94591	4.31225	4.34792	3.79853	4.05956	3.893	3.9503	3.64064	4.01983	4.20876	4.41331	4.27049	4.27013
GL50803_16979	8.26816	8.05873	8.07742	8.10038	8.25055	7.84938	8.33629	8.37368	7.87833	7.97598	7.79383	8.47857	8.35783	8.05306	8.21204	8.17392	8.26079	8.05887	8.42199	7.90153
GL50803_10893	6.47829	6.52283	6.552	6.51385	6.61072	6.75535	6.60348	6.81998	6.73623	6.78925	6.51277	6.48341	6.27768	6.50688	6.62343	6.83105	6.67042	6.56297	6.71919	6.63996
GL50803_10892	6.26526	6.43284	6.53093	6.38145	6.40992	6.87549	6.34023	6.31807	6.73846	6.72776	6.85668	6.1814	6.29133	6.52766	6.50652	6.51708	6.48098	6.53777	6.49164	6.63857
GL50803_15311	4.93008	4.87649	4.98569	5.06466	5.04763	4.70224	5.07256	4.98081	4.84829	4.77154	4.55429	4.82162	4.72952	4.65819	4.81068	4.82529	4.80855	4.86962	4.89121	4.84389
GL50803_60307	3.72172	3.9251	4.00712	3.74431	3.6851	3.21482	4.01315	3.87388	3.23833	3.86871	3.48599	3.80012	3.84446	3.66453	3.50349	3.55793	3.9384	3.76512	4.01537	3.60062
GL50803_10889	6.31188	6.12235	6.22981	6.13895	6.21613	6.12256	6.43001	6.58251	6.14453	6.08013	5.81591	6.4803	6.30708	6.13725	6.17345	6.51489	6.42106	6.2136	6.58632	6.23378
GL50803_15310	6.70561	7.04087	7.14705	6.97027	7.05148	7.909	6.95759	7.47663	7.65481	7.5902	7.58428	6.80684	6.81037	7.37573	7.42857	7.53936	7.13349	7.17516	7.09385	7.41446
GL50803_16978	6.4142	6.34692	6.27614	6.23691	6.22942	6.40285	6.57598	6.26491	6.28796	6.28989	6.23226	6.50116	6.67032	6.13011	6.14408	6.26427	6.49453	6.2958	6.62921	6.26478
GL50803_88556	7.4387	7.26736	7.25554	7.3754	7.43744	7.3227	7.17053	7.46912	7.15182	7.33423	7.04404	7.21015	7.01473	7.17891	7.23557	7.49821	7.31574	7.25301	7.27674	7.22902
GL50803_34126	4.85929	5.12075	5.20025	5.12784	4.9046	5.68168	5.08041	4.64359	5.82738	5.5931	5.55087	4.62451	5.01914	5.10501	4.85968	5.23478	5.3116	5.57644	5.202	5.76533
GL50803_25011	4.7187	4.5992	4.67326	4.49326	4.63036	4.18976	4.58379	4.22513	4.49282	4.35176	4.07699	4.40274	4.65759	4.12697	4.094	4.17208	4.82741	4.64708	4.72635	4.70984
GL50803_25013	9.17833	8.76442	8.91873	8.66781	9.14811	7.87395	8.78949	8.89332	8.23264	8.2298	7.42514	8.60419	8.29685	7.77475	8.12995	8.43663	8.59985	8.29625	8.89216	8.1615
GL50803_16975	8.22279	8.32184	8.33501	8.3701	8.2199	8.6733	8.21821	8.30739	8.63772	8.50737	8.47384	8.05417	8.03555	8.32114	8.27623	8.56614	8.33207	8.53296	8.25854	8.55621
GL50803_7706	7.66947	7.62646	7.66452	7.73788	7.60834	7.57908	7.72247	7.60025	7.62043	7.58939	7.5074	7.63287	7.47352	7.42903	7.46926	7.67626	7.66365	7.69853	7.69418	7.66843
GL50803_135885	1.75178	1.70864	2.2986	1.37122	1.59518	1.75596	1.13238	1.71666	1.62812	1.94774	1.67795	1.56172	0.920659	2.09689	1.63252	2.08114	2.11251	1.45382	1.72931	1.65088
GL50803_1695	8.62974	8.51075	8.44276	8.47287	8.69964	8.30265	8.59358	8.80278	8.26458	8.39155	8.07311	8.53584	8.2861	8.20847	8.46584	8.72152	8.52117	8.35133	8.62032	8.39989
GL50803_16021	5.54572	5.6712	5.54673	5.68867	5.41628	5.71832	5.88535	5.06533	5.84411	5.6597	5.6753	5.40714	5.90276	5.37983	5.0686	5.45783	5.78929	5.95668	5.8499	5.8265
GL50803_3934	8.08789	8.10589	8.10953	7.96061	8.12657	7.69586	8.11721	8.14415	7.6285	7.84583	7.36242	7.9974	7.92575	7.68948	7.82327	8.06989	8.05963	7.79684	8.09245	7.70246
GL50803_13495	6.80385	6.61588	6.74251	6.53427	6.67339	6.38497	6.90919	6.8244	6.5769	6.52324	6.27867	7.04954	6.96594	6.61099	6.66193	6.6313	6.809	6.53107	6.99203	6.46414
GL50803_137703	9.60385	9.5516	9.40865	10.0677	9.66573	9.63339	8.8199	9.43899	9.47396	9.49374	9.82812	9.41768	9.28371	9.90379	9.85456	9.6907	9.24157	9.5998	8.86857	9.71886
GL50803_137702	6.61348	6.59844	6.61077	6.32278	6.56147	6.30354	6.9033	6.6921	6.38545	6.50611	6.12429	6.96143	6.94163	6.55456	6.67111	6.46208	6.77957	6.35623	6.79895	6.41459
GL50803_60315	4.14901	4.33188	4.34003	3.97697	3.93512	3.05512	3.25347	2.88479	2.93945	3.14615	3.41104	3.56211	3.51296	3.27715	2.99058	2.9104	3.35372	3.00692	3.1881	3.05879
GL50803_137701	6.66388	6.71757	6.63863	6.7977	6.74488	7.05736	6.73529	6.96637	6.88912	6.9856	6.87307	6.79751	6.66247	6.84337	6.83729	6.66591	6.59383	6.59932	6.54271	6.66888
GL50803_111987	8.44057	8.51559	8.43522	8.49075	8.52995	8.41412	8.43883	8.6798	8.21104	8.50888	8.79122	9.26832	9.24976	9.0806	9.21039	8.68596	8.5549	8.43237	8.44617	8.45291
GL50803_4313	4.82254	4.71244	4.89181	4.62098	4.98393	4.37993	4.44474	4.94611	4.22129	4.70402	5.10694	5.6339	5.46071	5.39181	5.48765	4.95369	4.79219	4.31369	4.70119	4.62805
GL50803_34713	5.78193	6.04002	5.85785	5.72111	5.58639	5.66597	6.0302	4.99394	5.79477	5.77577	5.93663	5.78011	6.18204	5.76226	5.44547	5.49237	5.86555	6.06926	5.97241	6.08232
GL50803_14897	6.23761	6.38646	6.41453	6.38483	6.26062	6.7005	6.60711	6.50025	6.68531	6.53596	6.87384	6.70998	6.70811	6.76539	6.80117	6.66459	6.43254	6.39884	6.46946	6.43878
GL50803_23492	6.39701	6.9963	7.0526	6.75917	6.84654	8.12478	6.80565	7.63125	7.77345	7.71064	7.71076	6.76849	6.88201	7.63205	7.60596	7.70823	7.0845	7.24689	6.90792	7.39399
GL50803_9198	3.61338	4.08987	3.86164	3.90351	3.50184	4.75888	4.11857	3.22481	4.38645	4.21505	4.91534	3.60841	4.55951	4.32491	3.88111	3.61356	3.90836	4.37788	3.98441	4.31613
GL50803_9196	7.92179	7.95899	7.88707	7.99343	8.05576	7.85978	7.85002	8.07417	7.83296	7.90487	8.09656	8.25215	8.26263	8.27143	8.32538	8.08521	8.05163	7.86321	8.01457	7.85406
GL50803_14895	7.73823	7.90101	7.9651	7.94085	7.83218	8.43918	7.80809	8.12518	8.27387	8.19734	8.47945	7.92436	7.98537	8.33858	8.2841	8.21293	7.93477	7.98499	7.82348	8.06249
GL50803_9194	5.17395	5.30227	5.3393	5.05054	5.21727	5.50529	5.19572	4.79528	5.39591	5.32064	5.76331	4.93496	5.27404	5.1843	4.97164	4.95584	5.34002	5.28435	5.29324	5.50924
GL50803_17536	6.54314	6.51393	6.51527	6.59484	6.55174	6.52872	6.54889	6.6529	6.39115	6.51898	6.39237	6.65796	6.46391	6.4678	6.55443	6.52942	6.45524	6.35547	6.5159	6.31878
GL50803_23496	6.40563	6.96889	7.10963	6.75743	6.76537	7.80255	6.76076	7.06049	7.57314	7.40249	7.73956	6.60685	6.66334	7.36179	7.36069	7.161	6.65994	6.98218	6.5171	7.11155
GL50803_17538	6.57067	6.72401	6.8474	6.86697	6.77516	7.4736	6.49313	7.0058	7.32566	7.12905	7.5652	6.83145	6.86614	7.48042	7.41497	7.25013	6.74315	6.93623	6.54507	7.09134
GL50803_14874	7.65949	7.4323	7.35403	7.17795	7.59023	6.97368	7.6081	7.65128	7.12469	7.22589	7.0302	8.0112	7.86431	7.45209	7.63557	7.4691	7.66702	7.35297	7.74458	7.28257
GL50803_9121	9.04636	8.78028	8.78447	8.87577	9.06233	8.76695	9.00589	9.05521	8.85324	8.84956	8.80795	9.38657	9.2096	8.99797	9.15687	9.00203	9.0476	8.95679	9.12594	8.9012
GL50803_9119	5.28822	5.43234	5.37443	5.28073	5.13059	5.64608	5.38299	5.21412	5.39779	5.50615	5.77664	5.39399	5.64026	5.62487	5.52356	5.41464	5.51802	5.52473	5.40137	5.48157
GL50803_9118	6.76789	6.67162	6.69277	6.63133	6.77377	6.51563	6.95332	6.75283	6.60171	6.51127	6.73477	7.20027	7.16249	6.75337	6.86356	6.7918	6.83252	6.71389	7.06208	6.56062
GL50803_9117	7.09679	7.41089	7.48766	7.29927	7.41212	7.91067	7.41673	7.75671	7.72723	7.80858	8.19851	7.75431	7.77649	8.09434	8.17461	7.7983	7.52574	7.50442	7.50476	7.57658
GL50803_9116	7.65387	7.60776	7.55672	7.51811	7.55981	7.41841	7.59171	7.78153	7.51905	7.5134	7.59042	8.01416	7.81832	7.76143	7.81398	7.75474	7.55512	7.46732	7.64993	7.45772
GL50803_9115	8.12173	8.73967	8.87033	8.59845	8.62601	9.76458	8.51346	9.32374	9.41571	9.45832	9.90809	8.73824	8.91462	9.79262	9.81435	9.39731	8.86363	8.89286	8.70399	9.09858
GL50803_14872	7.84037	8.082	8.12696	7.96325	7.85247	8.53905	8.09929	8.00744	8.34952	8.31048	8.6282	8.11005	8.1989	8.43783	8.38482	8.32984	8.0738	8.23547	8.12456	8.28739
GL50803_111973	7.12259	6.92816	6.90424	7.16426	7.18494	7.72269	7.38908	7.57906	7.68839	7.6956	7.55169	7.5852	7.51578	7.69578	7.66344	7.63788	7.40631	7.59368	7.52402	7.63463
GL50803_17539	2.01489	2.05792	2.06832	1.85967	1.73932	2.16652	2.21422	1.52737	2.16049	2.32133	2.6381	2.05512	2.20045	1.81311	1.90568	2.01658	2.48243	1.96442	2.59076	2.05308
GL50803_14869	8.66049	8.38827	8.35474	8.25882	8.64882	7.78448	8.35043	8.51016	7.83854	7.98621	7.74719	8.69398	8.34698	8.1082	8.31883	8.18704	8.20755	8.00424	8.30679	7.93763
GL50803_14868	7.89516	7.7437	7.83242	7.84109	7.88351	7.78083	7.88219	7.94695	7.80511	7.76062	7.97894	8.28437	8.21092	8.0796	8.09628	7.8432	7.83415	7.79963	8.00132	7.76407
GL50803_17540	5.824	5.56463	5.71814	5.5084	5.67272	5.30176	5.44714	5.56144	5.50336	5.43913	5.81268	6.00335	6.06247	5.68258	5.77627	5.40522	5.61112	5.5435	5.57996	5.52439
GL50803_17541	7.3975	7.31723	7.44698	7.41834	7.32958	7.42892	7.30392	7.09258	7.46104	7.36639	7.66982	7.60139	7.57601	7.57383	7.47189	7.32784	7.34967	7.43643	7.4047	7.50812
GL50803_11191	5.33914	5.09512	4.9774	5.24895	5.35606	5.13203	5.20053	5.2452	5.08482	5.13249	5.14084	5.39068	5.20122	5.25684	5.25717	5.18608	5.07965	5.22244	4.97759	5.21085
GL50803_11190	5.81252	5.5	5.56066	5.59456	5.62557	5.40238	5.83674	5.73568	5.62772	5.55195	5.54503	6.28391	6.10043	5.86381	5.97279	5.72102	5.73754	5.53683	5.83262	5.5557
GL50803_15364	6.63809	6.85428	6.86772	6.73113	6.73488	7.33144	6.76401	6.95165	7.25653	7.17368	7.5039	7.04218	7.23666	7.39133	7.38948	7.03017	7.00274	7.08189	6.88621	7.10501
GL50803_111967	7.00518	6.93262	6.98188	6.90903	6.95941	7.19304	7.15946	7.28271	7.12754	7.14353	7.37452	7.34187	7.20697	7.46463	7.44204	7.29377	7.05795	7.11993	7.16192	7.15502
GL50803_11186	8.26369	8.21241	8.26696	8.29488	8.36309	8.49332	8.27119	8.51768	8.3852	8.359	8.49289	8.54256	8.38566	8.59118	8.6416	8.5913	8.36217	8.27473	8.35465	8.31292
GL50803_34701	6.60934	6.71821	6.6491	6.76523	6.46971	7.05962	6.52032	6.2198	7.08244	6.81034	7.27764	6.37041	6.65721	6.75244	6.5507	6.57426	6.42637	6.84348	6.37978	6.89261
GL50803_17543	8.16724	7.82689	7.8631	8.00042	8.11175	7.65217	8.00242	7.95771	7.80689	7.75628	7.93651	8.52078	8.49264	8.22296	8.1399	7.86771	7.94745	7.8852	8.03821	7.86332
GL50803_11676	5.8965	5.71845	5.74279	5.81925	5.83796	5.64608	5.73432	5.44006	5.76434	5.5669	6.01605	6.10272	6.23713	5.9619	5.92755	5.66157	5.90539	5.74469	5.83648	5.72524
GL50803_11677	7.54661	7.33923	7.4281	7.16098	7.56425	6.70339	7.38592	7.28805	6.82597	6.98684	6.83773	7.73096	7.48791	7.12035	7.35145	7.18139	7.30232	6.98169	7.50203	7.00703
GL50803_15469	5.24402	5.5846	5.27652	5.62154	5.16077	6.09202	5.32249	5.08264	5.87564	5.80688	5.98337	5.25174	5.54095	5.65302	5.55365	5.34405	5.4185	5.77565	5.36444	5.86032
GL50803_40390	7.26632	7.44367	7.47961	7.53391	7.42105	8.34489	7.4685	7.89261	8.12069	8.04463	8.21237	7.54336	7.403	8.11508	8.0202	8.13382	7.63297	7.75544	7.484	8.02384
GL50803_11683	9.94967	9.74115	9.68379	9.74971	9.93258	9.43649	9.83778	9.97281	9.51382	9.5913	10.0614	10.5069	10.2994	10.1357	10.2975	10.0659	10.0343	9.84354	10.0848	9.82446
GL50803_11684	6.87459	7.25584	7.36201	7.08063	7.27049	8.23969	7.09116	7.69011	7.99277	7.88214	8.27095	7.18555	7.10313	7.89832	8.095	7.87853	7.39912	7.49549	7.27426	7.68605
GL50803_15472	7.52171	7.41926	7.48766	7.26179	7.58666	6.99899	7.61262	7.79922	7.06471	7.19682	7.42514	8.15387	8.0298	7.58951	7.81657	7.47625	7.57119	7.21796	7.73092	7.15259
GL50803_15473	4.26731	4.52732	4.61034	4.33462	4.46047	5.23943	4.39105	4.75883	4.9928	4.96202	5.70175	4.80432	4.91428	5.45484	5.49283	4.88754	4.53797	4.71255	4.51395	4.767
GL50803_15474	5.29029	5.20426	5.28662	5.06184	5.21932	4.96873	4.96075	5.56672	4.60502	4.94686	4.93628	5.33498	5.14971	5.15367	5.12647	5.14137	5.19821	4.96425	4.90413	4.70984
GL50803_11692	7.91878	7.89159	7.68056	7.92276	7.66133	7.71746	8.15797	7.07847	7.99433	7.83489	7.75437	7.62375	8.07059	7.55743	7.23635	7.28352	7.99081	8.22221	8.03549	8.08285
GL50803_15475	7.6994	7.31168	7.3997	7.66056	7.66698	7.41489	7.58942	7.73068	7.48923	7.51682	7.32831	7.79052	7.55637	7.77978	7.72753	7.6779	7.63374	7.54858	7.5969	7.49472
GL50803_15476	6.58592	6.45238	6.42371	6.5929	6.55336	6.65844	6.64024	6.49656	6.71895	6.56851	6.88773	6.97143	7.02634	6.98613	6.86255	6.68096	6.66519	6.73388	6.66219	6.75489
GL50803_15477	1.1666	1.57811	1.40688	1.29666	0.409493	1.46051	1.38991	0.636625	1.72763	1.29043	1.98407	0.545432	1.69804	-0.441668	0.216075	0.444903	1.40009	1.96442	1.55297	1.83712
GL50803_11696	6.10621	5.71068	5.77661	5.49387	5.94468	5.14058	5.51243	5.80436	5.3807	5.33818	5.48133	6.3603	5.93788	5.75486	6.03988	5.68512	5.6883	5.39632	5.54502	5.36185
GL50803_15478	6.28201	6.48993	6.54221	6.68894	6.32011	7.3252	6.86215	6.61941	7.30012	7.11386	7.47198	6.65245	6.58334	7.19336	7.08575	7.04086	6.78371	6.95839	6.6551	7.09033
GL50803_11700	7.19403	6.83536	6.8542	7.25812	7.09735	7.09158	6.86518	7.10836	7.10343	7.01981	7.45395	7.4716	7.43511	7.48881	7.40263	7.15679	7.03785	7.17988	7.04259	7.21974
GL50803_11701	3.98478	3.81831	3.87953	3.95896	3.7028	3.85763	4.06154	3.52171	3.87571	3.92652	4.45413	4.26862	4.49415	4.15536	3.77442	3.55225	4.01089	4.09472	4.25904	4.01949
GL50803_17546	6.87528	6.65012	6.74618	6.78667	6.68308	6.81623	6.93828	6.78717	6.78324	6.78996	7.06999	7.25632	7.25824	7.08979	7.01632	6.8981	6.8537	6.93826	7.0886	6.91519
GL50803_15479	6.12838	5.82782	5.86909	5.94052	6.04056	5.88367	6.09622	6.16745	5.82036	5.91469	6.20786	6.49193	6.50255	6.40889	6.30162	6.11809	6.1804	6.02031	6.31004	5.9673
GL50803_17547	10.2665	10.6824	10.6733	10.3892	10.3337	10.7054	10.4406	10.8563	10.3876	10.8127	11.0009	11.1427	11.3134	11.1949	11.3495	10.8027	10.536	10.1806	10.4493	10.3185
GL50803_39483	8.40803	8.39475	8.52572	7.96926	8.42659	7.14214	7.81556	8.35929	7.20944	7.68156	7.42619	8.66552	8.49509	8.02872	8.32102	7.59638	8.17216	7.46415	7.85757	7.13493
GL50803_111950	6.92078	7.72743	7.95406	7.41834	7.58109	8.85143	7.48141	8.26875	8.56265	8.50025	9.21761	7.51668	7.69071	8.91219	8.96776	8.43682	7.74771	7.90322	7.52013	8.12594
GL50803_17549	7.42886	7.51454	7.62991	7.34219	7.42639	7.41841	7.68348	7.53752	7.42675	7.54478	8.23368	8.49599	8.76699	8.38697	8.45326	7.59776	7.58827	7.33229	7.63173	7.45099
GL50803_9237	7.25682	7.16022	7.20143	7.28729	7.25907	7.12428	6.97243	7.0938	7.0883	6.95057	7.77029	7.25632	7.28292	7.6919	7.53609	7.15305	6.87457	7.01715	6.96145	7.14526
GL50803_9238	7.12666	6.99683	7.00652	7.19409	7.05033	7.34507	7.03504	7.11318	7.20243	7.16661	7.5079	7.27303	7.16002	7.47367	7.29838	7.33696	7.02566	7.23373	7.0405	7.17963
GL50803_9239	4.77304	4.80046	4.64738	4.94771	4.60549	5.01287	4.77006	4.12366	5.01267	4.92123	5.15622	4.77924	5.11433	4.88872	4.52199	4.51358	4.77287	5.19555	4.85553	5.16131
GL50803_115742	5.98356	6.04209	6.12118	5.84073	5.88005	5.76331	6.11672	5.75277	5.7731	5.86985	6.32137	6.59037	6.70302	6.39705	6.24281	5.92165	6.09183	6.06648	6.2996	6.00343
GL50803_50100	3.83957	3.70298	3.79719	3.69436	3.81009	3.40665	3.2627	3.38488	3.2799	3.35961	4.40347	4.65792	4.58559	4.33487	4.67583	3.57485	3.16332	3.0223	3.487	3.27485
GL50803_15013	3.76407	3.84221	3.72973	3.8261	3.13561	3.7648	3.75646	2.11303	3.92895	3.35196	4.23985	3.10189	4.06172	3.13613	2.66269	2.75088	3.70782	3.95342	3.76313	4.0365
GL50803_9668	5.75518	5.61682	5.57171	5.39905	5.76685	5.05269	5.60966	5.6185	5.21697	5.24003	5.06137	5.91171	5.68746	5.38464	5.57826	5.56329	5.58287	5.35743	5.65724	5.2239
GL50803_23630	4.06923	4.15237	4.24659	4.09167	3.85298	4.19524	4.56898	3.85673	4.37499	4.41188	4.26844	4.17942	4.19352	3.9503	3.93544	4.11926	4.2332	4.35072	4.32643	4.288
GL50803_9665	3.48904	3.83746	3.52892	3.59674	3.39705	3.99601	4.10324	3.40074	4.04923	3.98706	3.8749	3.57964	4.0564	3.66453	3.29368	3.61356	3.92346	3.87934	3.80311	3.82276
GL50803_137706	6.47466	6.43598	6.33245	6.61032	6.34473	6.64948	6.61524	6.40714	6.7407	6.66662	6.44759	6.50269	6.46793	6.45072	6.47279	6.55805	6.61801	6.77532	6.53205	6.79166
GL50803_101994	7.38882	7.38997	7.29691	7.54754	7.26603	7.61276	7.51703	7.39287	7.66622	7.68156	7.49384	7.40348	7.53693	7.4103	7.28723	7.64324	7.6028	7.73662	7.57917	7.76183
GL50803_9662	6.26736	6.4289	6.40838	5.90802	6.29893	5.62389	6.241	6.74819	5.65167	6.14687	5.46495	6.44566	6.32156	5.98265	6.22889	6.13434	6.45956	5.89326	6.14098	5.67318
GL50803_15011	8.45495	8.36866	8.38442	8.37322	8.37533	7.92641	8.11243	8.21958	7.89482	8.04463	7.56712	8.13176	7.7309	7.8158	8.0287	8.26184	8.14155	8.06816	8.18329	8.03472
GL50803_9659	5.6397	5.59025	5.51273	5.4299	5.38922	5.19633	5.72933	4.93526	5.36726	5.2338	5.25001	5.136	5.47274	5.06367	5.02273	5.07951	5.3568	5.46968	5.52365	5.40178
GL50803_9658	8.06448	7.6745	7.70648	7.70808	7.96824	7.29168	7.63678	7.74084	7.4286	7.34631	7.26941	8.08417	7.91256	7.68413	7.77779	7.67136	7.70502	7.56541	7.78581	7.54313
GL50803_23634	5.13068	5.56606	5.42405	5.33297	5.24973	5.94354	5.51822	5.0851	6.01511	5.72484	5.81268	5.04425	5.55044	5.4295	5.21072	5.24539	5.59863	5.87007	5.41046	5.84833
GL50803_93601	6.93078	6.59423	6.62012	6.80947	6.80003	6.35589	6.80407	6.7659	6.52425	6.46236	6.33044	6.87353	6.70132	6.49693	6.53696	6.67835	6.75726	6.63478	6.82394	6.68919
GL50803_4558	7.6778	7.41647	7.48181	7.4786	7.66773	7.53543	7.79979	7.90621	7.52899	7.62236	6.25267	7.04113	6.86993	6.83549	6.7716	7.67103	7.74098	7.52177	7.79328	7.57258
GL50803_13653	5.54572	5.22803	5.15688	5.33994	5.24168	5.34433	5.6716	5.22529	5.56688	5.36693	5.12007	5.31592	5.53523	5.11082	4.86769	5.28361	5.61268	5.64636	5.7775	5.63461
GL50803_13652	4.97455	4.69942	4.79612	4.62098	4.89949	4.70608	5.11139	4.90777	4.73327	4.86858	4.40347	5.05683	4.98596	4.69733	4.78977	4.79674	5.19407	5.0285	5.15643	4.84147
GL50803_4554	5.06927	5.06091	4.91803	4.99857	4.84476	4.97831	5.19089	5.1046	5.33804	5.08481	4.78618	4.90976	5.09371	4.77623	4.74265	4.9687	5.33061	5.39336	5.39615	5.35848
GL50803_50101	6.21271	6.28462	6.35341	6.37467	6.19545	5.87173	6.14444	5.69767	5.78325	5.8469	6.47953	6.57223	6.8206	6.53416	6.42068	5.94893	6.07615	6.05904	6.30657	6.24388
GL50803_50102	5.23329	4.99208	5.45123	5.14919	5.28344	4.64729	5.28901	4.89942	4.7452	4.72491	5.12007	5.70487	5.43635	5.42717	5.28733	4.82294	4.97965	4.93	5.3429	4.68848
GL50803_4263	6.32508	6.31994	6.23329	6.42367	6.13808	6.06382	6.28356	5.4285	6.11268	6.08129	6.42448	6.48419	6.69192	6.29994	6.00944	5.6576	6.07727	6.23356	6.08695	6.15907
GL50803_4264	6.38833	6.16276	6.27107	6.29671	6.34942	5.70685	6.07279	5.87561	5.87292	5.67664	6.22255	6.8	6.56941	6.48468	6.39737	5.94243	5.75171	5.91711	5.88664	5.93818
GL50803_4266	7.94925	7.98229	7.97969	8.15317	7.98461	8.3418	7.86487	8.10626	8.27746	8.13434	8.5199	8.03284	8.03386	8.37102	8.30231	8.33811	7.94468	8.15118	7.81836	8.20611
GL50803_15944	6.67344	6.41383	6.47169	6.25671	6.68901	5.77801	6.52608	6.30444	6.0188	5.86045	6.12429	7.12861	7.00649	6.33511	6.49622	6.12958	6.27664	6.11302	6.66707	6.02382
GL50803_24321	9.38931	8.99202	8.96713	9.39868	9.45676	9.02254	8.77182	9.31931	9.07315	9.05054	8.98546	9.11928	8.97751	9.2565	9.25074	9.30255	8.94574	9.10265	8.73248	9.16038
GL50803_41467	5.64457	5.81217	5.88247	5.84564	5.61002	6.13545	6.09622	5.4051	6.12755	5.97447	6.41279	5.82369	5.9494	5.87239	5.76559	5.85859	5.93674	6.02126	5.99675	6.02169
GL50803_33862	10.6767	10.6954	10.7064	10.3855	10.7409	9.91453	10.6646	10.7354	9.84409	10.2077	10.1694	10.999	10.8373	10.3369	10.7301	10.2979	10.3688	10.0624	10.5364	9.95577
GL50803_16791	6.64862	6.60754	6.59596	6.69167	6.5871	6.46886	6.62153	6.3511	6.60825	6.43365	6.4917	6.60828	6.62973	6.44613	6.39321	6.36332	6.5491	6.64724	6.61131	6.59905
GL50803_14768	8.19901	7.99354	7.9926	7.97001	8.05691	7.46455	7.73247	7.60025	7.54826	7.52109	7.64369	8.1458	8.33166	7.93276	7.87185	7.67561	7.81032	7.73662	7.88623	7.61069
GL50803_8722	7.43636	7.4596	7.49783	7.44609	7.48039	8.83703	8.19249	8.52742	8.4228	8.47229	8.60316	8.22988	8.16008	8.54364	8.51223	8.6316	8.3594	8.28513	8.32149	8.42352
GL50803_8725	7.36002	7.1109	7.11247	7.2433	7.24253	7.36892	7.70649	7.58471	7.49453	7.49701	7.48575	7.77316	7.6118	7.47142	7.51967	8.01259	8.08503	7.98056	8.21753	7.98768
GL50803_8726	8.41564	8.80588	8.8798	8.77682	8.76128	9.75243	8.71202	9.23239	9.56737	9.45353	9.9269	9.02909	9.0232	9.67377	9.70967	9.40748	9.02576	9.14641	8.86669	9.27756
GL50803_8727	7.23977	7.56962	7.66838	7.59547	7.49061	8.16691	7.34631	7.64754	7.97389	7.88943	8.37239	7.63742	7.76716	8.23165	8.18225	7.91496	7.56278	7.68772	7.40243	7.87075
GL50803_33863	5.48372	5.28842	5.39635	5.47709	5.3874	5.64808	5.42058	5.59111	5.57525	5.4337	5.90511	5.82246	5.66143	5.83075	5.86493	5.86433	5.47597	5.55015	5.43356	5.63181
GL50803_8731	6.94399	6.74318	6.71163	6.99185	6.83255	6.73291	6.87047	6.61516	6.73623	6.827	6.99213	7.20968	7.29143	7.13468	7.01272	6.84099	7.00511	6.91372	6.88015	6.96435
GL50803_8733	7.65989	7.41169	7.3347	7.62672	7.54231	7.44454	7.49077	7.62198	7.49409	7.41906	7.8077	7.95296	7.92246	7.97239	7.83148	7.69862	7.53601	7.65139	7.51833	7.59356
GL50803_28620	6.07171	5.83736	5.92402	5.86673	6.05671	5.25264	5.67679	5.90649	5.42584	5.38766	5.38234	6.1218	5.79194	5.67475	5.84682	5.79626	5.77826	5.6364	5.86791	5.36017
GL50803_16792	6.74541	6.46859	6.56035	6.64829	6.70006	6.30734	6.49509	6.32016	6.36338	6.29189	6.96473	7.39236	7.42379	7.03278	6.96126	6.6164	6.63951	6.5491	6.88062	6.63369
GL50803_8738	4.61675	4.6434	4.62633	4.58227	4.52157	4.94615	5.09081	4.24284	4.98025	4.93154	5.29239	4.52242	4.97191	4.7689	4.36681	4.33648	5.04785	5.156	5.03243	5.03584
GL50803_16793	5.75668	6.17128	6.24369	5.9872	5.95209	6.92831	6.22456	6.33055	6.8012	6.70916	7.04886	6.01306	6.09525	6.63236	6.56431	6.57076	6.28932	6.51824	6.25418	6.62035
GL50803_1649	7.37864	7.13577	7.31593	6.95369	7.39453	6.6192	7.29382	7.4813	6.7496	6.92887	6.72018	7.73096	7.43408	7.2124	7.39156	7.22891	7.34407	7.02433	7.42981	6.88617
GL50803_12741	7.53049	7.13432	7.18353	7.19665	7.48976	6.71775	7.08662	7.23982	6.63813	6.7285	6.93754	7.77412	7.48445	7.26023	7.50884	7.19558	7.10562	6.96089	7.15344	6.89202
GL50803_16794	6.18515	5.87143	5.75254	6.19262	6.09964	5.8493	5.99878	5.9051	5.98023	5.90818	6.07659	6.3995	6.37273	6.25867	6.12082	6.13529	6.1411	6.19675	6.05171	6.16874
GL50803_16795	7.46048	7.54325	7.52438	7.4891	7.58428	8.05299	7.80691	8.10354	7.96786	8.01587	8.40038	8.17326	8.18618	8.35825	8.35381	8.16696	7.9223	7.83953	7.87432	7.97119
GL50803_3706	7.99569	7.81728	7.81159	7.90366	7.86267	7.60352	8.03745	7.70735	7.71629	7.64053	7.80729	8.33429	8.17763	8.02872	8.06441	7.82269	7.94251	7.90918	7.97793	7.85496
GL50803_3705	6.89106	6.77332	6.76315	6.7635	6.68159	6.54061	6.97805	6.64043	6.75108	6.69032	6.90832	7.1576	7.09148	7.00185	6.89229	6.80082	6.80629	6.85962	6.86182	6.7536
GL50803_16796	6.04128	5.85626	5.9914	5.71933	5.99581	5.61573	5.91346	6.16048	5.67523	5.64098	5.78656	6.62597	6.53063	6.02018	6.34957	5.73739	5.99031	5.75968	6.05337	5.61917
GL50803_112295	5.75368	6.08378	5.94542	5.85054	5.78219	6.2373	5.97511	5.65036	6.22974	6.12908	6.6549	5.7952	5.9764	6.36581	6.19906	5.9704	5.78241	6.00006	5.93332	6.08437
GL50803_92892	4.83395	4.97056	4.73845	4.42051	4.93236	5.1881	5.11139	5.27991	5.10809	5.18941	5.55474	5.55779	5.41366	5.55627	5.71989	5.28361	5.15195	4.87599	5.05413	5.06721
GL50803_7685	7.22306	6.97538	6.95787	6.97252	7.14936	6.91175	7.3028	7.31811	7.06768	7.02523	7.45757	7.97439	7.91256	7.67925	7.77087	7.27707	7.33516	7.13946	7.37119	7.1374
GL50803_41451	7.35903	7.21844	7.17721	7.26302	7.18704	7.03918	7.42908	6.80143	7.12811	6.97443	7.17314	7.39937	7.44226	7.17059	6.92431	6.94276	7.1555	7.29201	7.36051	7.22207
GL50803_24584	5.86627	5.69895	5.59897	5.80419	5.6302	5.81052	5.73432	5.75277	5.77746	5.61884	6.05623	6.02591	5.96651	6.1724	6.21484	6.0268	5.61578	5.67219	5.70339	5.76788
GL50803_114535	5.78193	5.91377	5.81664	6.19518	5.77523	6.35098	6.12939	5.9743	6.37398	6.15789	6.43923	6.53751	6.63062	6.60277	6.37507	6.1248	6.18249	6.34404	6.09663	6.4048
GL50803_101877	4.86207	5.03418	4.80551	5.22904	4.82335	5.62998	5.18847	4.76497	5.62611	5.46241	5.80457	5.27704	5.44858	5.5774	5.30807	5.19887	5.21058	5.40954	5.23452	5.53938
GL50803_25713	3.26302	3.36973	3.14095	3.11197	2.87969	3.2782	3.27187	3.01414	3.44981	3.45555	3.40247	3.3672	3.50517	3.77111	3.36329	3.16987	3.50861	3.42662	3.0751	3.45009
GL50803_32419	8.0962	7.83287	7.87764	8.22686	8.138	8.27766	8.03947	8.1678	8.23158	8.17013	8.21482	8.28504	8.04431	8.2808	8.2443	8.41956	8.09507	8.36044	8.17246	8.39495
GL50803_17524	6.35408	6.13691	6.08692	5.97977	6.15853	5.41888	6.05165	5.80883	5.70453	5.56525	5.83037	6.58965	6.3738	5.99212	6.08178	5.72481	5.95645	5.8796	6.12923	5.81669
GL50803_21498	7.12027	7.25851	7.16723	7.08271	7.05608	7.18066	6.9996	7.17731	7.12584	7.17747	7.54489	7.56626	7.47052	7.5115	7.51522	7.19877	7.06705	6.96487	7.12178	7.08062
GL50803_32686	7.91073	7.59832	7.62859	7.52374	7.83819	7.16746	7.79304	7.65128	7.29506	7.36211	7.21292	8.11932	8.02912	7.6773	7.70145	7.63788	7.87259	7.63866	8.01649	7.51079
GL50803_6679	8.84953	8.52706	8.51824	8.60836	8.83132	8.40054	8.92536	9.01472	8.51839	8.61637	8.31416	9.12115	8.83087	8.72765	8.8426	8.60851	8.67613	8.51913	8.74267	8.41236
GL50803_6680	7.64013	7.49319	7.3444	7.62195	7.58666	7.33206	7.47497	7.51265	7.30265	7.36686	7.39412	7.89431	7.64627	7.66105	7.74665	7.61626	7.4856	7.4468	7.42374	7.48003
GL50803_14275	7.6458	7.32276	7.32657	7.54453	7.55047	7.21142	7.26484	7.31967	7.23238	7.1025	7.5676	7.89898	7.85859	7.74611	7.77779	7.37969	7.30617	7.2928	7.38046	7.20524
GL50803_17527	6.77456	6.99257	6.84399	7.01529	6.78073	7.44051	7.14143	6.77505	7.41046	7.23944	7.71726	7.07552	7.33106	7.42612	7.16016	7.10048	7.14749	7.33422	7.09586	7.38322
GL50803_6685	5.72946	5.71068	5.5041	5.92976	5.68167	6.13972	6.03962	6.15698	6.27259	6.11671	6.34281	6.35522	6.32267	6.25997	6.27327	6.08207	6.05573	6.10672	6.01983	6.13262
GL50803_6686	5.96034	6.03795	5.92186	6.01362	6.05556	6.2959	6.33696	6.33055	6.11842	6.26566	6.76852	6.62033	6.74907	6.77366	6.81883	6.42058	6.28835	6.12821	6.43361	6.19075
GL50803_6687	12.6031	12.774	12.7419	12.7024	12.7586	12.9475	12.7952	13.0797	12.8034	13.0066	13.4771	13.4701	13.4405	13.5825	13.7379	12.913	12.7212	12.5694	12.6753	12.6121
GL50803_6691	5.95512	5.63061	5.84196	5.59844	5.91462	5.26312	5.97792	5.96366	5.39591	5.47126	5.67886	6.53451	6.51035	6.0477	6.10905	5.6403	5.90666	5.60609	6.13707	5.44541
GL50803_21502	6.46093	6.30282	6.21402	6.51796	6.35689	6.22529	6.40001	6.12392	6.26537	6.217	6.19675	6.48884	6.4076	6.34747	6.22422	6.18846	6.30093	6.42656	6.36916	6.32917
GL50803_17529	7.19845	7.01954	6.87331	7.04904	7.15419	6.76921	7.05044	7.07229	6.89716	6.94104	6.79333	7.32724	6.9975	7.03354	7.15035	7.11211	6.97341	6.94281	7.04467	6.96212
GL50803_3158	7.22468	6.96345	7.13407	7.08755	7.176	6.66932	7.15265	7.12337	6.83297	6.80335	7.0399	7.64299	7.45646	7.08389	7.33277	7.04896	7.03612	6.92348	7.24662	6.7879
GL50803_3157	5.65425	5.51494	5.39946	5.60038	5.43228	5.56792	5.44308	5.38929	5.49632	5.44453	5.63927	5.64644	5.41158	5.63901	5.59764	5.55905	5.27675	5.42554	5.32517	5.49393
GL50803_3154	6.72642	6.45005	6.4449	6.24436	6.72913	5.86659	6.72281	6.89258	6.22868	6.26362	6.13985	7.22787	6.99958	6.57256	6.83525	6.42913	6.63722	6.26542	6.81126	6.11371
GL50803_17530	3.98478	4.29772	4.18316	4.41612	4.23987	4.82758	4.35698	3.73064	4.67526	4.67978	5.13309	3.90585	3.93417	4.54258	4.27347	4.80154	4.62983	4.90117	4.74495	4.86784
GL50803_17531	6.44056	6.35275	6.40375	6.61224	6.46194	6.45521	6.15935	6.40714	6.45334	6.23062	6.58559	6.25601	6.05049	6.48803	6.51419	6.65004	6.26779	6.39736	6.31903	6.39164
GL50803_7896	7.68333	7.22572	7.22874	7.27642	7.56425	6.73573	7.35389	7.43824	6.8898	6.96129	6.5969	7.54262	7.19189	6.93791	7.17959	7.19604	7.20062	7.09377	7.36786	6.95487
GL50803_7893	5.00514	5.067	4.95225	5.0219	4.75432	4.87618	5.08562	4.51834	4.89452	4.84697	4.9859	5.14192	5.29676	5.05164	4.81897	4.80871	4.88254	4.99381	5.09978	5.04427
GL50803_17532	6.60934	6.51095	6.58782	6.60453	6.54358	6.86693	6.70684	6.66198	6.79261	6.81452	6.92338	6.81242	6.82217	6.97343	6.93864	6.88855	6.63263	6.62285	6.68269	6.64343
GL50803_7891	7.26684	7.01324	6.9694	7.19023	7.11233	6.80909	7.0716	6.90027	6.93344	6.90162	6.9442	7.35084	7.11341	7.09273	7.16505	6.93131	6.91354	7.04519	6.87922	7.01671
GL50803_7890	5.41324	5.63335	5.6546	5.64238	5.55426	6.41348	5.89429	5.70407	6.30819	6.20005	6.61557	5.91632	6.13489	6.27945	6.08693	5.86777	5.91927	6.21862	5.82293	6.19359
GL50803_14578	6.20834	5.99596	6.14542	6.10658	6.03242	6.1081	5.96949	6.29386	6.1724	6.07897	6.33608	6.44486	6.4345	6.33635	6.4649	6.14948	6.20223	6.08948	6.05088	6.03445
GL50803_21505	6.94004	7.66046	7.86366	7.61286	7.58388	9.00918	7.41052	8.37694	8.46914	8.52831	8.87359	7.44274	7.64981	8.60514	8.52209	8.29878	7.70647	8.0427	7.36852	8.27356
GL50803_15918	8.50442	8.49614	8.54197	8.32626	8.6989	8.95849	9.22016	9.37995	8.8019	9.10391	8.26801	8.56492	8.4372	8.47181	8.50262	9.25601	9.20135	8.89573	9.27054	8.99676
GL50803_94003	6.92479	6.97051	6.89327	6.89646	6.82381	7.68859	7.79384	7.3889	7.7144	7.72626	7.44092	7.42507	7.51917	7.54622	7.24175	7.55436	7.72167	7.80075	7.7213	7.70977
GL50803_4414	5.1672	5.17821	5.11217	5.07026	4.96694	5.75406	6.00292	5.40116	6.05995	5.80968	5.5333	5.39564	5.84379	5.42484	5.22013	5.53764	5.8901	6.07019	5.87918	5.99909
GL50803_4415	5.85372	5.85038	5.79087	5.97529	5.84727	6.3212	6.41354	6.24528	6.30417	6.22853	6.0535	6.34072	6.2465	6.23359	6.16373	6.43145	6.3806	6.35167	6.42915	6.34462
GL50803_4416	5.13529	5.09114	5.30329	5.07863	5.06369	5.49644	5.71763	5.6151	5.53975	5.49751	5.29239	5.8089	5.54476	5.46168	5.49283	5.73111	5.74889	5.60737	5.83262	5.63461
GL50803_4420	5.36688	5.29363	5.18594	5.30946	5.31829	5.59307	6.00841	5.84115	5.5935	5.67204	5.61721	6.16697	6.15866	6.00778	5.89658	5.90725	5.79341	5.85511	6.05419	5.76788
GL50803_15988	5.77307	6.13595	6.2385	6.09562	6.11073	7.59161	6.43615	6.86783	7.37061	7.14574	7.28989	6.30427	6.41593	7.01662	6.90888	6.96056	6.52702	6.79336	6.31834	6.94534
GL50803_15987	7.78268	7.32743	7.33956	7.36175	7.63968	7.31831	7.99413	8.00128	7.65442	7.55106	7.18569	8.03708	7.75038	7.52788	7.61074	7.78079	7.94652	7.7208	8.03171	7.67761
GL50803_101904	4.28403	4.41071	4.61569	4.49326	4.43247	5.09143	4.82093	5.03517	5.08247	5.08481	4.87562	4.42554	4.35382	4.54687	4.4964	4.94721	4.88768	4.85681	4.85933	4.99727
GL50803_21512	5.92877	5.90018	6.0098	5.94357	5.9838	6.22931	6.1899	6.40419	6.20837	6.27074	5.87288	5.79145	5.5933	5.68453	5.94089	6.18846	6.1454	5.98149	6.16955	6.02595
GL50803_101906	6.89787	7.03932	7.04964	7.08617	7.00826	7.81774	7.55086	7.54913	7.69494	7.71475	7.49384	7.09953	7.23842	7.27842	7.32915	7.58077	7.48008	7.60362	7.4935	7.61813
GL50803_137699	3.67175	3.6925	3.65896	3.61986	3.54825	4.35565	4.01861	4.72773	4.22129	4.44821	4.27785	3.91509	3.83828	4.26364	4.13438	4.42619	4.33082	3.9773	4.07863	4.10663
GL50803_103946	3.93268	4.07784	4.28738	3.75827	3.90995	3.70455	3.43587	2.65283	4.04923	3.64279	3.42804	3.10996	3.58119	3.18101	2.88409	3.05402	3.36113	3.45524	3.30408	3.6567
GL50803_114497	4.53525	5.93504	6.17832	5.10071	5.61626	6.8857	5.31807	6.56678	6.36531	6.7248	7.04404	4.96418	5.20843	6.79637	6.95376	6.2415	5.59863	5.36197	5.23306	5.88518
GL50803_60376	1.48866	2.41736	2.47376	1.75218	1.28648	1.56586	2.03192	0.836434	1.17848	1.94774	1.76078	0.845186	1.25367	1.4595	0.719236	1.55346	1.96463	1.52033	1.45601	1.7573
GL50803_42657	6.07771	6.27412	6.3725	6.16538	6.09853	5.86314	5.99463	6.08764	5.87564	6.02346	6.28101	6.54199	6.69363	6.55242	6.45563	5.93372	5.90158	5.60737	5.78151	5.65264
GL50803_103094	7.11968	7.33503	7.19251	7.30879	7.17811	6.87464	6.54417	7.07106	6.6469	6.90293	6.8885	6.79626	6.55816	6.95416	6.94905	7.01786	6.70068	6.73388	6.5165	6.74845
GL50803_4789	8.20588	8.27476	8.32485	8.27802	8.22399	8.45983	8.45679	8.53305	8.45742	8.48131	8.23156	8.27453	8.13413	8.23698	8.31261	8.59924	8.50244	8.36233	8.41426	8.44597
GL50803_16162	6.4265	6.50198	6.53375	6.24064	6.44627	6.05631	6.5962	6.19614	6.11497	6.29489	6.10857	6.62737	6.78407	6.27945	6.27477	6.07118	6.53524	6.31779	6.6551	6.21896
GL50803_16161	6.49456	6.42257	6.45388	6.6567	6.41708	6.93077	6.37788	6.44778	6.84479	6.76928	6.46003	5.87903	5.97922	6.28973	6.2164	6.81749	6.60636	6.86176	6.42851	6.84211
GL50803_4365	8.70756	8.58291	8.59506	8.66016	8.7108	8.42554	8.52093	8.45616	8.52121	8.45588	8.30038	8.58605	8.60024	8.4413	8.40869	8.56562	8.63467	8.58681	8.64665	8.55566
GL50803_4364	4.25038	4.02453	4.07081	3.90351	4.36368	3.50707	4.13374	4.24284	3.6278	3.6365	3.68999	4.48259	4.10872	3.91752	4.141	3.70345	4.02028	3.64108	4.17623	3.70537
GL50803_41304	6.39797	6.42811	6.43737	6.46148	6.33152	6.87635	6.40105	6.42469	6.9098	6.74539	6.81125	6.15435	6.3348	6.44958	6.44497	6.68356	6.45956	6.61716	6.37514	6.76002
GL50803_13948	6.961	6.75014	6.79885	6.88378	6.97891	6.45407	6.66655	6.85134	6.48213	6.5619	6.8015	7.42385	7.51675	7.21981	7.29319	6.70036	6.73818	6.57801	6.77352	6.49369
GL50803_5522	7.10151	6.83774	6.79532	6.95672	6.82785	6.89668	7.18152	6.80143	6.91508	6.84891	6.65038	7.01451	7.04727	6.75986	6.60798	6.93076	6.96492	6.95839	7.10588	6.95599
GL50803_13947	7.7424	7.55342	7.58153	7.6545	7.6823	7.51036	7.79702	7.54334	7.6111	7.55856	7.36573	7.75399	7.80926	7.47311	7.44539	7.73356	7.73386	7.77799	7.91434	7.72231
GL50803_5517	10.1607	10.3224	10.3514	9.89883	10.277	9.3282	9.9211	10.2075	9.20391	9.72597	9.45973	10.443	10.4961	9.87046	10.0946	9.79828	10.05	9.55786	10.0541	9.37396
GL50803_5515	5.17843	5.1227	5.03043	4.95681	5.25574	4.66715	5.25704	5.44197	4.58194	4.98693	5.42529	5.78768	5.74644	5.58368	5.66351	5.01074	5.33061	4.71018	5.24617	4.80223
GL50803_5514	2.28797	2.39168	2.49713	1.88534	2.51594	1.46051	1.84794	1.95014	1.49324	1.77541	2.21704	2.73541	2.90377	2.79008	2.6254	2.04922	2.46877	1.47633	2.20561	1.48733
GL50803_5513	5.54225	5.65105	5.71316	5.33063	5.76123	5.21804	5.65768	5.69284	4.85655	5.44992	5.69474	6.25145	6.26736	6.00933	6.18951	5.29556	5.68535	5.10995	5.66485	5.11803
GL50803_60379	8.55612	9.28489	9.38594	8.64239	8.83249	9.24852	8.97657	9.51074	8.55462	9.52363	9.26124	9.59951	9.66905	9.84661	9.90479	9.05497	9.28558	8.53965	8.79985	8.66291
GL50803_18559	3.40742	3.4713	3.37342	3.43235	3.29964	3.49822	3.65497	3.84519	3.42779	3.65528	4.03323	4.21352	4.20798	4.02605	4.02408	3.7735	3.86208	3.54317	3.53527	3.45009
GL50803_96580	5.21596	5.21161	5.22496	5.23654	5.21727	5.36151	5.41645	5.46101	5.40908	5.34204	6.04388	5.99793	6.0638	6.06426	5.95599	5.67339	5.54268	5.35135	5.48485	5.44859
GL50803_2863	4.20279	4.0287	3.75903	3.85237	3.90486	3.13718	3.8141	3.93506	3.37505	3.61108	2.91623	3.69677	3.90488	3.54945	3.47233	3.62983	3.7704	3.64605	4.04235	3.68933
GL50803_2864	7.51729	7.45379	7.38881	7.56353	7.58109	7.8021	7.44437	7.63754	7.68685	7.74537	7.5238	7.45586	7.41291	7.59781	7.6161	7.82328	7.61293	7.65664	7.60738	7.69846
GL50803_15939	4.8254	4.79802	4.72367	4.79018	4.66988	4.90323	5.0934	4.87975	4.97266	4.83329	4.99163	5.4914	5.80151	5.2905	5.3854	4.8556	5.14552	4.88232	5.24181	4.81707
GL50803_33629	8.65106	8.42256	8.30594	8.52228	8.50116	8.11324	8.34392	8.35421	8.22148	8.16632	8.14201	8.62949	8.54246	8.3552	8.44459	8.31607	8.32261	8.3576	8.32321	8.28205
GL50803_13413	6.92479	6.64402	6.61478	6.69712	6.83455	6.42402	6.77776	6.70573	6.5677	6.5427	6.01324	6.71329	6.55722	6.33883	6.45829	6.63264	6.7947	6.63291	6.78505	6.61683
GL50803_13412	7.01585	7.1114	7.24349	7.01456	7.10846	7.02616	6.75096	7.06485	6.91508	7.04078	6.28101	6.31914	5.9764	6.24023	6.40701	6.8439	6.61724	6.54178	6.67463	6.68717
GL50803_96570	6.82758	7.53558	7.55184	7.30998	7.26256	8.48103	7.39958	7.80668	8.18803	8.12315	8.06329	6.82595	6.91764	7.76143	7.75693	7.92928	7.42367	7.63773	7.26319	7.83322
GL50803_41311	2.3686	2.9533	2.73196	2.57883	2.20433	3.07904	2.77476	0.836434	3.31232	2.9873	3.19967	1.48935	2.72763	1.8962	1.59443	1.949	2.89367	3.21534	2.72999	3.26767
GL50803_6650	4.59345	5.11291	4.65778	4.97784	4.71998	5.33443	5.08041	4.54713	5.34393	5.1743	5.22834	4.26501	4.71271	4.63418	4.49122	4.75283	5.02702	5.3665	5.01721	5.27316
GL50803_23389	7.60769	7.69794	7.6748	7.8839	7.63123	8.28829	7.65966	7.8189	8.22068	8.02792	8.11766	7.41777	7.35291	7.83259	7.81915	8.11852	7.72491	7.95449	7.59292	8.13263
GL50803_96562	3.0546	3.66597	3.12603	3.14422	2.94061	3.47136	3.61229	1.81463	3.72733	3.33653	3.46967	2.02129	3.09224	2.60487	1.87423	2.44229	3.44026	3.993	3.11376	3.95387
GL50803_16630	5.22682	5.68976	5.59356	5.53093	5.12622	5.91391	5.71595	4.8102	5.98526	5.78858	5.86822	4.77163	5.27632	5.13383	4.97164	5.36365	5.60801	5.86581	5.55559	5.98164
GL50803_8118	10.9122	10.9039	10.8254	10.7668	10.8919	10.6252	10.814	11.0749	10.642	10.8439	10.5241	10.9884	11.0191	10.8117	10.9896	10.9727	10.7856	10.6381	10.7242	10.6569
GL50803_14641	8.74637	8.87397	8.92978	8.89505	8.80374	8.83264	8.78989	8.83615	8.79278	8.76979	8.84184	8.8564	8.75391	8.93877	8.9666	8.87961	8.74415	8.62777	8.76295	8.58666
GL50803_28433	6.60269	6.64809	6.59596	6.55441	6.65002	6.26494	6.9209	6.65125	6.31421	6.51213	5.84626	6.51109	6.41073	6.18485	6.11411	6.49132	6.64863	6.48324	6.83121	6.38502
GL50803_8122	6.10032	5.71327	5.72062	5.64614	6.00059	5.31693	5.6664	5.90926	5.45154	5.44992	5.03388	5.80393	5.51793	5.40606	5.57337	5.6078	5.6883	5.52742	5.61856	5.36354
GL50803_8123	5.23545	5.26916	5.25269	5.27103	5.26965	5.62998	5.20772	5.23859	5.59185	5.57514	5.46495	4.97747	5.18912	5.38224	5.28733	5.54624	5.47767	5.66486	5.31967	5.665
GL50803_8125	6.906	6.79185	6.76556	7.0405	6.80072	7.16327	6.96185	6.64294	7.19864	7.04078	6.84803	6.62597	6.65105	6.69462	6.58631	6.95196	7.02508	7.11545	6.91066	7.17676
GL50803_14642	4.5595	4.44232	4.54456	4.6698	4.32612	4.11072	4.48473	3.83355	4.22555	4.27697	4.40347	4.29008	4.73951	4.06846	3.85718	4.08818	4.56068	4.35983	4.63628	4.21891
GL50803_102662	6.49456	6.53974	6.6241	6.44432	6.53042	6.25579	6.59437	6.44682	6.19756	6.43184	6.70108	6.95585	7.02906	6.95497	6.90402	6.65468	6.74173	6.47627	6.83314	6.51584
GL50803_8135	6.0102	5.86678	5.82359	5.97828	5.90701	5.46046	5.88236	5.57373	5.61315	5.62043	5.54113	6.04392	5.81574	5.552	5.47983	5.6523	5.7741	5.64139	5.8384	5.61067
GL50803_96537	7.37034	7.33671	7.37074	7.5979	7.38589	7.67247	7.28479	7.51811	7.50509	7.42272	7.44562	7.10408	7.07973	7.35935	7.28275	7.54902	7.1714	7.36055	7.15537	7.4648
GL50803_16629	4.93008	5.04658	4.94377	5.06466	4.67885	5.23145	5.37024	4.27331	5.16245	5.01385	5.28774	4.83628	5.40322	4.76522	4.43844	4.37239	5.07289	5.19725	5.07223	5.22018
GL50803_8140	7.43776	7.47075	7.47961	7.44825	7.5382	7.58013	7.63544	7.85172	7.47811	7.57836	7.43778	7.50716	7.34965	7.52298	7.55853	7.85305	7.65651	7.48408	7.69578	7.53642
GL50803_8141	5.08845	4.91756	4.89181	4.8171	5.02904	4.4038	4.83646	4.71192	4.35568	4.46605	4.6	5.03792	5.16462	4.72411	4.93781	4.70498	5.02469	4.67412	5.05909	4.77463
GL50803_24330	6.62584	6.40904	6.4479	6.27624	6.58153	6.34359	6.88325	6.77201	6.49542	6.39229	6.25625	6.75248	6.90067	6.50026	6.35812	6.2884	6.77194	6.5053	6.8566	6.39164
GL50803_6226	8.91761	9.53346	9.70009	9.30119	9.38025	10.5831	9.38639	10.0101	10.3155	10.2259	10.6343	9.59575	9.9337	10.4279	10.4552	10.1072	9.71894	9.7489	9.51715	9.92513
GL50803_102654	5.63319	6.08177	6.02596	5.93592	5.46549	6.58932	6.2926	5.44771	6.67053	6.40621	6.49977	5.64366	6.11457	6.06726	5.76987	5.96826	6.23991	6.59161	6.08127	6.60974
GL50803_16623	5.15361	4.94209	5.06603	4.8727	4.82873	4.9232	5.22198	4.84829	4.89184	5.12353	4.86318	4.96195	5.12453	4.81945	4.85566	4.96442	5.21263	5.10995	5.10938	5.04847
GL50803_16622	6.8347	6.47396	6.56727	6.66413	6.78558	6.53738	6.73031	6.8244	6.6674	6.54102	6.44028	6.92073	6.64575	6.68101	6.82809	6.8829	6.62419	6.5656	6.72075	6.57306
GL50803_30354	5.52828	5.86562	5.74279	5.66108	5.54284	6.20233	5.73099	5.74968	6.04917	5.90427	6.17928	5.47431	5.60973	5.93104	5.67268	5.89159	5.47426	5.68433	5.45002	5.80681
GL50803_14331	3.13977	3.11896	3.19911	3.54131	3.09152	1.72596	1.74634	1.71666	1.54872	1.92729	3.44483	3.74937	3.98543	3.65661	3.58345	2.83752	3.44026	2.83466	2.59076	2.6138
GL50803_50110	1.3366	1.95647	2.24438	1.44212	1.89109	1.89723	1.54924	1.83812	1.31273	1.60562	2.45122	2.32839	2.63078	2.02486	2.16155	1.45945	1.84283	1.62479	1.77826	1.60602
GL50803_114773	5.36688	5.72746	5.83739	5.42553	5.51306	5.75962	5.23611	5.62358	5.49456	5.70995	6.26691	5.80393	5.88787	6.18209	6.44363	5.48344	5.26098	5.0661	5.31137	5.29982
GL50803_137690	4.126	4.66231	4.69868	4.57045	4.26788	4.43195	4.33527	4.50373	4.34396	4.34792	5.04218	4.55234	4.756	4.88533	4.89144	4.29625	4.17129	4.0391	3.94207	4.20016
GL50803_16323	3.19389	3.51358	3.322	3.29547	2.97984	3.09086	2.95637	2.74269	2.86491	3.19829	3.79198	3.42655	3.68821	3.54087	3.48279	3.06204	2.91398	2.74479	2.87957	2.85339
GL50803_16322	10.8244	10.8061	10.781	11.1825	10.9478	11.9161	10.9899	11.6331	11.7097	11.6309	11.5191	10.6651	10.4247	11.3507	11.3761	11.7529	11.3172	11.5862	11.0726	11.7342
GL50803_16321	7.74806	7.64933	7.70961	7.67902	7.65377	8.05223	7.85346	7.80853	8.08155	7.92144	7.96263	7.7572	7.73465	7.79384	7.76552	7.85421	7.7335	7.85679	7.73557	7.88725
GL50803_25715	4.89239	4.8602	4.80551	4.67716	4.69072	4.91325	4.79889	4.92158	4.75702	4.90825	4.71871	4.8167	5.09889	4.90553	4.81483	4.99616	4.81397	4.7569	4.75109	4.69385
GL50803_940	5.84106	5.62097	5.76221	5.84891	5.80421	5.8318	5.60059	6.09862	5.65641	5.73517	5.50354	5.70886	5.54665	5.78242	5.82848	5.97253	5.71313	5.61753	5.62749	5.60498
GL50803_93856	6.28097	6.20945	6.17289	6.40936	6.22228	6.28308	6.35757	6.29173	6.2581	6.29289	5.93811	6.05232	5.97922	6.0031	6.03277	6.29692	6.14648	6.18569	6.2947	6.16874
GL50803_5820	7.32205	7.21707	7.18173	7.20241	7.25708	6.91424	7.16685	7.02255	6.98839	6.92887	6.8908	7.32334	7.19734	7.06006	7.03599	6.99291	6.95148	7.00365	7.11186	6.98913
GL50803_5821	5.33111	5.54	5.39946	5.28797	4.97424	5.33443	5.66987	4.61668	5.67055	5.37073	5.51751	5.12211	5.61154	5.1021	4.79817	4.90993	5.49967	5.79369	5.4475	5.64712
GL50803_5822	5.68134	5.94059	5.79087	5.88752	5.59589	6.36564	6.14694	5.7788	6.36048	6.1829	6.19675	5.74168	6.04109	6.07173	5.89266	5.91724	6.03618	6.13618	6.01388	6.23378
GL50803_5823	7.00581	6.88509	6.91512	6.94609	7.02886	6.59763	6.60983	6.91277	6.59596	6.5955	6.18929	6.38959	5.98762	6.2846	6.4125	6.78697	6.53031	6.43089	6.46323	6.48132
GL50803_21474	6.72947	7.07404	7.00142	6.93844	6.75975	7.77398	7.1002	7.20806	7.75992	7.54729	7.73273	6.83996	6.87598	7.38954	7.279	7.51108	7.21757	7.34878	7.09304	7.4498
GL50803_7046	7.7507	7.42599	7.56711	7.25812	7.7179	6.76091	7.26024	7.55224	6.91574	6.95752	6.83135	7.63986	7.49087	7.10515	7.29616	7.43439	7.52944	7.16437	7.70187	7.11205
GL50803_32676	7.48329	7.56244	7.55741	7.62719	7.46708	7.91483	7.45196	7.65376	7.82912	7.72033	7.83464	7.61845	7.66692	7.84223	7.74502	7.90719	7.69295	7.78308	7.55596	7.80651
GL50803_7236	5.14448	5.30915	4.98569	5.28797	5.00071	5.57425	5.4329	4.96223	5.56351	5.50097	5.50354	5.28062	5.49453	5.28794	5.08929	5.40522	5.53123	5.75853	5.53675	5.80433
GL50803_7234	6.31697	6.48234	6.38194	6.74959	6.43748	6.96889	6.14694	6.54821	6.75034	6.75919	7.07337	6.46466	6.31379	7.05931	7.00729	6.84738	6.12813	6.53643	6.04506	6.68515
GL50803_7233	5.84247	5.85038	5.84196	6.08181	5.93971	6.40285	5.94533	6.1059	6.3102	6.24825	6.05896	5.6807	5.69945	5.94411	5.97279	6.23087	6.00931	6.09495	5.9933	6.31443
GL50803_7231	6.18069	5.91828	5.93047	5.95574	6.16599	5.74661	6.09879	6.12392	5.84134	5.90034	5.53722	6.27945	6.20385	6.01089	5.93329	6.03904	5.95278	5.92838	6.11898	5.81052
GL50803_7230	7.33916	7.24736	7.10489	7.33173	7.33621	7.47304	7.40948	7.4368	7.43091	7.4011	7.21292	7.39732	7.27665	7.2855	7.36777	7.54902	7.40676	7.50578	7.5389	7.54573
GL50803_17192	7.44801	7.49508	7.51582	7.65544	7.46016	7.8459	7.54709	7.3547	7.85548	7.75047	7.75437	7.38739	7.44633	7.61988	7.50306	7.7747	7.73136	7.96969	7.78457	7.96676
GL50803_3256	8.07983	8.35958	8.23473	8.30323	8.2786	8.55779	8.26403	8.51563	8.33702	8.45788	8.44725	8.11632	8.05901	8.33641	8.36799	8.57019	8.2446	8.29901	8.26875	8.39103
GL50803_3255	3.77595	3.73397	3.82516	3.64262	3.96475	4.08731	3.89348	4.48525	4.03958	4.1938	4.17085	4.3594	4.23176	4.32491	4.32089	4.40743	4.24527	3.84515	4.31265	4.07816
GL50803_17193	6.25256	6.35939	6.26086	6.29192	6.11624	6.895	6.53372	6.52307	6.85583	6.74685	6.7322	6.12976	6.18448	6.49026	6.54821	6.74711	6.54503	6.54445	6.40921	6.63787
GL50803_32681	7.31291	7.53887	7.57537	7.48386	7.34469	8.17248	7.52856	7.69293	8.13747	7.94166	7.92534	7.10256	7.24486	7.69384	7.67546	7.86971	7.61603	7.78815	7.44347	7.93706
GL50803_13945	6.07411	6.13884	5.9132	6.0832	5.82725	6.09495	6.16919	5.4629	6.18777	6.15019	5.79805	5.61418	6.05182	5.76963	5.45348	5.76835	6.0523	6.37207	6.12135	6.3013
GL50803_21485	7.26421	7.05167	7.17087	7.20049	7.2258	7.21952	7.19605	7.22374	7.21748	7.11273	6.87074	7.2031	7.14444	7.09199	7.08059	7.36072	7.33139	7.20453	7.29122	7.23548
GL50803_13943	8.45611	8.26109	8.22383	8.25236	8.50285	7.85546	8.32146	8.40178	7.92264	8.07138	7.71942	8.40321	8.26205	8.05796	8.07396	8.2664	8.36194	8.22034	8.38937	8.08948
GL50803_13942	7.49591	7.1114	7.10108	7.27095	7.39951	6.80999	7.34902	7.26494	6.98022	6.93657	7.07944	7.73422	7.76145	7.33474	7.37129	7.11115	7.27315	7.18374	7.48983	7.06775
GL50803_13941	5.77158	5.503	5.43922	5.47074	5.68612	5.23943	5.85973	5.69606	5.4277	5.44992	5.3692	6.04182	6.08876	5.58577	5.65429	5.61735	5.86555	5.68433	5.97591	5.61634
GL50803_13940	4.91405	4.7483	4.73354	4.72415	4.69367	4.45041	4.74723	4.51105	4.58194	4.50106	4.55041	4.67705	4.77555	4.44016	4.52199	4.65814	4.81126	4.71729	4.87817	4.59686
GL50803_17195	8.53203	8.29849	8.28386	8.37972	8.57227	7.7994	8.0857	8.27656	7.75514	7.92177	7.66356	8.19641	8.06993	7.89622	8.07957	8.23593	8.18632	7.99184	8.26285	7.96287
GL50803_1995	8.12434	7.90725	7.89644	8.01212	8.12055	7.52785	7.82649	7.99704	7.5363	7.56973	7.59137	8.13101	7.97202	7.87972	8.02378	7.92269	7.90402	7.74041	7.78731	7.69177
GL50803_103676	10.2894	11.2785	11.4667	10.8462	11.2479	12.547	11.1341	12.3069	11.9961	12.3319	12.203	10.8059	10.744	12.0076	12.2636	12.1235	11.3013	11.2759	11.0699	11.6677
GL50803_114751	5.7218	6.39376	6.36299	6.03528	6.0394	7.25736	6.326	6.25948	7.14509	6.88382	7.24024	5.85643	6.40969	6.74872	6.65037	6.49058	6.50377	6.81063	6.37249	6.95711
GL50803_15377	6.5817	6.65822	6.5919	6.66691	6.47315	6.84704	6.67089	6.42566	6.83646	6.76208	6.62389	6.39538	6.67032	6.55136	6.37226	6.66657	6.72746	6.90908	6.59261	6.90886
GL50803_15376	7.16667	7.56064	7.64307	7.50109	7.49146	8.36813	7.50104	7.73498	8.24161	8.08269	8.09921	7.19601	7.20877	7.93889	7.90724	8.12428	7.76668	7.90892	7.67842	8.00911
GL50803_11220	6.66787	6.53827	6.48051	6.48686	6.59817	6.18314	6.67953	6.50301	6.20621	6.3545	6.16921	6.74667	6.66509	6.3585	6.48586	6.49799	6.57084	6.43449	6.75937	6.41703
GL50803_39587	6.20834	6.42495	6.66208	6.41928	6.34379	6.97289	6.47538	6.64793	6.93278	6.73366	7.03367	6.1475	6.05716	6.73937	6.67111	6.64203	6.38606	6.45659	6.37249	6.54362
GL50803_11218	0.0918983	0.36666	0.149634	1.00041	0.159087	1.56586	1.09153	0.582028	1.46468	1.63114	1.08965	0.166609	0.873059	0.58511	0.112071	0.585062	1.00519	1.40771	1.37345	1.35801
GL50803_17198	6.14793	6.5412	6.38194	6.81366	6.35316	8.02362	6.46642	7.21984	7.78287	7.45343	7.46222	5.6339	5.61878	7.07054	7.09089	7.50079	6.9192	7.38641	6.54035	7.60821
GL50803_17199	5.84951	6.13691	6.20872	6.1242	5.96681	6.97687	6.36723	6.39333	6.88778	6.80895	6.8992	6.04182	5.94797	6.532	6.49493	6.64671	6.38788	6.58774	6.37315	6.73093
GL50803_11214	7.07952	7.2289	7.26152	7.29987	7.16859	7.77489	7.20326	7.57557	7.63252	7.56229	7.59936	7.13998	7.20697	7.49826	7.60297	7.66578	7.34033	7.4034	7.34333	7.44543
GL50803_17200	4.38052	4.40751	4.42169	4.38046	4.27184	4.85901	5.06993	4.97553	5.06593	5.07555	4.8663	4.77163	4.84196	4.71651	4.53713	4.81347	4.96998	4.90739	4.94937	4.80472
GL50803_93938	9.34976	9.42193	9.40788	9.24545	9.42658	9.57766	9.42518	9.77139	9.32429	9.56228	9.31119	9.30864	9.24772	9.27958	9.48087	9.57533	9.36239	9.18782	9.42432	9.23456
GL50803_92645	7.2344	7.30482	7.13593	7.45737	7.33148	8.32533	7.54189	8.08034	8.19999	8.10049	7.79874	7.21717	7.16126	7.73487	7.69696	8.09013	7.70611	7.91898	7.47753	8.09989
GL50803_11209	6.27679	6.07473	5.9665	6.20796	6.2931	6.01969	6.25609	6.22982	6.14566	6.12572	6.01746	6.51945	6.35876	6.2974	6.13748	6.5229	6.4184	6.51485	6.54271	6.49983
GL50803_11207	6.71103	6.60474	6.52951	6.78155	6.62394	6.7423	6.79615	6.66936	6.83157	6.67584	6.50978	6.63508	6.59805	6.48468	6.47279	6.80918	6.84315	6.94936	6.85755	6.82508
GL50803_60401	5.7834	5.71327	5.78376	5.80923	5.73996	5.95651	5.9723	5.82801	5.92233	5.95944	5.50954	5.77124	5.76449	5.74742	5.80574	5.96613	5.87464	5.94765	5.91337	6.00234
GL50803_15369	3.0546	3.07123	2.71213	3.04522	3.15288	2.80553	3.30798	3.03462	2.65344	2.91644	3.08647	3.31929	3.44133	3.05408	2.69904	3.11696	3.48166	3.34945	3.21206	3.09171
GL50803_11204	5.17619	4.87417	4.83333	4.8037	5.00071	4.71756	5.00817	5.09732	4.82038	4.64576	4.5348	5.03581	4.91722	4.66215	4.78555	5.11463	5.07063	4.92182	5.15024	5.03372
GL50803_15368	7.24565	7.14252	7.14243	7.19729	7.27197	7.18755	7.2282	7.33575	7.08772	7.09163	6.964	7.16003	7.00993	7.13966	7.13634	7.37246	7.17088	7.07177	7.25853	7.16376
GL50803_15367	4.75516	4.7356	4.72367	4.65868	4.74581	4.48663	4.83955	4.23843	4.51388	4.59156	4.28253	4.38622	4.53296	4.12123	3.98781	4.37561	4.70749	4.80216	4.89491	4.56791
GL50803_11201	2.32076	2.45504	2.21649	2.28305	2.41936	2.37416	2.44253	1.63856	2.57545	2.27353	2.19735	2.22818	2.61639	2.16549	1.87423	1.91399	2.67318	2.58822	2.82625	2.42004
GL50803_11200	5.24402	5.24964	5.28997	5.29995	5.36164	5.66201	5.1492	5.58592	5.32021	5.30884	5.37797	4.95077	4.87857	5.43645	5.51084	5.63224	5.27675	5.25861	5.07223	5.36354
GL50803_17202	5.44147	5.79268	5.84424	5.88593	5.35606	6.54599	6.06885	5.632	6.49631	6.45702	6.58084	5.50676	5.77424	6.0248	5.79947	6.07416	6.0985	6.37806	6.04005	6.48597
GL50803_11196	4.60681	4.39786	4.70371	4.40729	4.37844	4.15078	4.74393	4.0299	4.37499	4.34021	3.98236	4.39285	4.47036	4.06248	3.79136	4.02394	4.69874	4.45074	4.9547	4.51124
GL50803_17203	6.906	6.62761	6.71786	6.7583	6.81027	6.37171	6.95475	6.90792	6.5576	6.54522	6.41812	7.13357	7.01542	6.77823	6.84846	6.88233	7.00392	6.84834	7.21437	6.76704
GL50803_92618	1.27099	1.57811	0.557967	1.66595	0.409493	1.69533	1.45577	1.16833	1.62812	1.47082	1.73369	0.545432	0.720043	0.885471	0.5702	1.50722	1.42859	1.7222	1.39453	0.954783
GL50803_17205	7.92446	7.49959	7.50722	7.72594	7.77408	7.43762	7.88854	7.60582	7.69071	7.56684	7.37452	7.95408	7.98327	7.6546	7.61907	7.66018	7.83149	7.86987	8.0256	7.85196
GL50803_14901	6.96619	6.94039	6.89106	6.98147	6.80346	6.56411	6.69921	6.26707	6.74219	6.6697	7.41505	7.45507	7.75079	7.53762	7.36069	6.57005	6.82047	6.94231	6.85232	6.86966
GL50803_9210	5.23114	5.26209	5.17873	5.29037	5.1436	5.0707	5.15912	4.6302	5.12643	5.05449	5.67352	5.89546	6.35984	5.79511	5.64033	4.90325	5.36972	5.2667	5.41691	5.39025
GL50803_23699	6.66946	6.63036	6.76194	6.6132	6.69712	6.96568	6.87274	7.04417	6.90316	6.9075	6.93308	7.19317	7.2795	7.08905	7.23248	6.99762	6.89578	6.75762	6.91887	6.77656
GL50803_9213	4.52121	4.61316	4.67326	4.67349	4.54465	4.74025	4.80838	4.69915	4.87837	4.80555	4.86318	4.79184	4.94338	4.81589	4.71185	4.80154	4.81666	4.69586	4.90229	4.72827
GL50803_16460	5.61678	6.00763	6.00573	5.88275	5.66672	6.65247	5.92368	5.65201	6.43137	6.3545	6.54039	5.23339	5.65792	5.98897	5.82025	5.96506	5.96742	6.22694	5.93512	6.29778
GL50803_14903	5.91273	6.01606	5.91537	5.9708	5.95209	6.48125	6.10394	6.37939	6.41747	6.32157	6.28918	6.05441	5.97499	6.2691	6.27025	6.39382	6.12159	6.24015	6.16878	6.31878
GL50803_92602	5.96294	6.34775	6.38037	6.22941	6.13483	7.03	6.59437	6.5339	6.9739	6.86512	7.02672	6.31914	6.3315	6.73656	6.55938	6.86525	6.55557	6.79449	6.55154	6.79229
GL50803_14905	6.9636	6.73936	6.69024	6.74609	6.79798	6.48797	6.77615	6.76666	6.63012	6.5275	6.25743	6.77992	6.34465	6.40889	6.53947	6.74587	6.60558	6.54445	6.69443	6.60191
GL50803_9219	5.74465	5.62649	5.5662	5.65363	5.50468	5.2787	5.59877	5.29908	5.26745	5.33624	5.09635	5.571	5.33898	5.04558	5.13313	5.22052	5.53287	5.46968	5.55208	5.34318
GL50803_14906	6.54747	6.83833	6.74983	6.77127	6.70592	7.06112	6.74521	6.92035	6.89181	7.04078	6.87771	6.49424	6.48386	6.77732	6.93006	6.98502	6.78578	6.7582	6.72856	6.75809
GL50803_23694	4.59009	4.79067	4.57783	4.65868	4.5348	5.16314	4.74064	4.92707	5.19758	5.01627	4.98877	4.44162	4.6328	4.88872	4.68492	5.16948	5.09973	5.10092	4.98456	5.1882
GL50803_137689	8.75539	8.81873	8.79924	8.80546	8.65072	8.96392	8.89693	8.72499	8.93375	8.94404	8.95957	8.77534	8.86378	8.93591	8.76569	8.9377	8.89093	8.90445	8.92865	8.93659
GL50803_5593	10.5313	10.7398	10.6251	10.3821	10.5352	10.0231	10.4827	10.5396	9.90821	10.3183	9.86213	10.4759	10.4679	10.1724	10.3492	10.3694	10.3839	10.087	10.3138	10.0585
GL50803_16701	7.75145	7.65777	7.70585	7.74052	7.62119	7.96865	7.8327	7.56065	7.92232	7.83455	7.8166	7.49566	7.61993	7.6112	7.38948	7.66578	7.72131	7.80631	7.73531	7.81916
GL50803_16700	5.00262	4.81019	4.65259	4.82707	4.75715	4.82758	4.95222	4.93798	5.04438	4.93154	4.7993	4.75372	4.91428	4.60977	4.80652	4.88979	4.90046	4.95024	5.03747	4.95987
GL50803_5171	6.8635	6.66695	6.498	6.86938	6.85382	6.69664	6.7632	6.91139	6.76359	6.7857	6.58559	6.80436	6.85393	6.79095	6.79384	6.96698	6.88039	6.87771	6.75275	6.99077
GL50803_121046	1.23702	1.53184	1.63472	1.17706	1.15554	0.713834	1.1721	1.05263	1.43554	1.44228	1.36145	1.21793	0.873059	0.885471	1.38725	1.00672	1.45655	1.43095	1.64383	1.73664
GL50803_16699	7.50396	7.78713	7.92257	7.68314	7.6001	8.13944	7.80848	7.74744	8.1141	8.09535	8.1134	7.52084	7.69756	7.94987	7.87434	8.01853	7.89989	7.92282	7.83026	8.01341
GL50803_102978	3.48904	3.74415	3.72973	3.35179	3.43283	3.99601	3.85738	3.91311	3.91318	4.11914	3.6325	3.47108	3.55881	3.60814	3.66841	3.94808	3.90836	3.84946	3.75907	3.66766
GL50803_5180	5.10502	5.19686	5.24235	4.99857	5.19034	4.80265	4.98605	5.22974	4.59847	5.01627	4.96568	5.36056	5.3906	5.08449	5.25106	5.15268	4.98686	4.7592	5.21242	4.8072
GL50803_92673	3.2202	3.6606	3.6169	3.42362	2.92059	4.29054	3.65497	3.2773	4.30824	4.05931	4.06073	2.79668	3.57377	3.28745	3.26971	3.36399	3.8931	4.0616	3.77926	4.07405
GL50803_5183	5.99758	6.52357	6.6504	6.17321	6.33437	7.02539	6.33587	6.76207	6.87087	6.94867	6.54039	5.88375	5.92335	6.48692	6.5507	6.84738	6.44306	6.39884	6.31903	6.56795
GL50803_4447	7.11852	7.39644	7.42201	7.33987	7.27247	7.64217	7.55039	7.71054	7.35465	7.61798	7.41291	7.55928	7.59126	7.63659	7.69528	7.42003	7.41702	7.23415	7.25889	7.30248
GL50803_15906	5.10737	5.37452	5.36811	5.21899	5.15221	5.81231	5.73266	5.72312	5.49456	5.78147	5.5663	5.50981	5.54286	5.51304	5.63095	5.48493	5.71023	5.40515	5.50317	5.40996
GL50803_86676	10.4802	10.4581	10.3701	10.3474	10.6228	10.5895	10.8192	11.0179	10.4631	10.7349	9.57985	9.95891	9.77442	9.73183	9.92974	10.7775	10.6105	10.4056	10.6969	10.4975
GL50803_86680	7.12839	7.3451	7.47668	7.34045	7.33573	8.10889	7.60855	7.76133	8.00862	7.92532	7.70206	6.91729	7.07448	7.50435	7.43465	7.92104	7.58511	7.71638	7.53415	7.76151
GL50803_86681	6.84107	7.36627	7.63387	7.28126	7.46146	8.40202	7.26828	8.05457	8.07832	8.1079	7.90499	6.92474	7.04861	7.76834	7.87036	7.9996	7.53396	7.51363	7.33312	7.78749
GL50803_86683	6.77234	6.99417	7.0526	6.88617	6.99635	7.66211	6.9675	7.55623	7.37589	7.49223	7.47147	6.8865	7.03785	7.34648	7.38739	7.50227	7.19648	7.1315	7.17149	7.19628
GL50803_16307	4.91136	5.37779	5.37758	5.05338	4.99833	6.0698	5.30473	5.40116	6.01388	5.85369	6.04801	5.05891	5.32799	5.50203	5.4746	5.45174	5.46052	5.6188	5.37243	5.72917
GL50803_9173	6.30473	6.48917	6.59326	6.43022	6.4251	7.30379	6.57598	6.95702	7.06233	7.10022	7.37013	6.86997	6.94235	7.18718	7.18841	7.25757	6.96553	6.85319	6.84324	7.12751
GL50803_9174	6.40276	6.46936	6.45089	6.60935	6.57193	7.2442	6.72615	7.27681	7.15573	7.03063	6.88234	6.51566	6.13993	6.7617	6.97244	7.17169	6.79812	6.75014	6.54507	6.80785
GL50803_9175	5.05716	5.16311	5.27314	4.86948	5.01495	5.33939	5.35737	5.26483	5.31822	5.25857	5.25001	5.26805	5.17692	5.16209	5.13976	5.21694	5.23701	5.20401	5.30164	5.25874
GL50803_101955	6.50708	6.70067	6.85985	6.81783	6.76537	7.49377	6.69751	7.19277	7.20567	7.19308	7.2794	6.47094	6.48485	7.10005	7.12385	7.23247	6.80968	6.93623	6.69655	7.03375
GL50803_14891	6.63239	6.41622	6.43434	6.62372	6.62626	6.62124	6.77292	6.7834	6.55252	6.53512	6.45071	6.72253	6.63865	6.59035	6.65501	6.76073	6.70141	6.56429	6.68964	6.53167
GL50803_9180	4.05468	4.137	4.32051	4.29207	3.85825	4.46863	4.54649	4.05015	4.61155	4.52167	4.07159	3.88249	4.05107	4.09215	4.10759	4.26185	4.48806	4.5309	4.29873	4.53836
GL50803_9181	5.67501	5.9842	5.88911	5.76498	5.71257	5.87686	5.90759	5.99925	5.75994	5.9918	6.04526	6.05337	6.1857	6.08802	6.12417	5.96506	5.93052	5.84217	5.88478	5.75766
GL50803_9183	8.57833	9.65936	10.0101	9.01835	9.57357	10.8948	9.27948	10.2758	10.488	10.4212	10.885	9.13493	9.47745	10.5361	10.671	10.325	9.78906	9.7993	9.5883	10.1278
GL50803_9184	4.65583	5.10306	5.01836	4.86948	4.79063	5.40475	4.91173	4.77108	5.27364	5.28492	5.85885	4.95525	5.5988	5.60648	5.56601	5.04148	5.09973	5.13846	4.98803	5.26957
GL50803_16318	6.77234	7.82059	8.07597	7.12574	7.58388	8.92195	7.46701	8.20017	8.52683	8.47361	8.63599	6.68252	7.04927	8.11689	8.16001	8.18589	7.45432	7.67013	7.28946	7.97395
GL50803_27652	3.19389	3.54304	3.79719	3.38815	3.73755	4.24896	3.33448	4.70874	4.25503	4.32466	4.11422	3.87304	3.53606	4.37405	4.52705	4.57371	3.8931	3.60066	3.6361	3.783
GL50803_16317	6.35309	6.77332	6.7253	6.67245	6.44714	7.53165	6.83224	6.79919	7.47989	7.34438	7.2829	6.18618	6.50841	7.00497	6.80117	7.17724	6.93853	7.22504	6.74917	7.37865
GL50803_101948	5.27782	5.46349	5.34253	5.46011	5.20283	5.95651	5.6312	5.23859	5.88375	5.69642	6.09931	5.11811	5.44858	5.7343	5.3854	5.58433	5.47597	5.75508	5.34697	5.67725
GL50803_13886	4.26309	4.12146	4.35929	4.44661	4.31466	4.58181	4.4926	4.44757	4.53807	4.59481	4.26372	4.31472	4.30533	4.52092	4.55707	4.77251	4.57987	4.33232	4.51395	4.39407
GL50803_16315	6.84389	6.52357	6.61077	6.4795	6.61618	6.14114	6.69666	6.16513	6.40437	6.22435	5.83197	6.52625	6.47192	6.07916	5.90244	6.24327	6.51793	6.66143	6.7029	6.46963
GL50803_137617	7.31952	7.44641	7.64372	7.31589	7.32387	9.2753	9.15351	9.22154	8.98995	9.16536	9.41328	9.09497	9.31536	9.32933	9.30371	9.04084	9.08488	8.84567	9.10741	8.8831
GL50803_115158	6.3129	6.10862	6.0179	6.21176	6.32392	6.00415	6.51743	6.26057	6.0848	6.09625	5.64473	6.36199	6.24417	6.03553	5.8848	6.03293	6.18144	6.07111	6.28486	5.99257
GL50803_14478	3.88414	3.88885	3.77824	3.67241	3.7028	3.99601	4.37837	3.47752	4.10118	4.02604	3.5181	3.42655	3.86893	3.29767	3.08975	3.48822	4.09332	4.23005	4.05565	4.09043
GL50803_137685	6.46643	6.7514	6.79296	6.80023	6.74843	7.87737	6.73447	7.40422	7.68414	7.51468	7.37562	6.2981	6.3149	7.13397	7.14953	7.50116	6.90785	7.19438	6.64854	7.42055
GL50803_115159	8.83524	8.48991	8.25287	8.78451	8.6884	8.50689	8.50886	8.56924	8.70527	8.58428	8.25735	8.425	8.09479	8.37736	8.38308	8.73772	8.68741	8.84648	8.55202	8.84604
GL50803_7552	5.19842	5.5	5.48961	5.4386	5.10642	5.67188	5.68024	5.21412	5.77601	5.73664	5.64473	5.13007	5.27861	5.43182	5.34008	5.60231	5.54594	5.62637	5.36043	5.66363
GL50803_14480	5.35703	5.54146	5.25612	5.52482	5.22953	5.79977	5.74093	5.32217	5.757	5.66897	5.63378	5.07343	5.44655	5.25684	5.14635	5.47295	5.66303	5.77792	5.48853	5.72917
GL50803_7555	6.81253	6.58717	6.61478	6.55341	6.56066	6.417	6.84535	6.35314	6.47499	6.42912	6.43608	6.89119	7.00718	6.5841	6.41387	6.47265	6.65165	6.67609	6.84372	6.47743
GL50803_7556	7.19459	7.06696	7.1172	7.51759	7.3329	8.00891	7.02355	7.69735	7.91705	7.77428	7.77776	6.70533	6.62524	7.58951	7.51331	7.93721	7.48984	7.85249	7.18781	8.0342
GL50803_14481	8.24218	7.9715	7.9698	7.98567	8.2503	7.73968	7.94839	8.27576	7.84063	7.79524	7.6286	8.21055	7.93084	7.83479	8.02826	8.04734	8.07492	7.91435	8.05072	7.7834
GL50803_7559	6.14908	6.1155	6.18912	6.26039	6.07494	6.71775	6.79535	6.69853	6.70223	6.62278	6.50478	6.48651	6.5239	6.4802	6.47542	6.53735	6.75867	6.64227	6.77603	6.56502
GL50803_14482	7.23547	7.07101	7.01667	7.02109	7.20629	7.01303	7.15698	7.38092	6.9164	7.0638	6.96546	7.27886	7.23548	7.1796	7.10026	7.38889	7.17719	7.10601	7.29157	6.99675
GL50803_7562	6.44056	6.21312	6.37091	6.24684	6.51047	6.22395	6.47538	6.5615	6.18777	6.30285	6.36505	6.87471	6.95741	6.55029	6.70502	6.51489	6.6087	6.32633	6.727	6.26207
GL50803_16342	6.19181	6.43363	6.33407	6.34723	6.10962	6.88655	6.34676	5.77424	6.83157	6.62039	6.76685	5.64782	6.29133	6.13867	5.85691	6.27639	6.49957	6.87665	6.41568	6.91462
GL50803_16343	9.42498	9.78489	9.85539	9.68758	9.68422	10.541	9.66169	10.0944	10.2661	10.2625	10.2983	9.51441	9.57538	10.0496	10.0775	10.2669	9.80631	9.96487	9.69287	10.1374
GL50803_95023	6.02893	5.95491	6.17289	6.11066	5.9729	6.33865	6.05697	6.12034	6.25914	6.17208	6.29729	6.18427	6.15369	6.27945	6.2164	6.23354	6.17094	6.09404	6.12135	6.2068
GL50803_19189	5.0932	4.93099	4.83333	4.98676	5.09753	4.69451	5.09598	4.99655	4.61805	4.698	4.75621	5.23154	5.26945	4.99621	4.86769	5.04957	4.99879	4.74536	5.18243	4.77209
GL50803_2616	5.18067	4.78575	4.8561	4.90128	5.1565	4.41794	4.75705	5.28633	4.40911	4.70102	4.36868	5.28062	4.77878	4.58076	4.87565	4.91436	4.91564	4.5837	5.05247	4.37414
GL50803_13075	7.5195	7.34217	7.34037	7.61717	7.53903	7.7467	7.63322	7.84196	7.71629	7.64875	8.37596	8.43768	8.45852	8.36465	8.3987	7.77653	7.58827	7.66401	7.49289	7.70944
GL50803_25816	5.80963	5.91828	5.96231	6.041	5.75982	6.26233	6.38741	6.09253	6.20298	6.12684	9.76389	8.26327	8.49975	9.30514	9.16928	5.84935	6.29223	6.35471	6.3578	6.29071
GL50803_101278	8.35211	9.10337	9.37711	8.70814	8.9855	10.4493	9.06412	9.84188	10.1415	10.0134	10.4376	9.00873	9.2054	10.2456	10.3225	9.85202	9.32081	9.35328	9.10421	9.63707
GL50803_16279	7.03327	6.95854	6.98705	7.24888	7.01653	7.60763	7.03974	7.415	7.51861	7.40941	7.46531	7.12214	7.04055	7.37874	7.35928	7.56498	7.27462	7.44395	7.17225	7.5409
GL50803_4018	6.68922	6.90168	7.03175	6.93307	6.78419	7.45658	6.94546	7.20241	7.34145	7.19469	6.99641	6.5715	6.59988	6.89899	6.83525	7.35135	7.03496	7.1399	6.94769	7.21695
GL50803_4017	4.88419	5.13436	5.17511	5.21646	4.93236	5.64207	5.46723	5.03008	5.79046	5.56028	5.24282	4.79684	5.11944	5.02419	4.76854	5.08345	5.37705	5.68069	5.47003	5.75894
GL50803_4016	6.66228	6.60684	6.76676	6.69167	6.71103	7.11852	6.86518	7.09197	7.01325	7.03721	6.78675	6.77865	6.66422	6.84772	6.94622	7.01528	6.84381	6.77532	6.86323	6.81895
GL50803_95003	6.49545	6.39457	6.38821	6.45185	6.39095	6.63139	6.65784	6.50851	6.64292	6.58982	6.44132	6.43526	6.55911	6.50357	6.37367	6.69198	6.63263	6.75129	6.71762	6.71319
GL50803_95001	6.26841	6.28113	6.31118	6.31925	6.24561	6.66537	6.50873	6.2757	6.61558	6.56024	6.51376	6.21358	6.41177	6.34624	6.25507	6.58195	6.5046	6.61716	6.62419	6.65243
GL50803_14101	3.93798	4.18637	3.90597	3.99477	3.72028	4.25422	4.46087	3.38488	4.29614	4.23182	4.04979	3.64218	4.47036	3.68025	3.38577	3.67236	4.28088	4.53359	4.5067	4.32307
GL50803_6048	5.08368	5.28319	5.3132	5.24152	4.89949	5.49644	5.44105	4.75575	5.44242	5.43189	5.45047	4.92584	5.34989	4.90553	4.68038	5.07555	5.4185	5.60609	5.41046	5.61634
GL50803_14100	6.91744	6.9354	6.89217	6.92768	6.88451	7.07903	6.96538	6.91346	6.94188	7.01437	6.88389	6.81304	6.82295	6.75893	6.87948	7.03985	7.05109	7.05504	7.03631	7.08574
GL50803_16283	6.96878	6.88222	6.92162	6.80444	6.94523	7.21683	7.14143	7.23595	7.14958	7.16443	7.00564	7.00697	7.13375	7.15028	7.15527	7.3149	7.10397	7.06667	7.14335	7.06361
GL50803_14098	6.75294	6.64266	6.63468	6.86938	6.76888	7.03	6.75178	6.92995	6.95926	6.85704	6.52467	6.39291	6.26621	6.51018	6.52562	7.07495	6.83984	6.96437	6.84898	7.0485
GL50803_40496	7.97266	8.46396	8.67056	8.29218	8.41657	9.57425	8.40589	8.96141	9.44296	9.26472	9.63464	8.39766	8.53172	9.39255	9.41921	9.27198	8.67464	8.83714	8.47244	9.01953
GL50803_101291	7.12027	7.81456	8.28175	7.65684	7.93213	8.72847	7.20625	8.50993	8.31244	8.48284	8.66585	7.45309	7.44277	8.40096	8.69433	8.52667	7.82245	7.79152	7.47444	8.06379
GL50803_16766	9.78929	9.60679	9.62484	9.78102	9.80228	9.70011	9.58512	9.67054	9.65757	9.62384	9.33279	9.62472	9.59637	9.43601	9.44235	9.62253	9.53033	9.57173	9.58672	9.64255
GL50803_137684	7.44243	7.67417	7.60324	7.75059	7.59102	8.50275	7.60357	7.91072	8.20458	8.13601	8.22428	7.38032	7.49824	7.96479	7.8279	8.0316	7.65199	7.96224	7.51201	8.10241
GL50803_16765	7.36592	7.19914	7.21206	7.2575	7.26702	7.37618	7.37851	7.3496	7.37013	7.27021	7.22755	7.58375	7.55449	7.42262	7.34142	7.36963	7.36957	7.37335	7.50597	7.32082
GL50803_6212	5.48009	5.56031	5.27652	5.57497	5.14144	5.56369	5.65066	4.96223	5.71972	5.61405	5.36037	4.77417	5.09111	5.09625	4.9454	5.10883	5.3642	5.74585	5.40267	5.68536
GL50803_6211	7.56427	7.3018	7.30852	7.49693	7.47953	7.30506	7.42189	7.36535	7.36192	7.24202	7.09216	7.59278	7.40247	7.38595	7.39365	7.41339	7.32761	7.32572	7.34468	7.29984
GL50803_137672	6.16044	6.27236	6.4022	6.27138	6.18919	6.14256	6.17409	5.84115	6.06234	6.07084	6.13727	5.87193	6.1043	5.96832	5.89854	5.74985	5.8326	5.81593	5.91154	5.72524
GL50803_136020	2.33688	2.47963	2.98436	2.67026	2.69164	3.28849	2.52155	2.45436	2.76305	3.30517	2.89194	2.30046	1.75167	2.81876	2.76911	2.64808	2.76546	2.72612	2.33123	2.53221
GL50803_15832	10.4858	10.5107	10.4593	10.6492	10.7056	11.1212	10.4318	10.8949	10.9071	11.0549	10.8173	10.3545	10.3824	10.852	10.8604	11.1174	10.7352	10.8582	10.602	10.9988
GL50803_95233	7.12955	6.99577	6.90751	6.8774	7.06351	6.45521	7.07488	6.90654	6.6277	6.65033	6.60346	7.27572	7.06987	6.88465	6.91854	6.78879	6.9192	6.74551	7.07968	6.67568
GL50803_136021	2.05442	3.04676	3.12603	2.53085	2.94061	3.70455	2.39296	3.4086	3.32826	3.70417	3.34992	2.59301	2.49586	3.54945	3.4079	3.51768	2.934	2.95976	2.56309	2.99932
GL50803_16768	7.65829	7.88614	7.83184	7.95076	7.67335	8.64302	7.90226	8.05331	8.54677	8.31712	8.32072	7.42991	7.37016	8.03713	7.97273	8.35494	7.95757	8.2482	7.73635	8.3508
GL50803_114651	4.03998	4.38491	4.20461	4.49326	3.67318	4.40853	4.5727	3.30285	4.52083	4.38963	3.90556	3.07741	3.93417	3.49718	3.0621	3.72382	4.33082	4.63962	4.29032	4.55616
GL50803_26955	2.75199	2.94449	3.19911	3.03379	2.76084	2.98086	3.5458	2.40803	3.24674	3.24861	2.92823	2.83612	3.15329	2.41129	2.46577	2.93681	3.28523	3.21534	3.58656	3.17855
GL50803_21082	7.48374	7.31723	7.12284	7.41173	7.14936	6.99977	7.43369	6.80367	7.2638	7.08242	6.87771	6.85504	6.98845	6.80714	6.64456	7.11211	7.22317	7.47467	7.29368	7.44105
GL50803_50116	6.59517	6.35608	6.51813	6.40826	6.56872	6.01504	6.50679	6.46108	6.00275	6.27378	6.5646	7.28689	7.31612	6.85466	6.9678	6.43377	6.63263	6.33867	6.82491	6.3153
GL50803_137682	1.95347	2.66254	2.77084	2.64042	2.52923	1.72596	1.69272	1.74179	1.24717	1.60562	1.17267	1.71769	2.23851	2.07328	1.66963	2.31386	2.02187	1.9484	2.44677	2.26993
GL50803_1908	6.26946	5.85508	5.9197	5.9678	6.1596	5.30936	5.8658	5.81919	5.57859	5.62361	5.34031	6.28213	6.04244	5.64903	5.85087	5.73613	5.88368	5.80818	6.00448	5.68266
GL50803_1909	5.29029	5.51643	5.50122	5.45369	5.25374	5.35417	5.37875	5.39722	5.21911	5.32846	5.10694	5.14977	4.93472	5.13383	5.19807	5.48642	5.23297	5.22742	5.28762	5.13589
GL50803_26129	3.59339	3.54886	3.72973	3.24679	3.84237	2.52112	3.24418	3.69892	2.39045	3.16374	2.84208	3.64218	3.71546	3.42439	3.70462	3.31786	3.91844	2.88601	3.36411	2.75407
GL50803_31617	6.73252	6.33012	6.653	6.2394	6.70446	5.8683	6.59437	6.62364	6.02737	6.10652	5.851	6.81427	6.57964	6.10704	6.36945	6.21837	6.3806	6.11302	6.61804	6.01527
GL50803_13809	6.45632	6.54775	6.36299	6.68894	6.45064	6.52219	6.20913	6.47332	6.41281	6.4844	6.30995	6.05232	5.95227	6.35483	6.22734	6.51489	6.2786	6.61018	6.08046	6.54733
GL50803_5013	4.42268	4.34197	4.22575	4.38046	4.19056	4.5692	4.44474	3.73064	4.5312	4.32074	4.21068	3.91048	4.01314	3.82158	3.74864	4.21227	4.29643	4.51468	4.38818	4.57083
GL50803_5012	8.39413	8.19697	8.02963	8.21647	8.35775	7.89306	8.21821	8.33911	8.01417	8.06173	7.65591	8.2866	7.97519	7.85484	8.03671	8.2048	8.18449	8.12069	8.14044	8.00046
GL50803_60466	6.33515	6.46552	6.53234	6.18489	6.32773	5.71641	6.24566	6.33983	5.47679	5.96572	5.61535	6.45123	6.41489	6.03248	5.94089	5.99469	6.47672	6.07388	6.3348	5.84833
GL50803_5010	10.2061	9.74448	9.72103	9.90668	10.1357	9.36242	9.6416	9.85201	9.54634	9.53487	9.26198	10.0132	9.8004	9.57043	9.78003	9.92474	9.91	9.86669	9.89541	9.7748
GL50803_16479	5.18067	5.58743	5.56343	5.60811	5.12622	5.99318	5.55624	5.33667	5.87428	5.87654	5.94255	4.84356	5.24862	5.36289	5.26021	5.73362	5.66752	5.75623	5.40657	5.86628
GL50803_21444	8.84795	8.72657	8.64985	8.79196	8.83784	8.76003	8.71622	8.77965	8.76193	8.76061	8.29518	8.43246	8.32006	8.37102	8.39559	8.92552	8.79516	8.82855	8.7996	8.80801
GL50803_2419	6.93674	6.72915	6.83025	6.71959	6.89801	6.27275	6.95617	6.82145	6.52771	6.58248	6.08866	7.13653	6.77033	6.44038	6.64689	6.73588	6.99799	6.67488	7.0813	6.57597
GL50803_32668	6.79148	6.79613	6.7016	6.90981	6.55985	6.84005	6.88996	6.33777	6.93213	6.84073	6.59314	6.42479	6.62255	6.39824	6.22578	6.65203	6.77887	7.00656	6.86465	6.95151
GL50803_2421	6.93343	6.55065	6.52809	6.75482	6.77655	6.49132	6.75913	6.98293	6.6172	6.67584	6.33495	6.88003	6.8669	6.6273	6.71504	6.86066	6.72315	6.60636	6.88202	6.51584
GL50803_16482	6.79513	6.59704	6.53939	6.65949	6.59581	6.28565	6.73529	6.32536	6.4714	6.42274	6.24909	6.7166	6.96239	6.40535	6.40839	6.34865	6.83718	6.65219	6.87781	6.57524
GL50803_16483	6.37668	6.21403	5.98934	6.16275	6.31052	5.66399	6.06622	5.98091	5.75847	5.82219	5.63195	6.29545	6.29585	6.06726	5.90049	6.11424	6.08848	6.05437	6.10625	6.08845
GL50803_4954	3.15804	2.75608	2.56506	3.15481	3.0735	2.8198	3.29903	2.75508	3.0589	3.03587	2.8165	3.14964	3.41664	3.01743	2.23767	2.87442	3.30842	3.24842	3.22389	3.09171
GL50803_27293	6.75819	6.49747	6.51097	6.68894	6.74843	6.35343	6.75014	6.58945	6.4424	6.44449	6.19922	6.7925	6.65721	6.50026	6.49234	6.61435	6.68157	6.58386	6.73736	6.67704
GL50803_16484	6.31799	6.31226	6.3194	6.4454	6.16066	6.91839	6.53181	6.32328	7.06352	6.79983	6.57322	5.94817	6.05049	6.38631	6.08006	6.69778	6.72818	6.98464	6.50261	6.93063
GL50803_16485	5.75518	5.57179	5.53549	5.75805	5.67869	5.56581	5.72933	5.79689	5.51559	5.66588	5.5948	5.77632	5.68402	5.41782	5.54868	5.70958	5.76015	5.62511	5.78451	5.57474
GL50803_4950	6.84671	6.6562	6.63204	6.77813	6.83255	6.57677	6.72448	6.84483	6.67833	6.67354	6.36945	6.69866	6.54113	6.47795	6.54946	6.84854	6.69263	6.68458	6.78305	6.60832
GL50803_16486	5.35901	5.73896	5.80732	5.53904	5.38192	6.19002	5.64891	5.96633	6.1321	5.9506	6.06848	5.42827	5.35856	5.95868	5.8907	6.03904	5.53287	5.56073	5.56841	5.59784
GL50803_4946	6.01522	5.89333	5.9023	6.18359	5.98501	6.06082	5.8928	5.9743	5.87835	5.81942	6.19922	6.45202	6.4619	6.49249	6.49751	6.01549	5.93922	5.86261	5.87824	5.88283
GL50803_39117	4.22894	4.08186	4.32051	3.99477	4.28364	4.23837	4.33527	4.24723	4.32423	4.33245	4.35985	4.33207	4.32757	4.10967	4.26136	4.30978	4.56068	4.56806	4.60722	4.56791
GL50803_111732	5.41324	5.77789	5.82821	5.45797	5.57362	4.9591	5.3291	5.17315	4.80622	5.2086	5.51949	5.77632	5.78231	5.71917	5.69984	5.14892	5.3642	5.12428	5.40397	5.13392
GL50803_113531	6.82043	7.57996	7.79578	7.37257	7.33242	8.43136	7.53047	8.02385	8.17624	8.22562	8.68939	7.2153	7.32388	8.48697	8.52431	8.15764	7.65802	7.72961	7.43968	7.93848
GL50803_5144	2.77584	2.56252	2.42584	2.71389	2.41936	2.44951	3.07637	1.79076	2.61497	2.42707	2.75047	2.70378	3.44946	2.79008	2.23767	1.64172	2.52265	2.72612	2.83399	2.5794
GL50803_5142	8.05476	7.84976	7.87262	7.98567	7.94396	7.6949	8.16475	7.70056	7.84721	7.77106	7.87005	8.16481	8.21152	7.84702	7.81553	7.74916	7.77641	7.94216	8.0662	7.86897
GL50803_7760	7.36396	7.22709	7.27511	7.14646	7.33432	6.77104	7.40636	7.71014	6.82737	7.05558	6.43818	7.48096	7.24603	6.81695	7.08145	6.99866	7.28927	6.98366	7.35346	6.81033
GL50803_90665	6.65668	6.86482	6.72654	6.73731	6.82044	7.42775	6.88474	6.95434	7.30969	7.2306	7.2233	6.48419	6.71319	7.07649	6.88442	7.10048	6.93791	7.05129	6.8181	7.15988
GL50803_14534	1.95347	2.49176	2.37628	2.37651	1.28648	2.68599	2.89833	1.27544	2.64073	2.60498	2.60859	1.96902	3.07131	2.43	1.29526	1.55346	2.63699	2.84334	2.72999	2.87246
GL50803_16713	4.3371	4.2485	4.15404	4.45521	4.08207	4.3751	4.26353	3.9405	4.2298	4.34407	4.27785	4.31821	4.35815	4.10385	4.32089	4.39796	4.18389	4.38682	4.34821	4.36743
GL50803_90659	6.28513	5.96582	6.03397	6.22565	6.18185	5.72212	6.13191	5.93672	5.87021	5.81107	5.75492	6.11078	6.01255	5.66886	5.82025	6.18754	6.30862	6.3029	6.46821	6.1697
GL50803_7765	7.0146	6.91639	6.84967	6.89567	6.97466	6.67522	6.92163	6.847	6.71137	6.78357	6.51476	6.92588	6.91837	6.70233	6.69268	6.94655	6.98605	6.89557	7.11186	6.83848
GL50803_7766	12.1078	11.9088	11.9983	11.8431	12.1385	11.6007	12.0888	12.1446	11.6246	11.7196	11.702	12.4527	12.2749	11.8787	12.1352	11.8447	11.8859	11.5841	12.0409	11.5544
GL50803_16715	6.52566	6.43912	6.47464	6.37693	6.45847	6.82244	6.94833	6.68726	6.79404	6.70391	6.3902	6.46387	6.49373	6.44383	6.33376	6.60615	6.71811	6.66204	6.8418	6.66136
GL50803_14539	6.30268	6.58717	6.56173	6.50249	6.39639	7.0483	6.60983	6.75128	6.97769	6.87317	6.83135	6.26867	6.12095	6.59968	6.66652	7.05299	6.71305	6.74956	6.6034	6.89319
GL50803_16716	7.56298	7.65102	7.72268	7.86829	7.65377	8.36418	7.43164	7.95402	8.27309	8.16769	8.16532	7.53776	7.53024	8.16655	8.10307	8.5786	8.00655	8.29625	7.77831	8.45014
GL50803_16717	8.58256	8.79948	8.85401	8.5233	8.72944	8.95909	9.30595	9.33229	8.70737	9.05938	8.64805	9.24194	9.13068	8.91634	9.21058	8.80974	8.78348	8.46052	8.87351	8.54344
GL50803_16718	5.63319	5.84802	5.85333	5.71933	5.75276	5.64608	5.87034	5.85992	5.6938	5.75706	5.35371	5.65197	5.61154	5.51961	5.62624	5.6916	5.97227	5.6188	5.88385	5.79436
GL50803_98056	10.4282	10.6222	10.6249	10.4459	10.4622	10.4703	10.5241	10.7141	10.2516	10.542	10.3631	10.6802	10.6486	10.4761	10.6924	10.5699	10.4611	10.2189	10.4135	10.2389
GL50803_15026	5.90193	6.1155	6.01992	6.15881	5.7891	6.26233	6.11926	5.5221	6.34097	6.22958	5.75996	5.58264	5.63492	5.53265	5.36857	5.74612	5.96863	6.19421	5.90421	6.14247
GL50803_25235	7.34366	7.14877	7.13686	7.24268	7.35871	7.17095	7.18941	7.471	7.20728	7.23164	6.75343	7.20121	6.77762	6.85812	7.04397	7.37889	7.18034	7.09877	7.30103	7.11505
GL50803_88922	6.25998	6.08378	6.0037	5.89859	6.12063	5.55092	6.20075	5.93943	5.79046	5.82081	5.40826	6.20795	6.07567	5.64903	5.67497	5.74861	6.13463	6.03555	6.22578	5.9291
GL50803_9741	6.66867	6.82939	6.79178	6.80191	6.87022	7.2904	6.89961	7.12217	7.10401	7.07894	7.1316	6.80374	6.81037	7.10951	7.08918	7.14505	6.88682	6.91166	6.94769	6.95655
GL50803_25238	7.23923	7.57925	7.73993	7.49172	7.52168	8.16201	7.4695	7.71133	8.01356	8.00523	7.76904	7.23527	7.35724	7.61376	7.62144	7.91939	7.65199	7.74968	7.54097	7.89164
GL50803_16720	7.84531	8.23131	8.43333	8.14456	8.17808	8.88001	8.0455	8.50397	8.63852	8.5989	8.66271	7.93604	7.98956	8.51326	8.56088	8.63865	8.26647	8.30335	8.1627	8.40379
GL50803_9746	5.33914	5.51791	5.39324	5.80251	5.32593	6.06082	5.6854	5.48724	5.93019	5.82496	5.60231	5.19218	5.32136	5.51304	5.40203	5.76221	5.58445	5.86474	5.51043	5.94833
GL50803_15030	4.36881	4.60759	4.66812	4.71344	4.38941	5.05571	4.50042	4.92158	4.89184	4.97203	4.64066	4.57291	4.28729	4.80159	4.68492	5.16948	4.71329	4.90532	4.6027	4.89607
GL50803_9750	7.10505	7.21066	6.93344	7.43256	7.19592	7.45943	6.9519	7.36181	7.3127	7.27173	7.2233	6.91844	6.72832	7.16362	7.09345	7.47249	7.0817	7.28843	6.77201	7.28346
GL50803_9751	8.52083	8.27322	8.2939	8.39096	8.53859	7.99286	8.18946	8.23459	8.09501	8.02972	7.77029	8.33988	8.16193	8.13731	8.15879	8.23925	8.18266	8.16641	8.19367	8.13806
GL50803_9752	6.21271	6.46398	6.32594	6.32747	6.06585	6.77013	6.80328	6.25403	6.92101	6.79208	6.62112	6.05546	6.3738	6.23758	6.23973	6.60752	6.61879	6.83697	6.68964	6.90075
GL50803_16721	8.49007	8.16724	8.05299	8.50995	8.37694	8.72255	8.57819	8.79079	8.78792	8.72773	7.98002	8.08366	7.89926	8.11255	8.02199	8.86493	8.73705	8.8662	8.6266	8.84061
GL50803_9755	5.79803	5.53268	5.6363	5.4792	5.7891	4.97193	5.71763	5.81771	5.21054	5.24003	5.24042	6.01736	6.04378	5.53913	5.57826	5.59404	5.72754	5.35439	5.9423	5.28744
GL50803_42000	7.28773	7.63879	7.78514	7.50936	7.4731	8.21864	7.82025	7.70934	8.17844	8.047	7.94392	7.07501	7.29313	7.65311	7.57696	7.8825	7.86642	8.02562	7.91434	7.99259
GL50803_31743	1.01453	1.45952	1.45542	1.17706	1.25484	2.07431	1.24842	-0.0330794	1.77492	1.60562	1.28887	0.920517	1.92506	1.08756	0.917378	1.1339	1.63838	1.79565	1.88642	1.58305
GL50803_6731	4.93538	5.27444	5.32957	5.18838	4.92233	5.7126	5.34656	5.00954	5.6938	5.47303	5.80782	5.07136	5.41988	5.40369	5.24493	5.35061	5.51304	5.60737	5.42205	5.6248
GL50803_6733	5.46733	5.63882	5.9581	5.61963	5.62866	6.27534	5.74752	6.19954	6.1735	6.12908	5.86666	5.4991	5.38	5.94899	5.82643	6.20213	5.82859	5.83456	5.75117	5.91423
GL50803_6735	7.94235	7.79694	7.88928	7.84682	7.95354	7.70214	7.95908	7.71965	7.71554	7.6507	7.74635	8.08801	8.15604	7.94663	7.83148	7.69153	7.82714	7.70599	7.98229	7.70911
GL50803_6736	7.01335	6.91413	6.90314	6.8798	6.95141	6.53846	7.24751	7.06796	6.68531	6.71737	6.75764	7.34786	7.36694	6.85812	6.9678	6.83807	7.02974	6.79672	7.2614	6.78978
GL50803_16647	6.43962	6.30282	6.29793	6.1509	6.4628	6.23198	6.61614	6.55443	6.22336	6.36784	5.91418	6.51033	6.50157	6.24288	6.22578	6.41824	6.492	6.33329	6.67947	6.32485
GL50803_14284	7.23225	7.08109	7.0751	7.01674	7.10069	6.92913	7.38381	7.17501	6.8985	6.97319	6.58842	7.16827	7.12043	6.80446	6.7684	6.99866	7.19597	6.99637	7.37417	6.94196
GL50803_14285	9.46656	9.59576	9.64165	10.0895	9.81293	10.9674	9.79001	10.5955	10.6182	10.5878	11.0488	10.0821	10.1388	10.9285	10.8907	10.6044	10.1405	10.344	9.82616	10.5346
GL50803_88888	7.36445	7.63503	7.65935	7.33173	7.31814	7.96303	7.83965	7.97503	7.89749	7.8993	8.67411	8.69364	8.94353	8.84123	8.85247	7.87085	7.7847	7.65479	7.8225	7.61282
GL50803_6744	9.10682	8.90223	8.94473	8.80483	9.04668	8.29756	8.79884	8.96974	8.29582	8.41996	8.14812	8.97033	8.71416	8.37947	8.72164	8.76193	8.66756	8.4266	8.69884	8.38337
GL50803_16648	7.98038	8.38462	8.55699	8.08038	8.31884	9.20586	8.49351	8.94443	8.8541	8.92483	8.57411	8.10577	8.27441	8.53395	8.58809	8.91615	8.59002	8.54066	8.54776	8.69841
GL50803_1345	11.1092	11.1471	11.1033	10.9507	11.0829	10.7577	11.0013	11.1676	10.7765	10.9393	10.7745	11.2183	11.1244	10.8885	11.1296	10.9786	10.9552	10.7087	10.9564	10.6444
GL50803_32531	5.42271	5.6001	5.6572	5.5471	5.4516	5.11477	5.51822	5.09	5.23188	5.2338	5.23318	5.61134	5.53905	5.47074	5.28135	5.08542	5.30969	5.24556	5.39091	5.26957
GL50803_42008	7.40612	7.45495	7.36042	7.39564	7.27739	7.09525	7.33542	7.13882	7.13549	7.17422	7.28407	7.48018	7.44735	7.32415	7.39572	7.16798	7.26823	7.15393	7.26856	7.13394
GL50803_6524	7.27785	6.95744	6.92593	6.88458	7.22274	6.43101	7.01606	6.96771	6.5559	6.53004	6.0425	7.12364	6.78407	6.40298	6.60679	6.72456	6.87457	6.65095	7.02621	6.56429
GL50803_16650	6.27784	6.37012	6.33407	6.40826	6.3057	6.53089	6.37256	6.29916	6.46871	6.38199	6.5922	6.23033	6.34138	6.31763	6.31192	6.44148	6.40412	6.38552	6.41696	6.4097
GL50803_6530	6.34415	6.3775	6.41606	6.1939	6.25163	6.24526	6.45035	6.19044	6.3321	6.30285	6.42024	6.43446	6.40237	6.24552	6.29124	6.27294	6.44044	6.35319	6.46572	6.38999
GL50803_6531	5.88695	5.89904	5.72062	5.95423	5.85916	5.88706	5.75572	6.05168	5.94577	5.85369	5.51949	5.57392	5.29451	5.59201	5.73309	6.13054	5.73041	5.86474	5.73163	5.90152
GL50803_14235	5.7922	5.90018	5.71066	5.97679	5.80421	6.21048	5.97652	5.91479	6.09065	6.03066	5.79314	5.45702	5.4302	5.46168	5.57092	6.0682	5.98672	6.12197	6.03166	6.24022
GL50803_14236	6.22142	6.04826	6.04987	6.06085	6.18605	6.17067	6.10265	6.44491	6.10807	6.12796	5.98049	6.12479	6.01117	5.9228	6.17667	6.35763	6.1529	6.09858	6.16111	6.09861
GL50803_6535	6.21925	5.99915	5.86461	5.89544	6.26062	5.51629	6.04498	6.35314	5.72424	5.87787	5.48133	6.52474	6.30597	6.02326	6.17989	5.94026	6.14969	5.81151	6.15958	5.58634
GL50803_14238	6.27156	6.29937	6.36139	6.36216	6.24661	6.35589	6.54133	5.80883	6.43965	6.38387	6.16034	5.9903	6.29472	5.90452	5.6704	6.04512	6.40142	6.51281	6.52788	6.4821
GL50803_27896	7.5617	7.51268	7.66193	7.62291	7.59774	8.30265	7.69759	7.79284	8.20107	8.05997	7.85952	7.46217	7.40457	7.73487	7.73849	7.95777	7.75547	7.90452	7.63312	8.03684
GL50803_21063	5.523	5.70417	5.91102	5.65922	5.63942	6.06232	5.78963	5.8397	6.0801	6.05679	5.99909	5.7022	5.93064	6.02941	6.14738	6.21927	5.9355	5.79817	5.93692	5.93818
GL50803_16652	9.24753	9.81599	9.66505	9.44594	9.41622	9.73041	9.81835	10.0074	9.46227	9.96895	9.42615	9.75825	9.85089	9.78287	9.92027	9.86805	9.69338	9.35774	9.64294	9.38997
GL50803_13897	8.18098	8.46184	8.50028	8.05551	8.22629	7.80435	8.41626	8.30686	7.70642	8.2251	7.98506	8.66928	8.70526	8.29459	8.49036	7.9642	8.11137	7.60362	8.1065	7.62482
GL50803_16653	8.40708	9.18833	9.38731	8.68344	9.04654	10.2797	8.86982	9.81347	9.91722	9.98039	9.8215	8.51092	8.6184	9.66491	9.82171	9.76351	9.16091	9.09437	8.94727	9.43174
GL50803_5345	4.97197	5.3194	5.3066	5.22904	4.99354	5.97735	5.30696	5.28206	5.9777	5.67817	5.59292	4.56413	4.83576	5.30578	5.24493	5.40994	5.23297	5.53415	5.04081	5.53191
GL50803_5346	8.99506	8.73903	8.65798	9.04119	9.02823	9.01073	8.79407	9.12832	8.953	8.95608	8.96595	8.92661	8.90096	9.08023	9.08207	9.02387	8.76299	8.86593	8.70346	8.92836
GL50803_5347	7.22468	7.31595	7.36678	7.23584	7.25608	7.35674	7.23935	7.28911	7.3527	7.36781	7.44823	7.47355	7.41239	7.59885	7.66975	7.43593	7.19389	7.12661	7.29998	7.25695
GL50803_16810	6.08847	6.30626	6.35661	6.18876	6.04635	6.40994	6.50679	6.09253	6.43965	6.43818	6.52664	6.21451	6.49962	6.51676	6.1815	6.28583	6.44655	6.48601	6.49592	6.38667
GL50803_2527	4.43021	4.79802	4.59959	4.56252	4.26788	4.90992	4.99991	4.35699	4.80907	4.76867	4.83796	4.68787	4.90544	4.85796	4.78977	4.47806	4.78118	4.80216	4.77138	4.86784
GL50803_26379	2.3686	2.49176	2.65092	2.26361	1.95154	2.44951	2.85017	1.66507	2.43529	2.6305	2.11578	1.75933	2.57237	1.56484	1.24697	1.72489	2.38397	2.83466	2.67073	2.60242
GL50803_16811	7.88286	7.8403	7.80283	8.08696	7.85741	8.24466	7.80691	7.9846	8.10285	8.04315	8.03375	7.62375	7.63562	7.86433	7.81087	8.13334	7.79569	7.95399	7.77178	8.07103
GL50803_16812	6.04251	6.06156	6.15095	6.03097	5.98741	6.52	6.26416	6.44873	6.29608	6.31569	5.99054	5.90709	5.71978	6.08949	6.11411	6.49873	6.14755	6.11482	6.13629	6.18313
GL50803_12657	4.84808	4.8926	4.95647	4.83038	4.71126	4.81694	5.07779	4.5996	4.9289	4.89251	4.81876	5.05474	5.38	4.59326	4.66208	4.6713	5.14981	5.156	5.29184	5.01882
GL50803_16813	6.87183	6.65755	6.67238	6.5484	6.67414	6.66833	7.01333	6.83684	6.82035	6.685	6.57894	7.02575	7.07383	6.74779	6.73378	6.67901	6.84646	6.7582	7.03631	6.79292
GL50803_16814	4.14901	4.26627	4.26031	4.01816	3.95001	4.23305	4.35698	3.75552	4.2298	4.23182	4.17085	3.96931	4.35815	4.34477	3.93544	3.83095	4.35701	4.3957	4.27618	4.39407
GL50803_16815	7.08251	7.00002	7.11342	6.91605	7.01948	6.98322	7.36572	7.26169	6.96946	7.10535	7.15412	7.6551	7.62847	7.37029	7.50691	6.99395	7.18973	6.84726	7.20843	6.81957
GL50803_88960	7.27105	7.33923	7.44097	7.39954	7.40313	7.5864	7.37373	7.69051	7.37109	7.58857	7.33508	7.31595	7.10571	7.46859	7.47648	7.71683	7.37232	7.22046	7.32525	7.39068
GL50803_21053	6.02022	6.68159	6.68006	6.49	6.40812	7.47191	6.61344	6.94355	7.17624	7.17368	7.29974	6.06483	6.16978	6.9289	6.97523	7.03782	6.54666	6.77134	6.47132	6.87794
GL50803_16817	7.29136	7.46268	7.42734	7.43744	7.44578	7.85286	7.4342	7.67552	7.69071	7.72441	7.74423	7.47979	7.55213	7.79249	7.72202	7.8221	7.57876	7.57163	7.54333	7.6402
GL50803_60483	5.93408	5.74531	5.80732	5.61004	5.87615	5.42589	5.7752	5.97032	5.4277	5.45528	5.47725	6.19094	6.26275	5.73994	5.90633	5.74488	5.8901	5.54617	5.91428	5.43101
GL50803_16818	6.71103	6.76459	6.82333	6.87019	6.71613	7.27883	6.82369	6.86926	7.14114	7.08357	7.04886	6.58096	6.74246	6.93382	6.87254	7.03731	6.809	6.89974	6.78505	7.02152
GL50803_6288	3.7581	3.92957	4.10924	3.87176	3.40428	4.09906	4.22155	3.12332	4.20411	4.13706	4.08237	3.82973	4.6328	3.79296	3.58345	3.66711	4.20052	4.35072	4.20635	4.19259
GL50803_6289	10.0898	9.91283	10.0611	9.72482	10.1491	8.69813	9.42042	9.61957	8.8235	9.00994	9.29767	10.2849	10.3732	9.82181	9.98439	9.01886	9.18173	8.72806	9.28058	8.72357
GL50803_88945	6.18069	6.09277	6.08307	6.01653	6.1272	5.25001	5.68196	5.4798	5.45699	5.44453	5.90814	6.26145	6.70217	6.05073	5.87092	5.43486	5.70587	5.5166	5.70127	5.47534
GL50803_6291	6.3078	6.16845	6.21226	6.35758	6.17024	6.06681	6.16919	6.21532	6.06234	6.065	6.54234	6.88003	6.98005	6.78642	6.68023	6.33382	6.27957	6.30684	6.34972	6.21709
GL50803_6292	5.22032	5.0404	5.1347	4.99563	5.11525	4.85555	5.26395	5.318	4.93672	4.96202	4.88488	5.36899	5.30799	5.19801	5.22013	5.09131	5.20028	5.09184	5.37641	5.01024
GL50803_6294	4.84527	4.84845	4.66812	4.88547	4.72576	5.05872	4.6868	4.70236	4.87295	4.87126	4.89714	4.72249	4.56701	4.68959	4.48603	4.8579	4.92317	4.98599	4.73051	4.93287
GL50803_14161	4.68761	4.65424	4.68348	4.67349	4.76559	4.89315	4.78615	5.00954	4.7948	4.91865	4.48694	4.69325	4.60028	4.66215	4.58647	5.0313	4.68699	4.7615	4.72427	4.82199
GL50803_16819	6.50975	6.64606	6.6294	6.71601	6.54848	7.16607	6.6622	6.70493	7.0194	7.01497	7.11135	6.345	6.52967	6.90736	6.68477	6.94058	6.73318	6.92348	6.64689	7.08165
GL50803_16820	6.34115	6.5463	6.53658	6.70974	6.43396	7.11419	6.5029	6.71686	6.90515	6.86512	7.08414	6.42721	6.60717	6.94525	6.82912	6.86697	6.64255	6.73912	6.50018	6.9312
GL50803_13210	7.75707	7.44094	7.44322	7.44825	7.73197	7.05736	7.58667	7.56901	7.15518	7.16497	7.02322	7.72604	7.692	7.34278	7.38251	7.40553	7.49995	7.37523	7.70688	7.33978
GL50803_16821	6.19513	5.9194	5.94116	6.21809	6.0772	6.27015	5.79759	6.30444	6.31521	6.14466	5.9202	5.65886	5.60791	5.90619	5.498	6.46056	5.94293	6.1959	5.76338	6.29425
GL50803_3062	7.83612	7.73766	7.64176	8.10858	7.83853	8.17491	7.68948	7.73772	8.15293	7.96473	7.75563	7.46139	7.239	7.70541	7.59274	8.00689	7.78918	8.05069	7.65867	8.08361
GL50803_3063	7.41231	7.04138	7.11342	7.01747	7.35498	6.72629	7.4074	7.3409	6.85032	6.94613	6.72792	7.56443	7.40666	7.05103	7.10366	7.09071	7.24688	7.11635	7.43205	7.03004
GL50803_21048	6.4104	6.8776	6.94198	6.80696	6.6424	7.87609	6.78178	6.98688	7.78143	7.56312	7.64732	6.23495	6.26391	7.06755	7.09174	7.29972	6.96978	7.22087	6.67031	7.39316
GL50803_13616	6.72642	6.53314	6.69024	6.77127	6.79248	6.9856	6.38951	6.93745	6.84133	6.77287	6.48461	6.09766	5.81888	6.47458	6.61276	6.98449	6.55557	6.58321	6.42659	6.5969
GL50803_113038	7.21381	7.60042	7.67672	7.40398	7.60442	8.12191	7.39066	7.999	7.81399	8.06232	8.65822	7.61845	7.7475	8.6813	8.7737	8.04583	7.6253	7.57685	7.50294	7.75286
GL50803_16042	5.9925	5.98312	6.0098	6.00487	6.01364	6.21183	5.99325	6.06169	6.14453	6.22015	5.8431	5.45227	5.53523	5.65898	5.60963	6.06421	5.99746	5.91711	6.03586	6.0813
GL50803_90236	6.36395	6.22498	6.24886	6.28108	6.23348	6.3086	6.42386	5.96099	6.3112	6.20537	6.46622	5.98373	6.01529	6.11862	5.9894	6.3037	6.15076	6.31779	6.23312	6.37669
GL50803_37620	5.66067	5.75541	5.73544	5.79745	5.66371	6.59556	5.87034	6.10831	6.47319	6.29489	6.37494	5.60136	5.60245	6.16544	6.06098	6.4794	5.9927	6.19845	5.71391	6.33176
GL50803_14994	6.3669	6.53608	6.53375	6.67521	6.34473	7.25079	6.62422	6.58945	7.29303	7.08818	7.14322	6.26507	6.3738	6.92561	6.70054	7.0271	6.68526	7.0051	6.52489	7.1374
GL50803_9598	6.10621	5.86911	5.95389	5.84073	6.06699	5.34186	5.85211	5.78183	5.6164	5.6252	4.86318	5.66572	5.58224	5.15928	5.23258	5.63896	5.97348	5.75047	6.15881	5.60498
GL50803_14993	9.2942	9.45553	9.55138	9.51745	9.49259	10.0697	9.49598	9.90371	9.84547	9.88694	9.91102	9.60023	9.73638	10.0083	10.0225	9.79558	9.57026	9.5381	9.51977	9.63419
GL50803_28888	4.49989	4.24132	4.40326	4.02395	4.64569	3.63363	4.54649	4.40496	3.94454	3.99199	3.9708	4.95972	4.82954	4.22666	4.47034	4.18682	4.36809	4.07273	4.54963	3.85667
GL50803_9594	7.24298	7.0279	7.01464	6.97402	7.14289	6.64046	7.08857	7.20015	6.67366	6.75557	6.23829	7.01827	6.83542	6.49471	6.6258	6.80082	6.85041	6.70378	7.08293	6.70057
GL50803_9593	7.03266	7.16969	7.22524	7.53847	7.21248	8.0862	6.94188	7.51811	7.96117	7.74537	8.0694	7.0822	7.29595	8.00551	7.7889	7.70247	7.2805	7.70599	6.95525	7.85556
GL50803_121061	0.888935	0.736687	0.725651	1.13489	0.671535	1.56586	0.543756	0.689231	1.03045	1.47082	1.21245	0.545432	-0.136089	0.772715	1.14525	1.41004	1.34133	0.973677	0.776941	0.763747
GL50803_137681	4.7819	4.88342	5.10077	5.05621	4.92233	5.32696	5.37024	5.64037	5.22551	5.51132	5.94551	6.09766	6.06512	6.22156	6.26268	5.67601	5.49631	5.25373	5.5626	5.3483
GL50803_121062	0.932027	0.891292	1.07538	0.903251	1.25484	0.713834	1.3209	1.16833	1.14287	1.5532	0.642439	1.87747	0.873059	0.712851	1.03581	1.10314	1.37101	1.09503	1.45601	1.33069
GL50803_16064	5.523	5.32958	5.3066	5.73706	5.43228	6.02739	5.95675	5.54369	6.13324	5.94552	5.84151	5.81385	5.75959	5.78969	5.66121	5.9359	5.92553	6.21778	5.85656	6.15323
GL50803_6942	5.79512	5.62924	5.41181	5.73176	5.81102	6.1859	6.22338	5.9516	6.26537	6.0951	5.84784	6.20136	6.0783	6.09096	5.95787	6.13529	6.12595	6.24917	6.20131	6.32139
GL50803_21110	5.80674	5.57179	5.66753	5.86673	5.71838	5.96777	6.05962	6.12631	5.97137	5.9366	5.82236	6.02378	5.82983	5.86209	5.93329	6.28498	6.09628	6.11033	6.12845	6.05232
GL50803_14329	10.3022	10.3076	10.2614	10.3034	10.3091	10.4157	10.7123	10.9178	10.4412	10.5625	10.3185	10.9439	10.8364	10.5955	10.7468	10.7442	10.7357	10.5648	10.6928	10.5115
GL50803_6939	6.42178	6.6508	6.5851	6.63417	6.70592	8.04731	7.13517	7.60154	7.78432	7.72033	7.85481	6.98356	7.06392	7.70204	7.69246	7.81796	7.4621	7.5827	7.22508	7.70944
GL50803_16065	4.74311	4.60201	4.72861	4.52627	4.5348	5.07665	5.38721	4.7802	5.34197	5.11902	5.34926	5.43471	5.82515	5.29561	5.17889	5.00451	5.50302	5.57122	5.51284	5.60498
GL50803_14328	5.33513	5.10108	5.11972	5.18322	5.32211	5.43751	5.76387	5.4891	5.56014	5.55028	5.36479	5.81755	5.92189	5.56264	5.68406	5.41621	5.80297	5.69756	5.79148	5.64157
GL50803_14327	7.2531	6.93928	6.83255	6.89251	7.16221	7.1062	7.58391	7.46677	7.27824	7.27274	6.9501	7.75624	7.54075	7.3097	7.36282	7.44055	7.59182	7.39678	7.72676	7.36188
GL50803_14326	5.04494	4.77337	4.82873	4.79018	4.71998	4.95264	5.09081	4.98345	5.05639	5.15245	5.10165	5.061	5.02459	4.99935	4.96792	5.1934	5.12825	5.20737	5.11891	5.10599
GL50803_6933	6.01772	5.90018	5.94542	5.98274	5.99462	6.90507	6.53753	6.61346	6.76506	6.7534	6.81044	6.34329	6.45181	6.65441	6.50395	6.77299	6.59933	6.7014	6.5243	6.74587
GL50803_18713	5.37471	5.04246	4.78667	4.91381	5.25574	5.41418	6.00429	6.14409	5.61315	5.73222	5.51949	6.46466	6.28566	6.00466	6.25201	5.96933	5.96256	5.72132	6.0918	5.6554
GL50803_21116	4.99755	4.96839	4.86062	5.13321	5.06597	5.82298	6.35972	6.23093	6.07302	6.04616	5.89292	6.44725	6.32378	5.99212	5.95035	5.97677	6.19499	6.0107	6.30588	5.94945
GL50803_9355	7.31138	7.5934	7.62263	7.38948	7.45233	8.14334	8.38834	8.47851	8.088	8.27273	8.54251	8.94519	8.93523	8.85471	8.95067	8.21158	8.13778	7.91718	8.17437	7.87193
GL50803_9354	5.96683	5.87027	5.87802	5.79914	5.86441	6.76829	7.04041	6.58685	6.90183	6.8745	6.9957	7.18698	7.47052	7.00731	6.78011	7.02506	7.18921	7.39124	7.18593	7.3016
GL50803_9353	6.56383	6.26884	6.18912	6.36672	6.42332	7.00524	7.37479	7.2923	7.17183	7.18072	6.79497	7.52084	7.37016	7.29446	7.28947	7.46722	7.42588	7.43068	7.47753	7.41527
GL50803_9352	3.0546	2.97075	2.8992	3.13355	2.40502	4.29054	4.29985	3.8277	4.34396	4.27292	4.08772	3.61975	4.31427	3.77111	3.26971	3.91747	4.37543	4.66434	4.27334	4.56791
GL50803_21118	8.3032	8.52226	8.68112	8.6492	8.64958	10.0588	9.17963	9.73823	9.80644	9.85464	9.98503	9.25394	9.45046	9.92754	9.93773	9.6928	9.39017	9.41931	9.28102	9.56747
GL50803_9349	7.26842	7.01692	7.06341	6.94532	7.3071	6.56093	7.17909	7.2148	6.72649	6.82285	6.50978	7.35678	7.11341	6.83987	7.01992	7.08924	7.20526	6.88876	7.25745	6.75038
GL50803_9348	8.41303	8.39435	8.40773	8.68686	8.55817	8.92629	8.30704	8.5869	8.82544	8.71809	8.64737	8.26846	8.17457	8.51928	8.53598	8.74069	8.4456	8.68083	8.32372	8.78838
GL50803_137680	7.86316	7.50484	7.59107	7.70312	7.80513	6.99899	7.2972	7.19845	7.1535	7.18126	7.32718	7.8234	7.70352	7.66056	7.61907	7.36072	7.22063	7.27726	7.46948	7.30028
GL50803_50124	4.75215	5.06903	5.14584	4.77995	4.67287	4.74025	5.21961	4.65024	4.7152	5.10998	5.05318	5.00585	5.32136	5.13953	4.85163	4.85329	5.1239	4.92796	5.27061	4.93287
GL50803_9336	6.44614	6.09277	6.15279	6.0552	6.24057	5.62592	6.3249	6.07411	5.94318	5.84554	5.7915	6.4927	6.30035	5.89445	6.12751	6.04613	6.29804	6.15637	6.45133	6.01848
GL50803_16387	10.8272	10.8554	10.7933	10.7573	10.7874	10.2697	10.7118	10.7854	10.2781	10.4608	10.147	10.7596	10.6082	10.4005	10.5449	10.631	10.6075	10.4201	10.6298	10.3701
GL50803_16386	7.1468	6.95744	6.9547	7.08409	7.08279	6.86349	7.01947	6.73886	6.94705	6.9263	6.82656	6.94066	7.03312	6.89731	6.80012	6.89922	6.98125	7.02624	7.08941	7.00703
GL50803_100845	6.23008	5.968	5.98934	6.10248	5.99462	5.95813	6.12686	5.67665	6.05037	5.92762	5.93663	6.0565	5.99875	5.77512	5.63095	5.95648	6.06257	6.084	6.15804	6.10063
GL50803_31530	6.23331	6.09874	6.1747	6.23815	6.11293	6.29462	6.41354	6.4808	6.34685	6.26362	6.15141	6.44566	6.13993	6.22424	6.17829	6.31045	6.30382	6.44594	6.38308	6.40725
GL50803_12889	4.63642	4.65424	4.47564	4.67716	4.20305	4.73272	4.9029	4.20269	4.94191	4.76291	4.55815	4.52242	4.67851	4.44936	4.25527	4.56527	4.84866	4.95826	4.84024	4.94868
GL50803_16384	7.74806	7.32234	7.25725	7.42656	7.63046	6.45292	7.07488	7.12516	6.84756	6.73733	6.83375	7.65303	7.36156	7.18924	7.39226	7.00648	6.79744	6.93521	6.93155	6.79542
GL50803_112584	4.79946	5.07711	5.03443	4.8468	4.75997	4.96232	5.0191	4.02479	5.05639	4.99432	5.38234	4.69593	5.3302	5.10501	4.65284	4.6179	5.09973	5.09911	5.00527	5.09589
GL50803_7778	8.40014	8.22814	8.27247	8.16271	8.41612	7.89264	8.30341	8.51016	7.93668	8.00554	7.5084	8.31348	8.10255	7.90418	8.01435	8.28899	8.21396	8.10181	8.28455	8.02942
GL50803_41512	7.2403	8.01104	8.2369	7.61046	7.82613	8.95223	7.75839	8.51312	8.70088	8.63974	8.55296	7.44633	7.45242	8.38607	8.50101	8.55996	8.00063	8.04811	7.79774	8.22339
GL50803_14543	6.84601	6.87875	6.95681	7.23646	6.87803	7.4736	6.99822	7.02958	7.36047	7.22537	7.0302	6.54645	6.50255	6.90318	6.80117	7.18598	6.99382	7.18202	6.7614	7.22114
GL50803_14544	4.20718	4.27332	3.94048	4.06384	3.64905	4.0814	4.47682	3.59247	4.22129	4.2484	3.94151	3.95147	4.16909	3.91088	3.78291	3.79772	4.24527	4.38978	4.21527	4.22634
GL50803_14545	6.32306	6.20023	6.27614	6.3426	6.43131	6.47676	6.16919	6.47893	6.3102	6.38293	6.21277	6.28836	6.16114	6.33014	6.42476	6.49429	6.18875	6.23274	6.18929	6.30042
GL50803_14546	6.17509	6.13788	6.10605	6.16275	6.09741	6.55134	6.58152	6.69612	6.48391	6.42912	6.10857	6.30603	6.06247	6.23625	6.25812	6.57986	6.39962	6.37132	6.5147	6.36412
GL50803_14547	8.08491	7.79816	7.79224	7.91344	7.96305	7.96745	8.24145	8.29232	8.09559	8.047	8.02715	8.57078	8.46029	8.29873	8.3701	8.30386	8.31285	8.22491	8.41845	8.23033
GL50803_7789	9.84152	9.72918	9.67229	9.8762	9.93437	9.77503	9.64689	10.103	9.66318	9.77051	9.92783	10.2432	10.2543	10.2088	10.2715	10.1024	9.91976	9.84678	9.88205	9.85863
GL50803_7790	4.82826	4.79557	4.81949	4.7662	4.84741	4.78457	5.11649	5.05033	4.87566	4.7943	4.63701	4.90976	4.78523	4.34477	4.60575	4.87621	5.00353	4.85681	5.33338	4.86784
GL50803_7791	7.59894	7.48183	7.53994	7.60998	7.46016	7.71078	7.69205	7.58818	7.68685	7.63305	7.58285	7.49797	7.48197	7.53654	7.45605	7.80727	7.5985	7.69704	7.69019	7.74706
GL50803_7792	4.0449	3.95609	3.8884	4.13511	3.77148	4.01474	4.16361	3.56458	3.83724	4.00668	3.91161	3.59122	4.0828	3.74145	2.9307	3.65656	4.07089	3.96938	4.10125	4.10663
GL50803_16192	7.27471	7.19775	7.21382	7.29629	7.23647	7.6626	7.34523	7.4315	7.51034	7.40757	7.22147	7.17549	7.09278	7.33722	7.28723	7.52746	7.31048	7.44359	7.3201	7.51458
GL50803_86498	5.59515	5.73896	5.57721	5.9127	5.54284	5.80695	5.88386	5.34694	6.08948	5.87654	5.55474	5.26625	5.52372	5.50203	5.17889	5.52754	5.77132	5.97161	5.70655	5.93705
GL50803_36426	5.34313	5.83973	5.84424	5.82921	5.44109	6.80462	5.86277	6.08764	6.67444	6.42912	6.19798	5.19787	5.32136	5.91784	5.95412	6.37141	5.92678	6.27508	5.7522	6.41133
GL50803_86468	7.79514	8.00232	8.11189	8.00262	8.05231	8.77338	8.35825	8.81781	8.5578	8.71716	8.23398	7.84381	7.77649	8.36495	8.41689	8.58017	8.27729	8.28094	8.32114	8.35738
GL50803_137679	6.84952	6.84781	6.95787	6.6567	7.01299	6.38617	6.88175	6.94355	6.38926	6.62278	6.68261	7.16682	7.22485	6.88804	7.02798	6.88855	6.89323	6.61209	7.01093	6.61612
GL50803_113268	3.7581	4.68892	4.49898	4.37594	4.30311	4.17873	3.92869	3.40074	4.09654	4.25252	4.98877	3.63101	4.00212	4.4585	4.30918	3.63522	3.5546	3.70443	3.41659	3.82276
GL50803_50127	4.88419	5.6712	5.73052	5.33063	5.33352	6.20505	5.61867	5.90787	6.05397	6.10538	6.55303	5.49602	5.46874	6.36581	6.42747	6.02885	5.52958	5.50296	5.34155	5.72262
GL50803_41401	1.3366	2.36553	2.15904	1.77981	1.78434	2.27407	1.09153	1.09224	1.798	2.3827	2.76392	1.83915	2.23851	2.48473	2.35622	1.48353	1.51088	1.84839	1.35205	2.05308
GL50803_103944	0.0138211	1.09597	1.25063	1.09144	0.764335	1.84237	0.767718	1.20492	1.0689	1.5532	2.84208	2.12047	2.39836	2.65345	2.37881	1.43495	1.28008	1.31082	0.606685	0.543497
GL50803_7198	0.651758	1.24682	1.25063	0.360588	0.764335	1.42361	1.1721	0.636625	1.24717	1.5532	1.43055	0.805993	1.46106	1.49547	1.29526	0.17601	1.66258	1.12383	1.41532	1.51186
GL50803_7195	9.51873	9.78126	9.82122	9.93086	9.7596	9.68995	8.84142	9.30279	9.60528	9.43599	10.0797	9.25712	9.3187	9.80533	9.81461	9.62007	9.36123	9.46417	9.20519	9.59374
GL50803_7192	6.17845	6.28898	6.2193	6.30862	6.03824	6.46546	6.29372	5.60144	6.52598	6.17533	6.58274	5.93687	6.48386	6.06726	5.77839	5.93481	6.3019	6.59419	6.26639	6.52566
GL50803_14390	7.7405	7.7948	7.845	7.94315	7.80444	8.34211	7.82454	7.87249	8.24844	8.09649	8.30901	7.83653	7.85668	8.18698	8.13037	8.14495	7.90021	7.98793	7.83075	8.16586
GL50803_7190	2.92194	2.55097	2.78989	2.64042	2.7034	2.39337	2.74872	2.18807	2.4205	2.33692	2.25564	2.84582	2.98438	2.50251	2.44452	2.7004	2.62473	3.06005	3.17598	2.93728
GL50803_7188	9.121	9.45872	9.49608	9.18425	9.28655	10.0377	9.11326	9.62232	9.92772	9.83856	9.65734	8.67795	8.85404	9.41283	9.43563	9.66937	9.24044	9.39763	9.14026	9.48576
GL50803_17015	4.28819	4.26627	4.36566	4.24328	4.51824	3.37801	4.10837	3.94591	3.03967	3.43397	3.08647	3.91048	3.72889	3.71118	3.64064	3.54655	3.86208	3.69006	4.19137	3.71067
GL50803_6170	7.72604	7.68214	7.7002	7.66288	7.73878	7.14497	7.46401	7.61094	7.17404	7.259	7.07067	7.57685	7.4009	7.23119	7.3277	7.48037	7.4139	7.33921	7.47475	7.2972
GL50803_6171	10.6738	10.5679	10.5312	10.5809	10.6552	10.1072	10.5022	10.7658	10.0284	10.2771	10.0542	10.6627	10.51	10.3031	10.4691	10.5195	10.4082	10.2934	10.3936	10.2156
GL50803_17014	6.06567	5.98312	5.86011	6.097	6.11073	6.19277	6.21508	6.00575	6.0988	6.13243	6.01183	6.08236	6.06512	5.94574	5.86693	6.12863	6.08064	6.17541	6.21989	6.09557
GL50803_6174	5.07649	4.97273	5.14584	4.76965	5.00547	4.88638	5.14172	5.0703	4.95993	4.95446	4.80582	5.25538	5.1092	4.96448	5.0686	5.00034	5.03863	4.93204	5.08688	4.77968
GL50803_6175	5.09794	4.7659	4.5833	4.71344	5.00071	3.81553	4.39105	4.38117	3.87571	3.9419	4.12989	5.07136	5.02187	4.46758	4.68038	4.40743	4.79493	4.49552	4.70541	4.40065
GL50803_6176	6.30678	6.28724	5.94116	6.22565	6.0851	5.91724	6.28242	5.62358	6.11268	6.00893	5.9172	6.19094	6.35118	5.87068	5.71767	5.67339	6.07276	6.21695	6.16035	6.1898
GL50803_6177	7.35903	7.02216	7.02774	6.817	7.22835	6.22663	6.94475	6.99604	6.4624	6.44808	5.86042	6.85624	6.47192	6.10559	6.34528	6.72329	6.92484	6.72509	7.07193	6.57742
GL50803_6179	5.08129	4.89717	4.80083	4.65495	5.03138	4.2699	4.74723	4.97288	4.39405	4.50106	4.17085	4.86278	4.78523	4.54258	4.63419	4.62874	4.90807	4.61193	5.02061	4.45226
GL50803_113252	6.46918	6.50423	6.42523	6.49104	6.3982	6.73196	6.74932	6.53569	6.76506	6.70916	6.54624	6.49424	6.43655	6.47908	6.44631	6.66328	6.63722	6.70617	6.55915	6.62809
GL50803_4590	8.15621	7.95296	7.845	7.83452	8.1342	7.6102	8.06343	8.13203	7.76871	7.84344	7.15985	7.89898	7.66605	7.4966	7.66113	8.05816	8.02563	7.98425	8.08781	7.90066
GL50803_17013	3.78773	3.64438	3.55143	3.66502	3.37515	3.73499	3.74991	3.0038	3.75117	3.52524	3.05399	3.31929	3.57377	2.97982	3.01962	3.18464	3.6424	3.96143	3.68826	3.82765
GL50803_4587	7.15251	7.21203	7.07024	7.25934	7.11783	7.49765	7.17237	7.13941	7.36386	7.31517	7.1744	6.8436	6.7752	7.02434	6.87452	7.35991	7.02799	7.26276	7.07193	7.29764
GL50803_27147	5.68764	5.59589	5.59085	5.62535	5.71547	5.17983	5.70245	5.47606	5.39212	5.42278	5.17144	5.78768	5.97076	5.41313	5.45348	5.53764	5.92678	5.63515	5.84608	5.52137
GL50803_13661	8.88372	8.5631	8.58929	8.53247	8.79157	8.03475	8.56543	8.49061	8.24135	8.18043	7.9103	8.64015	8.40671	8.12982	8.23311	8.45957	8.55004	8.41791	8.73739	8.32703
GL50803_17012	6.45817	6.49144	6.46282	6.68894	6.50544	6.50131	6.41043	6.6092	6.42583	6.43727	6.20046	6.38877	6.27311	6.25474	6.28975	6.48314	6.32861	6.44451	6.36516	6.44755
GL50803_2548	7.78047	7.59128	7.5065	7.68998	7.68934	7.28912	7.37159	7.50762	7.44377	7.27527	7.12965	7.43674	7.21951	7.29063	7.26618	7.63116	7.47667	7.49204	7.47877	7.54499
GL50803_2549	4.86207	4.53321	4.47564	4.70985	4.58655	4.78093	4.53891	4.16604	4.62774	4.48716	4.40776	4.35262	4.66809	4.26364	4.141	4.65549	4.80312	4.91565	4.77541	4.9374
GL50803_17011	7.56854	7.56639	7.49493	7.77612	7.45669	7.80569	7.48141	7.6521	7.76065	7.66583	7.62722	7.36523	7.25476	7.51315	7.45272	7.80129	7.53601	7.72991	7.37052	7.74867
GL50803_3680	4.53175	4.43919	4.51624	4.39394	4.54137	4.03934	4.55403	4.30315	4.17356	4.32466	3.86868	4.5194	4.31427	4.09215	4.12105	4.16465	4.31564	4.32614	4.16706	4.08635
GL50803_3679	4.38052	4.30117	4.4399	4.10811	4.59605	4.25422	4.92922	5.07278	4.42773	4.50106	3.2861	4.26139	4.10872	3.42439	3.64996	4.41684	4.57987	4.26925	4.846	4.16192
GL50803_3678	7.85793	7.67783	7.61196	7.82253	7.91326	7.54942	7.7592	7.94323	7.61313	7.72996	7.51039	7.94142	7.9122	7.81	7.90966	7.93229	7.80625	7.66125	7.81714	7.70878
GL50803_3677	6.38736	6.36518	6.50233	6.50249	6.29796	6.74604	6.57413	6.54107	6.6172	6.64877	8.35916	8.37921	8.22402	8.34352	8.25464	6.57637	6.31054	6.47697	6.3811	6.49907
GL50803_113242	4.32098	4.83898	4.82412	4.32057	4.4111	4.82758	4.93501	4.65686	4.70913	5.08481	4.98015	4.858	5.10663	4.83005	4.88751	4.72279	4.75891	4.54161	5.06896	4.66952
GL50803_12800	6.06083	6.08278	6.01386	6.03671	6.05671	6.0442	6.26989	6.21308	6.15015	6.072	5.98624	6.23125	5.99737	6.18209	6.14408	6.30876	6.12595	6.08857	6.13473	6.08539
GL50803_15834	6.53268	6.56221	6.61879	6.49417	6.63243	5.93209	6.40001	6.28641	5.82317	5.94933	5.55667	6.02378	5.50822	5.4594	5.70209	6.14004	6.11722	6.02318	6.13629	5.94382
GL50803_25205	6.46277	6.69149	6.79768	6.53934	6.59106	7.33765	6.74932	6.83902	7.11669	6.95247	7.34798	6.45202	6.52582	7.03507	7.04749	6.88573	6.60246	6.70378	6.65838	6.87735
GL50803_12867	7.40516	7.13141	7.11531	7.48439	7.29305	7.17996	7.05576	7.17789	7.19972	7.14574	7.34686	7.63881	7.50509	7.55477	7.47582	7.24969	7.06648	7.21	6.96498	7.26824
GL50803_12866	4.85369	4.68628	4.68348	4.65868	4.64263	4.32095	4.8178	4.4703	4.36343	4.3556	4.12468	4.78681	4.87556	4.55115	4.5169	4.65814	4.5639	4.5811	4.93684	4.39077
GL50803_16233	5.434	5.09909	5.18953	5.24895	5.3087	4.96232	5.19813	5.3551	4.82881	5.09172	4.66596	5.34356	4.97473	4.94509	5.15292	5.33415	5.23701	5.14726	5.31829	5.18057
GL50803_16232	7.82366	7.53814	7.57056	7.55106	7.64503	7.35307	7.80691	7.35216	7.54826	7.41677	7.47147	7.95492	8.0213	7.54031	7.52917	7.37084	7.71879	7.64115	7.86774	7.63008
GL50803_13272	10.8254	10.584	10.5825	10.8232	10.8531	10.5565	10.5022	10.8255	10.46	10.5653	10.8001	10.8761	10.8434	10.8873	10.9841	10.8335	10.7478	10.6258	10.6775	10.6673
GL50803_13273	8.4116	8.29243	8.2395	8.2025	8.32027	7.93012	8.35259	8.37192	7.92658	8.00157	7.75648	8.32045	8.06663	7.94825	8.117	8.35596	8.24535	8.08726	8.28684	8.06922
GL50803_13274	5.96941	5.70938	5.64155	5.86834	5.74282	5.80156	5.89725	5.55613	5.76434	5.8469	5.48944	5.66435	5.6367	5.66491	5.30807	5.59542	5.90158	5.91608	5.98463	5.8957
GL50803_16234	6.78708	6.80892	6.71412	6.52103	6.69639	6.1609	6.58429	6.64127	6.19213	6.32646	6.34169	6.84843	6.85929	6.66036	6.69718	6.53231	6.65165	6.34404	6.57193	6.41459
GL50803_16235	9.39209	9.46796	9.59941	9.4866	9.46002	9.74847	9.52958	9.73422	9.60558	9.67024	9.41141	9.2673	9.09579	9.37319	9.55619	9.93631	9.63103	9.59844	9.6742	9.64316
GL50803_19003	10.2521	10.1833	10.1335	9.82707	10.2672	9.19701	9.95352	10.1954	9.29809	9.66523	9.04554	10.0634	9.87818	9.4184	9.75893	9.71292	9.9055	9.48912	9.92095	9.33679
GL50803_14119	4.63316	4.81744	4.72861	4.68449	4.66387	5.00665	4.86704	4.88258	4.90519	4.88723	4.88796	4.60467	4.77231	4.95482	4.71185	4.74039	4.83541	4.67898	4.70752	4.8607
GL50803_16236	6.77086	6.60404	6.55061	6.43674	6.79248	5.77801	6.47438	6.65951	5.82177	6.14355	5.74986	6.66482	6.37487	6.00933	6.09718	6.11231	6.39422	6.1485	6.41439	5.90152
GL50803_6132	4.83679	4.8366	4.79612	4.7277	4.58018	4.99412	5.05141	4.20269	4.90519	4.97453	4.83159	4.41581	5.02732	4.65023	4.43844	4.48105	4.97483	4.98599	5.03914	4.88672
GL50803_6133	10.45	10.4192	10.4877	10.077	10.4698	9.31567	10.1413	10.3378	9.43585	9.68773	9.37325	10.2913	10.118	9.74321	9.93773	9.89025	10.0351	9.66012	10.1126	9.51923
GL50803_27739	4.16265	3.87501	4.16138	3.83271	4.11328	3.66558	4.30879	4.04511	3.74525	3.9969	3.90556	4.27939	4.34513	4.01369	4.04542	4.08425	4.18389	3.79229	4.22707	3.79804
GL50803_6135	11.2259	11.0642	11.0639	10.8819	11.2619	10.2368	10.9674	11.1403	10.3095	10.5096	10.1445	11.06	10.8678	10.4705	10.7137	10.7481	10.7973	10.5696	10.805	10.4124
GL50803_16237	7.03389	7.0911	7.0116	7.25196	7.0675	7.32082	6.91213	7.19333	7.22602	7.20002	7.23662	6.81365	6.84085	7.12179	7.0589	7.25056	6.99621	7.08052	6.88435	7.10602
GL50803_6138	3.69069	3.82312	3.70986	3.86533	3.86874	4.15078	3.94024	3.85097	4.22129	4.23598	4.01647	4.04701	3.86893	4.12123	4.05947	4.15718	3.96783	4.14828	4.06882	4.24108
GL50803_6139	7.58551	7.4327	7.36598	7.89657	7.6138	8.09209	7.46601	7.82479	8.06738	7.94293	7.75648	7.35466	7.26229	7.7006	7.66459	7.99856	7.65651	7.99111	7.4592	8.05521
GL50803_6140	7.52259	7.34049	7.32575	7.44663	7.46319	7.30506	7.63233	7.51811	7.36482	7.32741	7.64323	8.11982	8.19649	7.80732	7.76231	7.45128	7.64479	7.61413	7.78382	7.49971
GL50803_50130	5.76564	6.12137	6.23503	5.79407	5.92471	5.87515	5.94246	6.08027	5.62772	6.06149	6.22133	6.23033	6.26966	6.30375	6.42747	4.6395	4.77009	4.42493	4.75109	4.42991
GL50803_114626	5.5766	6.42416	6.5714	6.1706	6.13916	7.13431	5.80551	6.62279	6.776	6.86109	7.30722	5.61134	5.87282	7.04951	7.13052	6.21388	5.57492	5.73071	5.30582	5.97834
GL50803_114625	6.72718	6.92648	6.98602	6.89172	6.81231	7.47416	6.93684	7.04101	7.51121	7.3191	6.89844	6.50728	6.51229	6.79095	6.79698	6.734	6.57563	6.6304	6.54743	6.67297
GL50803_102180	4.9668	5.42919	5.28997	5.21393	5.20283	6.13688	5.39982	6.02378	5.83717	5.96947	5.57777	4.76398	4.72282	5.48647	5.47983	5.11077	5.13475	5.0342	4.93504	5.17673
GL50803_114623	10.583	10.2675	10.2821	10.312	10.4974	10.1214	10.5268	10.522	10.1945	10.249	9.77566	10.429	10.3462	10.0335	10.0741	10.3749	10.4115	10.3486	10.5386	10.2945
GL50803_15004	7.07111	7.06239	7.11247	6.73467	7.08728	6.7206	7.04041	7.12158	6.68376	6.90619	6.76267	7.15078	7.29652	6.96142	7.04573	6.8795	6.8245	6.59676	6.99506	6.5969
GL50803_9644	5.68449	5.71974	5.81432	5.71754	5.81916	5.70877	6.06226	6.07534	5.73773	5.92375	5.71739	5.94817	5.92043	5.83602	5.96349	5.82482	5.77826	5.64014	5.85846	5.5921
GL50803_41118	5.29649	5.81941	5.84652	5.31891	5.23562	5.59514	5.75245	4.86268	5.69688	5.71443	5.60418	4.8068	5.45061	5.3284	5.1298	5.06162	5.49294	5.59456	5.5857	5.54236
GL50803_15007	3.96934	3.94731	4.00712	3.68708	3.79367	4.13374	4.14875	3.71804	4.18235	4.1326	3.96499	3.79011	3.92836	3.84965	3.99514	3.73389	4.03426	4.05414	4.0721	3.95834
GL50803_15008	6.08131	6.42495	6.56173	6.1456	6.30377	6.08465	6.09492	6.18129	5.86884	6.28186	6.16415	6.22291	6.34247	6.3487	6.42204	6.04006	6.00695	5.73071	6.00277	5.81915
GL50803_15009	6.72412	7.10894	7.37862	6.86697	7.09568	6.5997	6.73281	6.87778	6.47588	6.87584	7.31638	6.77485	6.85163	7.04041	7.22393	6.78152	6.7145	6.15985	6.61299	6.38585
GL50803_16293	4.56977	5.24067	5.32304	4.74533	4.51491	5.40711	5.69736	4.42836	5.59515	5.5669	5.36037	4.63853	5.48664	4.88533	4.82309	4.62604	5.43616	5.43993	5.56725	5.53041
GL50803_3269	4.22462	4.55072	4.3783	4.28727	4.03628	4.39906	4.70722	4.23843	4.59518	4.63003	5.90511	5.6297	5.83139	5.83952	5.82231	4.0921	4.53797	4.4016	4.55433	4.39737
GL50803_114617	5.89241	5.98849	6.14542	5.87637	5.94468	6.06681	6.05564	5.99665	5.9341	6.27883	6.14757	6.0565	6.02485	6.08802	6.01846	6.01032	6.08625	5.93551	6.13629	5.9684
GL50803_137604	5.8965	6.17128	6.25573	6.08597	5.98982	4.80623	5.01637	4.25598	4.77749	4.73964	6.62849	6.539	6.72162	6.4936	6.52055	5.02516	5.4344	5.42987	5.40657	5.37696
GL50803_15977	6.78047	6.38484	6.16926	6.68163	6.52048	6.37534	6.5232	6.37237	6.54742	6.51213	6.29845	6.57442	6.4779	6.4346	6.33521	6.49058	6.5491	6.71152	6.44629	6.61894
GL50803_101120	6.95579	6.84308	6.92162	6.88298	6.92213	7.02847	7.16992	6.95366	7.05696	7.00036	7.31295	7.52462	7.59951	7.30083	7.27825	7.023	7.24788	7.24074	7.38409	7.17628
GL50803_137603	8.99284	8.89825	8.937	8.98052	8.96028	9.35616	9.06725	9.39376	9.29658	9.24588	9.04296	8.94716	8.83476	9.05841	9.10342	9.44101	9.1919	9.13241	9.146	9.19381
GL50803_27326	5.77307	6.09675	6.29293	6.09287	5.88264	6.6703	6.17898	5.9258	6.63573	6.44269	6.83215	6.16116	6.52871	6.48468	6.28677	6.17003	6.29223	6.4495	6.28979	6.50443
GL50803_114829	7.70523	7.50447	7.53923	7.66009	7.6602	7.5675	7.67659	7.41793	7.67014	7.57959	7.34463	7.58339	7.52928	7.41266	7.35785	7.63889	7.57518	7.62645	7.71843	7.69545
GL50803_2118	4.74311	4.73304	4.67326	4.51809	4.75432	4.04543	4.64859	4.56483	4.21701	4.4045	3.9881	4.78681	4.74613	4.39325	4.37245	4.27915	4.67217	4.52821	4.84216	4.31264
GL50803_12905	4.45258	4.15237	4.07858	4.05255	4.34878	3.83673	4.44879	4.44375	4.09188	4.17658	3.67583	4.63013	4.50591	4.24791	3.97304	3.98229	4.31945	4.17261	4.49699	4.00661
GL50803_2116	2.92194	2.77607	2.71213	2.69949	2.58117	2.65449	3.28098	2.98288	2.66604	2.99715	2.70935	3.24064	3.31343	3.02975	2.86822	2.89252	3.53507	3.16772	3.12642	2.83406
GL50803_16044	10.6898	10.5811	10.5681	10.4777	10.6671	9.82861	10.4686	10.6179	9.95853	10.1264	9.84671	10.6998	10.5219	10.2065	10.4134	10.2578	10.4325	10.1431	10.4349	10.0025
GL50803_21398	4.66544	4.81985	4.99393	4.93547	4.73152	5.15472	5.15417	4.85118	5.04438	5.02592	5.53722	4.97967	5.38425	5.4295	5.25717	4.98355	4.97241	4.93204	5.03914	5.05474
GL50803_60531	7.04252	6.93651	6.89437	6.90981	6.82381	7.03536	7.54425	7.17789	7.15406	7.06263	8.17038	8.39106	8.32615	8.38697	8.28522	6.76258	7.23331	6.89557	7.32525	6.93913
GL50803_21435	7.67027	7.42994	7.63848	7.53341	7.58189	7.3277	7.93474	7.64837	7.46149	7.35016	7.81135	8.29547	8.22994	7.8669	7.90091	7.11018	7.43337	7.1609	7.64691	7.16279
GL50803_9143	5.91541	5.90926	5.91102	5.93438	5.80557	6.17761	6.26645	5.6799	6.18558	5.99794	6.19302	6.05546	6.36307	6.07322	5.66121	5.88369	6.08625	6.15025	6.18325	6.22175
GL50803_28737	4.0051	3.70819	3.52892	3.79258	3.93012	3.89854	4.16361	4.53998	3.89189	3.70417	3.77879	4.51333	4.07756	4.30477	4.22443	4.20504	3.69614	3.70443	3.81097	3.68394
GL50803_9145	3.15804	3.42141	3.56255	2.92661	3.22812	3.65766	3.65497	3.13285	3.93936	3.60466	3.66153	3.39388	3.5284	3.38657	3.15663	3.06204	3.61165	3.60577	3.58198	3.71067
GL50803_91348	7.54791	7.62611	7.678	7.87592	7.75618	8.27411	7.43879	7.93441	8.2374	8.021	8.05408	7.50869	7.37657	7.96479	7.85282	8.08004	7.6629	7.94468	7.52552	8.03578
GL50803_9148	8.14995	7.92666	7.94718	7.87991	8.16564	7.95052	8.37935	8.57646	8.12355	8.25335	7.46942	8.14654	7.99652	7.85094	7.98244	8.36713	8.41766	8.09501	8.52881	8.10921
GL50803_9150	6.61348	6.42019	6.38351	6.59776	6.45934	6.45178	6.70599	6.23425	6.63813	6.50869	6.48461	6.56858	6.55251	6.41712	6.22266	6.42525	6.66893	6.67913	6.76596	6.62669
GL50803_17447	6.40372	6.32164	6.26937	6.47211	6.37172	6.45977	6.20315	5.93672	6.45425	6.26871	6.35731	6.27317	6.23713	6.3264	6.20539	6.16631	6.03965	6.34557	6.0723	6.37084
GL50803_17446	5.70947	5.64427	5.51845	5.70678	5.61782	5.42356	5.43494	5.36524	5.43507	5.43732	5.49953	5.58119	5.41158	5.47074	5.35154	5.40994	5.44839	5.48364	5.39615	5.52288
GL50803_9154	6.62009	6.47854	6.41606	6.47845	6.40633	6.17761	6.56483	6.42372	6.39683	6.28588	6.7124	7.244	7.32775	6.92478	7.00002	6.46056	6.42637	6.32556	6.62084	6.42512
GL50803_9155	5.30266	5.39889	5.3393	5.5631	5.27163	5.88197	5.26395	5.28206	5.95093	5.76716	5.74308	4.92813	4.95772	5.21968	5.31979	5.57315	5.55728	5.75163	5.48485	5.83138
GL50803_91334	6.13185	6.11059	6.27445	6.22313	6.1521	6.61307	6.15811	6.36733	6.58024	6.54773	6.31224	5.9716	5.96226	6.29994	6.0835	6.63869	6.32766	6.50598	6.28979	6.55546
GL50803_9157	7.7995	7.44718	7.44021	7.52322	7.78	6.82687	7.40063	7.29071	7.04676	7.04672	6.73988	7.70322	7.64804	7.17822	7.32479	7.18507	7.34827	7.33499	7.5099	7.17676
GL50803_17448	7.36838	7.47611	7.52225	7.53341	7.48636	8.22335	7.62564	7.81816	8.13888	7.95435	8.04481	7.42385	7.42534	7.85397	7.77938	7.95911	7.74771	7.88625	7.61077	7.97395
GL50803_17449	6.25363	5.98742	5.92617	6.00925	6.19441	5.46046	5.79441	5.56144	5.60336	5.50788	5.47111	5.84076	5.66667	5.41548	5.36291	5.75233	5.93798	5.98443	6.10705	5.87812
GL50803_91354	7.24084	7.56316	7.6193	7.37427	7.43612	7.3227	6.6367	7.08646	7.1507	7.20268	7.68713	7.07398	6.96026	7.74564	7.73576	7.91358	7.58471	7.52278	7.38541	7.68032
GL50803_3079	5.96034	5.64018	5.66237	5.88275	5.88264	4.47766	4.83027	4.91331	4.74816	4.5587	5.27135	5.77885	5.72314	5.49982	5.71324	5.74114	5.52134	5.49609	5.71181	5.49854
GL50803_112519	4.20279	4.21594	4.21169	4.17728	4.33371	3.00604	3.00117	3.15171	2.53481	2.91644	3.65433	3.94246	3.95718	3.81448	3.76588	3.50008	3.88797	3.69006	3.79123	3.783
GL50803_112518	6.81036	7.30008	7.36281	7.01165	7.08504	6.80192	5.99878	6.56414	6.68376	6.62039	7.79096	7.03213	7.12869	7.65709	7.67146	7.54688	7.14749	7.17128	6.89271	7.31124
GL50803_102444	8.3975	8.53129	8.41197	8.51073	8.49335	7.82836	7.61171	7.99509	7.48345	7.78852	8.31559	8.55369	8.3999	8.59455	8.68501	8.85573	8.66194	8.61356	8.43953	8.64604
GL50803_17451	8.2942	7.90015	7.88928	7.89854	8.24653	6.78929	7.32334	7.41109	7.03588	7.03003	7.19627	8.25056	8.02674	7.72779	7.84117	8.10184	8.19671	8.02395	8.39706	7.89193
GL50803_32363	6.17397	6.00763	5.97693	6.05379	6.01128	5.0707	5.41852	5.03517	5.02495	5.04028	5.65017	5.97492	6.08354	5.82899	5.67724	6.00513	6.20635	5.98247	6.24405	6.02808
GL50803_17453	6.13416	6.26972	6.29793	6.29072	6.137	5.77251	5.54494	5.25177	5.47858	5.56525	6.54234	6.1814	6.30035	6.34007	6.25201	6.397	6.35391	6.34327	6.27778	6.39906
GL50803_17454	6.82115	6.53827	6.72158	6.5723	6.76747	5.81231	5.85821	6.08273	5.86748	5.87119	6.36284	6.75119	6.4609	6.51348	6.71282	6.98607	6.73533	6.67366	6.86418	6.6811
GL50803_2323	4.74311	5.00907	5.15321	5.00736	4.85798	4.68285	4.26812	4.08492	4.77458	4.53524	5.48944	4.75372	5.10406	5.20617	5.10292	5.2241	5.2904	5.35743	4.90413	5.28566
GL50803_21423	7.63606	8.72769	8.99716	8.17675	8.591	9.20042	7.58575	8.52696	8.78016	8.75663	9.3984	7.89344	8.10352	9.1436	9.17049	9.31655	8.64382	8.76439	8.39428	9.05556
GL50803_13200	6.38446	6.38076	6.42523	6.5159	6.32487	6.08908	6.01389	5.93808	6.05876	6.00528	6.39993	6.40525	6.23596	6.3779	6.28078	6.62183	6.54585	6.63978	6.54389	6.64205
GL50803_13201	5.22032	5.44488	5.26975	5.44724	5.20283	5.17429	4.89699	4.59272	5.01267	5.00412	5.37578	5.12011	5.36717	5.25684	5.12313	5.37817	5.54431	5.64014	5.52843	5.6248
GL50803_32658	7.20011	7.99727	8.17666	7.75365	7.82849	8.48047	7.04644	7.82001	8.13038	7.94421	8.7145	7.03584	7.10956	8.27984	8.27886	8.42424	7.63144	7.91099	7.4592	8.26479
GL50803_102438	5.94858	6.06054	5.98315	6.18101	6.03126	6.62328	6.15067	6.31494	6.37877	6.26668	6.63583	5.96383	6.08484	6.43922	6.33376	6.4734	6.21354	6.29343	6.07148	6.45705
GL50803_32657	4.84808	4.74577	5.03443	4.64747	4.96205	5.02832	4.83027	4.97288	4.97519	4.84424	4.72903	4.86993	4.79803	4.86485	4.80652	5.09912	4.8696	4.91153	4.94937	4.82932
GL50803_9162	4.83962	5.01329	5.01432	4.89813	4.87629	5.38329	5.35306	4.85118	5.35175	5.23796	4.84747	4.67976	4.94338	4.93857	4.47034	5.12615	5.31923	5.16122	5.33747	5.33976
GL50803_137698	8.35682	8.23221	8.22645	8.25051	8.33784	7.97862	8.35933	8.38369	8.04675	8.14018	7.73102	8.18237	7.98047	7.88015	7.97829	8.29942	8.29385	8.15402	8.33995	8.13683
GL50803_97130	5.90193	6.06562	5.97693	6.18489	5.72416	6.40876	6.07803	5.25831	6.36048	6.22644	6.46416	5.41856	6.03975	5.89782	5.54619	5.95325	6.15183	6.46576	6.01728	6.5234
GL50803_39938	8.25098	8.20344	8.16622	8.27256	8.2329	8.5969	8.3671	8.41209	8.61739	8.49765	8.14972	7.85074	7.89405	8.08108	8.03182	8.41095	8.25483	8.38165	8.20789	8.42936
GL50803_17460	7.93906	8.0737	8.13815	8.12618	8.1293	8.71469	7.99931	8.53282	8.50881	8.54938	8.38605	7.93689	7.79297	8.36404	8.41553	8.58174	8.16371	8.22658	8.03066	8.36223
GL50803_13774	4.51414	5.11488	5.12348	4.96887	4.71998	5.71451	5.33348	5.00436	5.49632	5.53685	5.34926	4.79434	5.08851	5.06965	4.98274	5.26462	5.31542	5.28435	5.09173	5.3952
GL50803_17461	3.9005	4.64612	4.54456	4.3439	3.7028	5.34186	4.5427	3.77391	5.26124	4.98446	4.96568	3.62539	4.11385	4.04438	3.841	4.15718	4.71619	4.96026	4.49699	4.94418
GL50803_13771	6.50708	6.70133	6.84171	6.75221	6.5647	7.35429	6.87349	6.85278	7.28029	7.11894	7.11529	6.41016	6.57593	6.76539	6.73706	6.94763	6.84381	6.95839	6.7935	7.0065
GL50803_21411	6.41895	7.18566	7.30355	6.80612	7.00231	7.96625	6.61884	7.46865	7.78432	7.53974	7.76235	6.16213	6.27081	6.97741	7.22002	7.07197	6.42814	6.70498	6.19231	6.98421
GL50803_15240	6.23546	6.07372	6.12305	6.07346	6.19857	6.30227	6.39896	6.40517	6.34293	6.25442	5.79968	6.07723	5.79354	5.83602	5.98573	6.30623	6.04542	6.08308	6.18778	6.10668
GL50803_15239	5.0152	5.3194	5.34253	5.17283	4.93735	5.57425	5.31586	4.9887	5.55338	5.45707	5.49752	4.91897	5.24395	5.34328	5.31979	5.37817	5.33249	5.37551	5.32242	5.35848
GL50803_137697	5.7701	6.15896	6.15647	5.72822	6.00535	6.1859	6.02342	6.13819	5.98777	6.23998	6.73733	6.6168	6.70811	6.75708	6.88146	6.34783	6.1561	6.002	6.09261	6.09759
GL50803_15237	3.55944	3.56619	3.30885	3.44103	3.47463	3.85763	4.08254	3.65992	3.78622	3.79727	3.7248	3.6914	4.16415	3.63258	3.73994	3.32454	3.82503	3.5538	3.69252	3.6731
GL50803_17464	2.23733	2.59664	2.86368	2.62527	2.20433	2.83393	1.8232	2.46948	2.34416	2.71644	1.64924	2.02129	1.80337	1.8962	1.96659	2.15798	2.21425	2.48098	2.4866	2.35374
GL50803_97219	7.27052	8.07572	8.1694	7.78253	7.8715	8.74047	7.56305	8.6116	8.38115	8.5372	8.11077	6.99122	6.70132	7.92453	8.28373	8.38522	7.64745	7.57782	7.45261	7.85346
GL50803_17243B	8.68412	8.92101	9.09279	8.67472	8.68877	9.69939	10.018	9.14003	9.76358	9.74115	9.29521	8.98096	9.36983	9.07281	8.9865	9.34671	9.77291	9.80369	10.009	9.71565
GL50803_17465	6.22034	6.62761	6.54781	6.48895	6.20686	7.03689	6.67263	6.42275	6.99714	6.74466	6.95816	6.00768	6.17715	6.60792	6.47803	6.71314	6.42461	6.68216	6.4406	6.77276
GL50803_60537	1.82219	2.6944	2.47376	2.00724	2.41936	2.44951	1.8232	2.20623	2.08744	2.47011	2.48409	1.63064	1.97101	2.18765	2.13526	2.30037	1.88458	1.31082	1.76213	1.55971
GL50803_15232	5.20283	5.67785	5.52415	5.52073	5.25973	6.3237	5.47718	5.89533	6.20406	6.00162	5.98624	4.97084	4.82642	5.64303	5.58798	6.05319	5.52958	5.70234	5.50801	5.68131
GL50803_32375	5.44705	5.9317	6.0037	5.69413	5.64705	6.50794	5.829	5.80287	6.3864	6.2626	6.32364	5.22413	5.31023	5.75486	5.7243	5.96613	5.89522	6.03839	5.79545	6.21429
GL50803_10530	7.39124	7.27747	7.25039	7.10677	7.25158	6.84965	7.39434	7.46583	6.94447	7.16933	6.52566	7.3453	6.91764	6.72145	6.97985	7.23469	7.21655	6.91475	7.40145	6.93063
GL50803_10529	5.49633	5.54292	5.59356	5.57891	5.46894	5.60753	5.47321	5.48166	5.50336	5.53008	5.80944	5.55188	5.68746	5.65102	5.50828	5.68901	5.52299	5.58424	5.59825	5.54385
GL50803_29229	3.02505	3.30242	3.54022	3.23685	3.02743	3.48932	3.18715	3.43964	3.1868	3.32875	3.53388	2.91192	3.26815	3.58328	3.23299	3.28397	3.30073	3.16772	3.13271	3.22379
GL50803_10527	7.95056	7.91685	7.87486	7.80372	7.97463	7.66853	7.85308	7.97105	7.66622	7.76711	7.49535	7.98512	7.759	7.66944	7.81398	7.92434	7.93291	7.75803	7.96499	7.71572
GL50803_17468	7.72221	7.85535	7.84272	7.7774	7.93088	8.30423	8.17059	8.34143	8.0953	8.33008	7.82344	7.92751	8.188	8.04815	8.01164	8.25004	8.12232	8.01341	8.149	8.01903
GL50803_10524	8.29626	8.3571	8.3647	8.27043	8.5316	9.26328	8.81324	9.22266	8.97326	9.22614	8.09023	7.96385	7.86469	8.25971	8.35131	9.08885	8.82545	8.72145	8.77544	8.86877
GL50803_29227	5.29443	5.4985	5.54112	5.30233	5.37641	5.66794	5.63476	5.49465	5.4857	5.72632	5.49953	5.35379	5.63135	5.38224	5.30807	5.46087	5.68387	5.55015	5.72123	5.54385
GL50803_10522	6.76789	6.8619	6.84399	6.85646	6.77167	7.10475	7.06568	7.07847	6.93539	7.11838	6.73135	6.69799	6.55911	6.75986	6.81676	7.19011	7.06421	6.91063	7.0058	6.96379
GL50803_10521	9.37974	9.61271	9.79553	9.75243	9.73356	10.6416	9.45744	10.2462	10.2652	10.2086	10.6401	9.63768	9.71333	10.3838	10.4157	10.2828	9.82234	9.90292	9.68447	10.1076
GL50803_30476	6.67423	6.8258	6.88443	6.98963	6.78765	7.58222	6.84074	7.12098	7.41839	7.30083	7.19875	6.67097	6.59531	7.05329	7.06675	7.27879	6.94964	7.08098	6.8442	7.2364
GL50803_2082	4.85369	5.21711	4.95647	5.03916	4.89693	5.26312	5.21249	4.74957	5.19758	5.29094	5.39752	5.04004	5.34771	5.05465	5.09612	5.1069	5.16895	5.28435	5.23598	5.18248
GL50803_26199	6.88833	7.35676	7.48766	7.29449	7.27049	8.13623	7.33815	7.91141	7.87494	7.94928	7.66624	6.98849	6.86766	7.6112	7.73466	7.90357	7.38419	7.33729	7.26784	7.54238
GL50803_8565	6.78635	6.62486	6.70662	6.82531	6.77027	6.72819	6.68898	6.97765	6.63252	6.6433	6.43818	6.81056	6.60535	6.80804	6.74903	7.07197	6.79812	6.74725	6.82491	6.77149
GL50803_8564	5.85931	6.2268	6.28456	6.30268	5.8259	6.47563	6.17776	5.57897	6.46601	6.35927	6.22376	5.62829	6.10687	5.90786	5.5807	6.04006	6.23991	6.64972	6.09502	6.62176
GL50803_14731	6.819	6.73235	6.73024	6.64266	6.69344	6.62022	6.80249	6.62025	6.58273	6.60518	6.45382	6.86282	6.83465	6.63639	6.66308	6.59307	6.71883	6.73212	6.79747	6.65105
GL50803_8560	9.07338	8.77253	8.87116	8.76196	9.0187	8.2966	8.87435	8.99167	8.4743	8.52385	8.12875	9.03519	8.82404	8.47744	8.74845	8.64817	8.71389	8.47736	8.91023	8.4091
GL50803_8559	10.0903	9.94097	9.94775	9.8591	10.0794	9.67911	10.2146	10.3004	9.85057	9.94554	9.35072	10.1141	9.71069	9.53616	9.83211	10.0306	10.0702	9.85412	10.1416	9.83391
GL50803_14730	7.99379	7.80942	7.82724	7.69906	7.98612	7.36224	7.88331	7.92038	7.53115	7.59183	7.05981	7.887	7.64981	7.36847	7.52285	7.59258	7.7816	7.54758	7.89481	7.43705
GL50803_8557	6.72565	6.56939	6.5851	6.54135	6.61851	6.74511	6.78097	6.58338	6.63973	6.63465	6.64767	6.66688	6.81116	6.6374	6.66652	6.61572	6.63951	6.66817	6.78055	6.61612
GL50803_8556	6.12374	6.47701	6.45984	6.34607	6.04172	6.74791	6.60621	6.24198	6.60662	6.66198	6.58369	6.12976	6.19662	6.4253	6.19747	6.57846	6.61879	6.61843	6.47008	6.70855
GL50803_112489	8.20094	8.10317	8.14556	8.11198	8.11092	8.46863	8.44771	8.23155	8.47966	8.3523	8.24481	8.41201	8.63544	8.38187	8.30857	8.39894	8.44495	8.46809	8.57052	8.49889
GL50803_5536	5.26313	5.58034	5.54673	5.41235	5.20283	5.76516	5.77842	4.76497	5.79046	5.57843	5.9202	5.15757	5.8031	5.37018	5.08243	5.16762	5.51636	5.78018	5.57304	5.74478
GL50803_5534	5.25679	5.15931	5.11217	5.10345	5.00547	5.45361	5.26165	4.5147	5.57191	5.29294	5.46083	4.93949	5.53523	5.23572	4.87961	5.05561	5.31923	5.44421	5.25196	5.53938
GL50803_5533	7.79148	7.71874	7.83643	7.85699	7.86562	8.06539	7.77542	7.98559	7.94446	7.89437	7.87044	7.73389	7.63829	7.83611	7.81553	7.90608	7.69552	7.76633	7.68217	7.86956
GL50803_5532	6.13301	6.0234	6.00165	5.94967	6.00654	5.49199	6.08064	5.92168	5.51733	5.58006	5.61906	6.39208	6.40133	6.04618	5.9371	5.80703	6.01988	5.74121	6.04672	5.64435
GL50803_17471	6.47829	6.37668	6.38821	6.62753	6.35875	6.58097	6.52416	6.23425	6.60253	6.55525	6.60999	6.29014	6.40237	6.3214	6.28078	6.38825	6.46387	6.71033	6.502	6.75873
GL50803_17472	8.61018	8.28548	8.31007	8.39152	8.49905	8.27572	8.61851	8.58798	8.42025	8.34293	7.75058	8.45203	8.25742	8.15253	8.18466	8.56067	8.53065	8.44563	8.63659	8.43579
GL50803_2947	4.86486	4.94651	4.67326	4.95681	4.5348	4.99726	5.13168	4.08982	5.30821	5.02111	5.11483	4.42877	5.01092	4.51655	4.00968	4.36593	4.95046	5.34678	5.01891	5.21085
GL50803_13194	6.13647	6.24215	6.3598	6.1509	6.21921	5.50529	5.69906	5.62019	5.4277	5.59148	7.2233	7.23111	7.38349	7.58378	7.28947	7.55472	8.09285	7.6371	7.56325	7.45495
GL50803_13156	6.66787	6.43048	6.47905	6.58704	6.67039	5.95166	6.53277	6.42081	6.2308	6.17425	6.0535	6.53676	6.40028	6.23758	6.18311	6.27639	6.33991	6.33713	6.5243	6.27735
GL50803_102022	6.35903	6.39376	6.41146	6.46148	6.38182	6.78929	6.41974	6.59376	6.80548	6.66739	6.69758	6.33299	6.43039	6.62426	6.54322	6.70612	6.48862	6.6178	6.39097	6.72438
GL50803_102023	7.21436	7.45418	7.50865	7.55356	7.39453	8.16865	7.31172	7.74317	7.93408	7.8641	8.00926	7.35211	7.44785	7.8109	7.71205	7.83474	7.49743	7.65879	7.29508	7.72231
GL50803_24590	7.1896	7.40889	7.2581	7.71748	7.1723	8.02824	7.1882	7.58991	7.79368	7.76603	7.77237	6.96699	6.9213	7.47367	7.41839	7.75381	7.28781	7.66033	7.02452	7.7435
GL50803_60539	4.64616	5.02586	4.87407	4.82375	4.82604	5.15472	5.0934	5.18922	4.84829	5.09172	5.03665	4.8794	4.81387	5.12524	5.01193	5.30065	4.85392	4.897	4.88935	4.98637
GL50803_91127	2.65244	3.46516	3.14095	2.82417	2.41936	3.34878	3.19682	2.70486	3.26342	3.36722	3.40247	2.5698	3.2214	3.12469	2.99058	3.19196	3.22962	3.33104	3.1881	3.58337
GL50803_27035	1.72753	2.05792	2.40128	1.4763	1.62023	1.63205	1.87226	1.34266	1.28032	1.84247	1.21245	0.592259	1.25367	1.17889	0.646642	1.55346	2.24663	1.68402	1.82561	1.77767
GL50803_16916	7.64702	8.32523	8.51431	7.9938	8.2786	9.79796	8.33929	9.20527	9.53071	9.34942	9.53226	7.94875	8.26378	9.2702	9.26313	9.46946	8.84442	8.98283	8.57889	9.2259
GL50803_15587	6.8446	6.74254	6.8474	6.70073	6.93903	6.68597	6.99822	6.96637	6.67677	6.81383	7.30837	7.72539	7.98852	7.59626	7.51586	7.08777	7.25287	6.96238	7.39296	6.96601
GL50803_16915	5.8197	6.4937	6.581	6.3633	6.24561	7.72127	6.34459	7.08523	7.2089	7.22432	7.31752	5.9414	6.02349	7.01507	7.0624	7.1624	6.56282	6.73971	6.19606	6.92493
GL50803_12139	7.81613	8.477	8.67953	8.29667	8.40761	9.87686	8.55701	9.42512	9.49651	9.51467	8.86971	7.75334	7.83239	8.73895	8.81259	9.40689	8.74893	8.86006	8.50295	9.14306
GL50803_15585	6.69471	6.69149	6.60137	6.66876	6.62007	7.28976	7.33378	7.1017	7.27875	7.21117	6.56556	6.58241	6.62435	6.57151	6.41113	7.15211	7.08562	7.17258	7.25313	7.156
GL50803_16914	7.80132	7.73606	7.79106	7.8691	7.68749	8.02478	7.80256	7.64046	7.96945	7.8287	7.87819	7.72834	7.64539	7.70781	7.60297	7.85795	7.79979	7.9066	7.75685	7.92227
GL50803_137696	7.92313	7.88355	7.80107	7.89262	7.76041	7.55476	7.92242	7.59121	7.63091	7.61957	7.6649	7.85105	7.85821	7.70156	7.55667	7.62677	7.79671	7.80742	7.78532	7.71077
GL50803_41626	6.27784	6.20023	6.23503	6.08873	6.28725	5.47631	5.96808	5.50386	5.49984	5.77434	6.3815	6.95641	6.8977	6.79095	6.75119	5.78176	6.11284	5.85081	6.19155	5.70278
GL50803_137676	5.95512	5.86911	5.86236	5.71217	5.94095	6.65645	6.84151	6.94355	6.65798	6.94549	5.78491	6.14358	6.18448	6.05375	6.17829	6.69392	6.73604	6.37357	6.90241	6.49369
GL50803_114797	4.44144	4.33862	4.51624	4.21825	4.24391	4.4911	4.97766	4.83959	4.53807	4.72194	4.59248	4.87704	5.15719	4.81233	4.73392	4.33317	4.5445	4.53627	4.78941	4.54729
GL50803_12119	2.86749	3.01347	2.93387	2.8763	2.81608	2.86179	3.42769	2.86206	2.62791	3.05484	2.73689	3.10996	3.17308	2.76082	2.71688	2.91926	3.22962	3.0223	3.13897	3.05879
GL50803_36315	4.96161	5.04452	5.23889	4.78337	5.20076	4.80623	5.40191	5.62358	4.84829	5.2086	4.91534	5.48985	5.49453	5.04861	5.37701	5.2241	5.41138	4.92182	5.41562	4.9306
GL50803_15581	7.45633	7.19636	7.10298	7.48334	7.47525	7.42601	7.52616	7.69976	7.53115	7.4048	7.24384	7.61491	7.31556	7.36422	7.41702	7.62237	7.38964	7.48754	7.41635	7.54536
GL50803_12116	6.69705	6.51095	6.4494	6.64172	6.6401	7.14922	7.17482	7.04858	7.14002	7.09679	6.91058	7.1301	7.04122	6.93054	6.94999	7.04845	6.88489	7.0051	6.98944	7.04745
GL50803_21792	5.02767	4.87185	4.84704	4.89182	4.8421	4.87618	5.58596	5.07772	5.04438	5.03789	4.9859	5.46176	5.52949	5.09332	4.84759	4.83469	5.13691	5.07902	5.53319	5.04847
GL50803_16912	4.47825	4.04938	4.16867	4.14576	4.21131	4.36541	5.16405	5.07278	4.51736	4.48716	4.21068	5.22041	5.19155	4.72411	4.54713	4.34636	4.64813	4.53359	4.88935	4.42991
GL50803_114793	6.3037	6.02965	6.12681	6.08735	6.1829	6.49132	6.79297	6.78188	6.6277	6.53343	6.60999	6.97585	7.05994	6.81606	6.74033	6.56935	6.61801	6.59997	6.79549	6.49983
GL50803_4959	5.82257	5.65779	5.87133	5.99753	5.76404	6.61205	6.49607	6.19272	6.67132	6.58574	6.36284	6.21451	6.16855	6.20942	6.06098	6.38266	6.41217	6.57736	6.39947	6.63229
GL50803_13787	6.88559	6.56724	6.56727	6.55741	6.71322	6.63946	7.24402	7.22096	6.76944	6.7743	6.51277	7.38157	7.27893	6.86157	6.93388	7.02659	7.13186	6.95989	7.27319	6.85655
GL50803_16910	5.6986	5.74784	5.652	5.76152	5.69941	6.40994	6.28015	6.34803	6.23926	6.33619	6.11776	5.86956	5.87433	6.1114	6.11243	6.24591	6.05345	6.10492	6.04922	6.21429
GL50803_4964	3.95375	4.03286	4.11681	3.9529	3.85825	4.67894	4.64859	4.25598	4.83161	4.43741	3.9708	4.08434	4.34948	4.06248	3.74864	4.18682	4.5735	4.67898	4.70541	4.69117
GL50803_32815	6.77752	6.83417	6.71786	6.91838	6.65986	7.19098	7.23291	7.23042	7.11783	7.15126	6.87229	7.04218	6.92057	7.00964	6.96126	7.2641	7.09121	7.14166	7.17416	7.07754
GL50803_21799	4.35304	4.89945	4.64738	4.8171	4.32231	5.86142	5.53164	4.46653	5.90782	5.69793	5.74138	4.22842	4.86343	4.93203	4.43844	5.02926	5.27086	5.72602	5.07387	5.64157
GL50803_15103	5.45815	5.41013	5.52131	5.69595	5.46894	6.43449	5.91492	6.09619	6.35368	6.18182	6.04939	5.60279	5.37146	5.91784	5.8907	6.26079	5.8901	5.95868	5.83165	6.10366
GL50803_10051	5.41893	5.41492	5.45123	5.51868	5.34671	6.35221	5.98351	6.07287	6.32318	6.31961	5.9187	5.57974	5.66667	5.86553	5.73747	6.10554	5.86294	5.97062	5.82098	6.03762
GL50803_15104	6.13877	6.20669	6.12305	6.43566	6.13591	7.05661	6.65784	6.85853	6.98714	6.88382	6.67729	6.29545	6.28793	6.6038	6.47542	6.97656	6.57563	6.73329	6.36383	6.8649
GL50803_114787	10.4901	10.6073	10.664	10.4427	10.7466	11.1168	11.0869	11.4257	10.8406	11.2625	10.6017	10.9798	11.0871	10.8264	11.0845	11.3377	11.187	10.8867	11.2859	11.0103
GL50803_10055	7.2236	6.87875	6.91404	6.90903	7.20888	6.69664	7.08337	7.10956	6.90116	6.82975	6.17047	6.92759	6.65984	6.46099	6.61514	6.87325	6.98185	6.86443	7.14607	6.80351
GL50803_10056	3.69695	3.63347	3.77824	4.00651	3.73755	4.65924	4.09293	4.38914	4.36729	4.41188	4.22534	3.66426	3.80696	4.09801	4.11433	4.37561	4.25326	4.15528	4.12352	4.19259
GL50803_17223	6.45448	6.92368	7.13314	6.66135	6.76256	8.28829	7.20983	7.60411	8.01909	7.89701	7.93651	6.70333	6.79688	7.61273	7.66171	7.73888	7.28391	7.49824	7.03966	7.65025
GL50803_15105	5.26944	4.80533	4.89622	4.85657	5.16716	5.07665	5.30919	5.59801	5.0895	5.11451	4.99734	5.63809	5.52179	5.28023	5.30807	5.35225	5.45706	5.20569	5.53675	5.13194
GL50803_10062	5.84529	5.64562	5.74279	5.61196	5.78219	5.65606	6.11545	5.78334	5.7182	5.77862	5.66279	6.20889	6.27654	5.8995	5.91215	5.89384	6.16565	5.94664	6.21619	5.84713
GL50803_10063	5.49274	5.21528	4.96488	5.55112	5.34295	6.01349	5.77197	6.1275	6.0988	6.04853	5.80944	5.73257	5.68574	5.94086	5.83462	5.91059	5.9155	6.00297	5.79644	6.02062
GL50803_15106	8.94499	9.40898	9.51302	9.31129	9.26996	10.5616	9.54774	10.0357	10.249	10.183	10.2761	9.37239	9.47856	9.92135	9.92063	10.0729	9.55983	9.78041	9.39813	9.966
GL50803_17224	8.06024	7.9761	7.87597	7.97375	8.09732	8.33561	8.5178	8.63943	8.26432	8.4449	7.95386	8.22246	8.20011	8.08108	8.15552	8.47054	8.38075	8.27854	8.44064	8.25756
GL50803_10073	5.24188	5.62097	5.59085	5.31183	5.29515	6.19277	5.86883	6.06791	6.07774	6.16555	5.77332	5.4475	5.39271	5.77146	5.73309	5.98101	5.71747	5.7892	5.74811	5.83746
GL50803_21803	6.67105	6.87122	6.93023	6.8344	6.70592	7.35245	7.30168	7.16111	7.26484	7.24047	6.94494	6.99286	6.97372	6.99322	7.00548	7.11115	7.0817	7.02529	7.12809	7.07446
GL50803_17227	8.67246	8.46723	8.52288	8.56286	8.58087	8.67967	8.94681	8.91609	8.72478	8.66832	8.51543	8.94349	8.76455	8.62481	8.73729	8.75127	8.70809	8.66744	8.82118	8.62424
GL50803_6757	6.39989	6.15229	6.22281	6.1939	6.34755	6.3212	6.86594	6.91415	6.50422	6.53004	6.04939	6.85804	6.60262	6.35605	6.56308	6.72834	6.72243	6.59161	6.88993	6.50748
GL50803_114778	6.13185	6.36188	6.40992	6.39826	6.42421	6.9463	6.59163	7.03784	6.53631	7.07546	7.00564	6.96255	7.10892	7.11168	7.19638	6.72771	6.78026	6.49086	6.88295	6.79916
GL50803_114777	9.77374	9.91283	10.0649	10.0501	10.0213	11.0376	10.1052	10.6045	10.8215	10.8261	10.8804	10.259	10.3273	10.8523	10.9261	10.8707	10.5785	10.6542	10.4919	10.8238
GL50803_112692	4.92742	5.06091	5.11217	4.9416	4.89693	5.33443	5.71259	4.95687	5.39212	5.47479	5.32224	4.67976	5.21798	4.81945	4.57185	5.04755	5.57013	5.56729	5.73989	5.6007
GL50803_50142	3.74607	3.97351	4.13926	3.78578	3.88949	4.68285	4.98883	4.63356	4.63417	4.63949	5.45254	5.39234	5.45061	5.44568	5.3372	4.65549	4.75046	4.78197	4.87254	4.59686
GL50803_50143	8.55848	8.79826	9.07736	8.92649	8.81107	7.18204	7.2223	7.27842	6.90648	7.18879	11.9794	11.9137	11.9714	12.1671	12.1693	8.18635	8.05106	7.93862	8.09407	8.05155
GL50803_15034	5.58338	5.61127	5.75011	5.53499	5.67571	5.48305	5.96949	5.81031	5.51733	5.69943	5.73968	6.23495	6.377	6.06726	6.12584	5.7286	5.94786	5.70949	6.00191	5.62199
GL50803_16823	7.66069	7.5138	7.44322	7.45897	7.6496	7.40427	7.5319	7.78682	7.33209	7.55273	7.68006	8.07157	8.02402	7.92412	7.94083	7.65156	7.57797	7.4089	7.66628	7.39646
GL50803_15035	7.92846	7.99434	7.9859	8.19707	8.13202	8.57024	7.95339	8.40129	8.39138	8.38384	8.52608	8.31042	8.28525	8.59118	8.60794	8.35535	8.06446	8.14087	7.95771	8.28784
GL50803_16824	8.07833	8.97645	9.24054	8.50142	8.83684	9.9912	8.82983	9.55238	9.62336	9.69729	10.0504	8.63789	8.83029	9.73759	9.82634	9.50868	8.9866	8.97852	8.79787	9.24306
GL50803_16826	6.62584	6.79491	6.87554	6.54438	6.58551	6.59452	6.83147	6.85278	6.58107	6.91076	7.16873	7.41493	7.5885	7.38295	7.44137	6.6507	6.76776	6.4113	6.74148	6.50443
GL50803_16827	6.4792	6.57938	6.51813	6.3368	6.51965	6.4902	6.57413	6.5303	6.3759	6.61	6.65219	6.77231	6.8669	6.84424	6.7609	6.59168	6.56443	6.39736	6.62698	6.45231
GL50803_15039	6.49096	6.39779	6.53093	6.46148	6.58551	6.33492	6.40314	6.5321	6.31621	6.49833	6.59972	6.94743	6.78005	6.80446	6.86655	6.5623	6.47245	6.27589	6.47874	6.35398
GL50803_15041	5.56467	5.48338	5.54673	5.32361	5.58797	5.7522	5.64714	6.07411	5.48748	5.63784	5.87908	6.08441	5.86676	6.05977	6.07661	5.82717	5.46912	5.35439	5.61182	5.37862
GL50803_15042	4.50346	4.88342	5.03842	4.68814	4.75149	5.57425	4.70722	4.90221	5.24243	5.27282	5.59292	4.62733	4.97473	5.22237	5.35724	5.07357	4.96756	4.98206	4.80327	4.9374
GL50803_28954	5.77603	5.90132	5.89572	5.84073	5.77244	6.43912	6.14444	6.27677	6.28592	6.32744	6.62205	6.14848	6.15866	6.27945	6.40564	6.22463	6.01871	5.97853	6.03586	6.16101
GL50803_16829	5.90869	6.0585	6.02797	5.89544	6.01482	6.00571	5.89429	6.20067	5.8005	6.01742	6.26573	6.5202	6.49274	6.38271	6.52182	6.22642	5.94169	5.94765	5.97066	5.97944
GL50803_9778	7.6238	7.43427	7.49928	7.33755	7.58109	6.97528	7.56864	7.54913	7.02675	7.13129	7.60777	8.57334	8.45297	7.98747	8.22066	7.43246	7.68891	7.39678	7.87737	7.28657
GL50803_9779	10.9564	11.0543	11.1513	10.9488	11.1915	11.1936	11.2373	11.4718	11.027	11.3476	11.5771	11.8137	11.9521	11.8441	11.9329	11.4233	11.3737	11.0599	11.52	11.1197
GL50803_9780	8.99886	9.11764	9.07809	9.01363	9.05918	9.35723	9.29306	9.54949	9.15796	9.3535	9.30775	9.39247	9.09368	9.44323	9.55742	9.44236	9.17715	9.02818	9.14949	9.10363
GL50803_9782	6.3037	6.34441	6.36616	6.14161	6.40272	5.8318	6.26301	6.32328	5.85653	6.09281	6.03836	6.45835	6.40656	6.204	6.47934	6.32385	6.19083	5.97458	6.19231	5.95281
GL50803_15045	7.03451	6.95087	6.98292	6.67245	6.99575	6.37775	6.91213	6.90376	6.37781	6.56438	6.75005	7.47355	7.3621	7.04345	7.25019	6.63735	6.85304	6.49224	6.82151	6.32831
GL50803_15046	10.408	10.6041	10.6622	10.3407	10.4655	10.1649	10.4746	10.6486	9.98571	10.3577	10.5718	11.0857	10.9748	10.7509	10.9949	10.4492	10.3934	9.98027	10.3872	9.97747
GL50803_9788	5.76564	5.60988	5.63892	5.82921	5.69056	5.65606	5.54683	5.85273	5.63254	5.59473	5.86354	6.14554	5.95656	5.95223	6.09377	5.72355	5.7741	5.6339	5.72436	5.71339
GL50803_16830	4.8254	5.24247	5.1642	5.13321	4.8918	5.65407	5.10114	4.93798	5.55845	5.34783	6.07928	5.38737	5.73483	5.69617	5.76987	5.26983	5.12172	5.31278	5.00869	5.35
GL50803_8471	7.93244	7.87141	7.83242	7.97113	7.94334	7.96705	7.86903	8.0168	8.00304	7.98806	8.0254	7.93802	7.70522	8.01716	8.11489	8.23038	7.98332	8.03442	7.97137	8.10367
GL50803_101138	6.75369	7.40328	7.63387	7.12507	7.24052	8.57472	7.4001	7.95032	8.36143	8.19494	8.68055	7.18125	7.2852	8.3506	8.40525	8.09429	7.52161	7.62582	7.26784	7.85825
GL50803_8468	6.44521	6.40824	6.25744	6.16013	6.40452	6.10955	6.59071	6.6529	6.32119	6.24412	6.59596	7.13653	7.01473	6.66333	6.94243	6.46208	6.48777	6.30526	6.73271	6.32831
GL50803_97072	5.21596	5.35638	5.23889	5.21393	5.15007	5.93537	5.76224	5.44962	5.80478	5.79564	6.45797	6.06379	6.29923	6.14434	5.98389	5.60368	5.82993	5.82034	5.80827	5.85913
GL50803_12109	7.02397	6.95854	7.01667	7.08479	7.08448	7.50043	7.31893	7.53033	7.32516	7.34727	7.29511	7.32204	7.17236	7.46406	7.47975	7.63284	7.33657	7.27846	7.26068	7.44742
GL50803_12108	8.91426	9.02685	9.07954	9.25748	9.11325	10.0886	9.23768	9.68539	9.99877	9.88122	10.7983	10.0663	10.1576	10.619	10.6043	9.91889	9.67871	9.86716	9.52397	9.96246
GL50803_12105	8.03668	8.01997	7.87318	8.17675	8.01237	8.33994	7.9746	8.20864	8.33628	8.25745	8.59589	8.41323	8.38407	8.56179	8.50198	8.40387	8.12096	8.28493	8.1011	8.31706
GL50803_12102	11.531	11.5776	11.7157	11.6139	11.7522	11.8738	11.4597	11.8764	11.6285	11.7489	11.6287	11.4062	11.2177	11.4756	11.7284	11.8683	11.5	11.4531	11.5912	11.5828
GL50803_17499	4.84244	5.08314	5.20735	5.0161	4.99354	5.16314	5.17632	4.93526	5.18669	5.15684	5.58347	5.30718	5.58224	5.46848	5.45081	5.12806	5.19199	5.10635	5.30721	5.04637
GL50803_17498	4.7819	5.03833	5.17149	4.90442	4.79063	5.48305	5.23845	4.72143	5.49984	5.23588	5.7035	4.98626	5.3302	5.23572	5.10631	4.98987	5.18156	5.43849	5.11256	5.3534
GL50803_15576	4.0979	4.2485	4.20461	4.26788	3.65512	4.52633	4.10837	4.07507	4.43142	4.37082	4.77957	4.35262	4.55198	4.4309	4.55211	4.12692	4.36071	4.4733	4.19738	4.37079
GL50803_12095	6.2642	6.25021	6.19628	6.28591	6.22738	6.56835	6.2328	6.47144	6.47945	6.40344	6.761	6.68994	6.52004	6.76539	6.85653	6.5229	6.22069	6.27909	6.27778	6.28003
GL50803_12094	5.63482	6.04621	6.10034	5.96179	5.60533	5.96777	5.49882	5.10943	6.01018	5.73517	6.43187	5.66982	6.28111	5.93759	5.79108	5.24715	5.70004	5.88171	5.7368	5.95505
GL50803_12093	7.47466	7.24468	7.32412	7.30879	7.40448	7.13073	7.42446	7.39831	7.14509	7.12063	7.49182	7.87284	7.85285	7.62039	7.7714	7.42781	7.35572	7.23291	7.52372	7.23456
GL50803_21971	5.05716	5.43391	5.387	5.12515	5.14144	5.54663	5.33129	4.67327	5.40345	5.58497	5.84468	5.16534	5.46071	5.41078	5.20441	5.27673	5.34937	5.56073	5.47127	5.61775
GL50803_12091	8.61618	8.16417	8.24167	8.09214	8.55938	7.7331	8.49498	8.71274	7.97579	8.12764	7.82505	8.92988	8.59933	8.17177	8.55283	8.15693	8.36309	8.05747	8.51879	7.85376
GL50803_15574	8.00266	8.19512	8.28175	8.5256	8.39315	9.58955	8.07363	9.02786	9.30024	9.17189	9.64932	8.24255	8.10158	9.32074	9.35801	9.18653	8.59494	8.93372	8.27232	9.15333
GL50803_12089	6.69939	6.80224	6.91621	6.88537	6.72409	7.69054	7.08532	7.27681	7.58148	7.39738	7.84733	7.21015	7.29652	7.72021	7.46729	7.44631	7.12426	7.34611	7.00194	7.39852
GL50803_15573	5.53528	5.82782	5.8869	5.80923	5.51973	6.41817	5.99186	5.7168	6.43322	6.217	6.65851	5.76996	6.20865	6.36823	6.00219	5.87575	6.01871	6.24917	5.83165	6.30042
GL50803_17497	6.23116	6.10171	5.94116	6.06366	6.11844	6.22663	6.28242	5.91065	6.2695	6.20111	6.50278	6.65314	6.74659	6.51238	6.33232	6.10165	6.27271	6.34557	6.39947	6.42189
GL50803_12082	5.04249	4.92653	4.92666	4.88229	4.8421	5.10023	5.1492	5.43236	4.9978	5.21705	5.36258	5.55039	5.56549	5.49093	5.5904	5.39732	5.12608	4.96823	5.20945	5.16518
GL50803_12081	7.67582	7.64526	7.71834	7.74841	7.58587	7.76985	7.74157	7.48176	7.85066	7.80648	8.27183	8.20609	8.29601	8.27175	8.14938	7.69443	7.69625	7.78364	7.74689	7.83322
GL50803_114392	4.4673	4.8029	4.7187	4.32995	3.86874	4.90658	4.90585	4.03499	4.94966	4.67672	4.99449	4.33551	5.19155	4.52528	4.47559	4.35943	5.0059	5.10092	4.81895	5.02096
GL50803_12074	4.55261	4.72278	4.84248	4.88547	4.40029	4.84512	4.62015	4.38117	4.82038	4.67978	4.83159	4.31821	4.47834	4.51655	4.50669	4.51065	4.5639	4.82865	4.4168	4.88438
GL50803_15569	4.9564	4.81985	4.76757	4.74182	4.90205	4.88638	5.02995	4.94611	4.83161	4.90564	4.80256	5.22413	5.24395	5.06067	5.08243	5.05962	4.93316	4.84172	5.04081	4.89607
GL50803_12071	4.42268	4.76839	4.7187	4.7383	4.39667	4.96873	5.00267	4.01452	5.04679	5.02592	4.92135	4.32516	4.73285	4.41689	4.43844	4.43239	4.93316	5.0661	4.8209	5.08571
GL50803_17495	5.82543	5.77541	5.61509	5.81925	5.66822	5.99318	6.07411	5.76355	6.18667	5.97696	5.98624	5.51893	5.63492	5.76226	5.75052	5.92165	6.1205	6.19506	5.99847	6.15712
GL50803_17494	5.44147	5.26032	4.99803	5.29517	5.20283	5.04966	5.31364	5.1381	4.9928	5.03072	4.77957	5.11811	4.84812	4.89883	4.92636	5.02721	5.07063	5.20063	5.08526	5.08571
GL50803_12066	4.22462	4.24491	4.13182	4.21319	4.21543	4.34582	4.67993	4.33239	4.27983	4.27697	4.33303	4.49804	4.40492	4.19965	4.41678	4.12309	4.37909	4.3568	4.62963	4.30914
GL50803_15567	10.0508	9.68022	9.80273	9.53681	9.9818	9.11802	9.82557	9.93936	9.31081	9.39853	8.77781	9.87596	9.55679	9.18446	9.47776	9.54659	9.6608	9.38281	9.84052	9.28725
GL50803_12063	7.79221	7.97691	7.9859	8.14356	8.01089	9.06415	7.97811	8.85264	8.67131	8.72755	8.81099	7.5519	7.34857	8.49976	8.56396	8.95139	8.33466	8.48259	8.13869	8.71963
GL50803_12062	5.70637	5.7236	5.6546	5.73353	5.71983	5.61164	5.80076	6.01865	5.56014	5.76284	5.65198	5.6367	5.50822	5.59823	5.76774	5.88256	5.62658	5.43993	5.54973	5.52439
GL50803_15566	6.86072	6.82939	6.8811	7.01601	6.88063	7.13716	6.77534	7.13468	6.98462	6.98807	6.86763	6.70333	6.48386	6.84859	6.89523	7.066	6.72099	6.79952	6.65018	6.85655
GL50803_12059	5.58844	5.72489	5.60437	5.72999	5.40191	6.20777	6.499	5.44389	6.41654	6.17966	6.02585	5.6367	6.06115	5.80051	5.42663	5.81417	6.16671	6.28946	6.24332	6.28093
GL50803_12058	6.87941	6.8246	6.7474	6.83027	6.78972	6.92584	7.17053	7.07044	7.05935	6.95941	6.67818	6.88709	6.9029	6.8804	6.76947	6.99291	7.0204	7.0541	7.03001	6.98256
GL50803_12057	4.91405	5.29536	5.09312	5.19609	4.97424	5.72781	5.27539	4.9434	5.61964	5.57021	5.6965	4.97305	5.31023	5.28023	5.06512	5.24715	5.23297	5.47808	5.3564	5.48157
GL50803_12056	2.86749	3.16517	2.91664	3.09006	2.77206	3.41607	3.37759	2.92921	3.17803	3.18973	2.76392	2.82636	3.15329	3.19201	2.76911	2.97128	3.30073	3.2019	3.13271	3.28911
GL50803_12055	6.1445	6.23765	6.24886	6.40715	6.25962	6.62835	6.30158	6.28641	6.64053	6.4273	6.57609	6.2331	6.40656	6.42996	6.26723	6.55308	6.44481	6.58191	6.30935	6.52415
GL50803_29744	3.65256	3.23903	3.30885	3.42362	3.47463	2.86179	3.33448	3.43964	2.71536	2.97739	3.3138	4.11273	3.92253	3.35754	3.66841	2.92806	3.20511	2.95976	3.60477	2.70172
GL50803_15564	7.14165	7.39078	7.40898	7.15769	7.45625	7.90231	7.77944	8.16983	7.64251	8.021	8.2615	8.0392	8.02606	8.29968	8.61688	7.99673	7.80183	7.42418	7.8242	7.62587
GL50803_103454	7.25682	8.48004	8.73372	7.98121	8.36818	9.93445	8.0769	9.38681	9.33936	9.41457	8.91279	7.13455	7.23548	8.59714	8.72302	9.18951	8.28851	8.45221	7.92683	8.79652
GL50803_17492	6.25256	6.49898	6.55757	6.31689	6.26856	6.59763	6.75014	6.38339	6.57106	6.65889	6.55303	6.53825	6.78568	6.51567	6.34097	6.32884	6.62957	6.48671	6.74353	6.51356
GL50803_13452	7.32811	7.53191	7.46413	7.61478	7.28769	8.14086	7.4705	7.22764	8.05006	7.86309	8.00608	7.07604	7.4392	7.56539	7.28723	7.59465	7.61835	7.90115	7.45104	8.02916
GL50803_94646	6.65828	6.44772	6.47317	6.79685	6.62394	6.85138	6.38424	6.68402	6.77309	6.74612	6.79251	6.31216	6.15244	6.64342	6.67681	6.96965	6.56603	6.6996	6.36449	6.72962
GL50803_13455	6.77752	6.55644	6.4494	6.7178	6.5655	6.69277	6.76969	6.61856	6.73024	6.66507	6.38586	6.63787	6.59439	6.50468	6.38347	6.72013	6.69409	6.8277	6.78155	6.80351
GL50803_94653	7.1846	7.42836	7.52722	7.42492	7.23445	7.80255	7.31449	7.31863	7.69724	7.53383	7.44823	6.99667	7.14757	7.23784	7.16423	7.34766	7.32903	7.43643	7.23424	7.50239
GL50803_94654	7.10505	7.32191	7.22524	7.2927	7.30951	7.3671	7.04711	7.32228	7.21588	7.3318	7.19441	7.04586	6.92422	7.28678	7.2677	7.33241	7.04362	7.0433	6.96321	7.17292
GL50803_13220	7.49456	7.57569	7.6133	7.45416	7.44534	7.4854	7.37798	7.11137	7.5147	7.425	7.37123	7.16537	7.336	7.18718	7.15199	7.09169	7.2946	7.31795	7.35076	7.35045
GL50803_3007	7.45125	7.45457	7.38019	7.55306	7.48806	7.91358	7.58115	7.77166	7.81999	7.84413	7.58522	7.50142	7.32554	7.58117	7.63323	7.83181	7.60904	7.65201	7.59605	7.67218
GL50803_94658	6.88628	7.0279	7.02171	7.16884	6.95572	7.71746	7.05576	7.3134	7.58811	7.54058	7.46993	6.84057	6.97864	7.28293	7.20588	7.52529	7.2946	7.46345	7.09948	7.51269
GL50803_32879	6.86211	6.66762	6.87331	6.82448	6.84787	7.06262	7.00854	6.99016	7.15182	7.06439	7.15667	6.87885	6.90512	6.91485	6.94999	7.19968	7.2328	7.21962	7.26391	7.18727
GL50803_94662	4.07405	4.67568	4.61569	4.45091	4.10443	4.65527	4.85183	3.59247	4.65644	4.81393	4.81876	4.08024	4.73951	4.38847	4.0169	4.01157	4.7673	4.80883	4.75517	4.7361
GL50803_17484	6.44149	6.61865	6.56727	6.62372	6.44451	7.14285	6.80249	6.85566	7.01879	7.04078	6.76936	6.53301	6.50353	6.77091	6.71615	7.08482	6.79196	6.91887	6.75275	6.94252
GL50803_3549	4.90866	4.92205	4.94802	4.85657	4.69662	5.17983	5.45319	4.68303	5.44058	5.05684	4.82198	4.74339	5.17201	4.83708	4.5118	5.02311	5.19407	5.56336	5.47993	5.40506
GL50803_3546	8.10594	7.84681	7.93225	7.83534	8.00526	7.64668	7.87844	7.84014	7.6445	7.66814	7.46634	8.12331	7.97519	7.63155	7.74122	7.85045	7.88839	7.74273	8.02306	7.6793
GL50803_17483	7.38979	7.4252	7.37547	7.5042	7.47096	7.7467	7.34686	7.71886	7.57565	7.61439	7.55991	7.54373	7.45646	7.72401	7.81294	7.6805	7.3919	7.42671	7.33073	7.51572
GL50803_1770	4.0979	4.43291	4.52195	4.71702	4.19056	5.22073	4.26353	4.5292	4.79193	4.91086	5.21371	4.31821	4.4091	4.80518	4.71629	4.60424	4.49481	4.71729	4.39604	4.78221
GL50803_17482	8.46576	8.51205	8.42154	8.62488	8.54923	8.76026	8.42425	8.69113	8.60906	8.62156	8.25586	8.09995	7.96671	8.17489	8.33805	8.78528	8.51225	8.65146	8.46794	8.65536
GL50803_21943	8.35459	8.01971	8.13443	7.91849	8.3456	7.51639	8.29387	8.37443	7.69571	7.72885	7.41291	8.47857	8.07422	7.65162	8.04115	8.03466	8.21728	7.89984	8.40731	7.78057
GL50803_17480	5.85512	5.9439	5.93689	5.70498	5.73853	5.83356	6.11034	5.59111	5.68455	5.87253	5.8431	5.83103	6.11329	5.78787	5.54369	5.72985	6.15716	5.98247	6.12372	5.89687
GL50803_13914	7.22252	7.48145	7.65286	7.35775	7.42417	7.94443	7.4605	7.74589	7.78612	7.77857	7.95386	7.41696	7.60544	7.86604	7.88473	7.85882	7.70538	7.55487	7.65567	7.69612
GL50803_21942	9.6027	10.1912	10.3457	9.80486	10.1071	10.9049	10.1298	10.8622	10.5107	10.7757	12.139	11.5101	12.0022	12.1641	12.2604	10.934	10.6595	10.2978	10.6433	10.5224
GL50803_5425	4.83962	4.77337	4.84704	4.71702	4.92735	4.06951	4.59113	4.71827	4.04923	4.31682	5.08567	5.71416	5.73317	5.30578	5.29329	4.62062	4.7561	4.45358	4.88004	4.45859
GL50803_17478	7.27419	7.56854	7.61997	7.42492	7.31719	8.15253	7.46601	7.57164	8.06441	7.87114	8.20191	7.46257	7.63562	8.01755	7.83557	7.84929	7.48984	7.62833	7.32662	7.73278
GL50803_11354	9.28085	9.27998	9.30817	9.22565	9.44509	9.69068	9.70189	10.0365	9.49265	9.74946	9.85262	10.0942	10.1839	10.0308	10.144	10.2418	10.1712	9.8294	10.1446	9.91403
GL50803_11355	7.19735	7.13093	7.19519	7.10473	7.11508	7.16467	7.32445	7.15059	7.14058	7.1595	7.12184	7.21624	7.32444	7.12107	6.99729	7.1777	7.32903	7.22711	7.38541	7.24465
GL50803_11356	4.27569	4.1901	4.03932	4.04118	4.26788	4.25422	4.31323	4.01966	4.06359	4.20659	4.04429	4.07613	4.34076	4.17213	4.26743	4.26879	4.31182	4.18974	4.26191	4.27013
GL50803_11359	10.89	10.9723	10.9289	10.9918	10.9169	11.068	10.8846	11.2818	10.984	11.1254	10.8303	10.9287	10.816	10.9586	11.0892	11.2045	10.946	10.8776	10.8007	10.9287
GL50803_15406	6.11442	6.24752	6.46578	6.1693	6.11624	6.74043	6.44327	6.18816	6.58853	6.59873	6.8072	6.38378	6.42421	6.56306	6.49493	6.36737	6.31627	6.36153	6.33616	6.54585
GL50803_94582	8.08043	8.00549	8.08226	7.99895	7.98792	8.08028	8.01817	8.18479	8.00273	8.06934	8.05168	8.32717	8.2658	8.27435	8.29082	8.28536	8.14236	7.99159	8.09407	8.0854
GL50803_11363	0.888935	1.80906	1.07538	1.4071	0.289716	1.17989	1.24842	0.582028	1.40581	1.00838	1.78736	0.545432	0.920659	0.369411	-1.61088e-05	0.830145	1.56324	1.45382	1.33032	1.30285
GL50803_11364	7.80676	7.81093	7.68565	7.99712	7.8528	8.42437	7.69929	8.115	8.32838	8.23709	8.24751	7.73878	7.5559	8.09727	8.16976	8.28942	7.95236	8.17008	7.79079	8.23517
GL50803_17476	7.92513	8.42276	8.47255	8.14489	8.08557	8.76557	8.36496	8.28486	8.59079	8.60354	9.2673	8.06069	8.28922	8.76636	8.80817	8.44028	8.21012	8.24493	8.14997	8.38337
GL50803_60562	7.57705	7.95241	8.04755	7.85374	7.85543	8.53527	8.0495	8.24698	8.40952	8.32911	8.51145	7.84562	7.82928	8.26428	8.31114	8.22369	7.91287	7.94544	7.7758	8.07464
GL50803_3559	3.21148	3.11111	3.14095	3.34255	3.00858	3.49822	3.64795	3.10407	3.41292	3.44839	3.33198	3.08562	3.12309	3.078	2.9307	3.06204	3.60542	3.53783	3.13271	3.28911
GL50803_17474	6.47466	6.61795	6.71412	6.54438	6.61696	6.95764	6.72615	6.75899	6.78973	6.7949	6.68438	6.5882	6.52871	6.76263	6.73924	6.8641	6.56844	6.58515	6.63254	6.67839
GL50803_135231	5.16946	5.39405	5.52699	5.18838	5.66221	4.55647	4.82405	5.42656	4.21272	4.97702	4.39917	4.82652	4.94913	4.90553	5.04761	4.99825	5.34563	4.57068	4.84982	4.36743
GL50803_13225	6.45817	6.24394	6.42066	6.25302	6.42243	6.01039	6.47339	6.51125	6.09298	6.18506	6.04664	6.60543	6.50841	6.21348	6.29272	6.30116	6.46042	6.24917	6.51289	6.13262
GL50803_3021	8.09827	7.86121	7.81392	7.75973	8.06577	7.27106	7.78666	7.76822	7.466	7.49484	7.0127	7.75076	7.71369	7.36726	7.42857	7.62542	7.71047	7.55619	7.85876	7.47224
GL50803_114440	8.71625	8.74142	8.73157	8.67725	8.81988	8.63346	8.69975	8.9532	8.41886	8.72792	8.34916	8.77327	8.53674	8.50335	8.7713	8.7725	8.6423	8.52454	8.66818	8.58269
GL50803_21924	6.82758	6.73936	6.80823	6.65949	6.69418	6.67718	6.96255	6.91208	6.71289	6.77	6.59126	6.95976	6.91176	6.7764	6.93959	6.74649	6.82316	6.69781	6.82102	6.64066
GL50803_114442	2.4149	3.01347	2.91664	2.60996	2.39054	3.13718	2.66766	2.48444	2.72743	3.23203	2.85471	2.03831	2.4316	2.62125	2.64417	2.64808	2.89367	2.73548	2.83399	2.8243
GL50803_12993	2.48892	2.96205	3.09573	2.46428	2.44762	3.03079	2.7876	2.57109	3.01033	3.01664	2.5936	2.47303	2.80576	2.68495	2.21274	2.83752	3.13765	3.03752	2.87208	2.98186
GL50803_107659	4.89512	4.78575	4.82873	4.67716	4.81795	4.24367	5.04608	5.04781	4.42773	4.64889	4.15051	4.96418	4.86038	4.49894	4.67126	4.67653	5.02236	4.54694	4.90963	4.60828
GL50803_104994	2.78762	3.40866	3.11096	3.27619	3.16144	3.30887	3.14785	3.34444	2.91854	3.75727	3.043	2.86501	3.1433	3.078	3.20798	3.16987	3.39764	3.17462	2.92376	2.93728
GL50803_115337	1.88932	2.24163	1.93775	2.42981	2.17082	2.00106	1.4876	2.67908	1.82072	2.39764	2.19735	2.03831	2.18103	2.29362	2.26217	2.28674	2.62473	1.66455	1.69572	1.98462
GL50803_60565	5.43212	5.54	5.55511	5.51663	5.30097	5.71641	5.88983	5.07772	5.83577	5.62995	5.7035	5.19218	5.4343	5.17601	5.15619	5.42089	5.51138	5.83891	5.68318	5.78181
GL50803_7296	5.5698	5.32789	5.39946	5.37434	5.61002	4.85901	5.37875	5.41685	4.97519	5.12577	4.54652	5.21854	4.87253	4.64223	4.99009	5.08148	5.29428	5.01511	5.41433	4.80223
GL50803_115338	1.48866	2.12179	2.47376	2.48121	2.04699	1.66404	1.24842	1.66507	1.70339	1.94774	1.59007	1.73866	1.92506	2.16549	1.93646	1.98319	2.19779	1.86554	1.67863	1.35801
GL50803_7287	7.32003	7.57248	7.55254	7.53188	7.57069	7.99365	7.72205	8.14032	7.80333	8.06115	7.69987	7.69386	7.57229	7.90878	8.04424	7.97194	7.78333	7.59978	7.63782	7.7477
GL50803_7285	5.26313	4.82944	5.0777	4.82043	5.22341	4.50441	5.22198	5.27562	4.64057	4.83878	4.40347	5.28597	5.04622	4.55967	4.86769	4.66078	5.0661	4.7078	5.21983	4.53537
GL50803_14413	5.34712	5.28494	5.43014	4.82375	5.24168	4.38473	5.05673	5.39524	4.43142	4.75423	4.06073	5.19218	5.0728	4.75412	4.77707	4.84866	5.07289	4.71965	5.04748	4.41047
GL50803_103365	7.77346	7.62714	7.69768	7.6559	7.69451	7.70694	7.81869	7.50945	7.77853	7.62514	7.5719	7.52839	7.56482	7.36726	7.36706	7.6362	7.69038	7.80214	7.85994	7.76151
GL50803_60567	4.57657	4.4915	4.54456	4.468	4.46394	4.63926	4.53511	4.08982	4.35178	4.60772	4.24945	4.35601	4.5406	4.30477	4.18652	4.39479	4.70458	4.69586	4.67126	4.53836
GL50803_13539	8.27315	8.09051	8.18613	8.0495	8.28791	7.46625	8.09284	8.16345	7.47274	7.65887	7.78273	8.51529	8.46656	8.0218	8.16814	7.77897	7.85432	7.58949	7.96961	7.4699
GL50803_16443	8.4501	8.38319	8.43181	8.53905	8.43874	8.81649	8.49081	8.76613	8.72196	8.67925	8.77346	8.69163	8.73386	8.81766	8.83853	8.80512	8.56857	8.57447	8.5507	8.65019
GL50803_4097	4.4963	4.43291	4.3783	4.40729	4.57058	4.26469	4.48867	3.96203	4.22555	4.48015	4.18592	4.44162	4.69229	4.30477	3.79975	4.13455	4.62983	4.65451	4.63849	4.44591
GL50803_41942	8.98422	9.00783	9.08317	9.16211	9.05875	9.29363	8.83428	9.06954	9.12526	9.09606	8.9222	8.49059	8.28809	8.75967	8.87548	9.12063	8.79344	8.90198	8.84303	9.02673
GL50803_60569	7.4401	7.43663	7.38803	7.49172	7.27542	7.63462	7.7738	7.39336	7.61435	7.56767	7.96809	7.9013	8.0663	7.82907	7.75369	7.65356	7.69075	7.79852	7.76471	7.81978
GL50803_16444	5.89105	5.83973	5.94542	5.86028	5.71547	6.00571	6.23749	5.91065	5.84273	6.065	5.88216	6.06067	6.11457	5.9747	5.7243	6.03497	5.98792	6.05157	6.1472	6.07822
GL50803_9259	5.20503	5.04246	5.01432	5.21393	5.27558	5.20179	5.53355	5.59973	5.09184	5.19155	5.01713	5.61276	5.38213	5.3209	5.40753	5.32918	5.45187	5.27314	5.50074	5.12599
GL50803_14915	6.41989	6.38321	6.3292	6.19133	6.2735	6.01969	6.28808	6.25076	6.01141	6.08936	5.71739	6.26054	5.84995	5.78606	6.15394	5.99469	6.03618	5.88065	6.08533	5.93592
GL50803_9262	7.08788	7.19079	7.30852	7.10131	7.19018	7.41489	7.14643	7.24037	7.43459	7.33568	7.33621	7.26853	7.2536	7.18167	7.31018	7.25363	7.16188	7.1622	7.19083	7.22531
GL50803_14916	6.69783	6.7349	6.66466	6.91059	6.65533	7.09891	6.64642	6.86569	7.03406	6.90946	6.94568	6.58603	6.52486	6.90903	6.71836	7.03375	6.71522	6.92502	6.65947	7.01027
GL50803_14917	5.434	5.43862	5.35538	5.37886	5.3983	5.54234	5.64185	5.50569	5.475	5.53854	5.20141	5.52648	5.00816	5.35557	5.16596	5.66157	5.3807	5.38892	5.52125	5.46439
GL50803_9266	6.22792	6.32419	6.38821	6.28832	6.02775	6.24921	6.54606	5.8426	6.40625	6.28186	5.90359	5.92663	6.02757	5.85519	5.60485	6.02372	6.4086	6.47348	6.38374	6.41215
GL50803_9270	8.08908	8.12793	8.07597	8.11266	8.00318	8.45555	7.93691	8.19648	8.30516	8.30107	8.22063	7.85555	7.79496	8.04815	8.15061	8.25398	8.05192	8.07947	7.98316	8.10292
GL50803_31576	1.05408	0.997259	0.644244	0.952649	0.671535	1.95008	1.98808	1.20492	1.70339	1.79811	1.08965	1.33269	1.64234	1.13395	1.29526	1.59826	1.96463	1.68402	1.77826	1.96699
GL50803_9272	6.04864	5.9317	5.92832	5.87156	6.13156	6.13972	6.14569	6.15465	6.06234	6.01984	5.96892	6.1814	6.10559	6.05375	6.15721	6.02578	5.99746	5.96466	6.13237	5.93024
GL50803_32766	5.81107	5.47881	5.58268	5.6405	5.60689	5.31693	5.80709	5.38132	5.40908	5.39885	5.42741	5.8456	5.8345	5.52397	5.46408	5.35225	5.68387	5.51931	5.69279	5.43422
GL50803_9274	5.64942	6.00022	6.02997	5.96931	5.5412	6.14964	5.88386	5.46479	5.98526	5.84826	5.80294	5.60422	5.84225	5.78242	5.55365	5.5968	5.9355	5.97853	5.71496	6.00234
GL50803_28779	6.55783	6.73745	6.70286	6.70974	6.55255	6.72629	6.52608	6.7279	6.71213	6.67354	6.60906	6.64136	6.52197	6.68199	6.66423	6.69004	6.52702	6.50598	6.45948	6.57233
GL50803_9276	8.44824	8.30903	8.30014	8.5284	8.48442	9.45246	9.17	9.70248	9.27412	9.28395	10.337	9.50009	9.42283	10.1388	10.0761	9.01976	8.99853	8.80401	8.91355	8.95446
GL50803_35487	7.12897	7.3476	7.39582	7.37597	7.1364	7.97663	7.71198	7.62957	8.02766	7.81798	8.44568	7.94452	8.02572	8.14087	7.96015	7.81974	7.6659	7.81296	7.51502	7.83261
GL50803_15120	7.90769	7.67683	7.58903	7.62434	7.9365	7.22422	7.78905	7.88417	7.38592	7.35447	7.16936	7.92579	7.7639	7.42437	7.64899	7.65819	7.79603	7.55817	7.87009	7.46362
GL50803_10125	4.60014	4.65424	4.63689	4.44229	4.36368	4.45041	4.72403	4.04511	4.33215	4.44102	4.7696	4.70395	5.21082	4.57657	4.48603	4.27571	4.57987	4.40747	4.6274	4.46174
GL50803_10122	4.31692	4.52437	4.43386	4.21825	4.20305	4.36541	4.6521	3.86819	4.22129	4.35176	4.46241	4.29008	4.80755	4.42624	4.26136	4.04432	4.5445	4.17949	4.67342	4.3196
GL50803_102813	7.74844	7.95351	7.8743	8.21837	7.87735	9.2281	8.37244	9.12817	8.97436	9.06831	8.94599	8.34587	8.26753	8.91094	8.92308	8.91131	8.4543	8.59471	8.09809	8.71204
GL50803_94868	4.21156	4.14854	4.32051	4.12975	4.24391	4.13944	4.52364	4.13793	4.17796	4.18522	3.98236	4.16012	4.4421	4.10385	3.85718	4.04837	4.46071	4.29481	4.6274	4.25205
GL50803_60576	6.4018	6.20761	6.22456	6.23191	6.21921	6.47563	6.75259	6.46956	6.45153	6.39508	6.34505	6.51945	6.63598	6.49138	6.28826	6.31045	6.6734	6.39071	6.76393	6.41946
GL50803_60573	7.10151	6.90225	7.02473	6.91215	6.94771	6.59866	7.21816	7.06423	6.74293	6.86445	6.76351	7.41818	7.25127	7.03431	7.04485	6.78637	6.92921	6.70795	7.10348	6.69924
GL50803_40591	8.08848	8.21904	8.3856	8.25913	8.24352	8.20648	7.84466	8.02928	7.92232	8.08327	9.70954	9.43845	9.75506	9.55346	9.49483	13.5994	13.4119	13.3475	13.4471	13.4678
GL50803_115202	5.79073	5.95928	6.0098	5.97828	5.757	5.93373	6.05564	5.81771	5.84826	6.06149	5.99909	5.77124	5.86067	5.90953	5.85087	6.31967	6.21967	6.04781	6.20728	6.21989
GL50803_14127	5.61512	5.48642	5.55232	5.64802	5.67421	6.01504	5.85973	5.93808	5.95991	5.78147	5.8143	6.10676	5.96651	6.0836	5.97835	5.94785	5.88239	5.86154	5.90513	5.75509
GL50803_14126	5.66067	5.95271	5.88468	6.02088	5.78772	6.33492	5.93382	5.63368	6.27876	6.16882	6.31339	5.75589	5.96935	6.14576	5.95223	6.00409	6.11941	6.27989	6.06821	6.28182
GL50803_27747	5.05716	4.86953	4.81949	4.72415	5.09306	4.38473	4.96075	5.10943	4.47145	4.72787	3.92963	5.14585	4.95772	4.74294	4.80652	4.57371	4.8696	4.62458	4.87442	4.28444
GL50803_6153	5.95382	5.62786	5.6572	5.39905	5.90701	4.68675	5.38299	5.55967	4.87837	5.1808	4.22534	5.31941	5.09371	4.52528	5.01914	5.53908	5.56532	5.49884	5.7795	5.18057
GL50803_21088	2.90041	2.83442	3.34794	2.81084	2.8052	1.95008	2.17566	2.87347	1.0689	2.02676	1.9609	3.22586	3.43315	2.70045	3.08975	2.42995	3.1027	2.01142	2.68791	1.83712
GL50803_17249	8.60873	9.5714	9.84105	9.12269	9.40208	10.7477	9.35747	10.2275	10.3054	10.3396	10.3327	8.79923	8.95179	10.0644	10.0774	10.1956	9.51245	9.6418	9.24192	9.93161
GL50803_3643	8.7093	9.10016	9.02078	9.13495	8.97537	8.86954	8.51201	9.06985	8.6117	8.74864	8.65258	7.67359	6.9716	7.62344	8.21557	8.79508	8.18684	8.53077	7.96102	8.66051
GL50803_17250	7.34814	7.50709	7.46709	7.25689	7.46405	7.03689	7.33979	7.15118	7.03466	7.16388	7.15922	7.11565	7.02702	7.02049	7.0091	7.09169	7.22419	7.06807	7.21992	7.08267
GL50803_17251	7.21436	7.42441	7.4619	7.53544	7.39635	8.0862	7.42755	7.63167	7.92264	7.81311	7.8556	7.25359	7.26575	7.71354	7.57696	7.81767	7.39732	7.7057	7.28594	7.8059
GL50803_94478	5.92877	6.30969	6.34216	5.98423	6.08172	6.58411	6.19473	6.09131	6.38545	6.39601	6.62112	6.05963	6.35335	6.40653	6.39737	6.0431	6.08064	5.95868	6.05254	6.10366
GL50803_28614	4.20279	4.27683	4.4399	3.87176	4.48454	3.68909	4.02946	4.5364	3.42037	3.87407	3.42804	4.37622	4.49415	4.00748	4.26743	3.76861	4.40083	4.03531	4.15784	3.37853
GL50803_8716	6.42084	6.15515	6.09077	6.54438	6.48513	6.25972	6.17409	6.3097	6.30618	6.27883	6.36505	6.57004	6.48683	6.40535	6.56308	6.26514	6.19083	6.26865	6.23165	6.15907
GL50803_14765	7.87079	7.72357	7.70523	7.89578	7.83285	7.89559	7.61307	7.71014	7.80973	7.74464	7.90234	7.88318	7.82303	7.94297	7.96342	7.7971	7.55674	7.63241	7.54451	7.68471
GL50803_14764	6.22467	6.26443	6.10985	6.38483	6.21819	6.60897	6.3293	6.34086	6.63893	6.5792	6.26809	5.97271	5.96226	6.29612	5.98204	6.433	6.31722	6.58774	6.15958	6.63439
GL50803_8713	5.97972	5.9949	5.96859	6.32278	5.88393	6.47901	6.10394	5.9299	6.51905	6.41633	6.4053	5.67527	5.79673	5.93595	5.73528	6.20756	6.11941	6.39071	5.9161	6.44755
GL50803_14763	5.02518	4.81261	4.80551	4.58227	4.73725	4.61901	5.11394	4.91054	4.81474	4.716	4.23019	4.8604	4.89356	4.30477	4.58162	3.82625	4.17551	4.20667	4.31817	4.33687
GL50803_8711	5.34911	5.34471	5.35217	5.4299	5.33162	5.31189	5.51822	5.34694	5.33014	5.42096	5.15877	5.32635	5.30351	5.25684	5.22013	5.35878	5.31733	5.3665	5.46256	5.24051
GL50803_17253	2.85634	2.76611	2.91664	2.92661	2.74953	2.94225	3.28098	2.74269	3.10589	3.13728	2.97524	3.07741	2.89187	3.02975	3.00517	2.96274	2.92402	2.80828	3.26454	2.96419
GL50803_8708	7.82259	7.62336	7.56227	7.42547	7.80649	6.65148	7.22289	7.38989	6.76871	6.89373	6.78922	7.5163	7.27035	7.04041	7.21218	7.34396	7.37827	7.01763	7.24045	6.90192
GL50803_8707	8.14995	7.9261	7.94718	7.86386	8.1145	7.40841	7.91073	7.9684	7.41513	7.55897	7.36187	8.05077	7.79736	7.52625	7.69696	7.68635	7.86283	7.61919	7.95305	7.5161
GL50803_17254	9.05993	9.55477	9.7095	9.50935	9.47865	10.5172	9.62905	10.1336	10.2333	10.2203	10.516	9.95037	10.1463	10.4739	10.4916	10.0821	9.73418	9.72648	9.68279	9.90212
GL50803_8705	4.68446	4.97705	4.75793	4.73478	4.71708	4.91989	4.95791	4.74647	4.96248	4.9795	4.90323	4.42554	4.47036	4.76522	4.42765	4.73288	4.98446	4.96823	4.83061	4.98198
GL50803_8704	6.15704	6.14654	6.03597	6.1456	6.14241	5.95166	5.95105	5.89393	6.02981	6.14355	5.69825	5.55631	5.46071	5.58368	5.55861	6.0682	5.9355	6.02509	5.88291	6.07205
GL50803_14762	6.31086	6.4194	6.34539	6.39268	6.28432	6.41934	6.30605	6.50209	6.41747	6.53681	6.28918	6.05755	5.78874	6.24948	6.31339	6.64471	6.26285	6.26461	6.18627	6.31704
GL50803_8702	5.73859	6.10764	6.1747	6.12015	5.84329	6.79562	6.14444	6.08027	6.5819	6.63465	6.64585	5.72471	5.8031	6.24684	6.20381	6.30876	6.20944	6.33637	6.02153	6.42754
GL50803_17255	7.79586	8.12987	8.12274	8.14854	8.11285	8.83681	7.93294	8.55824	8.62669	8.65361	8.45427	7.76903	7.63651	8.32333	8.39039	8.69711	8.23176	8.31491	7.98512	8.479
GL50803_17256	5.37861	5.22622	5.31649	5.33063	5.37825	5.13773	5.62585	5.33254	5.09184	5.29094	5.43793	6.01199	6.05449	5.53265	5.62152	5.28361	5.49294	5.35743	5.81219	5.2239
GL50803_4928	6.69392	6.58576	6.58374	6.56835	6.71467	6.01349	6.51067	6.56766	6.03831	6.23375	6.27398	6.95808	6.90067	6.6038	6.77267	6.57986	6.56684	6.33944	6.57655	6.25845
GL50803_13775	5.10502	5.08113	5.08929	4.7277	5.07732	4.24367	4.95791	5.11905	4.44245	4.54199	4.45413	5.55779	5.45264	4.95158	5.14964	4.66342	4.98206	4.60173	4.9547	4.53238
GL50803_13776	4.7279	4.66767	4.80083	4.64747	4.60862	4.38473	4.59844	4.50373	4.32025	4.41555	4.43744	4.82897	4.81071	4.43553	4.33251	4.28601	4.86178	4.73373	4.70963	4.39077
GL50803_13777	5.49633	5.48186	5.60437	5.56111	5.4127	5.9039	5.78804	5.3284	5.71062	5.61405	5.86978	5.42018	5.52757	5.51085	5.47198	5.53043	5.84719	5.59842	5.77247	5.60641
GL50803_94440	6.98165	7.77817	7.99875	7.39731	7.70003	8.90887	7.50445	8.2894	8.60599	8.47229	8.86542	7.17645	7.15629	8.45592	8.58688	8.47166	7.77814	7.86401	7.46886	8.13238
GL50803_31331	5.37861	5.15359	5.11217	4.92932	5.40372	4.61492	5.20772	5.54725	4.64057	4.95698	4.7696	5.74428	5.92043	5.42017	5.34295	4.86937	5.20235	4.92387	5.34561	4.69385
GL50803_7309	8.58551	8.40019	8.37971	8.41429	8.54801	7.97544	8.50668	8.47688	8.03557	8.10021	8.21329	8.91988	8.82873	8.4274	8.58111	8.34224	8.44015	8.24575	8.5621	8.16537
GL50803_16135	5.8467	5.72103	5.69306	5.55312	5.65161	5.93701	6.21032	5.90371	5.99902	5.99549	6.22011	6.62597	6.83309	6.40298	6.28078	5.82717	6.1981	6.09767	6.34837	6.07102
GL50803_7306	6.56212	6.40021	6.30291	6.40604	6.56872	5.98528	6.50776	6.45918	6.26847	6.16227	6.0076	6.5882	6.30597	6.19171	6.34957	6.38666	6.43166	6.37657	6.44755	6.31965
GL50803_21331	7.07892	7.08059	7.06927	7.21005	7.22223	7.53813	7.14393	7.5712	7.40107	7.36923	7.39141	7.15858	6.93946	7.36301	7.44271	7.6315	7.19181	7.2242	7.12809	7.2919
GL50803_21330	4.734	5.29882	5.23889	5.23654	4.98874	5.97257	5.37663	5.16389	6.02248	5.83597	5.85571	4.94175	5.13213	5.58577	5.18531	5.50124	5.53287	5.58553	5.19149	5.6894
GL50803_13667	6.77973	6.67628	6.6491	6.65856	6.73846	6.37292	6.52608	6.59463	6.41747	6.3988	6.36615	6.6175	6.49864	6.34624	6.45164	6.51123	6.52867	6.40692	6.6649	6.44357
GL50803_4602	6.32204	6.11746	6.01386	6.23691	6.06129	6.05027	6.3249	5.90649	6.18339	6.11784	5.89902	6.0195	6.1942	5.92939	5.9218	6.16166	6.1646	6.2136	6.32522	6.21242
GL50803_13668	7.39365	7.22118	7.19697	7.28126	7.34422	7.12644	7.40792	7.38442	7.17404	7.22955	6.97127	7.37028	7.23666	7.20902	7.25935	7.49155	7.33751	7.27926	7.39982	7.28034
GL50803_17574	8.13273	8.04619	7.95353	8.04488	8.00318	8.05374	8.22147	8.18193	8.01756	8.02702	7.94133	8.22988	8.25713	8.10747	7.99392	8.1836	8.12559	8.09136	8.17418	8.06845
GL50803_4606	9.4494	9.35633	9.44103	9.13578	9.49069	8.78843	9.34367	9.36475	8.76377	9.00873	9.11705	9.92007	9.89848	9.42833	9.61355	9.12339	9.2427	8.94398	9.38321	8.8932
GL50803_94463	10.3545	10.3032	10.2201	10.5123	10.3257	10.3171	10.1504	10.3526	10.2102	10.2115	10.1997	10.0619	9.961	10.0723	10.1353	10.4889	10.2567	10.3316	10.1712	10.3701
GL50803_9545	2.27128	2.65177	2.35085	2.20366	1.28648	2.44951	2.69519	0.525284	2.71536	2.59205	2.54768	1.46439	2.27559	1.63103	1.09156	0.792081	2.61235	2.91925	2.52535	2.87246
GL50803_21327	6.71721	6.88106	6.7559	6.90668	6.70006	7.10548	6.90109	6.67996	7.20026	7.0772	7.03437	6.63718	6.75564	6.84946	6.65847	6.88629	6.91038	7.12884	6.83988	7.1594
GL50803_17577	5.53178	5.9428	6.04591	5.89386	5.70673	6.66636	5.78963	5.93399	6.40813	6.34778	6.52763	5.36394	5.48268	5.9937	5.9765	6.21478	5.90793	6.13795	5.81708	6.22361
GL50803_9541	6.11909	6.06257	6.08307	5.99458	6.34191	5.96296	6.13317	6.43339	5.89984	6.13131	5.83356	6.2331	6.07567	6.12294	6.2642	6.18479	6.1804	5.79593	6.12372	5.87103
GL50803_14978	6.6242	6.71304	6.73639	6.60743	6.6378	6.82863	6.88399	6.42178	6.89983	6.83044	6.57418	6.53076	6.54113	6.51676	6.50523	6.59997	6.68231	6.69061	6.771	6.64759
GL50803_103943	6.61761	7.327	7.60794	7.02975	7.35871	8.37026	7.07553	7.91487	7.97769	8.03002	7.89967	6.65727	6.79369	7.73768	7.8041	7.88589	7.28147	7.44395	7.12178	7.66194
GL50803_115232	3.14893	3.72885	4.01524	3.75827	3.4469	4.88638	3.96307	3.61983	4.8119	4.54534	4.81554	2.96626	3.83207	3.91088	4.07338	3.87713	4.21286	4.49827	4.0017	4.62805
GL50803_2538	5.27991	5.53561	5.50986	5.32829	5.18616	5.45361	5.67506	4.87124	5.64213	5.45885	5.60231	5.45385	5.90424	5.37742	5.20441	4.88754	5.55081	5.70592	5.64849	5.60356
GL50803_16180	7.51375	7.42283	7.42734	7.68953	7.54394	7.77214	7.56165	7.84413	7.74255	7.64132	7.75732	7.69587	7.60817	7.87033	7.84928	7.99175	7.71987	7.76433	7.60088	7.79532
GL50803_40067	7.9839	7.99007	7.94027	8.01321	8.09398	8.3931	8.12451	8.31028	8.3034	8.28433	8.00749	8.0155	7.95819	8.11725	8.11111	8.30048	8.19412	8.1718	8.15885	8.22987
GL50803_22291	8.5033	8.82998	8.85345	8.68504	8.75969	9.75614	8.94753	9.50077	9.45197	9.44927	9.32572	8.52908	8.48622	9.09734	9.23265	9.49865	9.03158	9.04992	9.01936	9.21029
GL50803_3903	6.47192	6.63584	6.61345	6.50042	6.47315	7.14001	6.85759	6.83611	7.04314	6.97132	6.92637	6.36452	6.42421	6.68394	6.68929	6.9335	6.72674	6.77702	6.71814	6.87439
GL50803_33030	6.95448	6.9963	6.97461	6.78922	6.94213	6.80282	7.12318	7.07044	6.91244	6.93337	6.86216	7.30677	7.38455	7.10151	7.17395	7.05198	7.17666	6.88771	7.25925	6.8004
GL50803_12830	9.6322	9.43613	9.38516	9.53428	9.5542	9.37998	9.52826	9.64007	9.3928	9.50446	9.2118	9.7799	9.62775	9.64051	9.66169	9.63375	9.62344	9.52635	9.61423	9.52131
GL50803_36515	7.25576	7.31894	7.32167	7.38443	7.18599	7.8021	7.49175	7.41939	7.79009	7.6846	7.89089	7.39855	7.47401	7.63911	7.54922	7.63251	7.51581	7.72227	7.43618	7.79563
GL50803_3983	8.23009	8.1118	8.1218	8.29218	8.18858	8.61798	8.57449	8.47102	8.57877	8.60113	8.4934	8.61131	8.61997	8.5878	8.50069	8.4937	8.52736	8.59085	8.52956	8.59977
GL50803_3985	5.95382	6.1243	6.06167	6.29072	6.03708	6.74884	6.08845	6.25294	6.59596	6.44629	6.27398	5.66161	5.75631	6.04011	5.93519	6.41746	6.08064	6.33483	6.08289	6.46571
GL50803_16502	4.4151	4.57944	4.57234	4.468	4.65177	4.99412	4.60933	4.98345	4.89719	4.9894	4.44581	4.13267	4.25051	4.60977	4.61053	4.94287	4.69874	4.76835	4.58446	4.96209
GL50803_7680	6.19623	6.08578	6.1945	6.32395	6.15532	6.71011	6.56203	6.43821	6.64848	6.62198	6.34169	6.0762	5.91603	6.13725	6.34241	6.57637	6.2932	6.41203	6.44503	6.48365
GL50803_7679	7.30166	7.28621	7.18713	7.31175	7.20629	7.46851	7.50347	7.29655	7.59142	7.53636	7.29453	7.38656	7.4077	7.26545	7.25096	7.36559	7.50246	7.55982	7.43523	7.51572
GL50803_14510	6.71026	6.73426	6.69656	6.817	6.76326	7.03918	6.85454	6.96837	6.96309	6.95563	6.86529	6.81242	6.66334	6.88719	6.80117	7.05751	6.84646	6.95388	6.78455	6.92835
GL50803_7677	2.30446	2.55097	2.40128	2.69949	2.15377	2.41233	2.72221	2.59886	2.8758	2.78623	2.70935	2.28629	2.58719	2.50251	2.28626	2.63739	2.68504	2.72612	2.41617	2.556
GL50803_14509	6.20395	6.12137	6.08692	6.24808	6.10075	6.57887	6.33259	6.41399	6.57857	6.31569	6.47033	6.26597	6.13237	6.37428	6.44764	6.47114	6.2217	6.29659	6.30657	6.45863
GL50803_101168	7.3922	7.53594	7.63387	7.62481	7.61029	8.17595	7.51992	7.92724	7.99464	7.98497	7.78726	7.54708	7.431	7.71783	7.78521	8.01956	7.73279	7.87729	7.60823	7.93593
GL50803_16503	4.86207	5.4005	5.44223	5.07026	5.21727	6.21318	5.45722	5.60144	6.18558	6.00772	6.18179	4.89583	4.99154	5.68842	5.71101	5.91392	5.52299	5.76426	5.48976	5.93478
GL50803_14507	6.24511	6.28898	6.03198	6.21935	6.21921	6.55134	6.12053	6.57816	6.4624	6.45077	6.36505	6.18427	6.04513	6.47908	6.53947	6.71123	6.17935	6.263	6.16649	6.3412
GL50803_16504	7.8808	8.41899	8.49158	8.45477	8.27983	9.93946	8.43169	9.24562	9.52769	9.4211	9.62016	8.20114	8.27155	9.2565	9.22663	9.32272	8.67054	9.01057	8.41394	9.24523
GL50803_4410	9.74202	9.69145	9.68284	9.86456	9.8642	10.3056	10.1006	10.4343	10.1106	10.2865	9.41074	9.42729	9.22642	9.53373	9.59709	10.2891	10.0639	9.99362	9.8664	10.0369
GL50803_34141	8.23602	8.03819	8.01301	7.99122	8.15148	7.63563	8.05748	7.94931	7.74255	7.82249	7.37068	7.90479	7.75203	7.5553	7.59997	7.92021	8.05278	7.94089	8.149	7.9079
GL50803_16506	5.5124	5.54729	5.33606	5.56707	5.48095	5.50308	5.88685	5.41685	5.73025	5.55195	5.30854	5.6297	5.52179	5.28538	5.25717	5.51591	5.71458	5.74816	5.82487	5.69744
GL50803_4405	7.02272	6.922	6.94942	6.99627	6.92213	6.89668	7.16007	6.94422	7.04615	6.9531	6.81691	7.07398	7.09861	6.85812	6.73268	7.04137	7.14534	7.14078	7.28064	7.00596
GL50803_16507	7.95644	8.64162	8.8185	8.55413	8.52353	10.6487	8.67209	9.71344	10.1172	9.91698	10.0006	7.95184	8.13476	9.48926	9.5551	9.78918	9.01933	9.42384	8.65213	9.72363
GL50803_16508	6.98294	6.88854	6.89217	7.119	6.96247	7.27624	7.04711	6.93609	7.29049	7.16552	7.18569	6.80808	6.96806	6.96463	6.92815	7.16566	7.05224	7.23001	6.9864	7.3073
GL50803_114912	6.57916	6.62348	6.653	6.76523	6.49023	6.9927	6.63581	6.38638	7.08772	6.8765	6.92637	6.41587	6.62255	6.59554	6.49364	6.73901	6.69556	6.97182	6.65073	6.96934
GL50803_16498	6.43214	6.88452	6.97773	6.84179	6.79729	7.16956	6.38	6.90376	6.89047	6.86781	6.47749	5.54743	5.26715	6.12868	6.30309	6.74774	6.25591	6.46224	6.04422	6.5384
GL50803_94224	5.82114	5.62373	5.60167	5.78727	5.97412	5.76331	5.8352	6.01994	5.80904	5.80268	5.4104	5.84318	5.54665	5.48647	5.68859	5.83772	5.66453	5.73071	5.79148	5.71999
GL50803_16500	7.39124	7.3031	7.24695	7.54704	7.37811	7.5273	7.29326	7.27197	7.63652	7.54394	7.22573	7.07191	7.14005	7.23585	7.1691	7.49747	7.46597	7.61444	7.37616	7.58924
GL50803_15085	5.27154	5.2797	5.10077	5.28797	5.3087	5.16593	5.28901	4.91883	5.19758	5.30091	5.17396	5.22969	5.17692	5.05465	5.00832	5.1583	5.29428	5.39927	5.35774	5.38195
GL50803_9952	3.90592	3.7891	3.83437	4.21319	3.88949	3.98972	3.8141	3.61983	4.09654	3.88471	3.7854	3.66973	3.78783	3.65661	3.65921	3.6828	3.7925	4.18974	3.85728	4.04072
GL50803_15084	4.19396	4.24132	4.28738	4.27761	4.4111	4.37026	4.62015	4.39707	4.0778	4.49413	4.22534	4.60181	4.62563	4.16656	4.37807	4.28601	4.6602	4.35983	4.43218	4.3196
GL50803_9948	1.62621	1.90294	2.18805	1.77981	2.08347	1.75596	1.79803	1.49819	1.24717	1.98779	1.59007	1.9331	2.12117	2.09689	1.87423	1.35888	2.16428	1.64481	1.11854	1.48733
GL50803_16501	3.21148	3.41505	3.44728	3.49204	3.25236	2.44951	2.01017	2.13216	1.31273	1.92729	4.35985	4.49496	4.65408	4.70887	4.43306	4.25836	4.77842	4.17606	4.29313	4.02802
GL50803_60596	1.39936	1.72929	1.83143	2.03044	2.00957	1.78534	1.54924	1.74179	1.46468	1.94774	1.91341	1.69642	2.23851	2.25216	2.05339	1.19352	2.39845	1.74092	1.57161	1.27446
GL50803_32097	4.49271	4.3914	4.45788	4.15106	4.35997	4.18976	4.23099	4.18448	3.68462	4.16352	3.84989	4.39945	4.43392	4.2946	4.03123	4.00327	4.54124	4.07273	4.3071	3.84706
GL50803_96306	6.06688	6.00974	6.02797	6.25548	5.93847	5.99318	6.22692	5.93943	6.19213	5.99426	6.11907	6.1148	6.27882	6.03858	5.88084	6.18479	6.18667	6.23521	6.19456	6.16198
GL50803_96324	6.17845	6.25288	6.14542	6.41267	6.11514	6.78475	6.42694	6.25948	6.67288	6.53343	6.64312	6.19758	6.12984	6.28845	6.29124	6.48239	6.39602	6.54445	6.30309	6.64274
GL50803_4540	7.50664	7.1945	7.24004	7.13714	7.4317	7.15556	7.86714	7.63167	7.37685	7.37349	6.57227	7.50066	7.49628	6.96463	6.98538	7.54116	7.87194	7.64333	8.1283	7.5784
GL50803_4538	6.60602	6.52209	6.46578	6.08042	6.64163	6.03964	6.67263	6.90097	6.03467	6.41266	5.66638	6.67845	6.52004	6.23359	6.40289	6.49947	6.76916	6.34709	6.76697	6.18504
GL50803_17121	9.79468	10.176	10.2841	9.97281	10.2527	10.9697	9.89482	10.7155	10.8108	10.7812	10.518	9.54076	9.33114	10.2213	10.6073	10.9285	10.2369	10.4277	10.1007	10.6377
GL50803_112428	5.98228	5.8158	5.85785	5.89859	5.91968	5.55519	5.84445	5.25614	5.7847	5.6252	5.48336	5.46018	5.95084	5.35801	5.08586	5.51299	5.85509	5.98345	5.9414	5.93251
GL50803_6633	9.17301	8.96303	8.93273	9.18925	9.19145	8.96372	8.96141	9.10234	8.99651	8.97192	8.8527	9.10169	9.02729	8.97506	9.0111	9.06996	8.97245	9.00622	8.97291	9.02766
GL50803_17123	7.13878	7.08109	6.97461	7.29509	7.07828	7.64868	7.39749	7.25353	7.68182	7.54604	7.42672	7.04639	7.07711	7.27713	7.08489	7.52746	7.29266	7.53791	7.29823	7.60821
GL50803_14261	7.62462	7.40328	7.39037	7.35085	7.48508	7.37377	8.09542	7.84377	7.55801	7.51597	6.93457	7.83805	7.88658	7.36969	7.26315	7.40592	7.78574	7.59175	7.9914	7.46126
GL50803_27925	10.1327	10.6188	10.7769	10.5632	10.6588	12.1348	11.0576	11.6905	11.751	11.8299	11.1143	10.1704	10.2961	11.0422	11.0071	11.5913	11.1237	11.2191	10.9926	11.4467
GL50803_101189	4.18063	4.39786	4.30735	4.29207	4.29923	4.61901	4.39105	4.58926	4.80907	4.72194	4.87872	4.52846	4.57075	4.77988	4.77707	4.67914	4.57031	4.64211	4.41423	4.63923
GL50803_17125	2.05442	2.18296	2.52013	2.28305	1.84933	2.33495	2.39296	1.88398	2.3284	2.6178	1.98407	2.10441	2.63078	2.60487	2.10849	2.11237	2.39845	2.45854	2.60892	2.28424
GL50803_17126	6.28305	5.93948	5.86909	6.06927	6.24762	5.62592	6.28015	6.19727	5.81754	5.98934	5.57777	6.36621	6.41073	6.01089	5.98757	5.9359	6.13355	6.08033	6.30588	6.05023
GL50803_6647	5.14906	4.89945	5.01836	4.90128	5.05683	4.21697	4.80522	5.1381	4.46785	4.54534	4.01647	5.11811	4.85427	4.50336	4.747	4.53678	4.89025	4.64956	4.86312	4.2773
GL50803_17127	6.2642	6.25911	6.18193	6.37693	6.22024	6.65546	6.38106	6.54554	6.58273	6.6164	6.20046	6.07311	5.97358	6.31638	6.27025	6.63197	6.32672	6.45589	6.27423	6.57597
GL50803_101194	6.60519	6.5463	6.64518	6.70073	6.62084	6.71489	6.75178	6.61006	6.71061	6.6084	6.77269	6.80684	6.6962	6.83987	6.75982	6.87097	6.61801	6.66082	6.68054	6.66342
GL50803_6455	7.25417	7.28708	7.36836	7.29389	7.17177	7.40545	7.38539	7.10654	7.39919	7.35351	7.26291	7.26131	7.3567	7.2648	7.21454	7.27578	7.25436	7.30031	7.38277	7.3156
GL50803_17129	5.58338	5.5675	5.47497	5.58871	5.27558	5.48305	5.72099	4.92158	5.63254	5.35741	5.33806	5.4821	5.62597	5.29306	5.00105	5.1508	5.66752	5.75968	5.6616	5.6894
GL50803_6452	7.41469	7.24288	7.25125	7.31824	7.31575	7.30696	7.45498	7.41305	7.28998	7.34631	7.14579	7.49104	7.36694	7.32415	7.21297	7.44286	7.43161	7.4056	7.40892	7.38862
GL50803_6451	8.02429	7.74781	7.76722	7.8415	7.93213	7.59472	7.78024	7.86322	7.54528	7.62554	7.39358	7.87491	7.64539	7.65957	7.73521	7.84232	7.78436	7.71903	7.79848	7.70446
GL50803_14208	5.40179	5.42603	5.35857	5.49387	5.32211	5.60753	5.77197	5.58765	5.53804	5.51988	6.28801	6.41831	6.52101	6.23092	6.15066	5.59818	5.73327	5.76769	5.87824	5.79561
GL50803_112416	5.84247	5.91152	5.86011	5.90174	5.83395	5.7297	5.82433	5.65367	5.66271	5.74688	6.05076	5.87312	5.8407	5.8166	5.85087	5.71594	5.69124	5.7083	5.77449	5.81052
GL50803_6448	7.95122	7.61679	7.72082	7.62719	7.98612	7.04451	7.69589	7.65871	7.22814	7.26868	7.02532	7.91288	7.81084	7.38834	7.55481	7.51364	7.60671	7.45213	7.83147	7.28212
GL50803_6447	6.87459	6.5169	6.53375	6.44971	6.91202	5.79436	6.49802	6.40025	5.95606	5.98934	5.726	6.63438	6.53063	5.9228	6.31778	6.34701	6.38242	6.28628	6.70607	6.11971
GL50803_17130	5.90193	6.13304	6.10605	5.9648	5.76404	6.64948	6.2676	6.07534	6.56097	6.46325	6.49271	5.80393	5.89831	6.07322	6.0381	6.25206	6.05573	6.22694	6.07394	6.33692
GL50803_6464	8.90127	9.13781	9.30755	9.21288	9.15214	10.1025	9.16309	9.51347	9.83427	9.72208	9.75466	8.97958	9.28272	9.60184	9.46033	9.61743	9.28094	9.43825	9.14289	9.6314
GL50803_14213	8.26	8.17126	8.10383	8.15581	8.27811	8.30106	8.47377	8.58538	8.25835	8.27955	8.0721	8.58297	8.32918	8.26786	8.43013	8.53839	8.43423	8.23918	8.45999	8.27177
GL50803_14212	5.96683	6.05134	6.11741	5.91426	6.33626	5.37365	5.57489	6.18129	5.0965	5.75125	5.01432	5.69418	5.79992	5.49093	5.645	5.74612	6.00695	5.49471	5.71601	5.28388
GL50803_6458	5.78487	5.47729	5.64417	5.38112	5.75134	5.38329	5.76549	5.9516	5.56014	5.61085	5.42741	5.98921	5.9494	5.77878	5.64965	5.76712	5.82324	5.58682	6.00534	5.48622
GL50803_112408	6.94728	7.20145	7.19161	6.97476	6.97223	7.64418	7.35605	7.15352	7.63492	7.48788	7.51488	7.07088	7.20457	7.23518	7.18761	7.31867	7.33328	7.39419	7.36552	7.46676
GL50803_2848	2.01489	2.66254	2.32496	2.32116	1.31744	2.58935	2.69519	0.582028	2.66604	2.33692	2.99818	1.67482	2.65912	1.84134	0.854307	1.25077	2.48243	3.02993	2.06801	2.83406
GL50803_17132	6.53268	7.04448	7.11814	6.80612	6.74203	7.69005	7.03234	7.08462	7.47542	7.35304	7.56424	6.57879	6.67467	7.17614	7.19	7.21369	6.93419	7.08327	6.81126	7.19439
GL50803_34094	6.92145	6.83595	6.92485	6.9438	6.95757	6.59244	6.73695	6.91967	6.6269	6.66043	6.634	7.06985	6.89025	6.80983	6.80326	7.00231	6.8778	6.77985	6.88621	6.73549
GL50803_34093	9.21436	9.11874	9.15266	8.95461	9.23009	8.1966	8.84296	9.09291	8.34047	8.57671	8.19913	8.99532	8.80237	8.44216	8.74546	8.767	8.93646	8.51472	8.76206	8.34804
GL50803_17134	5.63645	5.80246	5.78613	5.64989	5.49625	5.91058	5.84291	5.7788	5.91839	5.94171	6.21032	5.86956	5.97217	5.89782	5.78263	6.01239	5.96377	6.01935	5.85371	5.9673
GL50803_7081	6.42556	6.42337	6.51097	6.5087	6.40362	6.44604	6.55548	6.57641	6.40625	6.49226	6.5694	6.61467	6.61171	6.56623	6.58631	6.59997	6.64179	6.52298	6.59147	6.4983
GL50803_7082	9.6601	9.60076	9.61017	9.25579	9.626	8.68626	9.28232	9.47021	8.71988	9.10391	8.59142	9.75656	9.7056	9.26565	9.45137	9.12483	9.44625	9.02984	9.33596	8.83803
GL50803_101212	6.2996	6.67828	6.74618	6.5474	6.59817	7.56644	6.61794	6.86212	7.34145	7.19094	7.21169	6.28034	6.29697	6.77457	6.87154	7.03934	6.67191	6.95087	6.60962	7.07857
GL50803_96363	6.9597	7.48562	7.52722	7.34161	7.29597	8.26631	7.46701	7.68283	8.10892	7.89569	8.10352	6.8284	6.81903	7.78206	7.83506	7.79168	7.24838	7.61951	7.13554	7.74123
GL50803_96364	3.69695	3.38283	3.59541	3.65013	3.54825	3.7648	3.9574	3.92413	4.03474	3.90053	3.55725	3.57964	3.64635	3.45212	3.534	3.53507	3.72516	3.78329	3.85728	3.67853
GL50803_17146	6.52829	6.67894	6.88996	6.70525	6.59817	7.34199	6.74685	6.95366	7.18557	6.98127	6.99926	6.3746	6.3802	6.70809	6.70613	7.00388	6.73818	6.79336	6.60849	6.88206
GL50803_96264	8.62257	8.39394	8.48283	8.45584	8.54208	7.92476	8.45452	8.30027	8.06856	7.96034	7.72287	8.32912	8.06696	7.83611	7.93036	8.29624	8.30085	8.20125	8.51699	8.15956
GL50803_17145	3.53868	3.44657	3.63808	3.57325	3.02743	3.28849	3.66893	3.4473	3.54155	3.4267	3.49409	3.24797	3.39994	3.37696	2.64417	3.10924	3.59917	3.61595	3.52096	3.68933
GL50803_13988	6.32103	6.33686	6.4464	6.45078	6.30667	6.81801	6.50873	6.38239	6.75772	6.55775	6.79906	6.08031	6.2194	6.3767	6.37507	6.53086	6.37237	6.60125	6.40207	6.66547
GL50803_5632	7.44522	7.2487	7.21823	7.33522	7.40267	7.17303	7.39329	7.60411	7.13889	7.18018	6.7568	7.28955	7.05061	7.0228	7.07369	7.36963	7.27805	7.22504	7.38079	7.14673
GL50803_5631	6.28305	6.32927	6.14726	6.26773	6.05786	6.37534	6.59437	6.03653	6.52943	6.31273	6.39453	6.22848	6.48386	6.17101	5.95787	6.24679	6.60714	6.55506	6.55213	6.51356
GL50803_5629	5.32304	5.27795	5.25612	5.17803	5.37641	5.23145	5.40816	5.6117	5.04438	5.36504	5.06952	5.58264	5.07543	5.38464	5.45081	5.55195	5.18991	5.10635	5.41562	5.24783
GL50803_137618	7.9823	8.37891	8.57392	8.02553	8.14314	9.92024	9.6173	9.78278	9.5136	9.75373	10.4883	10.0305	10.3218	10.4188	10.4274	9.15583	9.03491	8.78961	9.06241	8.86089
GL50803_17143	8.82955	9.22878	9.31538	9.22644	9.09926	9.88843	9.17704	9.60915	9.57062	9.62731	9.73974	9.15907	9.1615	9.54182	9.66011	9.4273	9.07223	9.05296	9.00047	9.16534
GL50803_6497	6.10739	5.79145	5.88024	5.74409	5.92848	5.21264	5.88236	5.83094	5.45154	5.51303	6.11645	6.77358	6.81825	6.14859	6.30162	5.33911	5.76015	5.49057	5.9414	5.30509
GL50803_14225	7.48465	7.48411	7.63453	7.46909	7.43788	8.3937	7.83618	8.01937	8.34733	8.16387	9.09211	8.19759	8.46681	8.76958	8.76274	8.24828	8.03637	8.1061	7.94816	8.21734
GL50803_60603	5.97071	6.08378	6.09461	6.22313	5.88909	6.73573	6.41146	6.30127	6.7789	6.61321	7.20369	6.44646	6.38975	7.03965	6.81469	6.55237	6.32198	6.55374	6.17184	6.51205
GL50803_15162	5.95382	5.86211	5.76221	5.6555	6.01246	5.21804	5.93959	6.00315	5.38452	5.48881	5.41893	6.28213	6.18813	5.78242	5.8387	5.75357	5.86816	5.58812	6.07394	5.5349
GL50803_102170	6.16497	5.87839	5.99551	5.83251	5.96315	5.59099	6.06885	5.85848	5.79334	5.68884	5.64655	6.17372	6.21702	5.96511	5.86293	5.89159	6.07389	5.97359	6.21767	5.8639
GL50803_10291	5.05229	5.20978	5.22496	5.00444	4.92735	5.99002	5.60604	5.65201	5.87699	5.75561	5.9631	5.47431	5.58409	5.66886	5.6681	5.7019	5.55889	5.62385	5.52723	5.68536
GL50803_17140	6.83895	6.8282	6.90314	6.83027	6.70885	7.06562	6.69325	6.67426	7.03406	6.88315	7.11922	6.8284	6.83542	7.07649	6.8775	6.76871	6.7339	6.90545	6.69973	6.83484
GL50803_10297	7.19735	7.17346	7.09726	7.18443	7.1266	7.57908	6.99683	7.10956	7.40154	7.29785	7.48929	7.04797	7.07448	7.29255	7.25402	7.21774	7.04016	7.07546	6.9916	7.18298
GL50803_15164	6.2996	6.13207	5.94116	6.41708	6.30667	6.33119	5.85211	6.12512	6.15686	6.09396	5.80294	5.61984	5.16955	5.76779	5.87688	6.14288	5.85246	5.97062	5.65397	6.06585
GL50803_10299	8.75951	8.36475	8.45848	8.25082	8.6871	7.69344	8.48417	8.54826	7.90614	7.94738	7.46016	8.54665	8.2912	7.83742	8.03627	8.32276	8.40404	8.15118	8.64376	8.01341
GL50803_17139	7.13763	7.0419	7.1294	7.06457	7.11783	7.1478	7.0147	7.05047	7.05935	7.10706	7.21598	7.25313	7.30831	7.28293	7.24866	7.0439	7.02508	7.0713	7.0629	7.07908
GL50803_29140	7.52082	7.26648	7.25039	7.1217	7.50161	6.6762	7.11365	7.40373	6.65403	6.827	6.73733	7.51174	7.33161	7.10224	7.30871	7.11501	7.13511	6.86069	7.24444	6.88734
GL50803_10303	5.82971	5.86211	5.88247	5.99163	5.96803	6.10664	5.95533	6.03017	5.99902	5.9881	5.83197	5.87075	5.63492	5.84825	5.94468	6.08797	5.99389	6.03175	5.99933	6.07514
GL50803_89730	4.42268	4.56802	4.61569	4.62098	4.46394	5.10897	5.16159	4.77717	4.95737	5.06623	5.02553	5.17113	5.08067	5.04255	4.85566	4.80154	5.09084	4.95426	5.09496	5.03372
GL50803_15166	5.81252	5.85743	5.82128	5.84891	5.81374	5.59099	5.83365	5.81624	5.53117	5.58497	5.63195	5.74428	5.77424	5.59616	5.59523	5.71594	5.76295	5.65502	5.71181	5.63461
GL50803_112432	7.00707	7.04242	7.10394	7.01311	6.97102	6.97368	7.1576	6.85638	6.94058	7.12905	7.13548	7.19885	7.28178	7.10806	7.09003	7.00075	7.08114	7.06992	7.18176	6.98037
GL50803_104250	10.067	10.1392	10.1929	10.0161	10.181	9.9017	10.2223	10.5193	9.77289	10.1567	9.66912	10.3439	10.1232	9.89234	10.2607	10.0188	10.1056	9.67593	10.0578	9.61857
GL50803_60606	4.69075	4.80046	5.04636	4.74883	4.83141	4.0932	4.8178	4.69594	3.95485	4.67365	4.60374	5.40223	5.65617	4.99935	5.217	4.44471	4.81936	3.94134	4.87817	4.32999
GL50803_114014	4.61675	4.9443	4.84248	4.83038	4.63957	4.93308	5.19331	4.40888	4.70303	4.95193	4.97727	4.76654	5.08329	4.86485	4.71629	4.6179	5.16472	4.98206	5.17635	5.01454
GL50803_14043	5.26944	5.18943	5.42405	5.22904	5.26172	4.80981	5.32249	5.1046	4.90784	5.08481	5.41893	5.72208	5.76285	5.49982	5.39927	5.39573	5.42205	5.2191	5.4922	5.19579
GL50803_14044	3.66538	3.88425	3.86164	3.85237	3.76026	3.64969	4.13876	3.14231	3.98029	3.81407	4.10896	3.93793	4.30533	3.9438	3.65921	3.69316	4.08886	4.01238	4.09482	3.85667
GL50803_5857	3.99497	3.94731	3.87061	4.05255	3.84237	3.93177	4.22155	4.00417	4.27161	4.29703	4.21559	3.88719	4.17401	3.65661	3.72239	4.24081	4.20464	4.20667	4.20038	4.32653
GL50803_94927	6.03141	6.26266	6.54781	6.21809	6.34191	7.31201	6.52416	7.10594	7.17073	7.23684	7.09349	6.35437	6.42628	7.12035	7.00002	7.14457	6.69849	6.75244	6.60057	6.92493
GL50803_5859	5.96553	5.99703	5.99551	5.76671	5.99342	5.15753	5.96808	5.92853	5.29204	5.48007	5.24282	6.01629	5.93354	5.56264	5.74183	5.73613	5.85246	5.51524	5.73989	5.47534
GL50803_27635	7.19182	6.9276	6.98395	6.99554	7.10125	6.44719	6.93395	6.79169	6.52857	6.4992	6.42977	7.13505	6.95954	6.69268	6.71504	6.80679	6.73176	6.7559	6.9916	6.63229
GL50803_24512	6.74994	6.53094	6.59867	6.62086	6.64163	6.03811	6.66916	6.68887	6.25394	6.36023	6.39993	7.02308	7.00649	6.51348	6.63638	6.49947	6.66967	6.40031	6.67947	6.32572
GL50803_16228	5.51771	5.32958	5.18234	5.07026	5.32211	5.08554	5.55249	5.59629	5.18451	5.12353	4.56201	5.29307	5.13213	4.84407	4.99376	5.22231	5.28066	5.25373	5.47993	5.07134
GL50803_16227	7.02148	7.0896	7.05359	7.06947	7.11398	7.33144	7.08272	7.37792	7.33703	7.27173	7.1681	6.97806	6.83775	7.1066	7.23015	7.34602	6.96857	7.03906	7.05299	7.09287
GL50803_16226	7.06991	6.9315	6.88554	7.15571	7.08391	7.15345	7.12382	7.11077	7.10401	7.03303	6.8161	6.93044	6.8393	6.95981	6.82706	7.1596	7.04074	7.15742	7.09747	7.15648
GL50803_16225	6.38057	6.38158	6.34055	6.3837	6.23855	6.60279	6.54417	6.19386	6.67053	6.58002	6.31796	5.85763	5.75467	5.98581	5.79318	6.48463	6.27075	6.5371	6.27778	6.50519
GL50803_16224	6.51241	6.78939	6.63731	6.68621	6.40812	6.88909	6.85148	6.3511	7.11841	6.91596	6.9545	6.58386	6.70387	6.76078	6.67453	6.75084	6.71522	7.00656	6.7553	7.00865
GL50803_3386	7.10622	7.0851	7.19697	7.07017	7.04571	7.21007	7.32169	7.26981	7.1207	7.20799	7.1264	7.3393	7.23489	7.29191	7.28723	7.22132	7.11935	6.98562	7.1976	6.98475
GL50803_16223	6.96424	7.16212	7.16084	7.08755	6.96002	7.54137	7.28139	6.97302	7.48523	7.36068	7.62123	7.06881	7.30439	7.36179	7.1908	7.09218	7.23381	7.35183	7.15961	7.35808
GL50803_13393	6.59852	6.77394	6.81754	6.6567	6.58551	7.04906	7.00854	6.82366	7.01572	7.03363	7.08414	6.77865	7.03245	6.94118	6.87353	6.92473	6.89578	6.88719	6.92251	6.96878
GL50803_3570	9.11429	9.15604	9.3201	8.93228	9.19301	8.52442	9.04268	9.38818	8.44742	8.86174	8.41857	9.34872	9.07802	8.74993	9.0628	8.90073	9.26584	8.70531	9.05829	8.51661
GL50803_16222	6.57832	6.7789	6.84056	6.7329	6.64621	7.27495	6.85683	6.7216	7.18557	7.13017	7.33339	6.70865	7.02838	7.075	6.88639	7.08236	7.06818	7.06945	6.93605	7.13542
GL50803_6026	5.91003	5.72489	5.71565	5.51663	6.02189	5.17706	6.01662	6.07287	5.25708	5.47479	4.47063	5.75974	5.38213	4.99935	5.22637	5.64964	5.74181	5.44849	5.99675	5.43422
GL50803_14091	10.6937	10.7254	10.7109	10.4523	10.7025	10.1728	10.6429	10.8429	10.1269	10.4109	10.3763	11.1388	11.046	10.644	10.9174	10.4946	10.4679	10.1783	10.5303	10.1312
GL50803_27696	6.39026	6.46012	6.31612	6.2269	6.3809	5.77983	6.22456	6.26057	5.72424	5.99917	5.77498	6.31565	6.19178	6.0477	6.1621	6.0562	6.22678	5.96267	6.24042	5.87576
GL50803_6022	10.0815	10.2287	10.1504	10.0694	10.0484	9.75417	10.028	10.2014	9.66062	9.9387	9.75128	10.268	10.1826	9.94431	10.1602	10.0621	10.0656	9.79287	9.92469	9.73172
GL50803_16672	8.15904	7.99327	8.08467	7.99675	7.99392	7.99522	8.3352	7.97404	8.07537	8.07021	7.82785	8.06692	8.09803	7.85916	7.7363	7.93612	8.10807	8.07302	8.26893	8.03128
GL50803_16806B	7.83612	7.65945	7.80517	7.5415	7.84286	7.13858	7.85956	7.87958	7.20405	7.3904	7.26823	8.18333	8.1423	7.69915	7.80254	7.3415	7.61487	7.21252	7.79427	7.18059
GL50803_27694	5.74313	5.49398	5.55789	5.3492	5.63481	4.95587	5.44916	5.65863	5.03226	5.11902	5.14855	5.9094	5.84533	5.34081	5.6704	5.32252	5.43966	5.03799	5.58914	5.11803
GL50803_14089	4.44144	4.54199	4.36566	4.55454	4.36739	4.97193	4.46487	4.45519	4.95993	4.66442	4.82198	4.49188	4.36246	4.52963	4.59615	4.68953	4.75891	4.90325	4.60496	4.79226
GL50803_22003	6.47283	6.75266	6.77754	6.6055	6.48513	7.3277	6.78338	6.72868	7.19864	7.06204	7.05844	6.45281	6.61895	6.91236	6.90888	7.06551	6.81103	6.91269	6.7425	7.01403
GL50803_6015	5.5124	5.45111	5.46612	5.79914	5.68761	6.01039	5.6312	5.93263	6.02003	5.90949	5.70698	5.45385	5.19397	5.83952	5.6931	6.14193	5.71023	5.8004	5.51645	5.93365
GL50803_16671	5.90328	5.8586	5.75254	5.97679	5.66371	6.45407	6.0423	6.04286	6.46871	6.38668	6.06169	5.85763	5.79992	5.98897	5.90244	6.36413	6.34085	6.58386	6.06492	6.61116
GL50803_103606	6.82187	6.91751	6.85647	6.97999	6.73631	7.34507	7.11492	6.92927	7.26432	7.15401	7.39844	6.9508	7.04324	7.2687	7.11379	7.24441	6.94409	7.06482	6.9864	7.15697
GL50803_14381	3.34502	3.62247	3.43523	3.49204	2.79424	3.48932	3.76298	2.80361	3.67842	3.55887	3.6687	3.20342	3.80696	3.26678	2.58712	3.08584	3.68437	3.94538	3.74683	3.6567
GL50803_113995	2.86749	2.64091	2.67161	3.01065	2.54239	2.92915	3.31687	2.22417	2.78631	2.90603	2.77724	2.7144	2.80576	2.35366	2.7345	2.69008	3.03941	3.01463	3.12642	3.13972
GL50803_16670	6.54661	6.27763	6.27107	5.99311	6.3671	5.17151	5.88685	5.97297	5.40908	5.53854	5.26664	6.13075	6.15244	5.60648	5.86093	5.75851	6.02922	5.65255	6.05833	5.4769
GL50803_14380	7.37815	7.19404	7.18263	7.21701	7.25907	7.0879	7.48289	7.46677	7.16796	7.14242	7.05981	7.65682	7.53455	7.36665	7.34214	7.37608	7.3622	7.25138	7.54569	7.17003
GL50803_28112	3.97451	3.41505	3.29558	3.58112	3.89975	3.46229	3.60505	4.14265	3.43517	3.52524	3.64709	3.96487	4.0564	3.78571	4.05947	3.69316	3.98233	3.22867	3.6361	3.31722
GL50803_32893	6.71258	6.35691	6.37407	6.55441	6.45499	6.49688	6.59071	6.24747	6.51384	6.44269	6.32818	6.53301	6.57034	6.38151	6.16047	6.36251	6.63034	6.65095	6.51108	6.59331
GL50803_7154	5.28822	5.32789	5.28997	5.13589	4.8918	5.35907	5.79282	4.5328	5.65956	5.4337	5.45669	4.92584	5.75467	5.14236	4.69845	4.88754	5.54431	5.93754	5.68746	5.76277
GL50803_16668	6.57832	6.62279	6.60271	6.68894	6.63627	7.01613	6.69069	6.95903	6.93083	6.90685	6.99784	6.8192	6.69106	7.08241	6.98997	7.12891	6.79402	6.8062	6.71238	6.91404
GL50803_16667	8.97588	9.23443	9.44929	9.16686	9.26884	10.231	9.19899	9.74959	9.9894	9.89362	10.3482	9.50037	9.85989	10.1231	10.0998	9.90746	9.52488	9.5986	9.51098	9.77004
GL50803_14195	5.97715	6.00869	5.88911	6.09287	5.86179	6.2959	6.20674	5.91341	6.41933	6.32939	6.32251	5.88139	6.13993	6.10413	5.89266	6.1065	6.12378	6.44736	5.95566	6.35228
GL50803_6417	7.27471	7.25361	7.21382	7.41228	7.05033	7.63462	7.5025	7.21816	7.70413	7.54729	7.52873	7.35424	7.39933	7.38235	7.20825	7.53361	7.48899	7.68712	7.39721	7.69545
GL50803_102455	7.78047	7.91769	7.90083	7.92392	7.8	8.45298	8.02632	8.05457	8.33431	8.23864	8.36138	7.8911	7.89442	8.11941	8.14114	8.22302	7.98242	8.13115	7.98381	8.1547
GL50803_16663	7.04314	7.00533	6.84056	6.90981	7.0405	6.7187	6.97243	7.10352	6.84894	6.81522	6.65761	7.16198	6.93222	6.93546	7.07973	7.09316	6.80289	6.7292	6.86842	6.78665
GL50803_2170	5.96294	5.71198	5.70565	5.66849	5.70234	5.81765	6.23515	5.73724	5.87292	5.89113	5.85728	6.13174	6.18935	5.74181	5.77627	5.7769	5.87335	5.87431	6.06903	5.88635
GL50803_12920	4.62662	4.7202	4.57783	4.45091	4.24391	4.65924	4.86401	4.77108	4.89452	4.89251	4.71179	4.71722	4.502	4.67004	4.78977	4.84634	4.63901	4.54694	4.70119	4.63365
GL50803_32890	2.50327	3.18024	2.8992	2.64042	2.25319	3.21482	2.82547	2.24189	3.36736	3.35961	2.84208	1.75933	2.48006	2.41129	2.44452	2.17287	3.15481	3.30612	2.85696	3.17855
GL50803_32933	7.79659	7.97204	7.87764	7.91188	7.78796	7.02077	6.97594	6.9993	7.0015	7.06789	9.61228	9.54113	9.71449	9.69229	9.63555	7.62542	7.55351	7.52582	7.44031	7.73604
GL50803_113987	5.82686	6.87644	7.23135	6.24684	6.79454	7.82439	6.17287	7.32644	7.42906	7.50393	7.97027	6.41668	6.71404	7.8383	8.09073	6.00096	5.42736	5.43706	5.1733	5.72786
GL50803_34179	7.30883	7.35219	7.36121	7.5415	7.34469	7.85069	7.14892	7.43536	7.76102	7.57385	7.76528	7.30457	7.31278	7.66451	7.45405	7.60944	7.3186	7.57	7.15575	7.62412
GL50803_60618	6.73557	6.74	6.61077	6.93844	6.68308	7.14001	6.71527	6.79094	7.09937	6.92308	7.14387	6.52096	6.45485	6.90903	6.83219	7.03017	6.71883	7.01283	6.62531	7.01027
GL50803_14975	6.34315	6.47625	6.30457	6.53832	6.20376	6.61102	6.38318	5.96366	6.72573	6.44539	6.55206	6.05755	6.20144	6.29229	6.05923	6.37141	6.49789	6.7002	6.27707	6.65862
GL50803_9530	4.08364	3.96918	4.21874	3.93458	3.9745	4.07547	3.93448	3.4086	4.11503	4.20234	4.10896	3.36045	3.80061	3.91088	3.63127	3.8168	4.06182	4.20667	3.90582	4.16579
GL50803_9529	5.00262	4.86487	4.82412	5.05621	4.79888	5.20451	4.79889	4.85694	5.28185	5.03551	5.12529	4.51333	4.78844	4.97725	4.78131	5.05561	4.9406	5.20232	4.77742	5.24965
GL50803_9528	5.53703	5.363	5.46907	5.27589	5.57682	4.89988	5.4288	5.47793	4.98528	4.9795	4.96568	5.87193	5.68574	5.19801	5.56601	4.98777	5.10636	4.93	5.26633	4.8342
GL50803_17578	6.80675	7.0861	7.16814	6.89409	6.94027	7.52022	6.91213	7.10413	7.38401	7.31222	7.32094	6.56858	6.66247	7.10951	7.1446	7.24485	7.08618	7.0796	6.95392	7.08523
GL50803_6901	2.66527	2.84392	3.06478	2.90168	2.69164	2.73199	2.95637	2.76736	2.56203	2.94724	2.65263	2.81654	2.65912	2.41129	2.02503	2.40495	2.95375	2.86909	2.95248	2.80458
GL50803_89746	6.68844	6.69084	6.68261	6.65484	6.72337	6.95603	6.63492	6.86426	6.83157	6.86982	6.72363	6.50422	6.41073	6.80714	6.74577	7.0158	6.68452	6.64476	6.5574	6.70722
GL50803_101699	5.85372	5.8979	6.05971	5.95423	5.68761	6.43681	6.14818	5.83824	6.3192	6.20961	6.37604	5.6807	6.10301	5.94086	5.82437	5.94677	6.23891	6.27749	6.04672	6.28716
GL50803_17579	8.34541	8.19581	8.26228	8.27499	8.36911	8.22368	8.33547	8.36335	8.25627	8.3159	8.20315	8.41017	8.42178	8.28915	8.28634	8.46071	8.45927	8.34542	8.52359	8.35886
GL50803_24860	6.3129	6.4289	6.31612	6.37127	6.16493	6.0548	6.19594	5.61	6.18339	6.1031	5.78491	5.62829	5.55987	5.38942	5.43743	5.79626	5.99508	6.15113	6.11739	6.15128
GL50803_14317	7.67066	7.28141	7.33389	7.31707	7.5926	6.71679	7.46501	7.51993	7.01818	7.00769	6.9121	7.80954	7.72085	7.26285	7.42315	7.34807	7.43469	7.1635	7.59377	7.06413
GL50803_14318	7.87287	7.56316	7.61863	7.72506	7.84717	7.26325	7.73496	7.68971	7.4497	7.38385	7.4451	8.12306	7.96813	7.65012	7.76499	7.54795	7.61835	7.52245	7.81544	7.44384
GL50803_28022	5.62172	5.34972	5.48961	5.3538	5.57842	4.88299	5.40608	5.46855	4.92629	4.99186	4.73588	5.4991	5.56175	5.22505	5.33431	5.31917	5.302	5.16122	5.43865	5.11603
GL50803_17580	6.48283	6.47701	6.4494	6.66135	6.29018	6.75164	6.62511	6.22649	6.82947	6.64955	6.61927	6.2478	6.31824	6.36216	6.18951	6.61776	6.54014	6.75762	6.46073	6.76129
GL50803_13056	2.33688	2.72557	2.45	2.72814	2.30044	2.33495	2.7618	1.52737	2.78631	2.6305	2.70935	1.98666	2.65912	1.63103	1.66963	1.89615	2.42699	2.98353	2.45683	2.65843
GL50803_2556	4.24184	4.01194	3.92333	4.09717	3.93512	3.5505	4.17343	3.31963	3.79771	3.8794	3.55725	3.88719	4.26901	3.71118	3.64064	3.43981	4.07089	4.02771	4.16706	3.7678
GL50803_2555	7.26895	7.0629	6.96731	7.1291	7.12387	6.78566	7.06634	6.64793	6.91508	6.81591	6.49675	6.87589	6.87825	6.74218	6.56431	6.86582	7.11771	7.1042	7.1829	7.03322
GL50803_13055	7.62667	7.45379	7.39193	7.56154	7.64121	7.2148	7.58022	7.58775	7.34047	7.40711	7.06796	7.57248	7.30439	7.41148	7.39503	7.65123	7.60943	7.55222	7.60427	7.49856
GL50803_24861	5.38444	5.71974	5.73052	5.70678	5.31062	6.22261	5.67506	5.50935	6.31621	6.04616	6.23467	5.28597	5.35639	5.77878	5.55861	5.81891	5.79615	6.04405	5.52006	6.13262
GL50803_5307	5.54399	5.87376	5.88024	5.97828	5.57041	6.6192	5.76224	6.07411	6.53115	6.33813	6.42554	5.53699	5.44858	6.20264	6.05748	6.2503	5.89266	6.13795	5.7055	6.30218
GL50803_5305	5.89514	5.85743	5.72805	6.03671	5.81374	6.01039	5.94677	5.73255	6.02003	5.93915	5.80457	5.76103	5.73317	5.7806	5.69535	5.7769	5.86946	5.87325	5.74092	5.85434
GL50803_13890	7.71374	7.3526	7.27257	7.54301	7.62041	7.13716	7.40167	7.46677	7.28744	7.18825	6.85197	7.32897	7.13879	6.96543	7.13136	7.24793	7.30761	7.2358	7.35009	7.22253
GL50803_60621	5.44891	5.54729	5.36176	5.64989	5.61782	2.79112	2.73552	2.80361	2.67853	2.81991	3.32292	3.45216	3.24963	3.47932	3.62183	3.16243	2.41279	2.86056	2.46682	2.65843
GL50803_32958	5.6986	5.70417	5.7231	5.67953	5.69056	4.8205	5.25473	4.89942	4.8675	5.03072	4.95105	5.15367	4.84812	5.16767	4.99376	5.07357	5.07965	4.91565	5.24326	4.99727
GL50803_92983	2.39963	2.80554	2.77084	2.64042	2.8588	2.29465	3.04462	2.54278	2.4205	2.91644	2.80353	2.51008	2.75415	2.58831	2.48672	2.1876	2.61235	2.54628	2.81847	2.73335
GL50803_50162	2.43001	2.94449	2.71213	2.69949	2.65575	2.83393	3.21595	2.27668	2.83175	2.70447	2.31166	2.44779	3.00661	2.53745	1.90568	2.11237	2.74294	2.76321	3.06855	2.66937
GL50803_113971	7.21545	7.07908	7.05063	7.25443	7.30951	6.91674	6.77211	6.94084	6.85239	6.83868	6.32251	6.56418	6.21344	6.43807	6.44898	6.70868	6.6211	6.74609	6.65346	6.78161
GL50803_113970	6.229	5.87839	5.85559	5.95271	6.13808	5.54234	5.94677	5.89393	5.73175	5.63784	5.47725	6.22384	6.0098	5.77329	5.76987	5.85398	5.97831	5.81703	5.98984	5.72393
GL50803_22112	6.55525	6.07876	6.15095	6.19004	6.33247	5.58891	6.00979	6.19386	5.76141	5.90296	5.58347	6.40115	6.28452	5.88939	6.16047	5.85167	5.99984	5.86581	6.06903	5.6894
GL50803_17583	6.92878	6.61449	6.498	6.42804	6.81231	5.96456	6.70684	6.7373	6.23504	6.25544	5.80944	6.74537	6.55345	6.15423	6.4125	6.61435	6.73461	6.62537	6.88621	6.48675
GL50803_4164	6.51949	6.26972	6.30126	6.50353	6.37815	6.58201	6.52416	6.63709	6.5677	6.50611	6.46107	6.61892	6.55722	6.59864	6.66652	6.70356	6.54341	6.47208	6.6342	6.51052
GL50803_4165	7.12608	7.25762	7.19876	7.28789	6.98795	7.36224	7.26656	6.94016	7.42998	7.35734	7.4193	7.23111	7.46952	7.27519	7.08403	7.17123	7.3422	7.38381	7.31699	7.41161
GL50803_17584	6.70095	6.60893	6.72777	6.6132	6.79179	6.35589	6.61344	6.84989	6.30417	6.4721	6.39777	6.9753	6.99958	6.68977	6.7748	6.66394	6.60011	6.46857	6.7029	6.42754
GL50803_17585	7.97137	8.31716	8.42916	8.21014	8.35426	9.60277	8.4515	8.99542	9.18515	9.16918	8.8291	7.98649	8.03217	8.5878	8.61033	8.99484	8.57037	8.71303	8.54967	8.86238
GL50803_17586	5.93937	6.23494	6.2385	6.17971	6.18395	7.10475	6.33149	6.74042	6.79117	6.8658	6.78758	6.12379	6.13237	6.69462	6.83014	6.80918	6.48268	6.45801	6.33412	6.54955
GL50803_91252	5.24402	5.27444	5.33606	5.41896	5.12622	5.92551	5.4329	5.31591	5.81188	5.67511	5.94698	5.32462	5.6367	5.60442	5.34008	5.60643	5.61423	5.84865	5.41304	5.88401
GL50803_17587	7.68884	7.54907	7.52011	7.96249	7.74981	7.73121	7.30392	7.62324	7.67716	7.55523	6.98784	6.69732	6.22533	6.86931	7.05013	7.6499	7.26823	7.45036	7.07846	7.60037
GL50803_50163	1.4595	1.68768	2.47376	1.91056	2.06534	1.89723	1.21077	1.88398	1.67874	1.6562	2.45122	0.765704	0.720043	1.97477	2.35622	1.30583	1.37101	1.17978	1.57161	1.48733
GL50803_9870	4.22894	4.42976	4.64214	4.33927	4.46739	4.60671	3.76947	4.2162	4.39025	4.38963	4.77957	4.45117	4.09322	4.6661	5.01914	4.46904	4.06636	4.3354	3.9634	4.32307
GL50803_60627	3.92204	4.04938	4.22575	3.54936	4.08657	3.8918	4.55403	3.97268	3.80911	4.17658	3.8749	4.19467	4.20798	3.98867	3.98044	3.96101	4.22103	4.05039	4.5067	3.98924
GL50803_9865	6.93806	6.91131	6.92808	7.1708	6.90121	7.46114	7.00785	7.20241	7.59883	7.32204	7.56712	7.15663	7.17972	7.43888	7.23325	7.52565	7.23078	7.4638	7.08698	7.57403
GL50803_114937	5.55092	5.8586	5.9581	5.93899	5.8968	6.82067	5.84137	6.29386	6.52684	6.44808	6.53941	5.7168	5.5933	6.35728	6.33521	6.46208	6.02806	6.23274	5.80434	6.47977
GL50803_15530	7.46644	7.05832	7.11058	7.07924	7.28133	6.63644	7.26139	7.15235	6.78252	6.84414	6.91285	7.64577	7.56248	7.09859	7.25935	6.96163	7.15497	7.031	7.3073	6.90192
GL50803_15529	6.61761	6.3011	6.30953	6.35184	6.5558	6.1081	6.51163	6.4091	6.07065	6.20749	6.04939	6.77422	6.63954	6.36094	6.35954	6.38586	6.40052	6.30684	6.5177	6.19075
GL50803_11925	5.20283	5.26209	5.01836	5.17803	5.0953	4.90992	5.57859	4.79228	4.98528	4.97702	4.83478	5.24076	5.37146	4.97407	4.8313	4.90325	5.24304	5.27956	5.26776	5.11001
GL50803_17590	6.81613	6.88797	7.00652	6.97402	6.88515	7.50485	6.92744	7.20749	7.3137	7.30975	7.56279	7.32983	7.3803	7.54997	7.45804	7.32201	7.07665	7.0611	7.08333	7.18679
GL50803_15531	6.59684	6.68622	6.54221	6.69258	6.60916	6.76921	6.60348	6.39234	6.76871	6.76136	6.663	6.60042	6.72329	6.62629	6.55443	6.43917	6.56523	6.56953	6.66001	6.64828
GL50803_32571	7.31138	7.0896	6.89657	7.41779	7.07545	6.87207	6.92962	6.66527	7.10227	6.95563	6.38477	6.46309	6.3293	6.36945	6.35954	6.80918	6.8198	7.13416	6.67355	7.14084
GL50803_11930	6.20175	5.82062	5.6363	6.26773	6.09183	5.7853	5.65066	6.21195	5.91839	5.70995	5.4104	5.73387	5.32136	5.47526	5.58313	6.07515	5.77826	5.83129	5.59484	5.79561
GL50803_15532	3.09307	2.82486	3.25502	2.83738	3.11814	2.23201	2.97894	3.17956	2.64073	2.53912	3.11823	4.30069	4.04033	3.33786	3.90465	2.82815	2.89367	2.66863	3.0751	2.36725
GL50803_11932	6.86975	6.89826	6.79768	7.00508	6.67861	7.0551	6.71695	6.40025	7.08185	6.85704	7.05981	6.58459	6.60717	6.84946	6.71171	6.89529	6.71377	7.07038	6.56032	7.07188
GL50803_114930	5.62007	6.07271	6.33731	6.02232	5.97533	6.33368	6.18384	6.01994	6.24031	6.36023	6.16921	5.86599	5.70286	6.03094	6.02026	6.42292	5.99508	6.15288	6.02829	6.30832
GL50803_40283	6.87113	7.0357	7.01869	6.74609	7.05493	6.55668	6.9583	6.9279	6.37781	6.72997	6.55206	7.17933	7.17236	6.93218	6.91275	6.91092	6.98305	6.84131	7.13554	6.70656
GL50803_87519	7.87425	8.19859	8.31789	8.06783	8.1683	8.8156	8.3604	8.84288	8.5746	8.75337	8.41004	7.96746	7.96139	8.46048	8.53817	8.56685	8.23605	8.21323	8.31649	8.28495
GL50803_15535	8.14766	7.74338	7.77202	8.13423	8.21143	7.98971	8.06244	8.29339	8.11122	8.02642	7.62169	7.9955	7.76797	7.84223	7.90286	8.11153	8.03551	8.11846	8.08274	8.0273
GL50803_17591	6.96619	6.67429	6.58782	6.6511	6.73631	6.3237	6.72532	6.60065	6.53288	6.44539	6.41065	6.8436	6.64398	6.4018	6.53947	6.56935	6.61491	6.49293	6.77352	6.46728
GL50803_15537	6.01146	5.72617	5.68545	5.67953	5.85521	5.45818	5.85516	5.81031	5.6938	5.61405	5.49953	5.98811	5.88936	5.68453	5.6931	5.60231	5.57969	5.50843	5.6616	5.57329
GL50803_29708	4.10262	4.17889	4.10924	4.20811	3.78262	4.15078	4.35698	4.01452	4.0872	4.24427	4.06617	4.21352	4.32757	4.10385	4.141	4.17947	4.25326	4.35983	4.40126	4.20393
GL50803_15538	8.4568	8.44536	8.45773	8.60281	8.49123	8.59041	8.4668	8.61181	8.49872	8.47471	8.39445	8.38088	8.27126	8.39502	8.52336	8.61295	8.41921	8.38816	8.37965	8.42493
GL50803_11950	11.1322	11.1075	11.108	10.8318	11.1627	10.5399	11.1549	11.2727	10.6104	10.8442	10.5935	11.2753	11.2336	10.8061	11.0713	10.9759	11.041	10.6757	11.1391	10.6134
GL50803_11951	3.39207	3.68195	3.99075	3.37008	3.23625	3.25738	3.49971	3.17034	3.47867	3.49777	3.88724	3.33314	3.68821	3.54087	3.49318	3.2209	3.75922	3.64605	3.95633	3.7678
GL50803_11952	3.40742	3.84221	3.51754	3.64262	3.10932	3.80839	3.87554	2.81549	3.99034	3.85795	3.5495	2.83612	4.05107	3.26678	2.68098	3.23516	3.90836	4.00853	3.94565	3.98924
GL50803_11953	7.37132	7.66314	7.79637	7.54604	7.44972	8.23637	7.66707	7.71807	8.09966	8.04166	8.29778	7.69855	7.9514	8.23831	8.07612	7.91247	7.8507	7.84251	7.75735	7.95059
GL50803_11955	8.15621	7.99247	8.02813	7.78381	8.21271	7.50153	8.20271	8.53395	7.60252	7.86913	7.35244	8.3788	8.18526	7.73768	8.03494	7.85767	8.09618	7.71578	8.18726	7.49895
GL50803_11956	5.58169	5.06903	5.32631	5.21899	5.6501	4.68285	5.26624	5.48724	4.87837	4.70402	4.70483	5.72733	5.72649	5.20617	5.19171	4.7871	5.40959	5.1455	5.66377	4.95764
GL50803_114921	7.58593	7.64322	7.70272	7.6066	7.64617	7.92765	7.66315	7.74045	7.85926	7.80963	7.98506	7.68747	7.64539	7.86088	7.80983	7.75443	7.5527	7.63335	7.61048	7.64263
GL50803_11960	5.70171	5.76794	5.61241	5.64989	5.51139	5.92055	5.77035	5.51483	6.00771	5.95313	6.07254	5.40058	5.63313	5.62892	5.50572	5.72985	5.76155	5.99227	5.72228	5.91652
GL50803_11961	4.26309	4.08186	3.84352	4.21825	4.07303	3.99601	4.46487	3.9296	4.00033	3.92652	3.89337	4.23949	4.33198	3.74145	4.03123	4.06841	4.26516	4.23336	4.36966	4.28444
GL50803_17593	7.68412	7.44328	7.28185	7.53948	7.55738	7.34199	7.67141	7.35572	7.41233	7.37962	7.26469	7.71319	7.69628	7.45666	7.38948	7.34561	7.40586	7.55355	7.64471	7.50392
GL50803_11965	5.29649	5.17256	5.01432	5.23155	5.0267	5.22073	5.17632	4.80127	5.47142	5.28894	4.83478	4.60181	4.69913	4.74294	4.64355	4.97296	5.31733	5.4878	5.08202	5.31383
GL50803_60631	4.75516	5.18943	4.99803	4.8727	4.82873	5.07665	4.83646	4.74957	4.85655	5.18726	4.86005	4.32516	4.32757	4.91552	4.69395	5.04148	4.903	4.89909	4.72427	4.86784
GL50803_114915	6.84952	7.03206	7.01363	6.84506	6.94089	7.1011	6.77211	6.99865	6.87359	7.13686	6.73391	6.23495	6.08223	6.67416	6.75335	7.0863	6.6786	6.66143	6.72492	6.93404
GL50803_50165	3.86202	4.00349	3.96583	3.7016	3.73181	3.59266	3.42769	3.65331	3.62134	3.53879	3.54171	2.94837	3.1026	3.24581	3.71353	3.75877	3.4952	3.13272	3.44719	3.27485
GL50803_11976	6.61017	6.1542	6.42371	5.94357	6.55499	5.30176	6.11672	6.35212	5.57692	5.54861	4.82198	6.12479	5.72314	5.21968	5.54868	5.68772	5.95155	5.68553	6.23677	5.44222
GL50803_86815	7.81001	7.96444	7.9651	8.01503	7.90787	8.70752	8.06838	8.16751	8.58811	8.4179	8.36359	7.80892	7.88583	8.27078	8.12704	8.38062	8.11603	8.30826	8.03276	8.44298
GL50803_14565	6.61679	6.48386	6.3788	6.49313	6.47658	6.23064	6.49704	6.32951	6.24452	6.23791	6.09666	6.46937	6.42008	6.23492	6.20064	6.37463	6.45783	6.42873	6.54212	6.27467
GL50803_28336	6.87873	6.47701	6.46874	6.66042	6.67488	6.41817	6.58613	6.61856	6.3566	6.30977	6.19798	6.75698	6.51617	6.38631	6.44229	6.51853	6.53933	6.55572	6.72336	6.47276
GL50803_86821	6.43214	6.34692	6.2385	6.58116	6.39639	6.06532	6.15935	6.23204	6.22762	6.05561	6.0342	6.28836	6.26966	6.22021	6.23509	6.2884	6.24293	6.33406	6.20579	6.28627
GL50803_14566	6.34614	7.17205	7.38568	6.92768	7.07375	8.5852	6.70768	7.95201	8.09879	8.04017	8.04206	5.95042	6.00705	7.60143	7.73576	7.93503	6.9722	7.26235	6.67193	7.61459
GL50803_7843	9.9926	9.6813	9.73615	9.58912	10.0294	9.08756	9.86946	10.0404	9.2449	9.30069	9.06112	9.95338	9.85147	9.36699	9.53874	9.66847	9.73606	9.48497	9.9892	9.38551
GL50803_14567	7.69589	7.30224	7.43266	7.28609	7.63239	6.8789	7.48929	7.5712	7.10053	6.96443	6.81852	7.76393	7.53407	7.1995	7.29467	7.31615	7.35386	7.13946	7.66574	7.02791
GL50803_17596	6.37375	6.34775	6.2523	6.34838	6.25063	6.31869	6.3249	5.9888	6.30215	6.15239	6.44237	6.37041	6.5152	6.42647	6.35812	6.28669	6.34739	6.32012	6.40857	6.29866
GL50803_14568	9.10653	8.94879	8.87925	9.10692	9.07682	8.82182	8.96513	9.05693	8.95155	8.89667	8.63118	8.97227	8.6961	8.80987	8.92596	9.11257	8.94466	8.93613	8.88601	8.88192
GL50803_14569	5.7775	5.79145	5.71316	5.79407	5.6772	5.82298	5.77842	5.80585	5.79907	5.67358	5.75492	5.84801	5.86524	5.68647	5.68406	5.90056	5.86425	5.78244	5.93692	5.77802
GL50803_7850	6.05353	5.64154	5.77661	5.56905	5.93473	4.96232	5.69224	5.93808	5.27775	5.29094	5.14599	6.19758	5.75795	5.56476	5.69085	5.52899	5.57969	5.42842	5.56725	5.31383
GL50803_7851	2.45976	2.55097	2.56506	2.64042	2.47534	2.98086	3.02306	3.4086	3.13337	2.94724	2.6381	2.53427	2.91556	2.71578	2.89979	3.11696	3.12028	3.18149	2.90918	2.68024
GL50803_112875	6.48373	6.539	6.47317	6.62277	6.32202	6.93242	6.82057	6.56414	7.05576	6.88647	6.654	6.41831	6.42318	6.46893	6.34957	6.80321	6.69776	6.97479	6.68536	6.90944
GL50803_26835	3.40742	3.31614	3.50607	3.17576	3.41147	2.60591	3.71672	2.81549	3.22136	3.32094	2.54768	3.4648	3.42492	3.06609	3.04808	3.07795	3.51527	3.54849	3.55413	3.11592
GL50803_3746	7.33766	7.44485	7.47373	7.50575	7.41122	7.89685	7.45347	7.60496	7.84583	7.69182	7.67872	7.30677	7.28178	7.44808	7.50242	7.86914	7.55593	7.75256	7.47506	7.82713
GL50803_17599	2.27128	2.81523	2.37628	2.86344	2.25319	2.73199	3.19682	1.71666	3.14241	2.91644	2.66702	2.39594	3.07131	1.97477	1.66963	2.23093	3.12899	3.31863	3.30964	2.99932
GL50803_8741	7.65105	8.07521	8.10715	8.21679	8.02883	9.3338	7.75308	8.78155	9.02016	8.91464	8.63964	7.4043	7.2755	8.48641	8.44793	8.88485	8.07041	8.48675	7.77379	8.72865
GL50803_8742	9.27145	8.94507	8.95083	9.21557	9.28104	9.57241	9.47044	9.8367	9.52229	9.54088	9.61645	9.85128	9.67665	9.81326	9.85267	9.78054	9.59385	9.55117	9.60528	9.58157
GL50803_112870	7.1896	6.78138	6.92162	6.71512	7.14073	6.05329	6.78818	7.12038	6.28592	6.41542	5.95726	7.00481	6.89845	6.19171	6.57658	6.59376	6.78647	6.39663	6.96894	6.16198
GL50803_8744	4.40367	4.70985	4.73845	4.6698	4.48795	5.02216	4.82405	4.51834	5.00029	4.87927	4.84747	4.34921	4.40492	4.73544	4.48603	4.72026	4.73057	4.91977	4.6495	4.88907
GL50803_8745	7.07832	7.18285	7.23222	7.352	7.19175	8.00227	7.12761	7.38242	7.90979	7.70201	7.85795	6.94179	7.03853	7.64912	7.56716	7.60944	7.25436	7.59561	7.08779	7.68841
GL50803_112867	3.55255	3.70819	4.05515	3.76519	3.74326	1.97579	1.63703	1.92842	1.65365	2.24075	4.57732	4.63294	4.47435	4.97407	4.91481	3.22805	3.12028	2.86909	2.83399	2.99061
GL50803_112866	2.32076	2.85336	2.80869	2.56301	2.28486	2.96811	2.77476	2.05408	2.56203	2.93705	2.51624	2.19822	2.52695	2.31391	2.0812	2.74092	2.53581	2.57785	2.56309	2.80458
GL50803_28626	6.58255	6.59071	6.71537	6.53326	6.67189	6.09349	6.29147	6.37739	6.02737	6.15129	6.6072	7.01074	6.85546	6.97502	6.93197	6.75394	6.61956	6.40692	6.6859	6.36832
GL50803_90131	8.03637	7.8477	7.89424	7.846	7.88641	7.24022	7.32058	6.9803	7.35805	7.23684	7.75984	7.85435	8.023	7.71163	7.64259	7.09658	7.22926	7.32649	7.18328	7.3108
GL50803_15989	6.53268	6.46321	6.28288	6.65763	6.52712	6.6976	6.49997	6.77353	6.61639	6.6789	6.47033	6.52625	6.37487	6.68199	6.53696	6.91036	6.64103	6.63541	6.55564	6.70921
GL50803_23597	7.00895	7.03258	6.87666	7.13112	6.90758	7.25474	7.11365	6.86426	7.34341	7.22432	7.05434	6.94066	7.08235	6.94769	6.84745	7.07643	7.23986	7.34611	7.13515	7.32385
[truncated: 2,982 more rows]

## Sheet: M1NR
	Geneid	logFC	logCPM	F	PValue	FDR	Length	Description
Upregulated
	GL50803_14586	4.85	8.38	629.47	0	0	734	VSP with INR
	GL50803_50035	3.35	0.96	185.6	0	0	623	pVSP
	GL50803_113987	1.77	6.97	27.65	0	0.003	834	High cysteine membrane protein Group 3
	GL50803_50130	1.32	5.82	154.64	0	0	709	pVSP
	GL50803_50013	1.22	2.84	23.16	0	0.006	584	pVSP
	GL50803_113130	1.08	7.06	181.99	0	0	503	Hypothetical protein
	GL50803_5638	0.92	6.97	33.11	0	0.001	242	Cyst wall protein 1
	GL50803_60026	0.91	5.94	71.31	0	0	716	Ankyrin repeat protein 1
	GL50803_50015	0.9	2.5	22.53	0	0.007	578	pVSP
	GL50803_111936	0.86	4.17	14.63	0.001	0.042	742	VSP
	GL50803_3042	0.83	9.63	19.86	0	0.013	569	Hybrid cluster protein
	GL50803_11309	0.81	9.79	17.25	0	0.023	1336	High cysteine membrane protein Group 1
	GL50803_114674	0.76	9.05	27.68	0	0.003	721	VSP
	GL50803_137618	0.74	9.53	36.98	0	0.001	738	VSP
	GL50803_50016	0.72	4.14	50.09	0	0	585	pVSP
	GL50803_14763	0.66	4.63	23.38	0	0.006	579	Exonuclease
	GL50803_114625	0.64	6.89	38.02	0	0	799	High cysteine membrane protein
	GL50803_61452	0.64	4.28	34.35	0	0.001	778	High cysteine membrane protein
	GL50803_50428	0.64	2.46	23.38	0	0.006	619	pVSP
	GL50803_137692	0.57	2.17	14.24	0.001	0.047	276	Hypothetical protein
	GL50803_101074	0.57	9.75	40.76	0	0	740	VSP with INR
	GL50803_8687	0.56	10.38	20.06	0	0.012	505	Tenascin-like protein
	GL50803_113213	0.52	6.05	24.4	0	0.005	1678	High cysteine membrane protein EGF-like
	GL50803_14521	0.51	11.5	17.93	0	0.02	202	Peroxiredoxin 1
	GL50803_103285	0.46	7.74	17.26	0	0.023	2382	Protein BAP28
	GL50803_8654	0.45	4.97	17.85	0	0.02	243	Hypothetical protein
	GL50803_96818	0.42	10.2	16.32	0.001	0.026	488	Nucleoside transporter
	GL50803_5435	0.41	7.18	17.55	0	0.021	363	Cyst wall protein 2
	GL50803_90767	0.4	6	25.39	0	0.004	1618	Separase
	GL50803_101330	0.39	5.46	18.31	0	0.018	411	Hypothetical protein
	GL50803_113094	0.38	5.66	16.74	0.001	0.025	1115	Kinase, NEK
	GL50803_4188	0.35	7.01	23.25	0	0.006	297	Hypothetical protein
	GL50803_7444	0.35	8.78	18.88	0	0.016	368	UvrB/uvrC motif-containing protein
	GL50803_11328	0.34	4.84	16.68	0.001	0.025	568	Hypothetical protein
	GL50803_137701	0.32	6.77	25.43	0	0.004	632	Kinase, NEK
	GL50803_41369	0.3	7.28	16.93	0.001	0.024	1137	Kinase, NEK
	GL50803_16596	0.29	8.22	21.04	0	0.01	600	PX domain-containing protein
	GL50803_16922	0.26	5.96	14.79	0.001	0.04	979	Hypothetical protein
	GL50803_9327	0.23	7.03	18.43	0	0.018	734	Kinase, NEK
Downregulated
	GL50803_3147	-0.22	7.73	20.77	0	0.01	593	Ankyrin repeat protein 1
	GL50803_14361	-0.26	6.84	17.52	0	0.021	726	Hypothetical protein
	GL50803_16985	-0.27	7.67	21.38	0	0.009	1086	Hypothetical protein
	GL50803_17604	-0.28	7.64	16.56	0.001	0.025	225	Ankyrin repeat protein 1
	GL50803_39904	-0.29	7.51	21.24	0	0.009	842	High cysteine membrane protein Group 2
	GL50803_94322	-0.29	8.17	19.97	0	0.012	1119	Spastin
	GL50803_4343	-0.3	6.09	17.52	0	0.021	613	Zinc finger domain-containing protein
	GL50803_95639	-0.3	6.33	23.88	0	0.006	793	Hypothetical protein
	GL50803_9548	-0.32	6.59	18.13	0	0.019	523	Cathepsin L
	GL50803_17563	-0.32	8.37	22.87	0	0.007	386	Kinase, CMGC MAPK
	GL50803_8235	-0.33	7.86	32.55	0	0.001	306	Ankyrin repeat protein 1
	GL50803_11209	-0.34	6.28	16.32	0.001	0.026	538	Cathepsin L
	GL50803_14551	-0.34	10.19	18.28	0	0.018	298	Alpha-6 giardin
	GL50803_12213	-0.34	5.28	15.98	0.001	0.029	796	Hypothetical protein
	GL50803_112630	-0.36	5.56	16.93	0.001	0.024	504	Hypothetical protein
	GL50803_7599	-0.36	6.26	22.26	0	0.007	642	Hypothetical protein
	GL50803_91056	-0.36	9.46	23.35	0	0.006	428	Aspartate aminotransferase
	GL50803_114813	-0.37	6.78	24.99	0	0.005	542	VSP
	GL50803_28626	-0.38	6.59	17.78	0	0.02	169	VSP
	GL50803_37093	-0.39	6.14	23.97	0	0.006	735	VSP
	GL50803_90659	-0.39	6.07	16.78	0.001	0.025	780	Hypothetical protein
	GL50803_137608	-0.4	6.67	22.67	0	0.007	545	VSP with INR
	GL50803_16348	-0.42	7.52	16.14	0.001	0.028	363	Mechanosensory abnormality MEC-17-like protein
	GL50803_50289	-0.43	7.18	14.75	0.001	0.041	939	VSP
	GL50803_114162	-0.43	6.64	21.67	0	0.009	865	VSP
	GL50803_11448	-0.44	7.78	32.3	0	0.001	528	Phosphomannomutase-2
	GL50803_7799	-0.45	6.54	40.64	0	0	297	Alpha-4 giardin
	GL50803_8173	-0.46	8.11	17.07	0.001	0.024	541	Glycerol kinase
	GL50803_7797	-0.47	6.43	38.9	0	0	303	Alpha-5 giardin
	GL50803_12160	-0.47	4.7	20.57	0	0.011	162	Yip interacting protein, putative
	GL50803_8725	-0.53	7.63	45.72	0	0	470	Hypothetical protein
	GL50803_137613	-0.54	5.96	27.5	0	0.003	395	VSP with INR
	GL50803_32933	-0.57	8.4	76.92	0	0	659	VSP
	GL50803_137605	-0.58	6.81	73.9	0	0	446	VSP with INR
	GL50803_14783	-0.58	5.5	16.76	0.001	0.025	309	High cysteine membrane protein
	GL50803_13200	-0.58	6.36	108.01	0	0	637	RNA helicase, putative
	GL50803_13201	-0.6	5.28	38.95	0	0	338	Nudix hydrolase, putative
	GL50803_7600	-0.61	6.78	21.16	0	0.01	530	Hypothetical protein
	GL50803_137604	-0.61	5.85	28.71	0	0.002	634	VSP S8
	GL50803_91707	-0.64	5.36	32.36	0	0.001	690	High cysteine membrane protein Group 1
	GL50803_112518	-0.67	7.14	16.46	0.001	0.026	698	Kinase, NEK
	GL50803_89315	-0.69	5.49	41.98	0	0	1622	VSP
	GL50803_137722	-0.7	2.81	14.18	0.001	0.047	662	VSP
	GL50803_113163	-0.7	7.21	49.22	0	0	633	VSP
	GL50803_2323	-0.73	4.98	27.64	0	0.003	522	Gcd10p family protein
	GL50803_137710	-0.79	4.19	42.59	0	0	573	pVSP
	GL50803_112519	-0.81	3.75	55.31	0	0	185	Ankyrin repeat protein 1
	GL50803_17453	-0.82	6.15	97.94	0	0	676	Hypothetical protein
	GL50803_113450	-0.84	7.66	49.44	0	0	710	VSP with INR
	GL50803_113439	-0.84	7.86	36.5	0	0.001	728	VSP with INR
	GL50803_137612	-0.87	8.52	43.56	0	0	733	VSP
	GL50803_17454	-0.89	6.53	103.52	0	0	321	Kinesin motor domain-containing protein
	GL50803_3079	-0.89	5.49	68.86	0	0	343	Hypothetical protein
	GL50803_102444	-0.9	8.39	86.84	0	0	222	Ankyrin repeat protein 1
	GL50803_50143	-0.91	10.31	83.08	0	0	617	VSP AS8
	GL50803_61439	-0.93	4.94	64.24	0	0	986	Kinase, NEK
	GL50803_13390	-0.93	9.87	94.8	0	0	722	VSP
	GL50803_50392	-0.93	2.83	32.95	0	0.001	927	VSP
	GL50803_32363	-0.97	5.83	104.43	0	0	491	Hypothetical protein
	GL50803_17451	-1	7.84	38.6	0	0	252	Deoxynucleoside kinase
	GL50803_137707	-1.01	3.91	28.11	0	0.003	594	VSP
	GL50803_137708	-1.05	3.04	30.04	0	0.002	594	VSP
	GL50803_97820	-1.09	4.05	39.23	0	0	704	pVSP
	GL50803_112867	-1.13	3.69	61.91	0	0	843	VSP
	GL50803_14331	-1.18	3.04	51.87	0	0	420	VSP
	GL50803_115797	-1.18	4.72	40.01	0	0	683	VSP with INR
	GL50803_137740	-1.22	6.13	37.6	0	0.001	599	VSP
	GL50803_26981	-1.32	1.5	34.98	0	0.001	1178	High cysteine membrane protein VSP-like
	GL50803_50381	-1.37	4.04	66.32	0	0	425	pVSP
	GL50803_32607	-1.43	3.25	107.17	0	0	861	High cysteine membrane protein Group 1
	GL50803_50379	-1.58	8.31	191.57	0	0	688	VSP
	GL50803_5812	-1.59	7.27	218.11	0	0	410	VSP
	GL50803_137721	-1.64	7.64	286.74	0	0	584	VSP
	GL50803_112208	-1.69	4.46	83.2	0	0	597	VSP with INR
	GL50803_41472	-1.81	10	602.46	0	0	588	VSP
	GL50803_13194	-2.11	6.94	390.47	0	0	616	VSP AS8
	GL50803_50181	-2.14	5.11	279.58	0	0	794	VSP
	GL50803_50259	-2.15	7.16	420.47	0	0	690	VSP
	GL50803_134710	-2.26	4.07	178.04	0	0	637	VSP
	GL50803_50359	-2.29	4.27	150.11	0	0	637	VSP
	GL50803_101765	-2.35	4.46	379.49	0	0	700	VSP
	GL50803_16501	-2.36	3.85	192.5	0	0	693	VSP with INR
	GL50803_87628	-2.76	8.63	616.58	0	0	617	VSP
	GL50803_103992	-2.92	5.61	196.1	0	0	628	VSP
	GL50803_50229	-3.27	1.58	186.6	0	0	741	VSP
	GL50803_40591	-5.44	11.62	2483.52	0	0	618	VSP AS8
	GL50803_115831	-5.63	6.32	737.49	0	0	634	VSP with INR
	GL50803_115830	-5.66	6.23	957.93	0	0	634	VSP with INR
	GL50803_113797	-6.87	12.16	3282.03	0	0	714	VSP with INR

## Sheet: M1
	Geneid	logFC	logCPM	F	PValue	FDR	Length	Description
Upregulated
	GL50803_50419	8.91	0.032	203.61	0	0	625	pVSP
	GL50803_50254	6.97	3.658	533.08	0	0	579	pVSP
	GL50803_50247	6.3	1.128	473.69	0	0	654	pVSP
	GL50803_38901	5.28	9.867	383.06	0	0	1938	VSP with INR
	GL50803_50324	5.24	4.488	585.56	0	0	618	pVSP
	GL50803_137611	4.65	2.089	307.49	0	0	624	pVSP
	GL50803_137620	4.2	10.616	926.77	0	0	681	VSP
	GL50803_103142	3.94	4.354	181.72	0	0	1475	VSP with INR
	GL50803_11521	3.09	5.876	329.71	0	0	629	VSP
	GL50803_60621	2.81	4.131	509.14	0	0	224	Ankyrin repeat protein 1
	GL50803_112937	2.71	0.398	104.65	0	0	223	Ankyrin repeat protein 1
	GL50803_93221	2.65	6.17	675.24	0	0	438	Kinase, NEK
	GL50803_50010	2.62	1.452	80.72	0	0	621	pVSP
	GL50803_50188	2.48	3.58	94.9	0	0	607	pVSP
	GL50803_50211	2.42	0.426	57.78	0	0	583	pVSP
	GL50803_135725	2.31	0.539	95.47	0	0	247	Ankyrin repeat protein 1
	GL50803_50208	2.24	2.066	88.93	0	0	584	pVSP
	GL50803_11470	2.16	4.854	202.52	0	0	628	VSP with INR
	GL50803_114674	2.03	9.046	184.5	0	0	721	VSP
	GL50803_112113	2.02	4.464	91.43	0	0	682	VSP
	GL50803_50192	1.96	1.309	54.27	0	0	588	pVSP
	GL50803_137614	1.86	8.298	667.83	0	0	690	VSP
	GL50803_137714	1.83	4.412	147.26	0	0	628	VSP with INR
	GL50803_50483	1.75	3.088	53.54	0	0	606	pVSP
	GL50803_50035	1.74	0.96	38.43	0	0	623	pVSP
	GL50803_111936	1.74	4.167	62.23	0	0	742	VSP
	GL50803_50317	1.7	4.549	242.98	0	0	700	VSP
	GL50803_114210	1.7	7.545	27.96	0	0	1089	Hypothetical protein
	GL50803_60815	1.6	4.027	66.78	0	0	382	Hypothetical protein
	GL50803_95847	1.54	4.127	152.56	0	0	212	Ankyrin repeat protein 1
	GL50803_50046	1.53	3.114	91.63	0	0	582	pVSP
	GL50803_119707	1.47	4.588	50.54	0	0	674	VSP
	GL50803_50326	1.47	3.218	104.24	0	0	604	pVSP
	GL50803_50375	1.4	5.003	70.01	0	0	682	VSP
	GL50803_50045	1.39	2.678	74.18	0	0	576	pVSP
	GL50803_136004	1.38	2.998	38.21	0	0	552	VSP
	GL50803_50130	1.37	5.822	166.74	0	0	709	pVSP
	GL50803_28477	1.35	7.215	57.12	0	0	63	Hypothetical protein
	GL50803_137744	1.31	1.905	18.53	0	0.003	1488	VSP
	GL50803_50422	1.31	1.658	27.26	0	0.001	1021	pVSP
	GL50803_17604	1.29	7.644	356.2	0	0	225	Ankyrin repeat protein 1
	GL50803_111933	1.28	4.482	35.04	0	0	742	VSP
	GL50803_26679	1.28	2.421	51.11	0	0	96	Hypothetical protein
	GL50803_119706	1.22	5.31	51.43	0	0	674	VSP
	GL50803_60960	1.2	5.172	193.08	0	0	771	High cysteine membrane protein
	GL50803_50363	1.16	4.66	116.59	0	0	1100	VSP
	GL50803_112073	1.16	3.859	48.35	0	0	803	Reverse transcriptase/endonuclease, putative
	GL50803_113512	1.14	6.298	172.12	0	0	594	High cysteine membrane protein Group 6
	GL50803_16956	1.13	5.753	37.17	0	0	756	Hypothetical protein
	GL50803_17212	1.11	0.767	8.41	0.009	0.035	207	High cysteine membrane protein
	GL50803_113987	1.1	6.967	10.91	0.004	0.018	834	High cysteine membrane protein Group 3
	GL50803_113024	1.09	2.889	34.34	0	0	386	VSP
	GL50803_137605	1.09	6.814	259.48	0	0	446	VSP with INR
	GL50803_50015	1.08	2.503	32.48	0	0	578	pVSP
	GL50803_87826	1.07	6.869	109.76	0	0	698	Hypothetical protein
	GL50803_10969	1.06	9.443	81.58	0	0	323	Nucleotide-binding protein 35
	GL50803_60315	1.05	3.492	70.7	0	0	570	Reverse transcriptase, putative
	GL50803_16076	1.05	8.12	52.35	0	0	202	Peroxiredoxin 1
	GL50803_9327	1.05	7.027	388.58	0	0	734	Kinase, NEK
	GL50803_103992	1.03	5.606	32.51	0	0	628	VSP
	GL50803_136003	1.02	2.92	51.08	0	0	552	VSP
	GL50803_14614	1.01	10.911	46.06	0	0	150	Eukaryotic translation initiation factor 5A
	GL50803_16519	1.01	7.502	124.14	0	0	374	AstB/chuR-related protein
	GL50803_16313	0.99	7.297	41.56	0	0	582	Pescadillo cell cycle regulator
	GL50803_6289	0.99	9.612	25.82	0	0.001	134	FixW protein, putative
	GL50803_14256	0.99	9.321	38.63	0	0	125	Histone H2A
	GL50803_11884	0.99	7.107	44.92	0	0	96	Ubiquitin related modifier protein
	GL50803_102178	0.98	0.992	29.71	0	0	129	VSP
	GL50803_50064	0.97	4.16	32.76	0	0	486	VSP
	GL50803_16310	0.95	10.494	57.63	0	0	150	Ribosomal protein L27a
	GL50803_14521	0.94	11.503	59.33	0	0	202	Peroxiredoxin 1
	GL50803_9068	0.93	6.599	38.84	0	0	155	Hypothetical protein
	GL50803_4911	0.91	5.111	38.42	0	0	497	Major facilitator family protein
	GL50803_6367	0.91	7.128	58.98	0	0	276	Hypothetical protein
	GL50803_113130	0.88	7.059	123.21	0	0	503	Hypothetical protein
	GL50803_60027	0.88	7.024	28.47	0	0	392	Kinase, NEK
	GL50803_60090	0.87	5.474	33.41	0	0	813	Reverse transcriptase/endonuclease, putative
	GL50803_50179	0.87	1.397	13.53	0.002	0.009	599	pVSP
	GL50803_27056	0.87	6.601	19.9	0	0.002	161	Hypothetical protein
	GL50803_8010	0.87	6.9	21.15	0	0.002	139	Hypothetical protein
	GL50803_61550	0.87	9.826	24.06	0	0.001	112	Superoxide reductase (Desulfoferredoxin)
	GL50803_17520	0.87	6.881	76.98	0	0	883	ClpB protein
	GL50803_1937	0.86	5.737	20.94	0	0.002	95	Hypothetical protein
	GL50803_10571	0.85	1.881	21.37	0	0.002	767	Hypothetical protein
	GL50803_4369	0.84	5.015	71.7	0	0	121	Rhodanese-like domain-containing protein
	GL50803_8037	0.84	7.962	87.07	0	0	309	Kinase, CMGC CDK
	GL50803_17351	0.84	3.906	16.07	0.001	0.005	431	Hypothetical protein
	GL50803_6054	0.83	7.038	65.8	0	0	189	RNA binding putative
	GL50803_15089	0.83	7.262	29.41	0	0	229	Hypothetical protein
	GL50803_15123	0.83	5.49	61.3	0	0	594	pVSP
	GL50803_95269	0.83	5.249	28.91	0	0	134	Bet5-like protein
	GL50803_14615	0.82	6.56	103.1	0	0	806	Hypothetical protein
	GL50803_112801	0.81	2.745	17.63	0	0.004	748	VSP
	GL50803_60026	0.81	5.938	56.53	0	0	716	Ankyrin repeat protein 1
	GL50803_116477	0.81	9.382	25.58	0	0.001	749	VSP
	GL50803_14457	0.81	9.334	18.41	0	0.003	63	Ribosomal protein L29e
	GL50803_50225	0.81	3.227	18.59	0	0.003	1155	VSP
	GL50803_10712	0.81	6.555	32.84	0	0	433	Hypothetical protein
	GL50803_15125	0.8	5.433	76.02	0	0	253	Hypothetical protein
	GL50803_114209	0.79	6.446	39.19	0	0	3124	Hypothetical protein
	GL50803_113788	0.79	7.031	15.26	0.001	0.006	57	Regulatory subunit of type II PKA R-subunit
	GL50803_10341	0.78	7.975	68.81	0	0	339	Ribosomal protein L10e
	GL50803_17510	0.78	6.936	60.83	0	0	686	Kinase, NEK
	GL50803_112208	0.78	4.459	20.75	0	0.002	597	VSP with INR
	GL50803_15324	0.78	7.14	57.13	0	0	355	Nucleotide-binding protein 35
	GL50803_50143	0.78	10.314	61.74	0	0	617	VSP AS8
	GL50803_6835	0.77	7.191	78.3	0	0	333	Brix domain containing protein
	GL50803_17241	0.77	7.01	30.81	0	0	152	Hypothetical protein
	GL50803_16887	0.77	7.197	38.25	0	0	548	ATP-dependent RNA helicase HAS1, putative
	GL50803_41569	0.76	5.442	138.17	0	0	240	Hypothetical protein
	GL50803_112867	0.76	3.687	32.56	0	0	843	VSP
	GL50803_17563	0.76	8.37	124.3	0	0	386	Kinase, CMGC MAPK
	GL50803_50016	0.76	4.143	54.76	0	0	585	pVSP
	GL50803_14171	0.76	9.57	15.23	0.001	0.006	90	Ribosomal protein L37
	GL50803_7990	0.75	7.059	42.04	0	0	169	Eukaryotic initiation factor 4E
	GL50803_8038	0.75	8.187	107.2	0	0	422	Nucleoporin
	GL50803_34357	0.75	4.191	38.99	0	0	1018	pVSP
	GL50803_28696	0.75	6.015	20	0	0.002	129	Hypothetical protein
	GL50803_11621	0.75	6.669	123.96	0	0	496	Sas10 domain-containing protein
	GL50803_137604	0.74	5.85	44.55	0	0	634	VSP S8
	GL50803_16841	0.74	6.141	49.33	0	0	572	DinF protein
	GL50803_10810	0.74	7.103	84.64	0	0	280	Eukaryotic rRNA processing protein EBP2
	GL50803_42698	0.74	5.43	65.99	0	0	718	Kinase, NEK
	GL50803_113268	0.73	4.109	11.64	0.003	0.015	421	Hypothetical protein
	GL50803_8044	0.73	11.288	71.94	0	0	319	Seven transmembrane protein 1
	GL50803_50169	0.73	5.366	24.84	0	0.001	1603	VSP
	GL50803_34850	0.72	4.016	13.55	0.002	0.009	74	Hypothetical protein
	GL50803_3294	0.72	5.633	37.18	0	0	198	Hypothetical protein
	GL50803_6242	0.71	10.267	19.91	0	0.002	152	Translationally controlled tumor protein-like protein
	GL50803_9509	0.71	3.79	10.6	0.004	0.019	55	RNA polymerase II subunit Rpb12
	GL50803_16729	0.71	8.523	36.68	0	0	354	Hypothetical protein
	GL50803_8002	0.71	8.379	21.73	0	0.002	238	Ribosome biogenesis protein Nop16
	GL50803_14926	0.71	8.735	41.77	0	0	226	Ankyrin repeat protein 1
	GL50803_60028	0.71	8.335	30	0	0	1907	Hypothetical protein
	GL50803_17561	0.7	7.084	124.59	0	0	315	Putative GTPase activating protein for Arf
	GL50803_8035	0.7	7.109	53.28	0	0	756	Ribosome biogenesis protein ERB1
	GL50803_113093	0.7	2.241	7.52	0.013	0.045	652	pVSP
	GL50803_17364	0.7	9.892	30.97	0	0	110	Ribosomal protein S26
	GL50803_19378	0.69	7.108	13.85	0.001	0.009	120	Hypothetical protein
	GL50803_42285	0.69	8.298	40.46	0	0	7450	Ciliary dynein heavy chain 11
	GL50803_15196	0.69	7.773	23.05	0	0.001	162	Iron-sulfur cluster biosynthesis protein IscU
	GL50803_3367	0.69	7.502	88.4	0	0	160	Histone H3
	GL50803_135003	0.69	4.055	8.98	0.007	0.03	100	Histone H4
	GL50803_2750	0.69	7.303	31.67	0	0	183	Fcf1 pre-rRNA processing protein
	GL50803_17350	0.69	1.828	8.45	0.009	0.035	267	Hypothetical protein
	GL50803_11153	0.69	5.158	16.74	0.001	0.004	67	Hypothetical protein
	GL50803_16429	0.69	6.054	14.16	0.001	0.008	171	Translation machinery-associated protein 16
	GL50803_12770	0.68	7.095	18.75	0	0.003	236	START domain-containing protein
	GL50803_3349	0.68	7.909	13.18	0.002	0.01	184	HMG (high mobility group) box-containing protein
	GL50803_14696	0.68	6.448	66.94	0	0	314	Hypothetical protein
	GL50803_60750	0.68	7.217	64.2	0	0	219	Hypothetical protein
	GL50803_8329	0.68	7.548	40.62	0	0	186	Vacuolar protein sorting 25
	GL50803_221693	0.68	5.265	36.02	0	0	1182	VSP
	GL50803_14259	0.68	2.617	16.01	0.001	0.005	206	Glucose 6-phosphate N-acetyltransferase
	GL50803_116745	0.68	4.676	10.4	0.004	0.02	222	Hypothetical protein
	GL50803_12853	0.68	6.407	44.66	0	0	270	Molybdopterin biosynthesis MoeB protein
	GL50803_15353	0.68	8.244	35.68	0	0	521	Hypothetical protein
	GL50803_93800	0.68	1.157	9.01	0.007	0.03	269	Ankyrin repeat protein 1
	GL50803_14519	0.68	6.833	30.08	0	0	434	Iron-sulfur cluster biosynthesis protein IscS
	GL50803_29500	0.67	4.591	43.23	0	0	104	Chaperonin 10
	GL50803_13239	0.67	3.905	12.74	0.002	0.011	165	Dynein heavy chain and region D6 of dynein motor containing protein
	GL50803_90131	0.67	7.577	69.57	0	0	1783	Leucine-rich repeat protein
	GL50803_113304	0.67	3.538	17.33	0	0.004	637	VSP
	GL50803_39483	0.67	8.033	7.92	0.011	0.04	52	Ribosomal protein S29e
	GL50803_1774	0.67	7.159	24.41	0	0.001	468	Zinc finger protein
	GL50803_14583	0.67	7.737	19.23	0	0.002	175	Hypothetical protein
	GL50803_6590	0.66	5.566	34.55	0	0	381	RNA 3'-terminal phosphate cyclase-like protein
	GL50803_14606	0.66	7.075	54.75	0	0	247	Translation initiation factor 6
	GL50803_90710	0.66	8.087	15.99	0.001	0.005	240	Vacuolar protein sorting 22
	GL50803_11595	0.65	8.937	59.5	0	0	469	Glycosyl transferase family protein
	GL50803_5258	0.65	7.941	17.21	0.001	0.004	107	Hypothetical protein
	GL50803_14660	0.65	8.17	25.63	0	0.001	107	Vacuolar ATP synthase subunit G
	GL50803_112048	0.65	5.123	49.5	0	0	529	pVSP
	GL50803_31339	0.65	6.497	21.01	0	0.002	149	TB2/DP1, HVA22 family protein
	GL50803_11982	0.65	6.023	18.28	0	0.003	244	Hypothetical protein
	GL50803_50259	0.64	7.157	42.17	0	0	690	VSP
	GL50803_2011	0.64	5.9	52.9	0	0	120	Hypothetical protein
	GL50803_10161	0.64	8.217	51.95	0	0	854	Hypothetical protein
	GL50803_15276	0.64	7.159	88.28	0	0	569	Glucosamine-6-phosphate deaminase, putative
	GL50803_8462	0.64	10.654	11.51	0.003	0.015	136	Ribosomal protein L27
	GL50803_32958	0.63	5.225	53.17	0	0	748	Kinase, NEK
	GL50803_50332	0.63	6.048	57.68	0	0	420	High cysteine membrane protein
	GL50803_17054	0.63	12.447	23.42	0	0.001	327	Acidic ribosomal protein P0
	GL50803_137708	0.63	3.045	12.83	0.002	0.011	594	VSP
	GL50803_1894	0.63	7.06	19.27	0	0.002	228	U3 small nucleolar RNA-associated protein 11, putative
	GL50803_103946	0.63	3.578	10.68	0.004	0.019	1118	ABC transporter, putative
	GL50803_102575	0.63	6.021	61.55	0	0	504	Hypothetical protein
	GL50803_17232	0.63	6.807	21.51	0	0.002	683	Hypothetical protein
	GL50803_50033	0.62	6.519	18.11	0	0.003	578	pVSP
	GL50803_17559	0.62	5.049	19.76	0	0.002	239	Hypothetical protein
	GL50803_20603	0.62	6.418	18.93	0	0.003	107	Cgr1 family protein
	GL50803_7710	0.62	7.207	25.74	0	0.001	728	Ankyrin repeat protein 1
	GL50803_14763	0.62	4.628	20.25	0	0.002	579	Exonuclease
	GL50803_29630	0.62	3.014	30.09	0	0	116	Hypothetical protein
	GL50803_5800	0.62	9.666	27.77	0	0	263	Lipid binding protein
	GL50803_13791	0.62	7.814	33.65	0	0	626	ATP-dependent RNA helicase
	GL50803_121517	0.62	5	33.43	0	0	881	Kinase, NEK
	GL50803_4081	0.62	3.667	9.53	0.006	0.026	60	4Fe-4S binding domain-containing protein
	GL50803_10013	0.61	7.64	40.37	0	0	221	Qc-SNARE 3
	GL50803_4038	0.61	3.437	8.19	0.01	0.037	497	Transglutaminase-like superfamily protein
	GL50803_90575	0.61	5.876	18.57	0	0.003	848	Kinase
	GL50803_10136	0.61	7.757	55.66	0	0	337	Hypothetical protein
	GL50803_11247	0.61	10.837	24.37	0	0.001	198	Ribosomal protein L13a
	GL50803_61549	0.61	6.52	29.67	0	0	657	Ankyrin repeat protein 1
	GL50803_2013	0.61	6.902	73.46	0	0	203	Glutaredoxin 5
	GL50803_61303	0.6	6.02	7.54	0.013	0.045	84	Hypothetical protein
	GL50803_15589	0.6	6.325	19.21	0	0.002	348	Hypothetical protein
	GL50803_8794	0.6	7.384	16.94	0.001	0.004	184	Nucleolar GAR1-like protein, putative
	GL50803_15404	0.6	7.063	80.68	0	0	1057	Glycosaminoglycan polysaccharide lyase, putative
	GL50803_4624	0.6	6.797	15.32	0.001	0.006	135	Hypothetical protein
	GL50803_16158	0.6	5.485	73.06	0	0	1137	High cysteine membrane protein
	GL50803_16424	0.6	8.882	29.35	0	0	253	Disc-associated protein
	GL50803_137729	0.6	5.567	31.83	0	0	404	VSP
	GL50803_13204	0.6	7.79	47.5	0	0	419	Zinc transporter protein
	GL50803_16384	0.59	7.165	18.58	0	0.003	246	Hypothetical protein
	GL50803_95290	0.59	5.09	9.95	0.005	0.023	210	Hypothetical protein
	GL50803_114120	0.59	5.686	20.64	0	0.002	587	Kinase, NEK
	GL50803_3635	0.59	5.903	28.12	0	0	241	Hypothetical protein
	GL50803_17626	0.59	6.578	37.83	0	0	205	HMG (high mobility group) box-containing protein
	GL50803_101919	0.59	6.53	118.54	0	0	246	5'-AMP-activated protein kinase, beta-1 subunit
	GL50803_6366	0.58	7.179	9.19	0.007	0.028	203	Hypothetical protein
	GL50803_17422	0.58	6.452	49.3	0	0	230	RNA polymerase I subunit A43
	GL50803_96994	0.58	7.189	50.49	0	0	308	Qa-SNARE 3
	GL50803_11044	0.58	7.661	16.88	0.001	0.004	212	Mob1-like protein
	GL50803_11755	0.58	7.067	40.27	0	0	261	Ribosomal protein S8e
	GL50803_10335	0.58	5.35	12.97	0.002	0.011	259	tRNA methyltransferase subunit, putative
	GL50803_38578	0.58	4.844	17.32	0	0.004	439	Kinase, NEK
	GL50803_14456	0.58	7.885	18.37	0	0.003	155	Low molecular weight protein-tyrosine-phosphatase
	GL50803_14299	0.57	8.566	7.3	0.014	0.048	131	Endoribonuclease L-PSP
	GL50803_10696	0.57	6.964	23.79	0	0.001	114	Hypothetical protein
	GL50803_101330	0.57	5.461	40.46	0	0	411	Hypothetical protein
	GL50803_16311	0.57	7.151	27.5	0	0.001	422	Centromere/microtubule binding protein CBF5
	GL50803_2452	0.57	7.639	62.86	0	0	332	Ornithine cyclodeaminase
	GL50803_137751	0.57	7.208	42.22	0	0	691	Hypothetical protein
	GL50803_29277	0.57	3.602	8.29	0.009	0.036	67	LSM domain-containing protein
	GL50803_9605	0.57	7.522	18.11	0	0.003	623	Hypothetical protein
	GL50803_3636	0.56	6.346	14.93	0.001	0.007	153	Hypothetical protein
	GL50803_4188	0.56	7.014	59.11	0	0	297	Hypothetical protein
	GL50803_3589	0.56	7.795	23.07	0	0.001	349	Ribosome biogenesis protein Brix
	GL50803_9427	0.56	5.24	24.05	0	0.001	179	Hypothetical protein
	GL50803_9004	0.56	6.245	31.19	0	0	115	Hypothetical protein
	GL50803_6436	0.55	8.137	20.39	0	0.002	231	Guanine phosphoribosyltransferase
	GL50803_41927	0.55	7.996	15.06	0.001	0.006	179	Rab GTPase-like family protein
	GL50803_13561	0.55	11.933	9.49	0.006	0.026	221	Translation elongation factor 1-beta
	GL50803_8987	0.55	5.354	28.1	0	0	179	Hypothetical protein
	GL50803_1979	0.55	6.644	8.6	0.008	0.033	194	Hypothetical protein
	GL50803_8980	0.55	5.895	32.59	0	0	115	Hypothetical protein
	GL50803_26981	0.55	1.502	7.79	0.011	0.042	1178	High cysteine membrane protein VSP-like
	GL50803_2400	0.55	5.268	15.91	0.001	0.005	199	Ribonuclease P protein subunit, putative
	GL50803_8394	0.54	7.705	8.77	0.008	0.032	76	Rdx family protein
	GL50803_114044	0.54	4.527	10.1	0.005	0.022	525	Hypothetical protein
	GL50803_8377	0.54	7.71	20.24	0	0.002	285	Putative TM nitroreductase
	GL50803_6888	0.54	6.398	29.52	0	0	221	Pre-rRNA-processing protein TSR2
	GL50803_17393	0.54	7.448	44.61	0	0	327	Nucleotidyl transferase, putative
	GL50803_16940	0.54	8.061	15.25	0.001	0.006	312	Hypothetical protein
	GL50803_115797	0.54	4.715	9.43	0.006	0.026	683	VSP with INR
	GL50803_6812	0.54	6.574	18.15	0	0.003	126	Tctex-1 family protein
	GL50803_17354	0.54	6.95	8.95	0.007	0.03	826	Hypothetical protein
	GL50803_135231	0.54	5.011	7.3	0.014	0.048	147	Histone H3
	GL50803_5604	0.54	9.996	10.22	0.005	0.021	132	NAC domain-containing protein
	GL50803_16020	0.54	6.77	20.27	0	0.002	1033	Leucine-rich repeat protein
	GL50803_15513	0.54	6.464	25.96	0	0.001	563	WD-repeat protein BING4
	GL50803_50181	0.54	5.111	20.97	0	0.002	794	VSP
	GL50803_3291	0.53	6.82	16.02	0.001	0.005	199	Hypothetical protein
	GL50803_14310	0.53	6.968	11.93	0.002	0.014	131	RNA polymerase Rpb4
	GL50803_8200	0.53	4.084	16.53	0.001	0.004	101	Hypothetical protein
	GL50803_16658	0.53	7.039	40.04	0	0	543	Nucleolar protein, Nop52
	GL50803_88945	0.53	5.867	18.27	0	0.003	333	GARP-like protein 2
	GL50803_10569	0.53	7.119	43.5	0	0	506	KRI1-like family protein
	GL50803_15413	0.53	7.975	7.9	0.011	0.041	180	RER1-like protein-retention of ER protein
	GL50803_112017	0.53	4.841	7.96	0.011	0.04	525	Hypothetical protein
	GL50803_3595	0.53	7.744	20.09	0	0.002	324	Endonuclease III
	GL50803_6133	0.53	10.022	7.63	0.012	0.044	125	Ribosomal protein L29
	GL50803_24376	0.53	8.83	21.01	0	0.002	735	DNA helicase HCS1
	GL50803_7007	0.53	7.262	9.2	0.007	0.028	87	Hypothetical protein
	GL50803_17150	0.53	8.569	10.2	0.005	0.022	165	NADPH oxidoreductase, putative
	GL50803_16200	0.53	8.053	51.69	0	0	374	Developmentally regulated GTP-binding protein 1
	GL50803_19271	0.53	4.192	15.15	0.001	0.006	112	Hypothetical protein
	GL50803_17015	0.52	3.888	8.57	0.008	0.033	427	Ankyrin repeat protein 1
	GL50803_15993	0.52	5.632	24.02	0	0.001	1280	Hypothetical protein
	GL50803_19259	0.52	7.537	17.12	0.001	0.004	145	Hypothetical protein
	GL50803_6365	0.52	6.759	11.09	0.003	0.017	136	Hypothetical protein
	GL50803_5786	0.52	5.74	32.24	0	0	232	Ribosome biogenesis protein NEP1, putative
	GL50803_27614	0.52	6.558	13.17	0.002	0.01	146	Ribose 5-phosphate isomerase
	GL50803_86933	0.52	2.082	11.29	0.003	0.016	363	Hypothetical protein
	GL50803_23064	0.52	7.569	50.02	0	0	2591	DNA polymerase epsilon, catalytic subunit
	GL50803_8929	0.52	6.869	60.06	0	0	321	Metal-dependent phosphoesterase, putative
	GL50803_5845	0.52	10.755	18.61	0	0.003	175	Ribosomal protein S8
	GL50803_5810	0.52	10.457	8.11	0.01	0.038	132	Pyridoxamine 5'-phosphate oxidase
	GL50803_27827	0.52	6.37	13.88	0.001	0.009	297	Hypothetical protein
	GL50803_15454	0.52	7.698	39.24	0	0	481	Hypothetical protein
	GL50803_6331	0.52	4.476	13.76	0.001	0.009	118	Hypothetical protein
	GL50803_112693	0.52	3.661	10.95	0.004	0.018	1432	VSP
	GL50803_4984	0.52	5.571	14.2	0.001	0.008	195	Hypothetical protein
	GL50803_15137	0.52	7.373	8.25	0.01	0.037	215	Hypothetical protein
	GL50803_90767	0.51	6.002	42.54	0	0	1618	Separase
	GL50803_7204	0.51	9.591	7.59	0.012	0.044	160	RNA recognition motif family protein
	GL50803_24980	0.51	7.027	33.25	0	0	521	Hypothetical protein
	GL50803_17166	0.51	8.728	19.46	0	0.002	717	Hypothetical protein
	GL50803_13727	0.51	5.637	15.33	0.001	0.006	541	VSP
	GL50803_113094	0.5	5.665	29.33	0	0	1115	Kinase, NEK
	GL50803_22165	0.5	9.175	35.77	0	0	358	Kinase, STE STE7
	GL50803_113565	0.5	5.48	30.75	0	0	1071	Hypothetical protein
	GL50803_15009	0.5	6.86	13.49	0.002	0.009	459	Flavohemoprotein
	GL50803_29078	0.5	6.78	19.29	0	0.002	300	PyridoxaL 5'-phosphate dependent protein
	GL50803_2010	0.5	6.214	56.05	0	0	222	Translation initiation factor SUI1
	GL50803_4622	0.5	6.13	16.01	0.001	0.005	582	Hypothetical protein
	GL50803_7348	0.5	6.576	10.03	0.005	0.022	252	Hypothetical protein
	GL50803_112341	0.5	5.564	28.84	0	0	250	Transmembrane domain-containing protein
	GL50803_10568	0.5	7.927	23.46	0	0.001	353	U3-containing 90S pre-ribosomal complex subunit
	GL50803_15520	0.5	10.504	16.73	0.001	0.004	160	Ribosomal protein L21
	GL50803_10313	0.5	7.255	15.47	0.001	0.006	305	Kinase
	GL50803_14401	0.5	6.142	27.39	0	0.001	920	Hypothetical protein
	GL50803_14827	0.5	10.44	19.78	0	0.002	155	Ribosomal protein S11
	GL50803_9824	0.5	7.967	16.68	0.001	0.004	222	Proteasome subunit beta type 9
	GL50803_112519	0.5	3.753	22.32	0	0.001	185	Ankyrin repeat protein 1
	GL50803_15834	0.5	6.137	20.29	0	0.002	271	Hypothetical protein
	GL50803_19910	0.49	4.779	10.36	0.004	0.021	216	Hypothetical protein
	GL50803_115245	0.49	7.02	17.83	0	0.003	1081	Coiled-coil protein
	GL50803_27055	0.49	5.483	10.93	0.004	0.018	146	Ubiquitin-conjugating enzyme E2
	GL50803_2012	0.49	6.629	33.48	0	0	130	Hypothetical protein
	GL50803_17237	0.49	3.315	14.66	0.001	0.007	175	Hypothetical protein
	GL50803_8505	0.49	5.516	9.23	0.007	0.028	100	TM2 domain-containing protein
	GL50803_16670	0.49	5.918	8.13	0.01	0.038	98	Hypothetical protein
	GL50803_33083	0.49	8.611	17.81	0	0.003	1475	Mlh2-like protein
	GL50803_5328	0.49	8.504	8.42	0.009	0.035	142	AP2 sigma adaptin
	GL50803_112368	0.49	4.904	20.66	0	0.002	169	Phosphatidylinositol-4-phosphate 5-Kinase
	GL50803_23552	0.49	5.63	7.21	0.014	0.049	107	Hypothetical protein
	GL50803_114498	0.49	7.988	12.71	0.002	0.011	1650	Hypothetical protein
	GL50803_7139	0.49	6.1	13.68	0.001	0.009	263	Phosphopantetheine adenylyltransferase
	GL50803_33762	0.48	6.938	9.94	0.005	0.023	302	WD40 repeat protein
	GL50803_17560	0.48	3.391	7.25	0.014	0.049	620	Kinase, NEK
	GL50803_6072	0.48	4.72	22.55	0	0.001	423	Kelch motif-containing protein
	GL50803_113971	0.48	6.817	48.61	0	0	482	Transducin
	GL50803_14493	0.48	4.925	15.52	0.001	0.006	275	Mre11
	GL50803_17562	0.48	5.407	31.61	0	0	414	Ankyrin repeat protein 1
	GL50803_14174	0.48	7.504	45.19	0	0	530	Glutamate-rich WD-repeat protein
	GL50803_8848	0.48	6.663	11.4	0.003	0.016	228	RNA recognition motif-containing protein
	GL50803_16882	0.48	6.774	61.05	0	0	480	Bystin
	GL50803_23888	0.48	8.211	8.69	0.008	0.032	212	FixW protein, putative
	GL50803_11152	0.48	7.138	30.59	0	0	573	Hypothetical protein
	GL50803_8209	0.48	6.367	14	0.001	0.008	266	CCR4-NOT transcription complex, subunit 7
	GL50803_103094	0.48	6.922	21.36	0	0.002	224	Ankyrin repeat protein 1
	GL50803_12163	0.48	6.976	40.06	0	0	407	Hypothetical protein
	GL50803_3147	0.48	7.729	95.63	0	0	593	Ankyrin repeat protein 1
	GL50803_14589	0.48	3.905	9.67	0.006	0.025	154	Hypothetical protein
	GL50803_7966	0.47	8.126	70.27	0	0	576	Hypothetical protein
	GL50803_16805	0.47	7.912	27.24	0	0.001	2634	Phosphatidylinositol 3- and 4-kinase
	GL50803_29252	0.47	8.052	8.97	0.007	0.03	206	Hypothetical protein
	GL50803_16615	0.47	8.091	40.7	0	0	536	A49-like RNA polymerase I associated factor
	GL50803_10605	0.47	5.141	13.96	0.001	0.008	459	Ankyrin repeat protein 2
	GL50803_37421	0.47	6.097	21.66	0	0.002	377	EGF-like domain-containing protein
	GL50803_13550	0.47	6.967	8.06	0.01	0.039	190	Rho GAP, putative
	GL50803_8708	0.47	7.281	10.32	0.004	0.021	161	Eukaryotic translation initiation factor 1A
	GL50803_60083	0.47	7.089	29.67	0	0	340	Kinase, NEK
	GL50803_8627	0.47	7.023	17.42	0	0.004	258	Hypothetical protein
	GL50803_11248	0.47	5.791	10.55	0.004	0.02	267	Hypothetical protein
	GL50803_7260	0.47	10.059	24.15	0	0.001	314	Aldose reductase
	GL50803_16285	0.47	7.947	11.12	0.003	0.017	521	Topoisomerase I-related protein
	GL50803_15130	0.47	5.761	9.28	0.006	0.028	137	SGF29 tudor-like domain-containing protein
	GL50803_50370	0.46	5.593	21.69	0	0.002	548	VSP AS12
	GL50803_34160	0.46	8.148	7.61	0.012	0.044	293	RING-type zinc-finger domain-containing protein
	GL50803_5988	0.46	5.496	15.97	0.001	0.005	237	Hypothetical protein
	GL50803_8415	0.46	7.671	41.4	0	0	404	Nop53 (60S ribosomal biogenesis)
	GL50803_5785	0.46	7.765	14.24	0.001	0.008	227	Qb-SNARE 4
	GL50803_88059	0.46	7.34	35.31	0	0	309	Myb-like DNA-binding domain-containing protein
	GL50803_113741	0.46	6.232	48.5	0	0	1005	Sulfatase
	GL50803_14038	0.46	6.167	8.43	0.009	0.035	231	Beta-phosphoglucomutase
	GL50803_24451	0.46	7.492	8.03	0.01	0.039	140	Fibroblast growth factor family protein
	GL50803_27806	0.46	3.321	9.22	0.007	0.028	195	Myb-like DNA-binding domain-containing protein
	GL50803_34093	0.46	8.798	7.87	0.011	0.041	78	Ribosomal L38e
	GL50803_2933	0.46	8.128	21.8	0	0.002	181	Programmed cell death protein-like protein
	GL50803_9087	0.46	6.903	17.16	0.001	0.004	169	Polysaccharide biosynthesis family protein
	GL50803_10697	0.46	8.375	18.82	0	0.003	348	Hypothetical protein
	GL50803_15887	0.45	6.859	24.72	0	0.001	703	Hypothetical protein
	GL50803_7135	0.45	4.876	8.66	0.008	0.033	133	Hypothetical protein
	GL50803_16415	0.45	5.847	31.28	0	0	701	Hypothetical protein
	GL50803_50100	0.45	3.826	18.76	0	0.003	776	VSP
	GL50803_12953	0.45	4.569	12.67	0.002	0.012	188	Hypothetical protein
	GL50803_16431	0.45	10.729	14.43	0.001	0.007	197	Ribosomal protein L19
	GL50803_14278	0.45	6.574	22.81	0	0.001	667	Hypothetical protein
	GL50803_137672	0.45	6.042	37.26	0	0	808	High cysteine membrane protein VSP-like
	GL50803_16143	0.45	8.347	24.44	0	0.001	2080	Transcription regulatory protein SNF2
	GL50803_15442	0.45	6.687	17.86	0	0.003	924	KIF-1 binding protein C terminal-containing protein
	GL50803_10711	0.45	7.099	8.62	0.008	0.033	319	Serine/threonine protein phosphatase
	GL50803_11034	0.45	7.507	12.36	0.002	0.012	224	Hypothetical protein
	GL50803_7953	0.45	8.389	15.68	0.001	0.005	355	Arsenical pump-driving ATPase
	GL50803_13603	0.45	8.019	11.29	0.003	0.016	208	ATP synthase subunit E family protein
	GL50803_29682	0.45	3.428	12.96	0.002	0.011	136	Hypothetical protein
	GL50803_13876	0.45	6.318	32.83	0	0	327	WD-repeat protein 5
	GL50803_114470	0.45	4.764	22.81	0	0.001	585	High cysteine membrane protein Group 6
	GL50803_31309	0.45	8.283	13.94	0.001	0.008	727	Serine/threonine protein phosphatase 5
	GL50803_34050	0.44	7.652	19.55	0	0.002	1472	AAA domain-containing protein
	GL50803_3528	0.44	5.795	34.97	0	0	337	Hypothetical protein
	GL50803_33989	0.44	7.384	21.25	0	0.002	313	Hypothetical protein
	GL50803_6056	0.44	6.806	33.41	0	0	342	Hypothetical protein
	GL50803_4083	0.44	6.244	23.39	0	0.001	381	Ubiquitin-conjugating enzyme E1
	GL50803_101594	0.44	7.261	39.23	0	0	1060	CCAAT-box-binding transcription factor
	GL50803_15455	0.44	7.789	22.33	0	0.001	238	Parkin co-regulated protein
	GL50803_13539	0.44	8.002	8.35	0.009	0.035	173	Hypothetical protein
	GL50803_7029	0.44	6.428	8.14	0.01	0.038	268	CAAX prenyl protease, putative
	GL50803_8979	0.44	6.692	19.16	0	0.002	115	Hypothetical protein
	GL50803_6340	0.44	5.765	15.14	0.001	0.006	135	Nucleolar protein 12
	GL50803_14947	0.44	7.021	19.05	0	0.003	230	EF-hand domain pair-containing protein
	GL50803_6896	0.44	8.383	10.53	0.004	0.02	285	Hypothetical protein
	GL50803_9060	0.43	6.61	12.38	0.002	0.012	238	Hypothetical protein
	GL50803_8525	0.43	3.578	12.36	0.002	0.012	187	Hypothetical protein
	GL50803_6248	0.43	5.936	12.89	0.002	0.011	89	Fip1 motif-containing protein
	GL50803_16412	0.43	9.555	16.25	0.001	0.005	846	Heat-shock protein, putative
	GL50803_17420	0.43	4.762	17.83	0	0.003	397	tRNA N6-adenosine threonylcarbamoyladenine synthase, putative
	GL50803_17367	0.43	6.035	8.38	0.009	0.035	180	Hypothetical protein
	GL50803_10358	0.43	10.491	20.09	0	0.002	415	A-type flavoprotein
	GL50803_7610	0.43	6.204	13.51	0.002	0.009	419	Hypothetical protein
	GL50803_13412	0.42	6.783	26.89	0	0.001	242	Ribosomal protein L10
	GL50803_20601	0.42	3.696	14.9	0.001	0.006	105	Hypothetical protein
	GL50803_26894	0.42	5.773	22.01	0	0.001	143	VSP
	GL50803_50165	0.42	3.561	9.53	0.006	0.026	1030	VSP
	GL50803_7134	0.42	7.337	41.42	0	0	559	Hypothetical protein
	GL50803_29387	0.42	5.047	10.3	0.004	0.021	155	Hypothetical protein
	GL50803_12945	0.42	7.313	31.77	0	0	300	Yip1 domain-containing protein
	GL50803_42657	0.42	6.141	24.01	0	0.001	639	Kinase, NEK
	GL50803_114698	0.42	7.967	67.9	0	0	1482	Hypothetical protein
	GL50803_10612	0.42	8.051	26.74	0	0.001	309	Phosphotyrosyl phosphatase activator protein, putative
	GL50803_14093	0.42	6.492	8.17	0.01	0.038	332	Hypothetical protein
	GL50803_6084	0.42	4.653	17	0.001	0.004	219	Hypothetical protein
	GL50803_33020	0.42	5.452	9.15	0.007	0.029	348	Hypothetical protein
	GL50803_10315	0.42	5.9	24.21	0	0.001	223	Qb-SNARE 5
	GL50803_2972	0.42	6.667	20.92	0	0.002	259	Cytochrome b5-like Heme/Steroid binding domain-containing protein
	GL50803_9528	0.42	5.3	7.59	0.012	0.044	341	Methyltransferase like 2
	GL50803_11131	0.41	7.766	25.53	0	0.001	547	WD40 repeat protein
	GL50803_13310	0.41	7.221	22.3	0	0.001	322	Hypothetical protein
	GL50803_5823	0.41	6.629	22.31	0	0.001	263	Hypothetical protein
	GL50803_14408	0.41	6.412	19.28	0	0.002	401	Hypothetical protein
	GL50803_4323	0.41	6.896	33.15	0	0	387	Hypothetical protein
	GL50803_11151	0.41	5.985	21.73	0	0.002	230	Hypothetical protein
	GL50803_7203	0.41	6.223	10.82	0.004	0.018	206	Guanylate kinase
	GL50803_4509	0.41	8.223	11.72	0.003	0.015	195	Transmembrane emp24 domain-containing protein
	GL50803_15062	0.41	7.736	15.19	0.001	0.006	369	Hypothetical protein
	GL50803_8518	0.41	6.086	7.46	0.013	0.046	104	DNA-directed RNA polymerase subunit
	GL50803_17190	0.41	9.229	25.08	0	0.001	458	Eukaryotic peptide chain release factor subunit 1
	GL50803_4264	0.41	6.161	19.11	0	0.002	674	Ankyrin repeat protein 1
	GL50803_17037	0.41	7.769	9.8	0.005	0.024	255	Hypothetical protein
	GL50803_14180	0.41	4.97	17.14	0.001	0.004	140	Hypothetical protein
	GL50803_14877	0.4	7.567	8.31	0.009	0.036	498	Hypothetical protein
	GL50803_16808	0.4	5.833	21.69	0	0.002	319	PAP2 superfamily protein
	GL50803_17294	0.4	6.877	15.63	0.001	0.005	333	Degreening related gene dee76 protein
	GL50803_14604	0.4	7.975	20	0	0.002	413	Nucleotide-binding protein 35
	GL50803_20020	0.4	5.893	17.62	0	0.004	265	Transmembrane domain-containing protein
	GL50803_5804	0.4	4.498	9.01	0.007	0.03	107	Hypothetical protein
	GL50803_32332	0.4	5.695	19.75	0	0.002	185	Hypothetical protein
	GL50803_17365	0.4	5.679	13.36	0.002	0.01	313	PAP2 superfamily protein
	GL50803_4711	0.4	6.748	20.16	0	0.002	305	Hypothetical protein
	GL50803_13329	0.4	8.124	18.07	0	0.003	194	Hypothetical protein
	GL50803_14298	0.4	6.931	12.54	0.002	0.012	786	Hypothetical protein
	GL50803_5248	0.4	4.675	15.1	0.001	0.006	230	Myb-like DNA-binding domain-containing protein
	GL50803_6752	0.4	7.698	7.62	0.012	0.044	120	Rhodanese-like protein
	GL50803_97017	0.4	4.049	9.6	0.006	0.025	218	Hypothetical protein
	GL50803_3733	0.4	4.143	10.58	0.004	0.019	92	Hypothetical protein
	GL50803_26589	0.4	5.319	7.31	0.014	0.048	346	Hypothetical protein
	GL50803_13964	0.39	6.391	11.15	0.003	0.017	486	Kinase, NEK
	GL50803_15093	0.39	5.263	8.59	0.008	0.033	224	Hypothetical protein
	GL50803_6341	0.39	4.203	12.58	0.002	0.012	140	Hypothetical protein
	GL50803_14937	0.39	6.826	18.19	0	0.003	314	Hypothetical protein
	GL50803_16159	0.39	8.146	32.06	0	0	377	Hypothetical protein
	GL50803_6929	0.39	4.4	10.02	0.005	0.022	137	Hypothetical protein
	GL50803_9493	0.39	6.821	25.39	0	0.001	1036	Coiled-coil protein
	GL50803_16877	0.39	6.203	7.46	0.013	0.046	129	Zinc finger domain protein
	GL50803_23357	0.39	6.785	26.73	0	0.001	450	NYD-SP28 protein
	GL50803_102728	0.39	7.035	12.63	0.002	0.012	622	Hypothetical protein
	GL50803_6055	0.39	5.988	27.04	0	0.001	269	FtsJ-like protein
	GL50803_15490	0.39	3.841	9.3	0.006	0.027	182	Hypothetical protein
	GL50803_3098	0.39	7.502	10.22	0.005	0.021	376	Interferon-related developmental regulator family protein
	GL50803_15008	0.39	6.171	16.53	0.001	0.004	610	High cysteine membrane protein Group 1
	GL50803_3756	0.39	5.423	7.84	0.011	0.041	144	Hypothetical protein
	GL50803_12147	0.39	7.391	14.58	0.001	0.007	312	Hypothetical protein
	GL50803_27887	0.39	6.771	7.28	0.014	0.048	71	Dpy-30 motif-containing protein
	GL50803_4368	0.39	5.4	25.76	0	0.001	178	Ankyrin repeat protein 1
	GL50803_3978	0.38	7.826	9.93	0.005	0.023	159	Ubiquitin-conjugating enzyme E2-17 kDa
	GL50803_3414	0.38	6.621	26.05	0	0.001	355	5'-AMP-activated protein kinase, gamma-1 subunit
	GL50803_7598	0.38	4.934	10.4	0.004	0.02	185	Putative glycolipid transfer protein
	GL50803_16323	0.38	3.205	10.48	0.004	0.02	84	Hypothetical protein
	GL50803_29359	0.38	5.217	13.91	0.001	0.008	687	Hypothetical protein
	GL50803_13747	0.38	10.531	9.18	0.007	0.028	199	C4 group specific protein
	GL50803_14277	0.38	8.121	10.06	0.005	0.022	1026	N-acetyltransferase-like protein
	GL50803_7664	0.38	8.43	13.43	0.002	0.009	320	Intraflagellar transport protein IFT46/ FAP32
	GL50803_111732	0.38	5.438	13.26	0.002	0.01	709	VSP
	GL50803_103785	0.38	7.125	22.68	0	0.001	249	Transmembrane domain-containing protein
	GL50803_16943	0.38	5.071	26.99	0	0.001	947	Kinase, NEK
	GL50803_115129	0.38	7.259	10.79	0.004	0.018	1264	Hypothetical protein
	GL50803_20413	0.37	6.264	10.49	0.004	0.02	171	Hypothetical protein
	GL50803_6508	0.37	7.762	14.04	0.001	0.008	159	Hypothetical protein
	GL50803_17366	0.37	7.056	15.98	0.001	0.005	274	NAD(P)H-hydrate epimerase, putative
	GL50803_137680	0.37	7.474	17.71	0	0.003	518	Cathepsin L-like protease
	GL50803_22112	0.37	6.051	7.17	0.015	0.05	127	U6 snRNA-associated Sm-like protein LSm3, putative
	GL50803_16039	0.37	7.391	17.05	0.001	0.004	827	Coiled-coil protein
	GL50803_3531	0.37	7.715	27	0	0.001	377	Hypothetical protein
	GL50803_8464	0.37	7.912	30.53	0	0	471	Hypothetical protein
	GL50803_16371	0.37	8.858	18.22	0	0.003	677	Nucleolar GTP-binding protein 1, putative
	GL50803_8195	0.37	7.616	28.77	0	0	836	Hypothetical protein
	GL50803_93356	0.37	7.384	20.14	0	0.002	727	Hypothetical protein
	GL50803_10675	0.37	7.315	32.15	0	0	790	Noc2p family protein
	GL50803_26838	0.37	3.529	8.13	0.01	0.038	205	Hypothetical protein
	GL50803_137752	0.37	5.997	16.5	0.001	0.004	1420	VSP
	GL50803_8201	0.37	6.855	15	0.001	0.006	269	RNA recognition motif-containing protein
	GL50803_17261	0.37	7.667	13.18	0.002	0.01	219	Eukaryotic initiation factor 4E
	GL50803_10145	0.37	7.321	11.77	0.003	0.014	1292	Tubulin specific chaperone D
	GL50803_4820	0.36	6.312	20.15	0	0.002	162	Hypothetical protein
	GL50803_113793	0.36	8.156	11.71	0.003	0.015	423	EamA-like transporter family protein
	GL50803_2267	0.36	6.869	7.45	0.013	0.046	236	Hypothetical protein
	GL50803_10239	0.36	6.725	22.16	0	0.001	366	Hypothetical protein
	GL50803_11305	0.36	5.426	10.05	0.005	0.022	204	Hypothetical protein
	GL50803_16414	0.36	6.751	7.51	0.013	0.045	264	Hypothetical protein
	GL50803_5333	0.36	9.793	9.75	0.005	0.024	154	Calmodulin
	GL50803_8604	0.36	5.463	14.25	0.001	0.008	173	Hypothetical protein
	GL50803_24528	0.36	7.154	15.84	0.001	0.005	405	Hypothetical protein
	GL50803_15487	0.36	7.377	12.63	0.002	0.012	961	WD40 repeat protein
	GL50803_16876	0.36	6.906	8.65	0.008	0.033	301	Hypothetical protein
	GL50803_7600	0.36	6.784	7.42	0.013	0.047	530	Hypothetical protein
	GL50803_14374	0.36	5.508	9.48	0.006	0.026	547	Serine palmitoyltransferase 2
	GL50803_112348	0.36	7.377	10.39	0.004	0.02	318	Hypothetical protein
	GL50803_16457	0.36	6.611	7.96	0.011	0.04	561	Hypothetical protein
	GL50803_34906	0.36	8.015	39.67	0	0	937	Hypothetical protein
	GL50803_2362	0.36	6.483	18.01	0	0.003	493	Hypothetical protein
	GL50803_5002	0.36	6.493	15.73	0.001	0.005	487	Hypothetical protein
	GL50803_137750	0.36	7.108	35.15	0	0	977	Leucine-rich repeat protein
	GL50803_10868	0.35	7.199	7.91	0.011	0.04	205	Vacuolar ATP synthase E subunit
	GL50803_2198	0.35	8.609	18.67	0	0.003	514	Serine/threonine protein phosphatase 5
	GL50803_17238	0.35	7.623	8.87	0.007	0.031	611	Hypothetical protein
	GL50803_4204	0.35	8.838	8.61	0.008	0.033	248	ADP-sugar diphosphatase
	GL50803_24111	0.35	6.805	32.78	0	0	600	Phosphorylated CTD interacting factor PCIF1
	GL50803_27602	0.35	7.112	15.19	0.001	0.006	846	Nop14-like family protein
	GL50803_32297	0.35	4.395	20.61	0	0.002	84	Small nuclear ribonucleoprotein Sm D2, putative
	GL50803_16957	0.35	8.191	22.96	0	0.001	363	WD40 repeat protein
	GL50803_5842	0.35	5.721	11.15	0.003	0.017	287	Hypothetical protein
	GL50803_5659	0.35	8.478	29.97	0	0	433	S-adenosylmethionine synthetase
	GL50803_16612	0.35	6.803	16.94	0.001	0.004	388	Tyrosyl-tRNA synthetase
	GL50803_15269	0.35	6.683	18	0	0.003	619	Na+ driven multidrug efflux pump
	GL50803_137690	0.35	4.479	9.3	0.006	0.027	264	Helicase conserved C-terminal domain-containing protein
	GL50803_14248	0.35	5.317	9.77	0.005	0.024	231	Hypothetical protein
	GL50803_17083	0.35	8.67	18.41	0	0.003	551	Hypothetical protein
	GL50803_5768	0.35	7.733	22.09	0	0.001	370	Transcription factor, CAP family protein
	GL50803_92957	0.35	4.785	13.17	0.002	0.01	84	Hypothetical protein
	GL50803_24636	0.35	6.424	16.24	0.001	0.005	322	Replication factor C, subunit 3
	GL50803_24603	0.35	7.804	35.74	0	0	2126	Lecithin-cholesterol acyl transferase, putative
	GL50803_7599	0.34	6.258	20.8	0	0.002	642	Hypothetical protein
	GL50803_101918	0.34	8.048	10.97	0.004	0.017	320	Hypothetical protein
	GL50803_3372	0.34	6.564	10.81	0.004	0.018	439	Asparagine synthase, putative
	GL50803_16300	0.34	6.757	17.83	0	0.003	1067	Ankyrin repeat protein 1
	GL50803_102890	0.34	8.331	7.98	0.011	0.04	364	BUB3
	GL50803_16037	0.34	7.054	9.67	0.006	0.025	1569	Hypothetical protein
	GL50803_15252	0.34	8.473	8.67	0.008	0.033	167	Ubiquitin-conjugating enzyme E2
	GL50803_14661	0.34	6.983	11.2	0.003	0.017	470	Kinase, CAMK CAMKL
	GL50803_101451	0.34	6.538	8.64	0.008	0.033	254	Transmembrane domain-containing protein
	GL50803_11341	0.34	3.945	7.37	0.013	0.047	80	Hypothetical protein
	GL50803_10708	0.34	8.188	21.36	0	0.002	681	Sir2 family protein
	GL50803_10609	0.34	7.898	26.95	0	0.001	424	Kinase, STE STE20
	GL50803_17239	0.34	6.544	9.98	0.005	0.023	537	ATP-dependent RNA helicase
	GL50803_3755	0.34	6.03	13.78	0.001	0.009	194	Hypothetical protein
	GL50803_6346	0.34	7.494	18.37	0	0.003	445	Kinase, NEK
	GL50803_14842	0.34	6.709	11.39	0.003	0.016	317	Dimethyladenosine transferase
	GL50803_15382	0.34	7.912	28.54	0	0	1128	NHL repeat-containing protein
	GL50803_7533	0.34	8.737	12.61	0.002	0.012	447	Angio-associated migratory cell protein
	GL50803_17407	0.34	7.443	11.44	0.003	0.016	313	Myb-like DNA-binding domain-containing protein
	GL50803_9826	0.34	5.095	10.56	0.004	0.019	91	Hypothetical protein
	GL50803_11763	0.34	7.695	7.89	0.011	0.041	306	Thiamine diphosphokinase
	GL50803_14915	0.33	6.111	12.38	0.002	0.012	196	Hypothetical protein
	GL50803_14727	0.33	6.126	11.69	0.003	0.015	573	Hypothetical protein
	GL50803_9506	0.33	6.026	13.71	0.001	0.009	217	Hypothetical protein
	GL50803_29772	0.33	8.84	13.49	0.002	0.009	787	Hypothetical protein
	GL50803_17625	0.33	8.614	17.9	0	0.003	351	Kinase, CMGC GSK
	GL50803_11287	0.33	6.675	8.45	0.009	0.035	123	Ribosomal protein L7Ae
	GL50803_22855	0.33	9.352	21.95	0	0.002	438	Hypothetical protein
	GL50803_8799	0.33	7.083	11.75	0.003	0.014	314	Hypothetical protein
	GL50803_13790	0.33	7.566	12.99	0.002	0.011	1255	Hypothetical protein
	GL50803_4455	0.33	6.369	9.68	0.006	0.025	172	Hypothetical protein
	GL50803_4084	0.33	5.449	8.92	0.007	0.03	309	Hop1
	GL50803_15496	0.33	6.231	10.83	0.004	0.018	397	Hypothetical protein
	GL50803_11319	0.33	6.691	17.77	0	0.003	185	U3 small nucleolar ribonucleoprotein protein IMP3, putative
	GL50803_13269	0.33	7.669	18.86	0	0.003	351	Eukaryotic translation initiation factor 3 subunit G
	GL50803_14247	0.32	6.136	16.81	0.001	0.004	595	TM efflux protein
	GL50803_86600	0.32	8.505	12.52	0.002	0.012	397	Methionine aminopeptidase
	GL50803_17624	0.32	5.357	18.23	0	0.003	474	Tetratricopeptide repeat-containing protein
	GL50803_15930	0.32	6.944	26.72	0	0.001	714	RNA helicase, putative
	GL50803_19867	0.32	4.48	8.24	0.01	0.037	130	Trm112p-like protein
	GL50803_11486	0.32	7.875	14.38	0.001	0.007	273	20S proteasome alpha subunit 7
	GL50803_19834	0.32	5.63	7.38	0.013	0.047	166	Hypothetical protein
	GL50803_15251	0.32	8.944	9.89	0.005	0.023	295	Hypothetical protein
	GL50803_6007	0.32	8.38	17.39	0	0.004	1016	Ankyrin repeat protein 1
	GL50803_11761	0.32	6.391	13.44	0.002	0.009	457	Hypothetical protein
	GL50803_9382	0.32	6.744	40.35	0	0	400	Protein farnesyltransferase subunit beta
	GL50803_87926	0.32	7.496	14.15	0.001	0.008	430	Hypothetical protein
	GL50803_17606	0.32	7.94	20.76	0	0.002	935	Hypothetical protein
	GL50803_6254	0.32	4.176	11.47	0.003	0.015	157	Hypothetical protein
	GL50803_137710	0.32	4.189	7.34	0.014	0.048	573	pVSP
	GL50803_9088	0.32	8.431	11.45	0.003	0.015	187	Protein deglycase
	GL50803_89315	0.32	5.492	9.07	0.007	0.029	1622	VSP
	GL50803_3171	0.32	5.879	7.57	0.012	0.045	165	Ubiquitin-conjugating enzyme E2 G1
	GL50803_22739	0.32	7.535	30.97	0	0	330	Hypothetical protein
	GL50803_11055	0.32	5.462	14.01	0.001	0.008	209	NOT2 / NOT3 / NOT5 family protein
	GL50803_15094	0.31	5.513	11.36	0.003	0.016	185	Hypothetical protein
	GL50803_12148	0.31	8.46	21.18	0	0.002	786	Kinase, NEK
	GL50803_11054	0.31	5.925	18.8	0	0.003	450	Hypothetical protein
	GL50803_14601	0.31	6.522	23.04	0	0.001	591	Ankyrin repeat protein 1
	GL50803_5247	0.31	5.057	14.42	0.001	0.007	160	Hypothetical protein
	GL50803_3146	0.31	6.703	9.91	0.005	0.023	953	Hypothetical protein
	GL50803_11895	0.31	6.614	13.21	0.002	0.01	975	BBSome complex subunit PTHB1
	GL50803_15126	0.31	6.213	15.19	0.001	0.006	210	Derlin-like protein
	GL50803_9861	0.31	11.362	7.25	0.014	0.049	386	Hypothetical protein
	GL50803_14172	0.31	4.561	11.24	0.003	0.016	303	Kinase, CMGC RCK
	GL50803_16750	0.31	7.666	28.25	0	0	1361	Hypothetical protein
	GL50803_12035	0.31	7.803	11.81	0.003	0.014	232	Hypothetical protein
	GL50803_6897	0.31	6.597	7.25	0.014	0.049	360	Hypothetical protein
	GL50803_14748	0.31	7.161	7.42	0.013	0.047	161	p25-alpha family protein
	GL50803_24979	0.31	6.619	10.38	0.004	0.021	347	Thioredoxin
	GL50803_17023	0.31	5.567	10.54	0.004	0.02	788	Ankyrin repeat protein 1
	GL50803_102688	0.31	6.304	13.13	0.002	0.01	340	Hypothetical protein
	GL50803_12028	0.31	6.307	28.24	0	0	730	Ankyrin repeat protein 1
	GL50803_61054	0.3	5.893	17.16	0.001	0.004	245	Isoamyl-acetate hydrolyzing esterase-like protein
	GL50803_9057	0.3	3.715	9.56	0.006	0.025	280	Hypothetical protein
	GL50803_17058	0.3	7.277	15.03	0.001	0.006	1040	Hypothetical protein
	GL50803_1713	0.3	7.253	14.79	0.001	0.007	253	Ankyrin repeat protein 1
	GL50803_17429	0.3	7.977	23.81	0	0.001	962	Spc97 / Spc98 family protein
	GL50803_2382	0.3	7.247	11.69	0.003	0.015	963	Hypothetical protein
	GL50803_9099	0.3	7.566	13.21	0.002	0.01	407	Hypothetical protein
	GL50803_5772	0.3	8.377	20.32	0	0.002	410	Glycylpeptide N-tetradecanoyltransferase
	GL50803_6170	0.3	7.453	10.57	0.004	0.019	303	Coatomer delta subunit
	GL50803_10744	0.3	6.015	28.72	0	0	1121	Kinase, NEK
	GL50803_9558	0.3	7.769	15.1	0.001	0.006	213	Rab1a
	GL50803_16958	0.3	7.173	13.87	0.001	0.008	1285	Phospholipid-transporting ATPase IA, putative
	GL50803_14768	0.3	7.856	8.92	0.007	0.03	704	Hypothetical protein
	GL50803_9611	0.29	6.675	12.25	0.002	0.013	202	Fcf2 pre-rRNA processing protein
	GL50803_9089	0.29	5.972	9.35	0.006	0.027	132	Cytochrome B5, outer mitochondrial membrane
	GL50803_7950	0.29	7.251	19.6	0	0.002	391	26S protease regulatory subunit 6B
	GL50803_16156	0.29	6.575	8.8	0.008	0.031	193	Ankyrin repeat protein 1
	GL50803_17081	0.29	6.177	14.92	0.001	0.006	473	Hypothetical protein
	GL50803_15485	0.29	8.062	8.48	0.009	0.034	6740	Hypothetical protein
	GL50803_32933	0.29	8.401	20.53	0	0.002	659	VSP
	GL50803_115138	0.29	7.709	14.04	0.001	0.008	2371	Hypothetical protein
	GL50803_8512	0.29	7.025	21.07	0	0.002	519	Hypothetical protein
	GL50803_11984	0.29	7.02	8.79	0.008	0.031	177	Ribosome biogenesis regulatory protein (RRS1)
	GL50803_6469	0.29	7.921	9.8	0.005	0.024	217	Hypothetical protein
	GL50803_14997	0.29	8.491	10.07	0.005	0.022	832	Hypothetical protein
	GL50803_17438	0.29	7.271	7.8	0.011	0.042	851	ATP-dependent DNA helicase recQ
	GL50803_101450	0.29	6.223	35.2	0	0	512	Ankyrin repeat protein 1
	GL50803_7474	0.29	7.193	9.18	0.007	0.028	327	DNA-directed RNA polymerase RPB3
	GL50803_14828	0.29	6.165	8.83	0.008	0.031	272	alpha/beta hydrolase
	GL50803_12162	0.28	8.067	7.56	0.012	0.045	542	Phenylalanyl-tRNA synthetase alpha chain
	GL50803_16862	0.28	5.31	11	0.004	0.017	300	Kinase, NEK
	GL50803_10361	0.28	4.791	9.44	0.006	0.026	649	P60 katanin
	GL50803_10014	0.28	5.089	10.08	0.005	0.022	379	Hypothetical protein
	GL50803_7715	0.28	7.524	21.03	0	0.002	683	High cysteine membrane protein Group 1
	GL50803_10410	0.28	6.275	10.26	0.004	0.021	222	Ankyrin repeat protein 1
	GL50803_6471	0.28	5.942	8.34	0.009	0.035	255	Hypothetical protein
	GL50803_115047	0.28	6.21	12.55	0.002	0.012	588	VSP
	GL50803_32531	0.27	5.375	8.82	0.008	0.031	89	PHF5-like protein
	GL50803_15522	0.27	7.874	21.98	0	0.002	735	Hypothetical protein
	GL50803_5000	0.27	6.948	12.31	0.002	0.012	1111	3'5'-cyclic nucleotide phosphodiesterase
	GL50803_17250	0.27	7.198	15.9	0.001	0.005	855	Ankyrin repeat protein 1
	GL50803_15497	0.27	7.478	12.61	0.002	0.012	518	Hypothetical protein
	GL50803_104248	0.27	6.119	16.95	0.001	0.004	404	Hypothetical protein
	GL50803_93372	0.27	5.518	8.58	0.008	0.033	334	Hypothetical protein
[truncated: 789 more rows]

## Sheet: M2
	Geneid	logFC	logCPM	F	PValue	FDR	Length	Description
[truncated: 1,625 more rows]
