# Supplementary material for: Characterization of Metronidazole-Resistant Giardia intestinalis Lines by Comparative Transcriptomics and Proteomics
Source: Front Microbiol. 2022 Feb 10;13:834008. doi: 10.3389/fmicb.2022.834008 (PMC8866875; doi:10.3389/fmicb.2022.834008)
Supplement: Supplementary file 3 [file Table_3.XLSX]

## Sheet: MetaMorpheus_results
Geneid	Unique peptides M1_1	Unique peptides M1_2	Unique peptides M1_3	Unique peptides M1_4	Unique peptides M1_tr_1	Unique peptides M1_tr_2	Unique peptides M1_tr_3	Unique peptides M1_tr_4	Unique peptides M1NR_1	Unique peptides M1NR_2	Unique peptides M1NR_3	Unique peptides M1NR_4	Unique peptides M2_1	Unique peptides M2_2	Unique peptides M2_3	Unique peptides M2_4	Unique peptides WB_1	Unique peptides WB_2	Unique peptides WB_3	Unique peptides WB_4	LFQ M1_1	LFQ M1_2	LFQ M1_3	LFQ M1_4	LFQ M1_tr_1	LFQ M1_tr_2	LFQ M1_tr_3	LFQ M1_tr_4	LFQ M1NR_1	LFQ M1NR_2	LFQ M1NR_3	LFQ M1NR_4	LFQ M2_1	LFQ M2_2	LFQ M2_3	LFQ M2_4	LFQ WB_1	LFQ WB_2	LFQ WB_3	LFQ WB_4	Sequence coverage with mods M1_1	Sequence coverage with mods M1_2	Sequence coverage with mods M1_3	Sequence coverage with mods M1_4	Sequence coverage with mods M1_tr_1	Sequence coverage with mods M1_tr_2	Sequence coverage with mods M1_tr_3	Sequence coverage with mods M1_tr_4	Sequence coverage with mods M1NR_1
GL50803_6430	10	9	7	8	8	8	7	7	7	7	6	7	8	10	9	6	8	9	8	8	8.45766e+08	7.23139e+08	562857935	1.21163e+09	1.04206e+09	6.70803e+08	5.98897e+08	5.54087e+08	8.75258e+08	1.19503e+09	6.37125e+08	3.36355e+08	1.28131e+09	1.26012e+09	3.59871e+08	5.41525e+08	8.23628e+08	8.14431e+08	8.36046e+08	7.24725e+08	maeaftrEDYVFMAQLN[Deamidation on N]E[Sodium on E]NAERYDEMVETMRKISGMEGELSDKERN[Deamidation on N]LLSVAYKnvigprraawrIVSSIEAKekgrqkpnakrieqirvyrqkIEKELSDICN[Deamidation on N]DILKLLQEQFVPRstnadakvfyykMQGDYYRYLAEYSSGEDKEKIAGSALNAYNSAFEISQQLPPTHPIRlglalnfsvfyyeilaspdracelarKAFDAAIT[Phosphorylation on T]D[Sodium on D]LDKLT[Phosphorylation on T]EESYKDSTLIMQLLRDNLNLWVTDSAGDDNAEEK	maeaftrEDYVFMAQLN[Deamidation on N]E[Sodium on E]NAERYDEMVETMRKISGMEGELSDKERN[Deamidation on N]LLSVAYKnvigprraawrIVSSIEAKekgrqkpnakrieqirvyrqkIEKELSDICN[Deamidation on N][Ammonia loss on N]DILKLLQEQFVPRstnadakvfyykMQGDYYRYLAEYSSGEDKEKIAGSALN[Deamidation on N]AYN[Deamidation on N]SAFEISQQLPPTHPIRlglalnfsvfyyeilaspdracelarKAFDAAITDLD[Sodium on D]KLT[Phosphorylation on T]EESYKDSTLIMQLLRdnlnlwvtdsagd…	maeaftrEDYVFMAQLN[Deamidation on N]E[Sodium on E]N[Deamidation on N]AERYDEMVETMRKISGM[Carbamyl on M]EGELSDKERNLLSVAYKnvigprraawrIVSSIEAKekgrqkpnakrieqirvyrqkiekELSDICN[Deamidation on N]DILKLLQEQFVPRstnadakvfyykMQGDYYRYLAEYSSGEDKEKIAGSALN[Deamidation on N]AYN[Deamidation on N]SAFEISQQLPPTHPIRlglalnfsvfyyeilaspdracelarKAFDAAITD[Sodium on D]LDKLT[Phosphorylation on T]EESYKDSTLIMQLLRdnlnlwvtdsagddnae…	maeaftrEDYVFMAQLN[Deamidation on N]E[Sodium on E][Calcium on E]N[Deamidation on N]AERYDEMVETMRKISGMEGELSDKERN[Deamidation on N]LLSVAYKnvigprraawrIVSSIEAKekgrqkpnakrieqirvyrqkiekELSDICN[Deamidation on N]DILKLLQEQFVPRstnadakvfyykMQGDYYRYLAEYSSGEDKEKIAGSALN[Deamidation on N]AYN[Deamidation on N]SAFE[Calcium on E]ISQQLPPTHPIRlglalnfsvfyyeilaspdracelarKAFDAAIT[Phosphorylation on T]D[Sodium on D]LDKLT[…	maeaftrEDYVFMAQLN[Deamidation on N]E[Sodium on E]NAERYDEMVETMRKISGMEGE[Calcium on E]LSDKERN[Deamidation on N]LLSVAYKnvigprraawrIVSSIEAKekgrqkpnakrieqirvyrqkiekELSDICN[Deamidation on N]DILKLLQEQFVPRstnadakvfyykMQGDYYRYLAEYSSGEDKEKIAGSALNAYNSAFEISQQLPPTHPIRlglalnfsvfyyeilaspdracelarKAFDAAITD[Sodium on D]LDKLT[Phosphorylation on T]EESYKDSTLIMQLLRdnlnlwvtdsagddnaeek	maeaftrEDYVFMAQLNE[Sodium on E]NAERYDEMVETMRKISGMEGELSDKERN[Deamidation on N]LLSVAYKnvigprraawrIVSSIEAKekgrqkpnakrieqirvyrqkiekELSDICN[Deamidation on N]DILKLLQEQFVPRstnadakvfyykMQGDYYRYLAEYSSGEDKEKIAGSALN[Deamidation on N]AYNSAFEISQQLPPTHPIRlglalnfsvfyyeilaspdracelarKAFDAAITD[Sodium on D]LDKLT[Phosphorylation on T]EESYKDSTLIMQLLRdnlnlwvtdsagddnaeek	maeaftrEDYVFMAQLN[Deamidation on N]E[Sodium on E][Calcium on E]NAERYDEMVETMRKISGMEGELSDKERN[Deamidation on N]LLSVAYKnvigprraawrIVSSIEAKekgrqkpnakrieqirvyrqkiekELSDICN[Deamidation on N]DILKLLQEQFVPRstnadakvfyykMQGDYYRYLAEYSSGEDKEKIAGSALN[Deamidation on N]AYNSAFEISQQLPPTHPIRlglalnfsvfyyeilaspdracelarKAFDAAITD[Sodium on D]LDKLT[Phosphorylation on T]EESYKDSTLIMQLLRdnlnlwvtdsagddnaeek	maeaftrEDYVFMAQ[Deamidation on Q]LN[Deamidation on N]E[Sodium on E][Calcium on E]NAERYDEMVETMRKISGMEGELSDKERN[Deamidation on N]LLSVAYKnvigprraawrIVSSIEAKekgrqkpnakrieqirvyrqkiekELSDICN[Deamidation on N]DILKLLQEQFVPRstnadakvfyykmqgdyyrYLAEYSSGEDKEKIAGSALN[Deamidation on N]AYNSAFEISQQLPPTHPIRlglalnfsvfyyeilaspdracelarKAFDAAIT[Phosphorylation on T]D[Sodium on D]LDKLT[Phosphorylation on T]EESYKDSTLIM…	maeaftrEDYVFMAQLNE[Sodium on E]N[Deamidation on N]AERYDEMVETMRKISGMEGELSDKERNLLSVAYKnvigprraawrIVSSIEAKekgrqkpnakrieqirvyrqkiekELSDICN[Deamidation on N][Ammonia loss on N]DILKLLQEQFVPRstnadakvfyykMQGDYYRYLAEYSSGEDKEKIAGSALNAYNSAFEISQQLPPTHPIRlglalnfsvfyyeilaspdracelarKAFDAAITD[Sodium on D]LDKLT[Phosphorylation on T]EESYKDSTLIMQLLRdnlnlwvtdsagddnaeek
GL50803_17337	1	1	1	1	1	1	2	1	1	1	1	1	1	1	1	1	1	1	1	1	1.91602e+08	1.89861e+08	1.897e+08	2.79243e+08	3.70634e+08	2.11116e+08	1.70123e+08	1.14753e+08	1.99616e+08	2.70316e+08	6.41527e+07	6.58646e+07	2.67909e+08	1.85199e+08	4.493e+07	7.62641e+07	3.22756e+08	1.99979e+08	2.10718e+08	1.8718e+08	[Acetylation on X]-MQSQ[Deamidation on Q]E[Sodium on E]TACVLAAIILAD[Magnesium on D]ENQEPTAANLKSICDAAGVKvdsiwftlfanylegknvkE[Sodium on E][Potassium on E][Fe[III] on E]LLTTLGSASAAPAPVTAGGAVAAAAAAAETAKkeesdddeivgaggmfggdsssseeessd	[Acetylation on X]-MQSQ[Deamidation on Q]E[Sodium on E]TACVLAAIILAD[Magnesium on D][Sodium on D]EN[Deamidation on N]QEPTAANLKSICDAAGVKvdsiwftlfanylegknvkE[Sodium on E][Potassium on E][Magnesium on E]LLTTLGSASAAPAPVTAGGAVAAAAAAAE[Sodium on E]TAKkeesdddeivgaggmfggdsssseeessd	[Acetylation on X]-MQSQE[Sodium on E]TACVLAAIILAD[Magnesium on D][Sodium on D]EN[Deamidation on N]QEPTAANLKSICDAAGVKvdsiwftlfanylegknvkE[Magnesium on E][Sodium on E][Calcium on E][Potassium on E][Fe[III] on E]LLTTLGSASAAPAPVTAGGAVAAAAAAAE[Magnesium on E][Sodium on E]TAKkeesdddeivgaggmfggdsssseeessd	[Acetylation on X]-MQSQ[Deamidation on Q]E[Sodium on E][Carboxylation on E]T[Phosphorylation on T]ACVLAAIILAD[Sodium on D]ENQEPTAANLKSICDAAGVKvdsiwftlfanylegknvkE[Magnesium on E][Sodium on E][Fe[III] on E]LLTTLGSASAAP[Hydroxylation on P]APVTAGGAVAAAAAAAETAKkeesdddeivgaggmfggdsssseeessd	[Acetylation on X]-MQSQETACVLAAIILADENQEPTAANLKSICDAAGVKvdsiwftlfanylegknvkE[Sodium on E][Fe[III] on E]LLTTLGSASAAPAPVTAGGAVAAAAAAAETAKkeesdddeivgaggmfggdsssseeessd	[Acetylation on X]-MQSQ[Deamidation on Q]E[Carboxylation on E]TACVLAAIILAD[Sodium on D]EN[Deamidation on N]QEPTAAN[Deamidation on N]LKSICDAAGVKvdsiwftlfanylegknvkE[Sodium on E][Magnesium on E][Calcium on E][Fe[III] on E]LLTTLGSASAAPAPVTAGGAVAAAAAAAETAKkeesdddeivgaggmfggdsssseeessd	[Acetylation on X]-MQSQE[Sodium on E]T[Phosphorylation on T]ACVLAAIILAD[Sodium on D]ENQEPTAANLKSICDAAGVKvdsiwftlfanylegkNVKE[Sodium on E][Fe[III] on E]LLTTLGSASAAP[Hydroxylation on P]AP[Hydroxylation on P]VTAGGAVAAAAAAAETAKkeesdddeivgaggmfggdsssseeessd	[Acetylation on X]-MQSQE[Sodium on E]TACVLAAIILADENQEPTAANLKSICDAAGVKvdsiwftlfanylegknvkE[Magnesium on E][Sodium on E][Potassium on E][Fe[III] on E]LLTTLGSASAAPAPVTAGGAVAAAAAAAETAKkeesdddeivgaggmfggdsssseeessd	[Acetylation on X]-MQSQE[Sodium on E]TACVLAAIILAD[Magnesium on D]ENQEPTAAN[Deamidation on N]LKSICDAAGVKvdsiwftlfanylegknvkE[Sodium on E][Magnesium on E]LLTTLGSASAAPAPVTAGGAVAAAAAAAETAKkeesdddeivgaggmfggdsssseeessd
GL50803_17432	17	17	14	15	15	16	18	16	11	10	10	14	15	10	10	11	17	17	14	14	1.44482e+08	1.23344e+08	2.10463e+07	3.7278e+07	2.44765e+08	1.01631e+08	2.07585e+07	1.99932e+07	1.53896e+08	3.13005e+08	2.54381e+07	1.42357e+07	1.54048e+08	1.12019e+08	1.35133e+07	1.7709e+07	1.07948e+08	1.02936e+08	2.73852e+07	1.91415e+07	mmlllalllqilafdaiidlgcgtyqvgtlkkSAVGNPVDMILNSQSKrhtpslvaydgevffvgeyaeifqkrkpglvfsgftagvmedalnfamdpdaselsvfkgqpattlltalinhlvhsqinrpnetidvtltippgltlpeisairGAIEAVPGVKllttvpipvataitylssrmgtinrttvssmsfvvvdlgyhstdvsvvealfkpdstdvqmrvvatsslkVGGHAVTEALIEKYISPNIPGLSFRkdlrkykrAYEAIERsktalsantetrmvvesvlqdggdlhvtllrsqlndlldemynetamqqfaelralvaekykdsifyfygaasralhmqakmelffntsiqkTVNLDEGAIYGAALIAARygsghrvsykfipsdq…	mmlllalllqilafdaiidlgcgtyqvgtlkkSAVGNPVDMILNSQSKrhtpslvaydgevffvgeyaeifqkrkpglvfsgftagvmedalnfamdpdaselsvfkgqpattlltalinhlvhsqinrpnetidvtltippgltlpeisairGAIEAVPGVKllttvpipvataitylssrmgtinrttvssmsfvvvdlgyhstdvsvvealfkpdstdvqmrvvatsslkVGGHAVTEALIEKYISPNIPGLSFRkdlrkykrAYEAIERsktalsantetrmvvesvlqdggdlhvtllrsqlndlldemynetamqqfaelralvaekykdsifyfygaasralhmqakmelffntsiqktvnldegaiygaaliaarygsghrvsykfipsdq…	mmlllalllqilafdaiidlgcgtyqvgtlkkSAVGNPVDMILNSQSKrhtpslvaydgevffvgeyaeifqkrkpglvfsgftagvmedalnfamdpdaselsvfkgqpattlltalinhlvhsqinrpnetidvtltippgltlpeisairGAIEAVPGVKllttvpipvataitylssrmgtinrttvssmsfvvvdlgyhstdvsvvealfkpdstdvqmrvvatsslkVGGHAVTEALIEKYISPNIPGLSFRkdlrkykrayeaierskTALSANTETRmvvesvlqdggdlhvtllrsqlndlldemynetamqqfaelralvaekykdsifyfygaasralhmqakmelffntsiqktvnldegaiygaaliaarygsghrvsykfipsdq…	mmlllalllqilafdaiidlgcgtyqvgtlkkSAVGNPVDMILNSQSKrhtpslvaydgevffvgeyaeifqkrkpglvfsgftagvmedalnfamdpdaselsvfkgqpattlltalinhlvhsqinrpnetidvtltippgltlpeisairGAIEAVPGVKLLTTVPIPVATAITYLSSRmgtinrttvssmsfvvvdlgyhstdvsvvealfkpdstdvqmrvvatsslkVGGHAVTEALIEKYISPNIPGLSFRkdlrkykrAYEAIERskTALSANTETRmvvesvlqdggdlhvtllrsqlndlldemynetamqqfaelralvaekykdsifyfygaasralhmqakmelffntsiqktvnldegaiygaaliaarygsghrvsykfipsdq…	mmlllalllqilafdaiidlgcgtyqvgtlkkSAVGNPVDMILNSQSKrhtpslvaydgevffvgeyaeifqkrkpglvfsgftagvmedalnfamdpdaselsvfkgqpattlltalinhlvhsqinrpnetidvtltippgltlpeisairgaieavpgvkllttvpipvataitylssrmgtinrttvssmsfvvvdlgyhstdvsvvealfkpdstdvqmrvvatsslkVGGHAVTEALIEKYISPNIPGLSFRkdlrkykrAYEAIERsktalsantetrmvvesvlqdggdlhvtllrsqlndlldemynetamqqfaelralvaekykdsifyfygaasralhmqakmelffntsiqktvnldegaiygaaliaarygsghrvsykfipsdq…	mmlllalllqilafdaiidlgcgtyqvgtlkkSAVGNPVDMILNSQSKrhtpslvaydgevffvgeyaeifqkrkpglvfsgftagvmedalnfamdpdaselsvfkgqpattlltalinhlvhsqinrpnetidvtltippgltlpeisairGAIEAVPGVKllttvpipvataitylssrmgtinrttvssmsfvvvdlgyhstdvsvvealfkpdstdvqmrvvatsslkVGGHAVTEALIEKYISPNIPGLSFRkdlrkykrayeaiersktalsantetrmvvesvlqdggdlhvtllrsqlndlldemynetamqqfaelralvaekykdsifyfygaasralhmqakmelffntsiqktvnldegaiygaaliaarygsghrvsykfipsdq…	mmlllalllqilafdaiidlgcgtyqvgtlkkSAVGNPVDMILNSQSKrhtpslvaydgevffvgeyaeifqkrkpglvfsgftagvmedalnfamdpdaselsvfkgqpattlltalinhlvhsqinrpnetidvtltippgltlpeisairGAIEAVPGVKllttvpipvataitylssrmgtinrttvssmsfvvvdlgyhstdvsvvealfkpdstdvqmrvvatsslkVGGHAVTEALIEKYISPNIPGLSFRkdlrkykrayeaierskTALSANTETRmvvesvlqdggdlhvtllrsqlndlldemynetamqqfaelralvaekykdsifyfygaasralhmqakmelffntsiqkTVNLDEGAIYGAALIAARygsghrvsykfipsdq…	mmlllalllqilafdaiidlgcgtyqvgtlkkSAVGNPVDMILNSQSKrhtpslvaydgevffvgeyaeifqkrkpglvfsgftagvmedalnfamdpdaselsvfkgqpattlltalinhlvhsqinrpnetidvtltippgltlpeisairGAIEAVPGVKllttvpipvataitylssrmgtinrttvssmsfvvvdlgyhstdvsvvealfkpdstdvqmrvvatsslkVGGHAVTEALIEKYISPNIPGLSFRkdlrkykrayeaierskTALSANTETRmvvesvlqdggdlhvtllrsqlndlldemynetamqqfaelralvaekykdsifyfygaasralhmqakmelffntsiqkTVNLDEGAIYGAALIAARygsghrvsykfipsdq…	mmlllalllqilafdaiidlgcgtyqvgtlkkSAVGNPVDMILNSQSKrhtpslvaydgevffvgeyaeifqkrkpglvfsgftagvmedalnfamdpdaselsvfkgqpattlltalinhlvhsqinrpnetidvtltippgltlpeisairgaieavpgvkllttvpipvataitylssrmgtinrttvssmsfvvvdlgyhstdvsvvealfkpdstdvqmrvvatsslkvgghavtealiekyispnipglsfrkdlrkykrayeaiersktalsantetrmvvesvlqdggdlhvtllrsqlndlldemynetamqqfaelralvaekykdsifyfygaasralhmqakmelffntsiqktvnldegaiygaaliaarygsghrvsykfipsdq…
GL50803_17060	20	17	20	22	12	18	18	13	9	10	6	11	13	6	9	6	21	20	16	14	9.95028e+07	9.49405e+07	1.07396e+08	135225024	1.16872e+08	1.11496e+08	7.40021e+07	7.69622e+07	1.22841e+08	1.09225e+08	4.10111e+07	4.68157e+07	1.08459e+08	1.25023e+08	3.10017e+07	5.09127e+07	1.2971e+08	1.02758e+08	1.28548e+08	9.18057e+07	[Acetylation on X]-mVVSTQSDWFRaiaqkNYGEISAASAAFSKSVDQEGNTGLMIAASNNDAEMCRmlgplekgmfnrHGENAITIAIKkraldsvpvlaqfeafyrLRDDSTPLHYAVRnlfpesipflvhylkdkpdgrGMTALDLAADQGN[Deamidation on N]AVACETILKYGVGWTPLQLERaaehanlhsyhtvanlirdykMDSTLATKlavdaavirNSIVGSTLNPLAAVDPVTASIENAVLSSRITDEIARTGHSSTLDAVTASKlippslatasaitasqlatraalattpyynpvaaqaaatqaaltasqlynplvpgsatvataaanaaataavqdtlvrsavannvlaaqriydplwfqpslaatasfvaanr…	[Acetylation on X]-mVVSTQ[Deamidation on Q]SDWFRaiaqkNYGEISAASAAFSKSVDQEGNTGLMIAASNNDAEMCRmlgplekgmfnrHGENAITIAIKkraldsvpvlaqfeafyrlrddstplhyavrnlfpesipflvhylkdkpdgrGMTALDLAAD[Sodium on D]QGNAVACETILKygvgwtplqlerAAEHANLHSYHTVANLIRdykmdstlatklavdaavirNSIVGSTLNPLAAVDPVTASIENAVLSSRITDEIARTGHSSTLDAVTASKlippslatasaitasqlatraalattpyynpvaaqaaatqaaltasqlynplvpgsatvataaanaaataavqdtlvrsavannvlaaqrIYDPLWFQP…	[Acetylation on X]-mVVSTQSDWFRaiaqkNYGEISAASAAFSKSVDQE[Sodium on E]GNTGLMIAASNNDAEMCRmlgplekgmfnrHGENAITIAIKkraldsvpvlaqfeafyrlrddstplhyavrnlfpesipflvhylkdkpdgrGMTALDLAAD[Sodium on D]QGN[Deamidation on N]AVACETILKYGVGWTPLQLERaaehanlhsyhtvanlirdykMDSTLATKlavdaavirNSIVGSTLNPLAAVDPVTASIENAVLSSRITDEIARTGHSSTLDAVTASKlippslatasaitasqlatraalattpyynpvaaqaaatqaaltasqlynplvpgsatvataaanaaataavqdtlvrSAVANNVL…	[Acetylation on X]-mVVSTQSDWFRaiaqkNYGEISAASAAFSKSVDQE[Sodium on E]GNTGLMIAASNNDAEMCRMLGPLEKgmfnrHGENAITIAIKkrALDSVPVLAQFEAFYRLRDDSTPLHYAVRNLFPESIPFLVHYLKdkpdgrGMTALDLAAD[Sodium on D]QGNAVACETILKYGVGWTPLQLERAAEHANLHSYHTVANLIRdykmdstlatklavdaavirNSIVGSTLNPLAAVD[Sodium on D]PVTASIENAVLSSRITDEIARTGHSSTLDAVTASKlippslatasaitasqlatraalattpyynpvaaqaaatqaaltasqlynplvpgsatvataaanaaataavqdtlvrS[Phosphoryla…	[Acetylation on X]-mVVSTQSDWFRaiaqkNYGEISAASAAFSKSVDQE[Sodium on E]GNTGLMIAASNNDAEMCRmlgplekgmfnrhgenaitiaikkraldsvpvlaqfeafyrlrddstplhyavrnlfpesipflvhylkdkpdgrGMTALDLAAD[Sodium on D]QGNAVACETILKYGVGWTPLQLERaaehanlhsyhtvanlirdykmdstlatklavdaavirnsivgstlnplaavdpvtasienavlssrITDEIARtghsstldavtasklippslatasaitasqlatraalattpyynpvaaqaaatqaaltasqlynplvpgsatvataaanaaataavqdtlvrsavannvlaaqriydplwfqpslaat…	[Acetylation on X]-mVVSTQSDWFRaiaqkNYGEISAASAAFSKSVDQE[Sodium on E]GNTGLMIAASNNDAEMCRmlgplekgmfnrhgenaitiaikkraldsvpvlaqfeafyrlrddstplhyavrnlfpesipflvhylkdkpdgrGMTALD[Potassium on D]LAAD[Sodium on D]QGN[Deamidation on N]AVACETILKygvgwtplqleraaehanlhsyhtvanlirdykMDSTLATKlavdaavirNSIVGSTLNPLAAVDPVTASIENAVLSSRITDEIARTGHSSTLDAVTASKlippslatasaitasqlatraalattpyynpvaaqaaatqaaltasqlynplvpgsatvataaanaaata…	[Acetylation on X]-mVVSTQSDWFRaiaqkNYGEISAASAAFSKSVDQE[Sodium on E]GNTGLMIAASNNDAEMCRmlgplekgmfnrHGENAITIAIKkrALDSVPVLAQFEAFYRlrddstplhyavrNLFPESIPFLVHYLKdkpdgrGMTALDLAAD[Sodium on D]QGNAVACETILKYGVGWTPLQLERaaehanlhsyhtvanlirdykMDSTLATKlavdaavirNSIVGSTLNPLAAVDPVTASIENAVLSSRITDEIARtghsstldavtasklippslatasaitasqlatraalattpyynpvaaqaaatqaaltasqlynplvpgsatvataaanaaataavqdtlvrsavannvlaaqriydplwfqpslaat…	[Acetylation on X]-mVVSTQSDWFRaiaqkNYGEISAASAAFSKSVDQEGNTGLMIAASNNDAEMCRmlgplekgmfnrHGENAITIAIKkraldsvpvlaqfeafyrlrddstplhyavrnlfpesipflvhylkdkpdgrGMTALD[Calcium on D]LAAD[Sodium on D]QGNAVACETILKYGVGWTPLQLERaaehanlhsyhtvanlirdykmdstlatklavdaavirnsivgstlnplaavdpvtasienavlssrITDEIARtghsstldavtasklippslatasaitasqlatraalattpyynpvaaqaaatqaaltasqlynplvpgsatvataaanaaataavqdtlvrsavannvlaaqriydplwfqpslaa…	[Acetylation on X]-mVVSTQSDWFRaiaqkNYGEISAASAAFSKSVDQE[Sodium on E]GNTGLMIAASNNDAEMCRmlgplekgmfnrhgenaitiaikkraldsvpvlaqfeafyrlrddstplhyavrnlfpesipflvhylkdkpdgrGMTALD[Potassium on D]LAAD[Sodium on D]QGNAVACETILKygvgwtplqleraaehanlhsyhtvanlirdykmdstlatklavdaavirnsivgstlnplaavdpvtasienavlssrITDEIARtghsstldavtasklippslatasaitasqlatraalattpyynpvaaqaaatqaaltasqlynplvpgsatvataaanaaataavqdtlvrsavannvlaa…
GL50803_17249	62	67	75	68	70	66	76	76	73	61	81	78	71	69	77	72	64	60	73	75	110736004	1.02986e+08	1.34642e+08	171815864	2.55935e+08	1.58376e+08	9.0384e+07	111172279	3.82279e+08	3.71935e+08	1.56427e+08	1.19996e+08	2.05847e+08	2.72444e+08	8.15258e+07	91652789	1.30739e+08	8.37308e+07	1.49168e+08	1.08455e+08	[Acetylation on X]-mSGGMDDYLVGIDKlaapelrekllrvcnelkdtkeqckalrDLYTETDSSCRifkqkISEQGID[Sodium on D]PDELCPAS[Phosphorylation on S]PTLRnaaqrkgvgkgnrcpycdrSMDTELVAAETLTATVREKDAEIAHLKESIENLRllheenmrdlvaraqiqgakLLEADSLLSQSNRVHSDADISTLSPEEMReklkSIQTVNDNLIKsvasrHDSVTNLISAKESAMAGLDGLRLTATSLSGEVNKLQDAGQAADDEVIELKkslndktsalsrmikilavkertinklrdslgsgklsgdekYQPEIDALNAEIKKlrEQVQTCTEVERPALRrKIADLANTID[Sodium on D]…	[Acetylation on X]-mSGGMDDYLVGIDKlaapelrekllrvcnelkdtkeqckalrDLYTETDSSCRifkqkISEQGID[Sodium on D]PDELCPAS[Phosphorylation on S]PTLRnaaqrkgvgkgnrcpycdrSMDTELVAAETLTATVREKDAEIAHLKESIENLRllheenmrdlvaraqiqgakLLEADSLLSQSNRVHSDADISTLSPEEMReklkSIQTVNDNLIKsvasrHDSVTNLISAKESAMAGLDGLRLTATSLSGEVNKLQDAGQAADDEVIELKKslndktsalsrmikilavkertinklrdslgsgklsgdekYQPEIDALNAEIKKlrEQVQTCTEVERPALRrKIADLANTID[Sodium on D]…	[Acetylation on X]-mSGGMDDYLVGIDKlaapelrekllrvcnelkdtkeqckalrDLYTETDSSCRifkqkISEQGID[Sodium on D]PDELCPAS[Phosphorylation on S]PTLRnaaqrkgvgkgnrcpycdrSMDTELVAAETLTATVREKDAEIAHLKESIENLRllheenmrdlvaraqiqgakLLEAD[Sodium on D]SLLSQSNRVHSDADISTLSPEEMReklkSIQTVNDNLIKsvasrHDSVTNLISAKESAMAGLDGLRLTATSLSGEVNKLQDAGQAADDEVIELKKslndktsalsrmikilavkertinklrdslgsgklsgdekYQPEIDALNAEIKKlrEQVQTCTEVERPALRrKIAD[Sodiu…	[Acetylation on X]-mSGGMDDYLVGIDKlaapelrekllrvcnelkdtkeqckalrDLYTETDSSCRifkqkISEQGID[Sodium on D]PDELCPAS[Phosphorylation on S]PTLRnaaqrkgvgkgnrcpycdrSMDTELVAAETLTATVREKDAEIAHLKesienlrllheenmrdlvaraqiqgakLLEADSLLSQSNRVHSDADISTLSPEEMReklkSIQTVNDNLIKsvasrHDSVTNLISAKESAMAGLDGLRLTATSLSGEVNKLQDAGQAADDEVIELKKslndktsalsrmikilavkertinklrdslgsgklsgdekYQPEIDALNAEIKKlrEQVQTCTEVERPALRrKIADLANTID[Sodium on D]…	[Acetylation on X]-mSGGMDDYLVGIDKlaapelrekllrvcnelkdtkeqckalrDLYTETDSSCRifkqkISEQGIDPDELCPAS[Phosphorylation on S]PTLRnaaqrkgvgkgnrcpycdrSMDTELVAAETLTATVRekDAEIAHLKesienlrllheenmrdlvaraqiqgakLLEADSLLSQSNRVHSDADISTLSPEEMReklksiqtvndnliksvasrHDSVTNLISAKESAMAGLDGLRLTATSLSGEVNKLQDAGQAADDEVIELKKslndktsalsrmikilavkertinklrdslgsgklsgdekYQPEIDALNAEIKKLREQVQTCTEVERPALRrKIADLAN[Deamidation on N]TID[Calcium…	[Acetylation on X]-mSGGMDDYLVGIDKlaapelrekllrvcnelkdtkeqckalrdlytetdsscrifkqkISEQGID[Sodium on D]PDELCPAS[Phosphorylation on S]PTLRnaaqrkgvgkgnrcpycdrSMDTELVAAETLTATVREKDAEIAHLKESIENLRllheenmrdlvaraqiqgakLLEADSLLSQSNRVHSDADISTLSPEEMReklksiqtvndnliksvasrhdsvtnlisakESAMAGLDGLRLTATSLSGEVNKLQDAGQAADDEVIELKKslndktsalsrmikilavkertinklrdslgsgklsgdekYQPEIDALNAEIKKlrEQVQTCTEVERPALRrKIADLAN[Deamidation on …	msggmddylvgidklaapelrekllrvcnelkdtkeqckalrDLYTETDSSCRifkqkISEQGIDPDELCPAS[Phosphorylation on S]PTLRnaaqrkgvgkgnrcpycdrSMDTELVAAETLTATVRekdaeiahlkesienlrllheenmrdlvaraqiqgakLLEADSLLSQSNRVHSDADISTLSPEEMReklksiqtvndnliksvasrHDSVTNLISAKESAMAGLDGLRLTATSLSGEVNKLQDAGQAADDEVIELKKslndktsalsrmikilavkertinklrDSLGSGKLSGDEKYQPEIDALNAEIKKlrEQVQTCTEVERPALRrKIADLANTID[Sodium on D]ELQRqlekEGGDNAVFKrSAAGPIDTSEELRe…	[Acetylation on X]-mSGGMDDYLVGIDKlaapelrekllrvcnelkdtkeqckalrDLYTETDSSCRifkqkISEQGID[Sodium on D]PDELCPAS[Phosphorylation on S]PTLRnaaqrkgvgkgnrcpycdrSMDTELVAAETLTATVREKDAEIAHLKESIENLRllheenmrdlvaraqiqgakLLEAD[Sodium on D]SLLSQSNRVHSDADISTLSPEEMReklkSIQTVNDNLIKsvasrHDSVTNLISAKESAMAGLDGLRLTATSLSGEVNKLQDAGQAADDEVIELKkslndktsalsrmikilavkertinklrdslgsgklsgdekYQPEIDALNAEIKKlrEQVQTCTEVERPALRrKIAD[Sodiu…	[Acetylation on X]-mSGGMDDYLVGIDKlaapelrekllrvcnelkdtkeqckalrDLYTETDSSCRifkqkISEQGID[Sodium on D]PDELCPAS[Phosphorylation on S]PTLRnaaqrkgvgkgnrcpycdrsmdtelvaaetltatvrEKDAEIAHLKESIENLRllheenmrdlvaraqiqgakLLEADSLLSQSNRVHSDADISTLSPEEMReklkSIQTVNDNLIKsvasrhdsvtnlisakesamagldglrltatslsgevnkLQDAGQAADDEVIELKKslndktsalsrmikilavkertinklrdslgsgklsgdekYQPEIDALNAEIKKLREQVQTCTEVERPALRrKIADLANTID[Calcium on D…
GL50803_15411	14	17	16	18	12	15	17	14	10	12	11	13	11	13	13	14	16	15	18	16	2.5104e+08	2.09144e+08	2.48313e+08	3.58815e+08	5.11774e+08	3.83241e+08	2.52946e+08	228866510	5.16703e+08	4.82647e+08	1.9682e+08	1.7187e+08	3.58937e+08	4.6881e+08	1.36192e+08	2.2278e+08	2.79546e+08	2.10448e+08	3.16274e+08	2.35286e+08	[Acetylation on X]-mSSIELPEGYRfqttlaageysmlflamgndyqevaikSFDCTQMDDAQVSEIHRqalllkSVNHPLVLKVYDVQMNITRtrLHVIMEPFFKTLQNLIDECEKadrSLLNNIVCQVAYQVIKGLHYLSTTN[Deamidation on N]HVAVN[Deamidation on N]EQ[Deamidation on Q]GQEFSQDKIFHSFITPNDIVFNTSGVVKLMNIFPLEHRmlyekGDASFPGLAYASPE[Sodium on E]FLNReytecpadvwsagacifamamrR[Citrullination on R]PPFNSTNVESLRveveegkkDGLDISFSRELDDMLQRMMTPDQGYRptagdllndpsiteaayeieaggl…	[Acetylation on X]-mSSIELPEGYRfqttlaageysmlflamgndyqevaikSFDCTQMDDAQVSEIHRqalllkSVNHPLVLKVYDVQMNITRtrLHVIMEPFFKTLQNLIDECEKadrSLLNNIVCQVAYQVIKGLHYLSTTN[Deamidation on N]HVAVNEQGQEFSQDKIFHSFITPNDIVFNTSGVVKLMNIFPLEHRmlyekGD[Sodium on D]ASFPGLAYASPEFLNReytecpadvwsagacifamamrR[Citrullination on R]PPFN[Deamidation on N]STNVESLRveveegkkDGLDISFSRELDDMLQRMMTPDQGYRptagdllndpsiteaayeieagglqnpwmaigfsrPISQAVA…	[Acetylation on X]-mSSIELPEGYRfqttlaageysmlflamgndyqevaikSFDCTQMDDAQVSEIHRqalllkSVNHPLVLKVYDVQMNITRtrLHVIMEPFFKTLQNLIDECEKadrSLLNNIVCQVAYQVIKGLHYLSTTN[Deamidation on N]HVAVNEQGQEFSQDKIFHSFITPNDIVFNTSGVVKLMNIFPLEHRmlyekGD[Sodium on D]ASFPGLAYASPEFLNReytecpadvwsagacifamamrRPPFNSTNVESLRveveegkkDGLDISFSRELDDMLQRMMTPDQGYRptagdllndpsiteaayeieagglqnpwmaigfsrPISQAVAPVSNDSPVLALDPNNVYPIAFDDNNPWERYWLNAPRPDA…	[Acetylation on X]-mSSIELPEGYRfqttlaageysmlflamgndyqevaikSFDCTQMDDAQVSEIHRqalllkSVNHPLVLKVYDVQMNITRtrLHVIMEPFFKTLQNLIDECEKadrSLLNNIVCQVAYQVIKGLHYLSTTN[Deamidation on N]HVAVNEQGQEFSQDKIFHSFITPNDIVFNTSGVVKLMNIFPLEHRmlyekGDASFPGLAYASPE[Sodium on E]FLNReytecpadvwsagacifamamrR[Citrullination on R]PPFNSTNVESLRveveegkkDGLDISFSRELDDMLQRMMTPDQGYRptagdllndpsiteaayeieagglqnpwmaigfsrPISQAVAPVSNDSPVLALDPNNVYP…	[Acetylation on X]-mSSIELPEGYRfqttlaageysmlflamgndyqevaikSFDCTQMDDAQVSEIHRqalllkSVNHPLVLKVYDVQMNITRtrLHVIMEPFFKTLQNLIDECEKADRsllnnivcqvayqvikGLHYLSTTN[Deamidation on N]HVAVNEQGQEFSQDKifhsfitpndivfntsgvvkLMNIFPLEHRmlyekGD[Sodium on D]ASFPGLAYASPE[Sodium on E]FLNReytecpadvwsagacifamamrR[Citrullination on R]PPFNSTNVESLRveveegkkDGLDISFSRELDDMLQRMMTPDQGYRptagdllndpsiteaayeieagglqnpwmaigfsrpisqavapvsnd…	[Acetylation on X]-mSSIELPEGYRfqttlaageysmlflamgndyqevaikSFDCTQMDDAQVSEIHRqalllkSVNHPLVLKVYDVQMNITRtrLHVIMEPFFKTLQNLIDECEKadrSLLNNIVCQVAYQVIKGLHYLSTTN[Deamidation on N][Hydroxylation on N]HVAVN[Hydroxylation on N]EQ[Deamidation on Q]GQEFSQDKIFHSFITPNDIVFNTSGVVKLMNIFPLEHRmlyekGD[Sodium on D]ASFPGLAYASPEFLNReytecpadvwsagacifamamrR[Citrullination on R]PPFN[Deamidation on N]STNVESLRveveegkkDGLDISFSRE…	[Acetylation on X]-mSSIELPEGYRfqttlaageysmlflamgndyqevaikSFDCTQMDDAQVSEIHRqalllkSVNHPLVLKVYDVQMNITRtrLHVIMEPFFKTLQNLIDECEKADRSLLNNIVCQVAYQVIKGLHYLSTTN[Deamidation on N]HVAVN[Deamidation on N]EQGQEFSQDKIFHSFITPNDIVFNTSGVVKLMNIFPLEHRmlyekGD[Sodium on D]ASFPGLAYASPEFLNReytecpadvwsagacifamamrRPPFNSTNVESLRveveegkkDGLDISFSRELDDMLQRMMTPDQGYRptagdllndpsiteaayeieagglqnpwmaigfsrPISQAVAPVSNDSPVLALDPNNVYPIAF…	[Acetylation on X]-mSSIELPEGYRfqttlaageysmlflamgndyqevaikSFDCTQMDDAQVSEIHRqalllkSVNHPLVLKVYDVQMNITRtrLHVIMEPFFKTLQNLIDECEKadrsllnnivcqvayqvikGLHYLSTTN[Deamidation on N]HVAVNEQGQEFSQDKIFHSFITPNDIVFNTSGVVKLMNIFPLEHRmlyekGDASFPGLAYASPEFLNReytecpadvwsagacifamamrRPPFNSTNVESLRveveegkkDGLDISFSRELDDMLQRMMTPDQGYRptagdllndpsiteaayeieagglqnpwmaigfsrPISQAVAPVSN[Deamidation on N]DSPVLALD[Sodium on D]PNNVYPIAF…	[Acetylation on X]-mSSIELPEGYRfqttlaageysmlflamgndyqevaikSFDCTQ[Deamidation on Q]MDDAQVSEIHRqalllkSVNHPLVLKVYDVQMNITRtrLHVIMEPFFKTLQNLIDECEKadrsllnnivcqvayqvikGLHYLSTTN[Deamidation on N]HVAVNEQGQEFSQDKifhsfitpndivfntsgvvkLMNIFPLEHRmlyekGDASFPGLAYASPEFLNReytecpadvwsagacifamamrR[Citrullination on R]PPFNSTNVESLRveveegkkDGLDISFSRELDDMLQRmmtpdqgyrptagdllndpsiteaayeieagglqnpwmaigfsrPISQAVAPVSNDSPVLALDP…
GL50803_14373	37	41	36	39	31	35	35	35	25	20	19	31	32	29	26	29	32	38	32	35	288688429	2.97107e+08	302756846	397928793	5.73603e+08	3.82064e+08	2.82306e+08	2.66174e+08	4.84148e+08	4.36447e+08	1.89365e+08	1.44768e+08	4.68062e+08	4.92828e+08	1.2045e+08	2.25681e+08	2.27123e+08	2.32573e+08	2.60071e+08	220110406	msqidkLIPIVN[Deamidation on N]SLQD[Sodium on D]VFSAIGQDKTNIDLPQITVVGSQSAGKSSVLEAVCGRdvlprsagictrrplilqliptkpgqfvkdekGKTYEEWGEFLHTKdkkFVHYQEICKEIVAETDRVTGGTLNVSPLPIRlkLFSPTVVPLTLVDLPGLVKN[Deamidation on N]ALPGQPAD[Calcium on D][Sodium on D]IDVQIKKcvyeyiqkpnavilavsaanadlatsdalqaaincdpkgdrsvgvltkIDIVDKGTEATVVSILRNEVHYFKLGWIAVMNRsqkdidaqktiakHLHDEEEFFRTHDYYK[Hydroxylation on K]P[Hydroxylation on P]LA…	msqidkLIPIVN[Deamidation on N]SLQD[Sodium on D]VFSAIGQDKTNIDLPQITVVGSQSAGKSSVLEAVCGRdvlprsagictrRPLILQLIPTKPGQFVKdekGKTYEEWGEFLHTKdkkFVHYQEICKEIVAETDRVTGGTLNVSPLPIRlkLFSPTVVPLTLVDLPGLVKN[Deamidation on N]ALPGQPAD[Calcium on D]IDVQIKKcvyeyiqkPNAVILAVSAANADLATSDALQAAINCDPKgdrsvgvltkIDIVDKGTEATVVSILRNEVHYFKLGWIAVMNRsqkdidaqktiakHLHDEEEFFRTHDYYKPLAAQSGAKylarrlnqvlinhiqivlpdlkmkVHLQLDKysrELASYGQHLEGRa…	msqidkLIPIVN[Deamidation on N]SLQD[Sodium on D]VFSAIGQDKTNIDLPQITVVGSQSAGKSSVLEAVCGRdvlprsagictrrplilqliptkpgqfvkdekgkTYEEWGEFLHTKdkkFVHYQEICKEIVAETDRVTGGTLNVSPLPIRlkLFSPTVVPLTLVDLPGLVKNALPGQPAD[Sodium on D]ID[Calcium on D]VQIKkcvyeyiqkPNAVILAVSAANADLATSDALQAAINCDPKgdrsvgvltkIDIVDKGTEATVVSILRNEVHYFKLGWIAVMNRsqkdidaqktiakHLHDEEEFFRTHDYYKPLAAQSGAKylarrlnqvlinhiqivlpdlkmkVHLQLDKysrELASYGQHLEGRaemerA…	msqidkLIPIVNSLQD[Sodium on D]VFSAIGQDKTNIDLPQITVVGSQSAGKSSVLEAVCGRdvlprsagictrRPLILQLIPTKPGQFVKdekgkTYEEWGEFLHTKdkKFVHYQEICKEIVAETDRVTGGTLNVSPLPIRlkLFSPTVVPLTLVD[Sodium on D][Calcium on D]LPGLVKN[Deamidation on N]ALPGQPAD[Sodium on D][Calcium on D]IDVQIKKCVYEYIQKPNAVILAVSAANADLATSDALQAAINCDPKgdrsvgvltkidivdkGTEATVVSILRNEVHYFKLGWIAVMNRsqkdidaqktiakHLHDEEEFFRTHDYYKPLAAQSGAKylarrLNQVLINHIQIVLPDLKmkV…	msqidkLIPIVNSLQDVFSAIGQDKTNIDLPQITVVGSQSAGKSSVLEAVCGRdvlprsagictrrplilqliptkpgqfvkdekgkTYEEWGEFLHTKdkkFVHYQEICKEIVAETDRVTGGTLNVSPLPIRlklfsptvvpltlvdlpglvkNALPGQPADID[Calcium on D]VQIKkcvyeyiqkpnavilavsaanadlatsdalqaaincdpkgdrsvgvltkIDIVDKGTEATVVSILRNEVHYFKLGWIAVMNRsqkdidaqktiakHLHDEEEFFRTHDYYKPLAAQSGAKylarrlnqvlinhiqivlpdlkmkVHLQLDKysrE[Magnesium on E]LASYGQHLEGRaemerALLGLISSYEKeykAILDGSSAGASKNEL…	msqidkLIPIVN[Deamidation on N]SLQD[Sodium on D]VFSAIGQDKTNIDLPQITVVGSQSAGKSSVLEAVCGRdvlprsagictrrplilqliptkpgqfvkdekGKTYEEWGEFLHTKdkkFVHYQEICKEIVAETDRVTGGTLNVSPLPIRlkLFSPTVVPLTLVDLPGLVKNALPGQPAD[Calcium on D][Sodium on D]IDVQIKKcvyeyiqkpnavilavsaanadlatsdalqaaincdpkgdrsvgvltkIDIVDKGTEATVVSILRnevhyfkLGWIAVMNRsqkdidaqktiakHLHDEEEFFRTHDYYKPLAAQSGAKylarrlnqvlinhiqivlpdlkmkVHLQLDKysrELASYGQHLEGRaemerA…	msqidkLIPIVN[Deamidation on N]SLQD[Sodium on D]VFSAIGQDKTNIDLPQITVVGSQSAGKSSVLEAVCGRdvlprsagictrrplilqliptkpgqfvkdekgkTYEEWGEFLHTKdkkFVHYQEICKEIVAETDRVTGGTLNVSPLPIRlkLFSPTVVPLTLVDLPGLVKNALPGQPAD[Sodium on D][Calcium on D]IDVQIKKcvyeyiqkPNAVILAVSAANADLATSDALQAAINCDPKgdrsvgvltkIDIVDKGTEATVVSILRnevhyfkLGWIAVMNRsqkdidaqktiakHLHDEEEFFRTHDYYKPLAAQSGAKylarrLNQVLINHIQIVLPDLKmkVHLQLDKysrELASYGQHLEGRaemerA…	msqidkLIPIVN[Deamidation on N]SLQDVFSAIGQDKTNIDLPQITVVGSQSAGKSSVLEAVCGRdvlprsagictrrplilqliptkpgqfvkdekgkTYEEWGEFLHTKdkkFVHYQEICKEIVAETDRVTGGTLNVSPLPIRlkLFSPTVVPLTLVDLPGLVKN[Deamidation on N]ALPGQPADIDVQIKKcvyeyiqkpnavilavsaanadlatsdalqaaincdpkgdrsvgvltkIDIVDKGTEATVVSILRNEVHYFKLGWIAVMNRsqkdidaqktiakHLHDEEEFFRTHDYYKPLAAQSGAKylarrlnqvlinhiqivlpdlkmkVHLQLDKysrELASYGQHLEGRaemerALLGLISSYEKEYKAILDGSSAG…	msqidkLIPIVN[Deamidation on N]SLQD[Sodium on D]VFSAIGQDKTNIDLPQITVVGSQSAGKSSVLEAVCGRdvlprsagictrrplilqliptkpgqfvkdekgkTYEEWGEFLHTKdkkFVHYQEICKEIVAETDRVTGGTLNVSPLPIRlklfsptvvpltlvdlpglvkNALPGQPAD[Calcium on D]IDVQIKKcvyeyiqkpnavilavsaanadlatsdalqaaincdpkgdrsvgvltkidivdkGTEATVVSILRnevhyfkLGWIAVMNRsqkdidaqktiakhlhdeeeffrTHDYYK[Hydroxylation on K]P[Hydroxylation on P]LAAQSGAKylarrlnqvlinhiqivlpdlkmkV…
GL50803_10429	10	10	8	8	9	8	8	7	7	6	5	7	8	7	5	6	8	10	7	8	1.84446e+08	1.75244e+08	1.27512e+08	2.59668e+08	2.19067e+08	2.05427e+08	1.74074e+08	1.11591e+08	2.19758e+08	1.31581e+08	8.60233e+07	6.49623e+07	2.08174e+08	1.95085e+08	4.81457e+07	7.59799e+07	1.93766e+08	1.66848e+08	1.80975e+08	1.43451e+08	MHHPTIYWAQRKDVVYMRLSVSSATDVKfkIAEETIHFACKsggndyackLTLFAPINPDESKYKVTGPCIESILQKKEASDEFWTSLTKtklpyvridwdrWVDEGEDENTAGALPNPNDM[Carbamyl on M]DFASMMK[Methylation on K][Glutarylation on K]NMGGGMPGLDGMNFDPSNFKMPEGADFGDEEDDDNKDEEDGPDEEKKesgeekaee	MHHPTIYWAQRKDVVYMRLSVSSATDVKfkIAEETIHFACKsggndyackLTLFAPINPDESKYKVTGPCIESILQKKEASDEFWTSLTKtklpyvridwdrWVDEGEDENTAGALPNPNDM[Carbamyl on M]DFASMMK[Methylation on K][Glutarylation on K]NMGGGMPGLDGMNFDPSNFKMPEGADFGDEEDDDN[Deamidation on N]KDEEDGPDEEKKesgeekaee	[Acetylation on X]-MHHPTIYWAQRKDVVYMRLSVSSATDVKfkIAEETIHFACKsggndyackLTLFAPINPDESKYKVTGPCIE[Sodium on E]SILQKKEASDEFWTSLTKtklpyvridwdrWVDEGEDENTAGALPNPNDMDFASMMK[Glutarylation on K]NMGGGMPGLDGMNFDPSNFKMPEGADFGDEEDDDN[Deamidation on N]K[Glutarylation on K]DEEDGPDEEK[Methylation on K]Kesgeekaee	[Acetylation on X]-MHHPTIYWAQRKDVVYMRLSVSSATDVKfkIAEETIHFACKsggndyackLTLFAPINPDESKYKVTGPCIE[Sodium on E]SILQKKEASDEFWTSLTKtklpyvridwdrWVDEGEDENTAGALPNPNDMDFASMMKNMGGGMPGLDGMNFDPSNFKMPEGADFGDEEDDDNK[Glutarylation on K]DEEDGPDEEK[Methylation on K]Kesgeekaee	mhhptiywaqrKDVVYMRLSVSSATDVKfkIAEETIHFACKsggndyackLTLFAPINPDESKYKVTGPCIESILQKKEASDEFWTSLTKTKLPYVRidwdrWVDEGEDENTAGALPNPNDM[Carbamyl on M]DFASMMK[Methylation on K][Glutarylation on K]NMGGGMPGLDGMNFDPSNFKMPEGADFGDEEDDDNKDEEDGPDEEKKesgeekaee	mhhptiywaqrKDVVYMRLSVSSATDVKfkIAEETIHFACKsggndyackLTLFAPINPDESKYKVTGPCIESILQKKEASDEFWTSLTKtklpyvridwdrWVDEGEDENTAGALPNPNDM[Carbamyl on M]DFASMMK[Methylation on K][Glutarylation on K]NMGGGMPGLDGMNFDPSNFKMPEGADFGDEEDDDNKDEEDGP[Hydroxylation on P]DEEK[Trimethylation on K]Kesgeekaee	[Acetylation on X]-MHHPTIYWAQRKDVVYMRLSVSSATDVKfkIAEETIHFACKsggndyackLTLFAPINPDESKYKVTGPCIE[Sodium on E]SILQKKEASDEFWTSLTKtklpyvridwdrWVDEGEDENTAGALPNPNDMDFASMMKNMGGGMPGLDGMNFDPSNFKMPEGADFGDEE[Fe[III] on E]DDDN[Deamidation on N]K[Glutarylation on K]DEEDGPDEEK[Methylation on K]Kesgeekaee	mhhptiywaqrKDVVYMRlsvssatdvkfkIAEETIHFACKsggndyackLTLFAPINPDESKYKVTGPCIE[Sodium on E]SILQKKEASDEFWTSLTKtklpyvridwdrWVDEGEDENTAGALPNPNDMDFASMMK[Glutarylation on K]NMGGGMPGLDGMNFDPSNFKMPEGADFGDEE[Fe[III] on E]DDDN[Deamidation on N]KDEEDGPDEEKKesgeekaee	mhhptiywaqrKDVVYMRLSVSSATDVKfkIAEETIHFACKsggndyackLTLFAPINPDESKykVTGPCIESILQKKEASDEFWTSLTKtklpyvridwdrWVDEGEDENTAGALPNPNDMDFASMMK[Glutarylation on K]NMGGGMPGLDGMNFDPSNFKMPEGADFGDEE[Fe[III] on E]DDDN[Deamidation on N]KDEEDGPDEEKKesgeekaee
GL50803_10196	5	5	5	3	2	5	3	3	2	2	2	4	3	4	2	3	4	5	4	5	5.24743e+07	4.34323e+07	5.35956e+07	5.88675e+07	4.82541e+07	6.54807e+07	2.17616e+07	3.28102e+07	5.07226e+07	6.43737e+07	1.72311e+07	2.32898e+07	4.33354e+07	7.91253e+07	6.95262e+06	2.45905e+07	5.28594e+07	4.02049e+07	5.12343e+07	4.37133e+07	[Acetylation on X]-mTDEQVVHAT[Phosphorylation on T]AAGPEGAEETPGVVEAAGGAKRFTTLDDIVKqrriqykaekaarqagkggkkngkivvkmkgvsessaassdavvmvynlpqsitkekmreivkDSVSVYPASIELGKPIKVGFGSEDKAAEFADNISKfycketsknvvakmksssvtlvkrv	[Acetylation on X]-mTDEQVVHATAAGPEGAEETPGVVEAAGGAKRFTTLDDIVKqrriqykaekaarqagkggkkngkivvkmkgvsessaassdavvmvynlpqsitkekmreivkDSVSVYPASIELGKPIKVGFGSEDKAAEFADNISKfycketsknvvakmksssvtlvkrv	[Acetylation on X]-mTDEQVVHAT[Phosphorylation on T]AAGPEGAEETPGVVEAAGGAKRFTTLDDIVKqrriqykaekaarqagkggkkngkivvkmkgvsessaassdavvmvynlpqsitkekmreivkDSVSVYPASIELGKPIKVGFGSEDKAAEFADNISKfycketsknvvakmksssvtlvkrv	[Acetylation on X]-mTDEQVVHAT[Phosphorylation on T]AAGPEGAEETPGVVEAAGGAKrFTTLDDIVKqrriqykaekaarqagkggkkngkivvkmkgvsessaassdavvmvynlpqsitkekmreivkDSVSVYPASIELGKPIKvgfgsedkAAEFADNISKfycketsknvvakmksssvtlvkrv	[Acetylation on X]-mTDEQVVHATAAGPE[Sodium on E]GAEETPGVVEAAGGAKrFTTLDDIVKqrriqykaekaarqagkggkkngkivvkmkgvsessaassdavvmvynlpqsitkekmreivkdsvsvypasielgkpikvgfgsedkAAEFADNISKfycketsknvvakmksssvtlvkrv	[Acetylation on X]-mTDEQVVHAT[Phosphorylation on T]AAGPEGAEETPGVVEAAGGAKRFTTLDDIVKqrriqykaekaarqagkggkkngkivvkmkgvsessaassdavvmvynlpqsitkekmreivkDSVSVYPASIELGKPIKVGFGSEDKAAEFADNISKfycketsknvvakmksssvtlvkrv	[Acetylation on X]-mTDEQVVHATAAGPEGAE[Sodium on E]ETPGVVEAAGGAKrFTTLDDIVKqrriqykaekaarqagkggkkngkivvkmkgvsessaassdavvmvynlpqsitkekmreivkDSVSVYPASIELGKPIKvgfgsedkAAEFADNISKfycketsknvvakmksssvtlvkrv	[Acetylation on X]-mTDEQVVHATAAGPE[Magnesium on E]GAEETPGVVEAAGGAKRFTTLDDIVKqrriqykaekaarqagkggkkngkivvkmkgvsessaassdavvmvynlpqsitkekmreivkDSVSVYPASIELGKPIKvgfgsedkaaefadniskfycketsknvvakmksssvtlvkrv	[Acetylation on X]-mTDEQVVHATAAGPEGAEETPGVVEAAGGAKrFTTLDDIVKqrriqykaekaarqagkggkkngkivvkmkgvsessaassdavvmvynlpqsitkekmreivkdsvsvypasielgkpikvgfgsedkAAEFADNISKfycketsknvvakmksssvtlvkrv
GL50803_14586	2	0	1	1	0	1	0	1	15	11	18	13	6	3	5	4	13	9	7	8	3.01113e+07	1.40215e+07	1.08653e+07	1.78146e+07	3.16081e+07	1.77174e+07	1.1541e+07	1.01208e+07	3.55599e+09	2.55999e+09	1.80543e+09	1.12103e+09	1.48793e+08	1.80495e+08	6.07001e+07	7.4938e+07	8.26378e+08	5.66702e+08	722613911	604093435	mlfrpttrhrlaalmfgrfllagailqlaraaceedktstdgkcktcgvtigqdtwcsvcigenyapingtcadittdsvgsvfctqkaggvctqcagnsfmfaggcyssseglpgynlclrSAGN[Deamidation on N]GVCAEAAPGYFIPGETAATKPSVISCSDKtgllitahtykGVEFCEECSGSELTSGQDGTAKctkcgaskylkDNACVDNAEACGKGYFGKPDAAAGNKCIACTDQSDGGTAGCAECMYDSNTRkaictkCTTDYLRkKADGTTE[Sodium on E]CVAANECDDTQKgfykvvdstngnkcvscadgaglavgtdgawkgvdgcakCIKPADINTPTKCDECKPGYEISTDKtkCTSTAPPDCPIENCKvcs…	mlfrpttrhrlaalmfgrfllagailqlaraaceedktstdgkcktcgvtigqdtwcsvcigenyapingtcadittdsvgsvfctqkaggvctqcagnsfmfaggcyssseglpgynlclrsagngvcaeaapgyfipgetaatkpsviscsdktgllitahtykgvefceecsgseltsgqdgtakctkcgaskylkDNACVDNAEACGKgyfgkpdaaagnkciactdqsdggtagcaecmydsntrkaictkcttdylrkKADGTTECVAANECDDTQKgfykvvdstngnkcvscadgaglavgtdgawkgvdgcakcikpadintptkCDECKPGYEISTDKtkCTSTAPPDCPIENCKvcsedkrACEECNSNNYLTPTRMCIDDCKkIGNY…	mlfrpttrhrlaalmfgrfllagailqlaraaceedktstdgkcktcgvtigqdtwcsvcigenyapingtcadittdsvgsvfctqkaggvctqcagnsfmfaggcyssseglpgynlclrsagngvcaeaapgyfipgetaatkpsviscsdktgllitahtykgvefceecsgseltsgqdgtakctkcgaskylkDNACVDNAEACGKgyfgkpdaaagnkciactdqsdggtagcaecmydsntrkaictkCTTDYLRkKADGTTECVAANECDDTQKgfykvvdstngnkcvscadgaglavgtdgawkgvdgcakcikpadintptkCDECKPGYEISTDKtkctstappdcpienckvcsedkrACEECNSNNYLTPTRmciddckkIGNY…	mlfrpttrhrlaalmfgrfllagailqlaraaceedktstdgkcktcgvtigqdtwcsvcigenyapingtcadittdsvgsvfctqkaggvctqcagnsfmfaggcyssseglpgynlclrsagngvcaeaapgyfipgetaatkpsviscsdktgllitahtykgvefceecsgseltsgqdgtakctkcgaskylkDNACVDNAEACGKGYFGKPDAAAGNKciactdqsdggtagcaecmydsntrkaictkCTTDYLRkKADGTTECVAANECDDTQKgfykvvdstngnkcvscadgaglavgtdgawkgvdgcakcikpadintptkCDECKPGYEISTDKtkCTSTAPPDCPIENCKvcsedkrACEECNSNNYLTPTRMCIDDCKkigny…	mlfrpttrhrlaalmfgrfllagailqlaraaceedktstdgkcktcgvtigqdtwcsvcigenyapingtcadittdsvgsvfctqkaggvctqcagnsfmfaggcyssseglpgynlclrsagngvcaeaapgyfipgetaatkpsviscsdktgllitahtykgvefceecsgseltsgqdgtakctkcgaskylkDNACVDNAEACGKgyfgkpdaaagnkCIACTDQSDGGTAGCAECMYDSNTRkaictkcttdylrkKADGTTECVAANECDDTQKgfykvvdstngnkcvscadgaglavgtdgawkgvdgcakCIKPADINTPTKCDECKPGYEISTDKtkCTSTAPPDCPIENCKvcsedkrACEECNSNNYLTPTRMCIDDCKkIGNY…	mlfrpttrhrlaalmfgrfllagailqlaraaceedktstdgkcktcgvtigqdtwcsvcigenyapingtcadittdsvgsvfctqkaggvctqcagnsfmfaggcyssseglpgynlclrsagngvcaeaapgyfipgetaatkpsviscsdktgllitahtykgvefceecsgseltsgqdgtakctkcgaskylkDNACVDNAEACGKGYFGKPDAAAGNKciactdqsdggtagcaecmydsntrkaictkCTTDYLRkKADGTTECVAANECDDTQKgfykvvdstngnkcvscadgaglavgtdgawkgvdgcakcikpadintptkCDECKPGYEISTDKtkCTSTAPPDCPIENCKvcsedkrACEECNSNNYLTPTRMCIDDCKkigny…	mlfrpttrhrlaalmfgrfllagailqlaraaceedktstdgkcktcgvtigqdtwcsvcigenyapingtcadittdsvgsvfctqkaggvctqcagnsfmfaggcyssseglpgynlclrSAGNGVCAEAAPGYFIPGETAATKPSVISCSDKtgllitahtykGVEFCEECSGSELTSGQDGTAKctkcgaskylkDNACVDNAEACGKGYFGKPDAAAGNKciactdqsdggtagcaecmydsntrkaictkcttdylrkKADGTTECVAANECDDTQKgfykvvdstngnkcvscadgaglavgtdgawkgvdgcakCIKPADINTPTKCDECKPGYEISTDKtkCTSTAPPDCPIENCKvcsedkrACEECNSNNYLTPTRMCIDDCKkIGNY…	mlfrpttrhrlaalmfgrfllagailqlaraaceedktstdgkcktcgvtigqdtwcsvcigenyapingtcadittdsvgsvfctqkaggvctqcagnsfmfaggcyssseglpgynlclrsagngvcaeaapgyfipgetaatkpsviscsdktgllitahtykGVEFCEECSGSELTSGQDGTAKctkcgaskylkDNACVDNAEACGKGYFGKPDAAAGNKciactdqsdggtagcaecmydsntrkaictkCTTDYLRkKADGTTECVAANECDDTQKgfykvvdstngnkcvscadgaglavgtdgawkgvdgcakcikpadintptkCDECKPGYEISTDKtkCTSTAPPDCPIENCKvcsedkrACEECNSNNYLTPTRmciddckkIGNY…	mlfrpttrhrlaalmfgrfllagailqlaraaceedktstdgkCKTCGVTIGQDTWCSVCIGENYAPINGTCADITTDSVGSVFCTQKaggvctqcagnsfmfaggcyssseglpgynlclrSAGN[Deamidation on N][Ammonia loss on N]GVCAE[Sodium on E][Calcium on E][Fe[III] on E][Magnesium on E]AAPGYFIPGETAATKPSVISCSDKTGLLITAHTYKGVEFCEE[Sodium on E]CSGSELTSGQDGTAKctkcgaskYLKDN[Ammonia loss on N][Hydroxylation on N]ACVD[Sodium on D][Calcium on D][Fe[III] on D]N[Deami…
GL50803_8064	1	1	1	1	2	1	1	0	1	0	1	2	1	2	1	2	1	0	1	0	287966803	2.30199e+08	2.01328e+08	411598159	5.47054e+08	4.61308e+08	2.25612e+08	2.96191e+08	5.31308e+08	6.39264e+08	3.36826e+08	1.11309e+08	5.18716e+08	5.87835e+08	2.55695e+08	2.51771e+08	2.93769e+08	1.66957e+08	2.45964e+08	2.37188e+08	mhlntsygaiqktprklkmiaglllvasafgavldvtssfkaelakgkpmmvkFFAPWCGHCKALAP[Hydroxylation on P]TYVE[Calcium on E][Fe[II] on E][Magnesium on E]LGD[Sodium on D][Fe[III] on D]N[Hydroxylation on N]AP[Hydroxylation on P]E[Magnesium on E]GVVIAEVDCTVAREVCQEEGVRgyptlrFYKN[Deamidation on N][Ammonia loss on N]GEFLE[Calcium on E]AYSGARDLESLKAFVTSKK	mhlntsygaiqktprklkmiaglllvasafgavldvtssfkaelakgkpmmvkFFAPWCGHCKALAPTYVE[Potassium on E]LGD[Sodium on D][Magnesium on D][Calcium on D]N[Deamidation on N]APEGVVIAEVDCTVAREVCQEEGVRgyptlrFYKN[Deamidation on N][Ammonia loss on N]GE[Calcium on E]FLE[Calcium on E]AYSGARDLESLKAFVTSKK	mhlntsygaiqktprklkmiaglllvasafgavldvtssfkaelakgkpmmvkFFAPWCGHCKALAPTYVELGD[Sodium on D]N[Deamidation on N]APE[Fe[III] on E][Potassium on E]GVVIAEVDCTVAREVCQEEGVRgyptlrFYKN[Deamidation on N][Ammonia loss on N]GEFLEAYSGARDLESLKAFVTSKK	mhlntsygaiqktprklkmiaglllvasafgavldvtssfkaelakgkpmmvkFFAPWCGHCKALAPTYVELGD[Sodium on D][Magnesium on D]N[Deamidation on N]APE[Potassium on E]GVVIAEVDCTVAR[Citrullination on R]EVCQEEGVRgyptlrFYKN[Deamidation on N][Ammonia loss on N]GE[Sodium on E]FLEAYSGARDLESLKAFVTSKK	mhlntsygaiqktprklkmiaglllvasafgavldvtssfkaelakgkpmmvkFFAPWCGHCKALAPTYVELGD[Sodium on D]NAPEGVVIAEVDCTVAREVCQEEGVRGYPTLRFYKN[Deamidation on N][Ammonia loss on N]GE[Calcium on E][Sodium on E]FLE[Calcium on E]AYSGARDLESLKAFVTSKK	mhlntsygaiqktprklkmiaglllvasafgavldvtssfkaelakgkpmmvkFFAPWCGHCKALAPTYVE[Fe[III] on E]LGD[Sodium on D]NAPEGVVIAEVDCTVAREVCQEEGVRgyptlrFYKN[Deamidation on N][Ammonia loss on N]GE[Calcium on E]FLE[Sodium on E]AYSGARDLESLKAFVTSKK	mhlntsygaiqktprklkmiaglllvasafgavldvtssfkaelakgkpmmvkFFAPWCGHCKALAPTYVE[Calcium on E]LGD[Sodium on D][Magnesium on D][Fe[III] on D]N[Deamidation on N]APEGVVIAEVDCTVAREVCQEEGVRgyptlrFYKN[Deamidation on N][Ammonia loss on N]GEFLEAYSGARDLESLKAFVTSKK	mhlntsygaiqktprklkmiaglllvasafgavldvtssfkaelakgkpmmvkFFAPWCGHCKALAPTYVE[Fe[III] on E]LGD[Sodium on D][Magnesium on D]NAPEGVVIAEVDCTVAREVCQEEGVRgyptlrFYKN[Deamidation on N]GEFLEAYSGARdleslkafvtskk	mhlntsygaiqktprklkmiaglllvasafgavldvtssfkaelakgkpmmvkFFAPWCGHCKALAP[Hydroxylation on P]TYVE[Calcium on E][Fe[III] on E][Potassium on E]LGD[Sodium on D][Calcium on D][Potassium on D][Fe[III] on D]N[Deamidation on N]APE[Fe[III] on E][Magnesium on E]GVVIAEVDCTVAREVCQEEGVRgyptlrFYKN[Deamidation on N]GEFLE[Sodium on E]AYSGARDLESLKAFVTSKK
GL50803_13475	29	36	35	30	31	37	26	35	41	30	32	29	30	25	24	28	38	33	35	29	8.04102e+07	8.05675e+07	2.60989e+08	1.38655e+08	2.46439e+08	1.34448e+08	7.05157e+07	79603189	4.77356e+08	4.00796e+08	1.79802e+08	1.05868e+08	1.86517e+08	2.05838e+08	7.35456e+07	8.8119e+07	1.58124e+08	9.16205e+07	157647884	1.46047e+08	mfldskeawfacvnngdveavrynlptyqksvdrqgetalmhavrnrdiemvrllgcfehslvnndgytalmlaavcnegeackrlvpyemnlvlpdgrtplmlaaaagavdstinllpyqkcrtdlmgrtalmyaaeagqfeaaqhlvlrekehiskdaktalilaaqnkhwdvarilypleshllpevvsdlipdpaklskddptvssfglsssivdivkdfpgrnvdlsmlsrSQIEGDLERkitemerkiaslndessiiivqnqalqnqvnqmnqeiirlqaqldesrqdntkkaamiselragindatshphgaavnafkqeinrlhkdadgmaqlihqlkddaveknillaklrdtgsakdreidtlrsdilgleqkldnanqtirrlrAEL…	mfldskeawfacvnngdveavrynlptyqksvdrqgetalmhavrnrdiemvrllgcfehslvnndgytalmlaavcnegeackrlvpyemnlvlpdgrtplmlaaaagavdstinllpyqkcrtdlmgrtalmyaaeagqfeaaqhlvlrekehiskdaktalilaaqnkhwdvarilypleshllpevvsdlipdpaklskddptvssfglsssivdivkdfpgrnvdlsmlsrSQIEGDLERkitemerkiaslndessiiivqnqalqnqvnqmnqeiirLQAQLDESRqdntkkaamiselragindatshphgaavnafkqeinrlhkdadgmaqlihqlkddaveknillaklrdtgsakdreidtlrsdilgleqkldnanqtirrlrAEL…	mfldskeawfacvnngdveavrynlptyqksvdrqgetalmhavrnrdiemvrllgcfehslvnndgytalmlaavcnegeackrlvpyemnlvlpdgrtplmlaaaagavdstinllpyqkcrtdlmgrtalmyaaeagqfeaaqhlvlrekehiskdaktalilaaqnkhwdvarilypleshllpevvsdlipdpaklskddptvssfglsssivdivkdfpgrnvdlsmlsrsqiegdlerkitemerkiaslndessiiivqnqalqnqvnqmnqeiirlqaqldesrqdntkkaamiselragindatshphgaavnafkqeinrlhkdadgmaqlihqlkddaveknillaklrdtgsakdreidtlrsdilgleqkldnanqtirrlrAEL…	mfldskeawfacvnngdveavrynlptyqksvdrqgetalmhavrnrdiemvrllgcfehslvnndgytalmlaavcnegeackrlvpyemnlvlpdgrtplmlaaaagavdstinllpyqkcrtdlmgrtalmyaaeagqfeaaqhlvlrekehiskdaktalilaaqnkhwdvarilypleshllpevvsdlipdpaklskddptvssfglsssivdivkdfpgrnvdlsmlsrsqiegdlerkitemerkiaslndessiiivqnqalqnqvnqmnqeiirlqaqldesrqdntkkaamiselragindatshphgaavnafkqeinrlhkdadgmaqlihqlkddaveknillaklrdtgsakdreidtlrsdilgleqkldnanqtirrlrAEL…	mfldskeawfacvnngdveavrynlptyqksvdrqgetalmhavrnrdiemvrllgcfehslvnndgytalmlaavcnegeackrlvpyemnlvlpdgrtplmlaaaagavdstinllpyqkcrtdlmgrtalmyaaeagqfeaaqhlvlrekehiskdaktalilaaqnkhwdvarilypleshllpevvsdlipdpaklskddptvssfglsssivdivkdfpgrnvdlsmlsrSQIEGDLERkitemerkiaslndessiiivqnqalqnqvnqmnqeiirlqaqldesrqdntkkaamiselragindatshphgaavnafkqeinrlhkDADGMAQLIHQLKddaveknillaklrdtgsakdreidtlrsdilgleqkldnanqtirrlrAEL…	mfldskeawfacvnngdveavrynlptyqksvdrqgetalmhavrnrdiemvrllgcfehslvnndgytalmlaavcnegeackrlvpyemnlvlpdgrtplmlaaaagavdstinllpyqkcrtdlmgrtalmyaaeagqfeaaqhlvlrekehiskdaktalilaaqnkhwdvarilypleshllpevvsdlipdpaklskddptvssfglsssivdivkdfpgrnvdlsmlsrsqiegdlerkitemerkiaslndessiiivqnqalqnqvnqmnqeiirlqaqldesrqdntkkaamiselragindatshphgaavnafkqeinrlhkdadgmaqlihqlkddaveknillaklrdtgsakdreidtlrsdilgleqkldnanqtirrlrAEL…	mfldskeawfacvnngdveavrynlptyqksvdrqgetalmhavrnrdiemvrllgcfehslvnndgytalmlaavcnegeackrlvpyemnlvlpdgrtplmlaaaagavdstinllpyqkcrtdlmgrtalmyaaeagqfeaaqhlvlrekehiskdaktalilaaqnkhwdvarilypleshllpevvsdlipdpaklskddptvssfglsssivdivkdfpgrnvdlsmlsrsqiegdlerkitemerkiaslndessiiivqnqalqnqvnqmnqeiirlqaqldesrqdntkkaamiselragindatshphgaavnafkqeinrlhkdadgmaqlihqlkddaveknillaklrdtgsakdreidtlrsdilgleqkldnanqtirrlrAEL…	mfldskeawfacvnngdveavrynlptyqksvdrqgetalmhavrnrdiemvrllgcfehslvnndgytalmlaavcnegeackrlvpyemnlvlpdgrtplmlaaaagavdstinllpyqkcrtdlmgrtalmyaaeagqfeaaqhlvlrekehiskdaktalilaaqnkhwdvarilypleshllpevvsdlipdpaklskddptvssfglsssivdivkdfpgrnvdlsmlsrSQIEGDLERkitemerkiaslndessiiivqnqalqnqvnqmnqeiirlqaqldesrqdntkkaamiselragindatshphgaavnafkqeinrlhkdadgmaqlihqlkddaveknillaklrdtgsakdreidtlrsdilgleqkldnanqtirrlrAEL…	mfldskeawfacvnngdveavrynlptyqksvdrqgetalmhavrnrdiemvrllgcfehslvnndgytalmlaavcnegeackrlvpyemnlvlpdgrtplmlaaaagavdstinllpyqkcrtdlmgrtalmyaaeagqfeaaqhlvlrekehiskdaktalilaaqnkhwdvarilypleshllpevvsdlipdpaklskddptvssfglsssivdivkdfpgrnvdlsmlsrSQIEGDLERkitemerkiaslndessiiivqnqalqnqvnqmnqeiirLQAQLDESRqdntkkaamiselragindatshphgaavnafkqeinrlhkdadgmaqlihqlkddaveknillaklrdtgsakdreidtlrsdilgleqkldnanqtirrlrael…
GL50803_9780	4	3	4	4	2	1	3	3	2	1	2	3	5	3	3	2	4	4	3	5	5.14328e+07	5.20451e+07	2.74527e+07	8.7176e+07	5.52315e+07	4.26828e+07	5.51413e+07	3.87876e+07	5.09184e+07	5.94217e+07	2.88587e+07	2.41677e+07	1.36162e+08	8.22318e+07	3.14881e+07	3.78242e+07	4.46126e+07	4.70991e+07	3.83658e+07	4.59382e+07	mllsllalvlaapvgpgktagkgraafdvkdlvageynatlrVGFGDVQKtyqgaleltngtssgllkevlitgegdnvttevlhsykldievlnktavdvkLEGSPAVTLVFEVDQNTGSIEARektvagdaitasivngnyftlsvlrKDAQLFTYSISKkkvaakvpvwqrlispammlvsmfvsqrmkkMQ[Deamidation on Q]MATAPTNPEPHGVEYPVDTASDAASAAAEVEPKQ[Deamidation on Q]TEN[Ammonia loss on N]HDEQDGNAEGTEE[Sodium on E]PEVE	mllsllalvlaapvgpgktagkgraafdvkdlvageynatlrVGFGDVQKtyqgaleltngtssgllkevlitgegdnvttevlhsykldievlnktavdvkLEGSPAVTLVFEVDQNTGSIEARektvagdaitasivngnyftlsvlrkDAQLFTYSISKkkvaakvpvwqrlispammlvsmfvsqrmkkMQMATAPTN[Deamidation on N]PEPHGVEYPVDTASDAASAAAEVEPKQTEN[Deamidation on N]HDEQDGNAEGTEE[Sodium on E]PEVE	mllsllalvlaapvgpgktagkgraafdvkdlvageynatlrVGFGDVQKtyqgaleltngtssgllkevlitgegdnvttevlhsykldievlnktavdvkLEGSPAVTLVFEVDQNTGSIEARektvagdaitasivngnyftlsvlrKDAQLFTYSISKkkvaakvpvwqrlispammlvsmfvsqrmkkMQMATAPTNPEPHGVEYPVDTASDAASAAAEVEPKQ[Deamidation on Q]TEN[Ammonia loss on N]HDEQDGNAEGTE[Sodium on E]E[Sodium on E]PEVE	mllsllalvlaapvgpgktagkgraafdvkdlvageynatlrVGFGDVQKtyqgaleltngtssgllkevlitgegdnvttevlhsykldievlnktavdvkLEGSPAVTLVFEVDQNTGSIEARekTVAGDAITASIVN[Deamidation on N]GNYFTLSVLRkDAQLFTYSISKkkvaakvpvwqrLISPAMMLVSMFVSQRmkkMQMATAPTNPEPHGVEYPVDTASDAASAAAEVEPKQTENHDEQDGNAEGTEE[Sodium on E]PEVE	mllsllalvlaapvgpgktagkgraafdvkdlvageynatlrVGFGDVQKtyqgaleltngtssgllkevlitgegdnvttevlhsykldievlnktavdvklegspavtlvfevdqntgsiearektvagdaitasivngnyftlsvlrkDAQLFTYSISKkkvaakvpvwqrlispammlvsmfvsqrmkkMQMATAPTNPEPHGVEYPVDTASDAASAAAEVEPKQ[Deamidation on Q]TEN[Ammonia loss on N]HDEQDGNAEGTEE[Sodium on E]PEVE	mllsllalvlaapvgpgktagkgraafdvkdlvageynatlrvgfgdvqktyqgaleltngtssgllkevlitgegdnvttevlhsykldievlnktavdvkLEGSPAVTLVFEVDQNTGSIEARektvagdaitasivngnyftlsvlrkdaqlftysiskkkvaakvpvwqrlispammlvsmfvsqrmkkMQMATAPTNPEPHGVEYPVDTASDAASAAAEVEPKQTENHDEQDGN[Deamidation on N]AEGTEEPEVE	mllsllalvlaapvgpgktagkgraafdvkdlvageynatlrvgfgdvqktyqgaleltngtssgllkEVLITGEGDNVTTEVLHSYKldievlnktavdvkLEGSPAVTLVFEVDQNTGSIEARektvagdaitasivngnyftlsvlrkDAQLFTYSISKkkvaakvpvwqrlispammlvsmfvsqrmkkMQMATAPTNPEPHGVEYPVDTASDAASAAAEVEPKQ[Deamidation on Q]TEN[Ammonia loss on N]HDEQDGN[Deamidation on N]AEGTEE[Sodium on E]PEVE	mllsllalvlaapvgpgktagkgraafdvkdlvageynatlrVGFGDVQKtyqgaleltngtssgllkevlitgegdnvttevlhsykldievlnktavdvkLEGSPAVTLVFEVDQNTGSIEARektvagdaitasivngnyftlsvlrkDAQLFTYSISKkkvaakvpvwqrlispammlvsmfvsqrmkkMQMATAPTNPEPHGVEYPVDTASDAASAAAEVEPKQTENHDEQ[Deamidation on Q]DGN[Deamidation on N]AEGTEE[Sodium on E]PE[Sodium on E]VE	mllsllalvlaapvgpgktagkgraafdvkdlvageynatlrVGFGDVQKtyqgaleltngtssgllkevlitgegdnvttevlhsykldievlnktavdvklegspavtlvfevdqntgsiearektvagdaitasivngnyftlsvlrkDAQLFTYSISKkkvaakvpvwqrlispammlvsmfvsqrmkkMQMATAPTNPEPHGVEYPVDTASDAASAAAEVEPKQ[Deamidation on Q]TEN[Ammonia loss on N]HDEQDGNAEGTEE[Sodium on E]PEVE
GL50803_7590	0	0	0	1	2	1	1	0	1	NA	1	0	1	0	NA	0	1	1	0	0	3.73748e+06	2.88882e+06	2.46828e+06	3.78104e+06	3.43187e+06	3.4114e+06	1.99067e+06	2.52411e+06	5.21809e+06	NA	1.30988e+06	1.96752e+06	3.27628e+06	2.28827e+06	NA	1.52249e+06	4.18878e+06	3.47572e+06	3.91281e+06	3.31802e+06	mysfieidykisrelpalesrvqgftqavsrsvgfdpglesqgtiirreiettlmrlletkTHLQGVSPSLEDDADAGLGTDEGADTGGGTGVHSSEKarhqdmkAGGSLENANTMQQTKilngyieeyvalkqtvvkainsmsakkmgggmaaidawerahdqaskmqelvsmaanlqdpvtklkhhqillragldedarliddlgadidartadarvatgrakaasrllcrhndckyltlaivfgvilivcliwl	mysfieidykisrelpalesrvqgftqavsrsvgfdpglesqgtiirreiettlmrlletkTHLQGVSPSLEDDADAGLGTDEGADTGGGTGVHSSEKarhqdmkAGGSLENANTMQQTKilngyieeyvalkqtvvkainsmsakkmgggmaaidawerahdqaskmqelvsmaanlqdpvtklkhhqillragldedarliddlgadidartadarvatgrakaasrllcrhndckyltlaivfgvilivcliwl	mysfieidykisrelpalesrvqgftqavsrsvgfdpglesqgtiirreiettlmrlletkTHLQGVSPSLEDDADAGLGTDEGADTGGGTGVHSSEKarhqdmkAGGSLENANTMQQTKilngyieeyvalkqtvvkainsmsakkmgggmaaidawerahdqaskmqelvsmaanlqdpvtklkhhqillragldedarliddlgadidartadarvatgrakaasrllcrhndckyltlaivfgvilivcliwl	mysfieidykisrelpalesrvqgftqavsrsvgfdpglesqgtiirreiettlmrlletkthlqgvspsleddadaglgtdegadtgggtgvhssekarhqdmkAGGSLENANTMQQTKilngyieeyvalkqtvvkainsmsakkmgggmaaidawerahdqaskmqelvsmaanlqdpvtklkhhqillragldedarLIDDLGADIDARtadarvatgrakaasrllcrhndckyltlaivfgvilivcliwl	mysfieidykisrelpalesrvqgftqavsrSVGFDPGLESQGTIIRreiettlmrlletkTHLQGVSPSLEDDADAGLGTDEGADTGGGTGVHSSEKarhqdmkaggslenantmqqtkilngyieeyvalkqtvvkainsmsakkmgggmaaidawerahdqaskmqelvsmaanlqdpvtklkhhqillrAGLDEDARLIDDLGADIDARtadarvatgrakaasrllcrhndckyltlaivfgvilivcliwl	mysfieidykisrelpalesrvqgftqavsrsvgfdpglesqgtiirreiettlmrlletkTHLQGVSPSLEDDADAGLGTDEGADTGGGTGVHSSEKarhqdmkAGGSLENANTMQQTKilngyieeyvalkqtvvkainsmsakkmgggmaaidawerahdqaskmqelvsmaanlqdpvtklkhhqillragldedarLIDDLGADIDARtadarvatgrakaasrllcrhndckyltlaivfgvilivcliwl	mysfieidykisrelpalesrvqgftqavsrsvgfdpglesqgtiirreiettlmrlletkthlqgvspsleddadaglgtdegadtgggtgvhssekarhqdmkAGGSLENANTMQQTKilngyieeyvalkqtvvkainsmsakkmgggmaaidawerahdqaskmqelvsmaanlqdpvtklkhhqillragldedarLIDDLGADIDARtadarvatgrakaasrllcrhndckyltlaivfgvilivcliwl	mysfieidykisrelpalesrvqgftqavsrSVGFDPGLESQGTIIRReiettlmrlletkTHLQGVSPSLEDDADAGLGTDEGADTGGGTGVHSSEKarhqdmkAGGSLENANTMQQTKilngyieeyvalkqtvvkainsmsakkmgggmaaidawerahdqaskmqelvsmaanlqdpvtklkhhqillragldedarliddlgadidartadarvatgrakaasrllcrhndckyltlaivfgvilivcliwl	mysfieidykisrelpalesrvqgftqavsrsvgfdpglesqgtiirreiettlmrlletkthlqgvspsleddadaglgtdegadtgggtgvhssekarhqdmkaggslenantmqqtkilngyieeyvalkqtvvkainsmsakkmgggmaaidawerahdqaskmqelvsmaanlqdpvtklkhhqillragldedarLIDDLGADIDARtadarvatgrakaasrllcrhndckyltlaivfgvilivcliwl
GL50803_23004	6	7	6	6	6	6	5	6	5	4	4	6	6	5	4	5	7	4	7	6	6.23148e+07	3.91141e+07	7.50913e+07	8.43184e+07	1.43711e+08	9.89575e+07	4.72298e+07	5.85526e+07	7.59476e+07	8.33014e+07	2.35919e+07	4.87274e+07	8.14672e+07	9.08202e+07	2.36969e+07	6.5773e+07	9.28437e+07	4.12926e+07	7.41862e+07	5.69438e+07	mppakagsklsaevqkkieairkqkkalpkgmepvpkehvaisdqisiltsagfvplsmdavrIYQGDKVTEITKLQFMGNPRDNIWSISGTETEKAISDVPDNDSYVEMFRKymsqmskefaandkakSDTANKEPEAEAATE[Potassium on E]N[Deamidation on N]QAAADTAPKPEQEEKVEE	mppakagsklsaevqkkieairkqkkalpkgmepvpkEHVAISDQISILTSAGFVPLSMDAVRIYQGDKVTEITKLQFMGNPRDNIWSISGTETEKAISDVPDNDSYVEMFRKymsqmskefaandkakSDTANKEPEAEAATENQAAADTAPKPEQEEKVEE	mppakagsklsaevqkkieairkqkkalpkgmepvpkehvaisdqisiltsagfvplsmdavrIYQGDKVTEITKLQFMGNPRDNIWSISGTETEKAISDVPDN[Deamidation on N]D[Sodium on D][Calcium on D]SYVEMFRKymsqmskefaandkakSDTAN[Deamidation on N]KEPEAEAATENQAAADTAPKPEQEEKVEE	mppakagsklsaevqkkieairkqkkalpkgmepvpkEHVAISDQISILTSAGFVPLSMDAVRIYQGDKVTEITKLQFMGNPRDNIWSISGTETEKAISDVPDNDSYVEMFRkymsqmskefaandkakSDTANKEPEAEAATENQAAADTAPKPEQEEKVEE	mppakagsklsaevqkkieairkqkkalpkgmepvpkehvaisdqisiltsagfvplsmdavrIYQGDKVTEITKLQFMGNPRDNIWSISGTETEKAISDVPDNDSYVEMFRKymsqmskefaandkakSDTANKEPEAEAATENQAAADTAPKPEQEEKVEE	mppakagsklsaevqkkieairkqkkalpkgmepvpkehvaisdqisiltsagfvplsmdavrIYQGDKVTEITKLQFMGNPRDNIWSISGTETEKAISDVPD[Sodium on D]NDSYVEMFRKymsqmskefaandkakSDTANKEPEAEAATE[Fe[III] on E]NQAAADTAPKPEQEEKVEE	mppakagsklsaevqkkieairkqkkalpkgmepvpkehvaisdqisiltsagfvplsmdavrIYQGDKVTEITKLQFMGNPRDNIWSISGTETEKAISDVPDNDSYVEMFRkymsqmskefaandkakSDTAN[Deamidation on N]KEPEAEAATENQAAADTAPKPEQEEKVEE	mppakagsklsaevqkkieairkqkkalpkgmepvpkehvaisdqisiltsagfvplsmdavrIYQGDKVTEITKLQFMGNPRDNIWSISGTETEKAISDVPDNDSYVEMFRKymsqmskefaandkakSDTANKEPEAEAATENQAAADTAPKPEQEEKVEE	mppakagsklsaevqkkieairkqkkalpkgmepvpkehvaisdqisiltsagfvplsmdavrIYQGDKVTEITKlqfmgnprDNIWSISGTETEKAISDVPDND[Sodium on D]SYVEMFRKymsqmskefaandkakSDTANKEPEAEAATENQAAADTAPKPEQEEKVEE
GL50803_93548	7	8	6	9	6	7	7	6	6	7	8	8	7	7	7	8	7	7	8	8	4.28991e+07	5.05231e+07	3.01962e+07	7.68281e+07	4.42222e+07	4.55797e+07	3.79374e+07	2.61217e+07	5.36104e+07	7.08406e+07	1.71152e+07	1.98072e+07	4.23155e+07	6.85506e+07	1.7844e+07	2.66353e+07	4.5834e+07	4.7201e+07	5.04199e+07	3.74213e+07	mllailaallgaevrQCVYYEN[Deamidation on N][Ammonia loss on N]DSFTLVPLEDKghncvattisdievfnetgwmrfnvttsasypdfiqmravgfaegkifqhhifnhyhnlkdwflfaylhaddypqelydflqenldwtrstaykyaevdsfwrQVAYTLDHFDGLVEAYRatapqeemlseldlwtylssgdlldivnfavpstrmdfskmtrEEISDYLAFRshcsglvyyngdtvyigqtawffyggmtrvfkgytlnlndvsnaaetltfssypgfsysfddwtvtsqglviiettanvlntslydnctprSVLTWIRsqvasrmavsgagwhqansqynsgtynnqwivvdlkQIESMTVYKnnfvwvseqmpgy…	mllailaallgaevrQCVYYEN[Deamidation on N][Ammonia loss on N]DSFTLVPLEDKghncvattisdievfnetgwmrfnvttsasypdfiqmravgfaegkifqhhifnhyhnlkdwflfaylhaddypqelydflqenldwtrstaykYAEVDSFWRQVAYTLDHFDGLVEAYRATAPQEEMLSELDLWTYLSSGDLLDIVNFAVPSTRmdfskmtreeisdylafrshcsglvyyngdtvyigqtawffyggmtrvfkgytlnlndvsnaaetltfssypgfsysfddwtvtsqglviiettanvlntslydnctprSVLTWIRsqvasrmavsgagwhqansqynsgtynnqwivvdlkQIESMTVYKnnfvwvseqmpgy…	mllailaallgaevrQCVYYEN[Ammonia loss on N]DSFTLVPLEDKghncvattisdievfnetgwmrfnvttsasypdfiqmravgfaegkifqhhifnhyhnlkdwflfaylhaddypqelydflqenldwtrstaykyaevdsfwrQVAYTLDHFDGLVEAYRatapqeemlseldlwtylssgdlldivnfavpstrmdfskmtreeisdylafrshcsglvyyngdtvyigqtawffyggmtrvfkgytlnlndvsnaaetltfssypgfsysfddwtvtsqglviiettanvlntslydnctprSVLTWIRsqvasrmavsgagwhqansqynsgtynnqwivvdlkqiesmtvyknnfvwvseqmpgyivsedvahdmtyggyyfp…	mllailaallgaevrQCVYYEN[Ammonia loss on N]DSFTLVPLEDKghncvattisdievfnetgwmrfnvttsasypdfiqmravgfaegkifqhhifnhyhnlkdwflfaylhaddypqelydflqenldwtrstaykYAEVDSFWRqvaytldhfdglveayrATAPQEEMLSELDLWTYLSSGDLLDIVNFAVPSTRmdfskmtrEEISDYLAFRshcsglvyyngdtvyigqtawffyggmtrvfkgytlnlndvsnaaetltfssypgfsysfddwtvtsqglviiettanvlntslydnctprSVLTWIRsqvasrmavsgagwhqansqynsgtynnqwivvdlkQIESMTVYKnnfvwvseqmpgyivsedvahdmtyggyyfp…	mllailaallgaevrQCVYYEN[Deamidation on N]DSFTLVPLEDKghncvattisdievfnetgwmrfnvttsasypdfiqmravgfaegkifqhhifnhyhnlkdwflfaylhaddypqelydflqenldwtrstaykYAEVDSFWRqvaytldhfdglveayratapqeemlseldlwtylssgdlldivnfavpstrmdfskmtreeisdylafrshcsglvyyngdtvyigqtawffyggmtrvfkgytlnlndvsnaaetltfssypgfsysfddwtvtsqglviiettanvlntslydnctprSVLTWIRsqvasrmavsgagwhqansqynsgtynnqwivvdlkqiesmtvyknnfvwvseqmpgyivsedvahdmtyggyyfps…	mllailaallgaevrQCVYYEN[Deamidation on N][Ammonia loss on N]DSFTLVPLEDKghncvattisdievfnetgwmrfnvttsasypdfiqmravgfaegkifqhhifnhyhnlkdwflfaylhaddypqelydflqenldwtrstaykYAEVDSFWRQVAYTLDHFDGLVEAYRatapqeemlseldlwtylssgdlldivnfavpstrmdfskmtreeisdylafrshcsglvyyngdtvyigqtawffyggmtrvfkgytlnlndvsnaaetltfssypgfsysfddwtvtsqglviiettanvlntslydnctprSVLTWIRsqvasrmavsgagwhqansqynsgtynnqwivvdlkqiesmtvyknnfvwvseqmpgy…	mllailaallgaevrQCVYYEN[Deamidation on N][Ammonia loss on N]DSFTLVPLEDKghncvattisdievfnetgwmrfnvttsasypdfiqmravgfaegkifqhhifnhyhnlkdwflfaylhaddypqelydflqenldwtrstaykYAEVDSFWRqvaytldhfdglveayratapqeemlseldlwtylssgdlldivnfavpstrmdfskmtrEEISDYLAFRshcsglvyyngdtvyigqtawffyggmtrvfkgytlnlndvsnaaetltfssypgfsysfddwtvtsqglviiettanvlntslydnctprSVLTWIRsqvasrmavsgagwhqansqynsgtynnqwivvdlkQIESMTVYKnnfvwvseqmpgy…	mllailaallgaevrQCVYYEN[Deamidation on N][Ammonia loss on N]DSFTLVPLEDKghncvattisdievfnetgwmrfnvttsasypdfiqmravgfaegkifqhhifnhyhnlkdwflfaylhaddypqelydflqenldwtrstaykyaevdsfwrQVAYTLDHFDGLVEAYRatapqeemlseldlwtylssgdlldivnfavpstrmdfskmtreeisdylafrshcsglvyyngdtvyigqtawffyggmtrvfkgytlnlndvsnaaetltfssypgfsysfddwtvtsqglviiettanvlntslydnctprSVLTWIRsqvasrmavsgagwhqansqynsgtynnqwivvdlkqiesmtvyknnfvwvseqmpgy…	mllailaallgaevrQCVYYEN[Ammonia loss on N]DSFTLVPLEDKghncvattisdievfnetgwmrfnvttsasypdfiqmravgfaegkifqhhifnhyhnlkdwflfaylhaddypqelydflqenldwtrstaykYAEVDSFWRQVAYTLDHFDGLVEAYRatapqeemlseldlwtylssgdlldivnfavpstrmdfskmtreeisdylafrshcsglvyyngdtvyigqtawffyggmtrvfkgytlnlndvsnaaetltfssypgfsysfddwtvtsqglviiettanvlntslydnctprSVLTWIRsqvasrmavsgagwhqansqynsgtynnqwivvdlkqiesmtvyknnfvwvseqmpgyivsedvahdmtyggyyfp…
GL50803_112304|GL50803_112312	0	0	0	0	0	0	0	0	0	0	0	0	0	0	0	0	0	0	0	0	1254349188	1.52824e+09	1.45494e+09	2108323948	2.49568e+09	2.06895e+09	1.20738e+09	1.00579e+09	2.76767e+09	2.35432e+09	1021365270	6.25375e+08	1.70954e+09	2.15034e+09	6.37717e+08	8.78882e+08	1.51521e+09	1.03605e+09	1.30055e+09	1.16513e+09	mgkekKHINLVVIGHVDN[Deamidation on N]GKSTLTGHLIYKCGGIDQRTIDEYEKRatemgkGSFK[Dimethylation on K]YAWVLDQLKDERergitinialwkfetkKYIVTIID[Calcium on D]APGHRDFIKNMITGTSQADVAILVVAAGQGEFEAGISKdgqtrEHATLANTLGIKTMIICVNKmddgqvkyskERYDEIKGEMMKqlknigwkK[Hydroxylation on K]AEEFD[Sodium on D][Fe[III] on D][Fe[II] on D]YIP[Hydroxylation on P]TSGWTGD[Fe[III] on D]N[Hydroxylation on N][Deamidation on N]IMEK[Hydroxyla…	mgkekKHIN[Deamidation on N]LVVIGHVDN[Deamidation on N]GKSTLTGHLIYKcggidqrTIDEYEKRatemgkGSFK[Dimethylation on K]YAWVLDQLKDERerGITINIALWKfetkKYIVTIID[Calcium on D]APGHRDFIKN[Ammonia loss on N]MITGTSQ[Deamidation on Q]AD[Sodium on D][Fe[III] on D][Magnesium on D]VAILVVAAGQGEFEAGISKdgqtrEHATLAN[Deamidation on N]TLGIKTMIICVNKmddgqvkyskERYDEIKGEMMKqlkNIGWKK[Trimethylation on K]AEE[Sodium on E]FD[Sodium…	mgkekkHINLVVIGHVDN[Deamidation on N]GKSTLTGHLIYKCGGIDQRTIDEYEKRatemgkGSFK[Dimethylation on K]YAWVLDQLKDERergitinialwkfetkKYIVTIID[Calcium on D]APGHRDFIKN[Deamidation on N]MITGTSQ[Deamidation on Q]AD[Sodium on D]VAILVVAAGQGEFEAGISKdgqtrEHATLAN[Deamidation on N]TLGIKTMIICVNKmddgqvkyskERYDEIKGEMMKqlkNIGWK[Acetylation on K]K[Hydroxylation on K][Methylation on K]AEEFD[Sodium on D][Fe[III] on D]YIP[Hyd…	mgkekKHINLVVIGHVDN[Deamidation on N]GKSTLTGHLIYKCGGIDQRTIDEYEKRatemgkGSFK[Dimethylation on K]YAWVLDQLKDERerGITINIALWKfetkKYIVTIID[Calcium on D]APGHRDFIKN[Deamidation on N]MITGTSQ[Deamidation on Q]AD[Sodium on D]VAILVVAAGQGEFEAGISKdgqtrE[Fe[III] on E]HATLAN[Ammonia loss on N]TLGIKTMIICVNKmddgqvkyskERYDEIKGEMMKqlknigwkK[Hydroxylation on K]AEEFD[Sodium on D][Fe[III] on D]YIP[Hydroxylation on P]TSGWT…	mgkekkHINLVVIGHVDN[Deamidation on N]GKSTLTGHLIYKcggidqrTIDEYEKRatemgkgsfkYAWVLDQLKDERergitinialwkfetkKYIVTIID[Calcium on D]APGHRdfikNMITGTSQADVAILVVAAGQGEFEAGISKdgqtrEHATLAN[Deamidation on N]TLGIKTMIICVNKmddgqvkyskERYDEIKGEMMKqlkNIGWKK[Hydroxylation on K]AEEFD[Sodium on D]YIP[Hydroxylation on P]TSGWTGD[Potassium on D]N[Hydroxylation on N]IMEK[Hydroxylation on K]sdkMPWYEGPCLIDAIDGLKapkrptdkplrLPIQ…	mgkekKHINLVVIGHVDN[Deamidation on N]GKSTLTGHLIYKcggidqrTIDEYEKRatemgkGSFK[Dimethylation on K]YAWVLDQLKDERergitinialwkfetkKYIVTIIDAPGHRDFIKNMITGTSQ[Deamidation on Q]ADVAILVVAAGQGEFEAGISKdgqtrEHATLAN[Deamidation on N]TLGIKTMIICVNKmddgqvkyskERYDEIKGEMMKqlknigwkKAEE[Sodium on E]FD[Sodium on D][Fe[III] on D]YIP[Hydroxylation on P]TSGWTGD[Calcium on D][Fe[III] on D]N[Hydroxylation on N]IMEK[Hydroxylati…	mgkekkHINLVVIGHVDN[Deamidation on N]GKSTLTGHLIYKcggidqrTIDEYEKRatemgkGSFK[Dimethylation on K]YAWVLDQLKDERergitinialwkfetkKYIVTIID[Calcium on D]APGHRDFIKNMITGTSQADVAILVVAAGQGEFEAGISKdgqtrEHATLAN[Deamidation on N]TLGIKTMIICVNKmddgqvkyskERYDEIKGEMMKqlknigwkK[Hydroxylation on K]AEEFD[Sodium on D]YIP[Hydroxylation on P]TSGWTGD[Calcium on D][Fe[III] on D][Magnesium on D]N[Hydroxylation on N][Deamidatio…	mgkekkHINLVVIGHVDNGKSTLTGHLIYKCGGIDQRTIDEYEKRatemgkGSFK[Dimethylation on K]YAWVLDQLKDERergitinialwkfetkKYIVTIID[Calcium on D]APGHRDFIKNMITGTSQADVAILVVAAGQ[Deamidation on Q]GEFEAGISKdgqtrEHATLAN[Deamidation on N]TLGIKTMIICVNKmddgqvkyskERYDEIKGEMMKqlknigwkKAEEFD[Sodium on D]YIP[Hydroxylation on P]TSGWTGD[Fe[III] on D]N[Hydroxylation on N]IMEKSDKMP[Hydroxylation on P]WYE[Sodium on E]GPCLIDAIDGLKapkr…	mgkekkHINLVVIGHVDNGKSTLTGHLIYKcggidqrTIDEYEKRatemgkGSFK[Dimethylation on K]YAWVLDQLKDERergitinialwkfetkKYIVTIIDAPGHRdfikNMITGTSQADVAILVVAAGQGEFEAGISKdgqtrEHATLANTLGIKTMIICVNKmddgqvkyskERYDEIKGEMMKqlknigwkK[Hydroxylation on K]AEEFD[Sodium on D]YIP[Hydroxylation on P]TSGWTGD[Calcium on D]NIMEKsdkMP[Hydroxylation on P]WYE[Sodium on E]GPCLIDAIDGLKapkrptdkplrLPIQDVYKISGVGTVPAGRVETGELAPGMKVVFAPTSQVSEVK…
GL50803_112103	20	22	19	24	18	20	23	20	16	16	13	16	20	18	17	14	23	20	16	17	9.57397e+08	8.1287e+08	1.29014e+09	1.23695e+09	1.96835e+09	1.3634e+09	8.77848e+08	9.41377e+08	1.80002e+09	2.18478e+09	9.18949e+08	6.15871e+08	1.413e+09	2.20152e+09	5.68899e+08	8.18692e+08	1.25095e+09	7.30181e+08	8.43795e+08	9.17139e+08	mtdfskdkekLAQATQGGEN[Deamidation on N]ERAEIVVVHLPQGTSFLTSLNPEGNLLEEPICPDELRRDHEGFQAVLKEKgcrVYMPYD[Sodium on D][Potassium on D][Fe[III] on D][Magnesium on D]VLSE[Potassium on E]ASPAEREVLMDQAMASLKYELHATGARitpkmkYCVSDEYKRkVLSALSTRNLVDVILSE[Sodium on E]PVIHLAPGVRNTALVTNSVEIHDSNNMVFMRdqqittrRGIVMGQFQAPQRrrEQVLALIFWKrlgarvvgdcrEGGPHCMLEGGDFVPVSPGLAMMGVGLRSTYVGAQYLMSKdllgtrrfavvkDCFDQHQDRMHLDCTFSVLHDKLV…	mtdfskdkekLAQATQ[Deamidation on Q]GGEN[Deamidation on N][Hydroxylation on N]ERAEIVVVHLPQ[Deamidation on Q]GTSFLTSLN[Deamidation on N]PE[Sodium on E]GN[Deamidation on N]LLEEPICPDELRRDHEGFQAVLKEKgcrVYMPYD[Sodium on D]VLSE[Sodium on E]ASPAEREVLMD[Carboxylation on D]QAMASLKyelhatgaritpkmkYCVSDEYKRkvlsalstrN[Deamidation on N]LVDVILSE[Sodium on E]PVIHLAPGVRNTALVTNSVEIHDSNNMVFMRdqqittrRGIVMGQFQAPQRrrEQV…	mtdfskdkekLAQATQ[Deamidation on Q]GGE[Sodium on E]N[Ammonia loss on N]ERAEIVVVHLPQ[Deamidation on Q]GTSFLTSLNPEGN[Deamidation on N]LLEEPICPDELRRDHEGFQAVLKEKgcrVYMPYD[Calcium on D]VLSE[Calcium on E]ASPAEREVLMDQAMASLKyelhatgaritpkmkYCVSDEYKRkVLSALSTRNLVDVILSEPVIHLAPGVRNTALVTNSVEIHDSNNMVFMRdqqittrRGIVMGQFQAPQRrrEQVLALIFWKrlgarvvgdcrEGGPHCMLEGGDFVPVSPGLAMMGVGLR[Citrullination on R]styvgaqylmskdllgtrr…	mtdfskdkekLAQATQ[Deamidation on Q]GGEN[Deamidation on N][Ammonia loss on N]ERAEIVVVHLPQ[Deamidation on Q]GTSFLTSLN[Deamidation on N]PE[Sodium on E][Fe[II] on E]GNLLEEPICPDELRRDHEGFQAVLKekgcrVYMPYD[Sodium on D][Calcium on D][Fe[III] on D]VLSEASPAEREVLMDQAMASLKYELHATGARitpkmkYCVSDEYKRKVLSALSTRN[Deamidation on N]LVD[Sodium on D]VILSE[Calcium on E][Sodium on E]PVIHLAPGVRN[Deamidation on N]TALVTNSVEIH…	mtdfskdkekLAQ[Deamidation on Q]ATQ[Deamidation on Q]GGENERaeivvvhlpqgtsfltslnpegnlleepicpdelrRDHEGFQAVLKEKgcrVYMPYD[Sodium on D][Calcium on D][Fe[III] on D]VLSE[Calcium on E]ASPAEREVLMDQAMASLKyelhatgaritpkmkYCVSDEYKRKVLSALSTRNLVDVILSEPVIHLAPGVRntalvtnsveihdsnnmvfmrdqqittrRGIVMGQFQAPQRrreqvlalifwkrlgarvvgdcrEGGPHCMLEGGDFVPVSPGLAMMGVGLRstyvgaqylmskdllgtrrfavvkDCFDQHQDRMHLDCTFSVLHDKLVVLDDYICSGMGLRYV…	mtdfskdkekLAQ[Deamidation on Q]ATQ[Deamidation on Q]GGEN[Deamidation on N][Hydroxylation on N]ERAEIVVVHLPQGTSFLTSLNPEGN[Deamidation on N]LLEEPICPDELRrDHEGFQAVLKekgcrVYMPYD[Sodium on D][Potassium on D][Fe[III] on D]VLSE[Calcium on E]ASPAEREVLMDQAMASLKY[Sulfonation on Y]ELHATGARitpkmkYCVSDEYKRkVLSALSTRNLVDVILSE[Sodium on E]PVIHLAPGVRntalvtnsveihdsnnmvfmrdqqittrRGIVMGQFQAPQRrreqvlalifwkrlgarvvgdcrEG…	mtdfskdkekLAQATQ[Deamidation on Q]GGEN[Ammonia loss on N]ERAEIVVVHLPQ[Deamidation on Q]GTSFLTSLN[Deamidation on N]PEGNLLEEPICPDELRRDHEGFQAVLKEKgcrVYMPYD[Sodium on D][Fe[III] on D]VLSE[Calcium on E][Fe[III] on E]ASPAEREVLMDQAMASLKYELHATGARitpkmkYCVSDEYKRKVLSALSTRN[Deamidation on N]LVD[Sodium on D]VILSE[Sodium on E]PVIHLAPGVRNTALVTNSVEIHDSNNMVFMRdqqittrRGIVMGQFQAPQRrrEQVLALIFWKrlgarvvgdcrEGGPHCMLEG…	mtdfskdkekLAQ[Deamidation on Q]ATQ[Deamidation on Q]GGEN[Deamidation on N][Ammonia loss on N]ERAEIVVVHLPQGTSFLTSLN[Deamidation on N]PEGN[Deamidation on N]LLEEPICPDELRRDHEGFQAVLKEKgcrVYMPYD[Sodium on D][Potassium on D][Calcium on D][Fe[III] on D]VLSE[Potassium on E]ASPAEREVLMDQAMASLKyelhatgaritpkmkYCVSDEYKRkVLSALSTRNLVDVILSE[Sodium on E]PVIHLAPGVRNTALVTNSVEIHDSNNMVFMRdqqittrRGIVMGQFQAPQRrrEQVLALIF…	mtdfskdkekLAQATQ[Deamidation on Q]GGEN[Deamidation on N][Hydroxylation on N]ERaeivvvhlpqgtsfltslnpegnlleepicpdelrR[Citrullination on R]DHEGFQAVLKEKgcrVYMP[Hydroxylation on P]YD[Sodium on D][Fe[III] on D]VLSE[Potassium on E][Calcium on E]ASPAEREVLMDQAMASLKyelhatgaritpkmkYCVSDEYKrkvlsalstrNLVDVILSEPVIHLAPGVRNTALVTNSVEIHDSNNMVFMRdqqittrRGIVMGQFQAPQRrreqvlalifwkrlgarvvgdcrEGGPHCMLEGGDFVPVSPGLAMMGVGLR…
GL50803_11118	17	19	15	16	13	16	16	14	14	16	10	13	16	15	9	12	17	19	16	18	3.59455e+08	5.56245e+08	350672277	550969625	6.44856e+08	5.25706e+08	232748154	371410837	7.51681e+08	9.37416e+08	3.32758e+08	1.36762e+08	7.29093e+08	8.43542e+08	2.33199e+08	1.56753e+08	4.19065e+08	3.20711e+08	3.20755e+08	3.88621e+08	meapstikaikarmiidsrGTPTTEVELTTQLGVFRAACPSGASTGMHEALELRDKDPSAFRGKGVEQALENIRKIIAPALIGMPVRdqraidekLQELDGTAGKTFSILGANAVLPVSMACCLAAAREEHISLYQYLNRLAN[Deamidation on N]SN[Deamidation on N]SSNVTGARDVRLPVPCMNIIN[Deamidation on N]GGKhagnkLGPQEYMIAPTKakNFMQAMQMGCEVYSKlkEILKDEFGLAATAVGD[Sodium on D]EGGFAPNVADPEVPLKyitkaidacgynglmgicidaaasefyskN[Deamidation on N]ENVYD[Calcium on D]LNFKDPENPNKVSGAELANIYLGWCRry…	meapstikaikarmiidsrGTPTTEVELTTQLGVFRAACPSGASTGMHEALELRdkdpsafrGKGVEQALENIRKIIAPALIGMPVRDQRAIDEKLQELDGTAGKTFSILGANAVLPVSMACCLAAAREEHISLYQYLNRLAN[Deamidation on N]SN[Deamidation on N]SSNVTGARDVRLPVPCMNIIN[Deamidation on N]GGKhagnkLGPQEYMIAPTKAKNFMQAMQMGCEVYSKlkEILKDEFGLAATAVGD[Sodium on D][Calcium on D]E[Calcium on E]GGFAPNVADPEVPLKyitkAIDACGYN[Deamidation on N]GLMGICIDAAASEFYSKNEN[Deamidation on N…	meapstikaikarmiidsrGTPTTEVELTTQLGVFRAACPSGASTGMHEALELRDKDPSAFRGKGVEQALENIRKIIAPALIGMPVRdqraidekLQELDGTAGKTFSILGANAVLPVSMACCLAAAREEHISLYQYLNRLAN[Deamidation on N]SN[Deamidation on N]SSNVTGARDVRLPVPCMNIIN[Deamidation on N]GGKhagnkLGPQEYMIAPTKAKNFMQAMQMGCEVYSKlkEILKDEFGLAATAVGD[Potassium on D][Magnesium on D]EGGFAPNVADPEVPLKyitkAIDACGYN[Deamidation on N]GLMGICIDAAASEFYSKN[Deamidation on N]ENVYD[Calc…	meapstikaikarmiidsrGTPTTEVELTTQLGVFRAACPSGASTGMHEALELRdkdpsafrGKGVEQALENIRKIIAPALIGMPVRDQRaidekLQELDGTAGKTFSILGANAVLPVSMACCLAAAREEHISLYQYLNRLAN[Deamidation on N]SN[Deamidation on N]SSN[Deamidation on N]VTGAR[Citrullination on R]DVRLPVPCMNIIN[Deamidation on N]GGKhagnkLGPQEYMIAPTKAKNFMQAMQMGCEVYSKLKEILKDEFGLAATAVGD[Sodium on D]E[Calcium on E]GGFAPN[Deamidation on N]VADPEVPLKyitkAID[Magnesium on D]A…	meapstikaikarmiidsrgtpttevelttqlgvfrAACPSGASTGMHEALELRDKDPSAFRGKGVEQALENIRKIIAPALIGMPVRdqraidekLQELDGTAGKtfsilganavlpvsmacclaaarEEHISLYQYLNRLAN[Deamidation on N]SN[Deamidation on N]SSN[Deamidation on N]VTGARdvrLPVPCMNIIN[Deamidation on N]GGKhagnkLGPQEYMIAPTKakNFMQAMQMGCEVYSKlkEILKDEFGLAATAVGD[Sodium on D]EGGFAPN[Deamidation on N]VAD[Potassium on D]PEVPLKyitkaidacgynglmgicidaaasefyskNENVYDLNFKDPEN…	meapstikaikarmiidsrGTPTTEVELTTQLGVFRAACPSGASTGMHEALELRDKDPSAFRGKGVEQALENIRKIIAPALIGMPVRdqraidekLQELDGTAGKTFSILGANAVLPVSMACCLAAAREEHISLYQYLNRLAN[Deamidation on N]SN[Deamidation on N]SSNVTGARDVRLPVPCMNIIN[Deamidation on N]GGKhagnkLGPQEYMIAPTKakNFMQAMQMGCEVYSKlkEILKDEFGLAATAVGDEGGFAPNVADPEVPLKyitkAIDACGYNGLMGICIDAAASEFYSKN[Deamidation on N]ENVYDLN[Hydroxylation on N][Deamidation on N]FK[Hydroxylatio…	meapstikaikarmiidsrGTPTTEVELTTQLGVFRAACPSGASTGMHEALELRDKDPSAFRGKGVEQALENIRKIIAPALIGMPVRDQRAIDEK[Acetylation on K]LQELDGTAGKTFSILGANAVLPVSMACCLAAAREEHISLYQYLNRLAN[Deamidation on N]SN[Deamidation on N]SSNVTGARDVRLPVPCMNIIN[Deamidation on N]GGKhagnkLGPQEYMIAPTKAKNFMQAMQMGCEVYSKLKEILKDEFGLAATAVGD[Calcium on D][Sodium on D]E[Sodium on E]GGFAP[Hydroxylation on P]N[Deamidation on N]VAD[Calcium on D]PEVP…	meapstikaikarmiidsrGTPTTEVELTTQLGVFRAACPSGASTGMHEALELRDKDPSAFRGKGVEQALENIRKIIAPALIGMPVRdqraidekLQELDGTAGKTFSILGANAVLPVSMACCLAAAREEHISLYQYLNRLAN[Deamidation on N]SN[Deamidation on N]SSNVTGARDVRLPVPCMNIIN[Deamidation on N]GGKhagnkLGPQEYMIAPTKakNFMQAMQMGCEVYSKlkEILKDEFGLAATAVGD[Sodium on D]E[Sodium on E]GGFAPNVADPEVPLKyitkAIDACGYN[Deamidation on N]GLMGICIDAAASEFYSKN[Deamidation on N]ENVYD[Calcium on…	meapstikaikarmiidsrGTPTTEVELTTQLGVFRAACPSGASTGMHEALELRDKDPSAFRGKGVEQALENIRKIIAPALIGMPVRdqrAIDEK[Acetylation on K]LQELDGTAGKtfsilganavlpvsmacclaaarEEHISLYQYLNRLAN[Deamidation on N]SN[Deamidation on N]SSNVTGARdvrLPVPCMNIIN[Deamidation on N]GGKhagnkLGPQEYMIAPTKakNFMQAMQMGCEVYSKlkEILKDEFGLAATAVGD[Potassium on D]EGGFAPN[Deamidation on N]VADPEVPLKyitkaidacgynglmgicidaaasefyskNENVYDLN[Hydroxylation on N…
GL50803_137716	61	63	64	62	68	65	69	69	74	63	76	68	65	69	71	69	61	56	63	60	644642029	6.47851e+08	778207296	1.13724e+09	1.97054e+09	1.26678e+09	571791110	7.8276e+08	2.5939e+09	2.51283e+09	1.54216e+09	7.6743e+08	1.69327e+09	1.99599e+09	743995008	807631332	7.35772e+08	4.66869e+08	1.02318e+09	9.19168e+08	miaarEGNVELVKILGFFEN[Deamidation on N]GMVN[Deamidation on N]GEGKTAIMIAAEANKgdvckrlvayevnttygdfqmtplmlaaehgstaavsnllpylkaktdargrTALMYAAAAGHTDVVKllvvrEKEIVSYDHKtafvlaaenghtdivqclasyeanlipeftrpslmnfsssqvgnpaldlslsfslidahrFPGGQADSLTQTKTQLEHELESKIMQLELKLASLHDESSIVIGQNVSLHGQVKNMEENITTLRieisrLQSETADKDAIISDLKERLSDMEGMLSAGGSGEDVDGLKDKirALQSELAEKERdiralnerLT[Phosphorylation on T]AVPS[Phosphorylation on S]P…	miaaregnvelvkILGFFEN[Deamidation on N]GMVN[Deamidation on N]GEGKTAIMIAAEANKgdvckrlvayevnttygdfqmtplmlaaehgstaavsnllpylkaktdargrtalmyaaaaghtdvvkllvvrEKEIVSYDHKtafvlaaenghtdivqclasyeanlipeftrpslmnfsssqvgnpaldlslsfslidahrFPGGQADSLTQTKTQLEHELESKimqlelklaslhdessivigqnvslhgqvkNMEENITTLRieisrLQSETADKDAIISDLKERLSDME[Sodium on E]GMLSAGGSGE[Sodium on E]DVDGLKDKirALQSELAEKerdiralnerLT[Phosphorylation on T]A…	miaarEGNVELVKILGFFEN[Deamidation on N]GMVN[Deamidation on N]GEGKTAIMIAAEANKgdvckrlvayevnttygdfqmtplmlaaehgstaavsnllpylkaktdargrTALMYAAAAGHTDVVKllvvrEKEIVSYDHKtafvlaaenghtdivqclasyeanlipeftrpslmnfsssqvgnpaldlslsfslidahrFPGGQADSLTQTKTQLEHELESKIMQLELKLASLHDESSIVIGQNVSLHGQVKN[Deamidation on N]MEENITTLRieisrLQSETADKDAIISDLKERLSDMEGMLSAGGSGE[Sodium on E]DVDGLKDKirALQSELAEKERdiralnerLT[Phosphorylation o…	miaarEGNVELVKILGFFEN[Deamidation on N]GMVN[Deamidation on N]GEGKTAIMIAAEANKgdvckrlvayevnttygdfqmtplmlaaehgstaavsnllpylkaktdargrTALMYAAAAGHTDVVKllvvrEKEIVSYDHKTAFVLAAEN[Deamidation on N]GHTDIVQ[Deamidation on Q]CLASYEANLIPEFTRpslmnfsssqvgnpaldlslsfslidahrFPGGQADSLTQTKTQLEHELESKimqlelkLASLHDESSIVIGQNVSLHGQVKN[Deamidation on N]MEENITTLRieisrLQSETADKDAIISDLKERLSDME[Sodium on E]GMLSAGGSGE[Sodium on E]…	miaarEGNVELVKILGFFEN[Deamidation on N]GMVN[Deamidation on N]GEGKtaimiaaeankgdvckrlvayevnttygdfqmtplmlaaehgstaavsnllpylkaktdargrTALMYAAAAGHTDVVKllvvrEKEIVSYDHKtafvlaaenghtdivqclasyeanlipeftrpslmnfsssqvgnpaldlslsfslidahrFPGGQADSLTQTKTQLEHELESKIMQLELKlaslhdessivigqnvslhgqvkN[Deamidation on N]MEENITTLRieisrLQSETADKDAIISDLKERLSDME[Sodium on E]GMLSAGGSGE[Sodium on E]DVDGLKDKirALQSELAEKERdiralnerLT[Phos…	miaarEGNVELVKILGFFEN[Deamidation on N]GMVN[Deamidation on N]GEGKTAIMIAAEANKgdvckrlvayevnttygdfqmtplmlaaehgstaavsnllpylkaktdargrTALMYAAAAGHTDVVKllvvrEKEIVSYDHKtafvlaaenghtdivqclasyeanlipeftrpslmnfsssqvgnpaldlslsfslidahrFPGGQADSLTQTKTQLEHELESKIMQLELKLASLHDESSIVIGQNVSLHGQVKN[Deamidation on N]MEENITTLRieisrLQSETADKDAIISDLKERLSDME[Sodium on E]GMLSAGGSGE[Sodium on E]DVDGLKDKirALQSELAEKERdiralnerLT[Phos…	miaarEGNVELVKILGFFEN[Deamidation on N]GMVN[Deamidation on N]GEGKtaimiaaeankgdvckrlvayevnttygdfqmtplmlaaehgstaavsnllpylkaktdargrTALMYAAAAGHTDVVKllvvrEKEIVSYDHKtafvlaaenghtdivqclasyeanlipeftrpslmnfsssqvgnpaldlslsfslidahrFPGGQADSLTQTKTQLEHELESKIMQLELKlaslhdessivigqnvslhgqvkN[Deamidation on N]MEENITTLRieisrLQSETADKDAIISDLKERLSDME[Sodium on E]GMLSAGGSGEDVDGLKDKirALQSELAEKERdiralnerLT[Phosphorylation o…	miaarEGNVELVKILGFFEN[Deamidation on N]GMVN[Deamidation on N]GEGKTAIMIAAEANKgdvckrlvayevnttygdfqmtplmlaaehgstaavsnllpylkaktdargrTALMYAAAAGHTDVVKllvvrEKEIVSYDHKtafvlaaenghtdivqclasyeanlipeftrpslmnfsssqvgnpaldlslsfslidahrFPGGQADSLTQTKTQLE[Fe[II] on E]HELESKIMQLELKlaslhdessivigqnvslhgqvkN[Deamidation on N]MEENITTLRieisrLQSETADKDAIISDLKERLSDME[Sodium on E]GMLSAGGSGEDVDGLKDKirALQSELAEKERdiralnerLT[Phos…	miaarEGNVELVKILGFFEN[Deamidation on N]GMVN[Deamidation on N]GEGKtaimiaaeankgdvckrlvayevnttygdfqmtplmlaaehgstaavsnllpylkaktdargrtalmyaaaaghtdvvkllvvrEKEIVSYDHKtafvlaaenghtdivqclasyeanlipeftrpslmnfsssqvgnpaldlslsfslidahrFPGGQADSLTQTKTQLEHELESKIMQLELKlaslhdessivigqnvslhgqvkN[Deamidation on N]MEENITTLRieisrLQSETADKDAIISDLKERLSDMEGMLSAGGSGE[Sodium on E]DVDGLKDKirALQSELAEKERdiralnerLT[Phosphorylation o…
GL50803_104250	3	4	5	5	3	3	3	3	3	3	1	3	2	2	2	2	3	2	3	3	5.2907e+07	6.27739e+07	5.4002e+07	7.41009e+07	4.5165e+07	8.0546e+07	4.18285e+07	3.5292e+07	1.77598e+07	1.58278e+08	3.06284e+06	4.81118e+07	4.28848e+07	2.87438e+07	1.23739e+07	1.21774e+07	7.08793e+07	4.15533e+07	7.539e+07	4.15847e+07	mPFSPISAP[Hydroxylation on P]EY[Nitrosylation on Y]E[Magnesium on E]TN[Deamidation on N][Hydroxylation on N][Ammonia loss on N]DWY[Nitrosylation on Y]EP[Hydroxylation on P]TASALK[Methylation on K][Butyrylation on K]KINEAGELELITFHGPWCKD[Sodium on D]CQYSIPVFNRIMTYVTNDKIKVTVATVDKETRtdsaglcekYGVKKVPSWVVLRggkeigrivenftvsfdedvaaml	mPFSPISAP[Hydroxylation on P]EYE[Sodium on E]TN[Deamidation on N][Hydroxylation on N]DWYEP[Hydroxylation on P]TASALKKINEAGELELITFHGPWCKD[Sodium on D]CQYSIPVFNRIMTYVTNDKIKVTVATVDKETRtdsaglcekYGVKKVPSWVVLRggkeigrIVENFTVSFDEDVAAML	mPFSPISAP[Hydroxylation on P]E[Fe[II] on E]Y[Nitrosylation on Y]E[Sodium on E]TN[Deamidation on N][Hydroxylation on N][Ammonia loss on N]DWYEP[Hydroxylation on P]TASALKKINEAGELELITFHGPWCKDCQYSIPVFNRIMTYVTNDKIKVTVATVDKETRTDSAGLCEKYGVKKVPSWVVLRggkeigrIVENFTVSFDEDVAAML	mPFSPISAP[Hydroxylation on P]EY[Nitrosylation on Y]E[Fe[III] on E]TN[Deamidation on N][Hydroxylation on N][Ammonia loss on N]D[Sodium on D]WYEPTASALKKINEAGELELITFHGPWCKD[Sodium on D]CQYSIPVFNRIMTYVTNDKIKVTVATVDKETRtdsaglcekYGVKKVPSWVVLRggkeigrIVENFTVSFDEDVAAML	mPFSPISAP[Hydroxylation on P]EYE[Magnesium on E][Calcium on E]TN[Deamidation on N][Hydroxylation on N][Ammonia loss on N]D[Sodium on D]WYEP[Hydroxylation on P]TASALK[Methylation on K]KINEAGELELITFHGPWCKD[Sodium on D]CQYSIPVFNRIMTYVTNDKIKVTVATVDKETRTDSAGLCEKYGVKKVPSWVVLRggkeigrivenftvsfdedvaaml	mPFSPISAP[Hydroxylation on P]EY[Nitrosylation on Y]E[Magnesium on E][Fe[III] on E]TN[Deamidation on N][Hydroxylation on N][Ammonia loss on N]D[Sodium on D]WYEP[Hydroxylation on P]TASALKKINEAGELELITFHGPWCKD[Sodium on D]CQYSIPVFNRIMTYVTNDKIKVTVATVDKETRTDSAGLCEKYGVKKVPSWVVLRggkeigrivenftvsfdedvaaml	mPFSPISAP[Hydroxylation on P]EYETN[Deamidation on N][Hydroxylation on N][Ammonia loss on N]D[Sodium on D]WYEP[Hydroxylation on P]TASALKKINEAGELELITFHGPWCKD[Sodium on D]CQYSIPVFNRIMTYVTNDKIKVTVATVDKETRtdsaglcekYGVKKVPSWVVLRggkeigrivenftvsfdedvaaml	mPFSPISAP[Hydroxylation on P]E[Sodium on E]Y[Nitrosylation on Y]ETN[Deamidation on N][Hydroxylation on N][Ammonia loss on N]DWYEP[Hydroxylation on P]TASALK[Methylation on K]KINEAGELELITFHGPWCKD[Sodium on D]CQYSIPVFNRIMTYVTNDKIKVTVATVDKETRTDSAGLCEKYGVKKVPSWVVLRggkeigrivenftvsfdedvaaml	mPFSPISAP[Hydroxylation on P]EYE[Magnesium on E][Sodium on E]TN[Deamidation on N][Hydroxylation on N]D[Sodium on D][Fe[III] on D]WYEPTASALK[Methylation on K]KINEAGELELITFHGPWCKDCQYSIPVFNRIMTYVTNDKIKVTVATVDKETRtdsaglcekygvkKVPSWVVLRggkeigrivenftvsfdedvaaml
GL50803_3910	1	2	2	2	0	1	1	1	0	1	1	0	1	0	0	0	2	2	1	1	9.52884e+06	9.62751e+06	1.27148e+07	2.23644e+07	1.77094e+07	1.19474e+07	1.12066e+07	2.11026e+06	3.17622e+06	6.91036e+06	1.1059e+06	1.28418e+06	5.47777e+06	4.43458e+06	1.3009e+06	1.26456e+06	3.65285e+07	3.50233e+06	7.32752e+06	5.78304e+06	mPFSPISAP[Hydroxylation on P]EY[Nitrosylation on Y]E[Magnesium on E]TN[Deamidation on N][Hydroxylation on N][Ammonia loss on N]DWY[Nitrosylation on Y]EP[Hydroxylation on P]TASALK[Methylation on K][Butyrylation on K]KINEAGELELIAFHGPWCKD[Sodium on D]CQYSIPVFNRIMTCVTNDKikVTVATVDKETRtdsaglcekYGVKKVPSWVVLRggkeigrivenftasfdedvaaml	mPFSPISAP[Hydroxylation on P]EYE[Sodium on E]TN[Deamidation on N][Hydroxylation on N]DWYEP[Hydroxylation on P]TASALKKINEAGELELIAFHGPWCKD[Sodium on D]CQYSIPVFNRimtcvtndkikVTVATVDKETRtdsaglcekYGVKKVPSWVVLRggkeigrIVENFTASFDEDVAAML	mPFSPISAP[Hydroxylation on P]E[Fe[II] on E]Y[Nitrosylation on Y]E[Sodium on E]TN[Deamidation on N][Hydroxylation on N][Ammonia loss on N]DWYEP[Hydroxylation on P]TASALKKINEAGELELIAFHGPWCKDCQYSIPVFNRIMTCVTNDKikVTVATVDKETRTDSAGLCEKYGVKKVPSWVVLRggkeigrIVENFTASFDEDVAAML	mPFSPISAP[Hydroxylation on P]EY[Nitrosylation on Y]E[Fe[III] on E]TN[Deamidation on N][Hydroxylation on N][Ammonia loss on N]D[Sodium on D]WYEPTASALKKINEAGELELIAFHGPWCKD[Sodium on D]CQYSIPVFNRIMTCVTNDKikVTVATVDKETRtdsaglcekYGVKKVPSWVVLRggkeigrIVENFTASFDEDVAAML	mPFSPISAP[Hydroxylation on P]EYE[Magnesium on E][Calcium on E]TN[Deamidation on N][Hydroxylation on N][Ammonia loss on N]D[Sodium on D]WYEP[Hydroxylation on P]TASALK[Methylation on K]KineageleliafhgpwckD[Sodium on D]CQYSIPVFNRimtcvtndkikVTVATVDKETRTDSAGLCEKYGVKKVPSWVVLRggkeigrivenftasfdedvaaml	mPFSPISAP[Hydroxylation on P]EY[Nitrosylation on Y]E[Magnesium on E][Fe[III] on E]TN[Deamidation on N][Hydroxylation on N][Ammonia loss on N]D[Sodium on D]WYEP[Hydroxylation on P]TASALKKINEAGELELIAFHGPWCKD[Sodium on D]CQYSIPVFNRIMTCVTNDKikVTVATVDKETRTDSAGLCEKYGVKKVPSWVVLRggkeigrivenftasfdedvaaml	mPFSPISAP[Hydroxylation on P]EYETN[Deamidation on N][Hydroxylation on N][Ammonia loss on N]D[Sodium on D]WYEP[Hydroxylation on P]TASALKKINEAGELELIAFHGPWCKD[Sodium on D]CQYSIPVFNRimtcvtndkikVTVATVDKETRtdsaglcekYGVKKVPSWVVLRggkeigrivenftasfdedvaaml	mPFSPISAP[Hydroxylation on P]E[Sodium on E]Y[Nitrosylation on Y]ETN[Deamidation on N][Hydroxylation on N][Ammonia loss on N]DWYEP[Hydroxylation on P]TASALK[Methylation on K]KINEAGELELIAFHGPWCKD[Sodium on D]CQYSIPVFNRimtcvtndkikVTVATVDKETRTDSAGLCEKYGVKKVPSWVVLRggkeigrivenftasfdedvaaml	mPFSPISAP[Hydroxylation on P]EYE[Magnesium on E][Sodium on E]TN[Deamidation on N][Hydroxylation on N]D[Sodium on D][Fe[III] on D]WYEPTASALK[Methylation on K]KineageleliafhgpwckDCQYSIPVFNRimtcvtndkikVTVATVDKETRtdsaglcekygvkKVPSWVVLRggkeigrivenftasfdedvaaml
GL50803_14628	10	11	11	12	12	11	11	10	10	7	7	11	11	8	8	7	11	10	13	14	2.03844e+07	2.1341e+07	1.84452e+07	2.66009e+07	3.78316e+07	3.16463e+07	1.52896e+07	1.54849e+07	4.4854e+07	3.57164e+07	1.63739e+07	1.38385e+07	3.6006e+07	4.11097e+07	7.95253e+06	1.18459e+07	2.55491e+07	1.37761e+07	2.59246e+07	1.60001e+07	msragsfrsgaadlsrsqlaprMPTGGTANEHLARtlkettnatcgdryrGDFQDDMRHGIGELETASGESYQGEFKhnvrsgygtcrypdttiykgnwqndfphgkGEVQLPN[Deamidation on N]GDIFEGNFCEGRrsdghgslkyasgerYVGNFRDEVPDGEGTCEFADGSRyegewvkglmcgqgklflvngaiysgdflnckrhgtgtmvdgnsryqgewvddkrngrGTMLYAPDPGEEQGGTYTGQWCNDCRsgtgtmkytdgsvyegrwnndrrhgpgvltlpdgtrwvgefrNDEILGERvrIEFTDGSVYEGGFRngfahgsgsiqysdgtrftgeffegnkcgqgtqvrANGETYSGHYNGDKRagrgtcrypdgsvyrGE…	msragsfrsgaadlsrsqlaprmptggtanehlartlkettnatcgdryrGDFQDDMRHGIGELETASGESYQGEFKhnvrsgygtcrypdttiykgnwqndfphgkGEVQLPN[Deamidation on N]GDIFEGNFCEGRrsdghgslkyasgerYVGNFRDEVPDGEGTCEFADGSRyegewvkglmcgqgklflvngaiysgdflnckrhgtgtmvdgnsrYQGEWVDDKRngrgtmlyapdpgeeqggtytgqwcndcrsgtgtmkytdgsvyegrwnndrrHGPGVLTLPDGTRwvgefrndeilgervrIEFTDGSVYEGGFRngfahgsgsiqysdgtrFTGEFFEGNKcgqgtqvrANGETYSGHYNGDKRagrgtcrypdgsvyrGE…	msragsfrsgaadlsrsqlaprmptggtanehlartlkettnatcgdryrGDFQDDMRHGIGELETASGESYQGEFKhnvrsgygtcrypdttiykgnwqndfphgkGEVQ[Deamidation on Q]LPN[Deamidation on N]GDIFEGNFCEGRrsdghgslkyasgerYVGNFRDEVPDGEGTCEFADGSRyegewvkglmcgqgklflvngaiysgdflnckrHGTGTMVDGNSRyqgewvddkrngrgtmlyapdpgeeqggtytgqwcndcrsgtgtmkytdgsvyegrwnndrrHGPGVLTLPDGTRwvgefrNDEILGERvrIEFTDGSVYEGGFRngfahgsgsiqysdgtrftgeffegnkcgqgtqvrANGETYSGHYNGDK…	msragsfrsgaadlsrsqlaprmptggtanehlartlkettnatcgdryrGDFQDDMRHGIGELETASGESYQGEFKhnvrsgygtcrypdttiykgnwqndfphgkGEVQLPN[Deamidation on N]GDIFEGNFCEGRrsdghgslkyasgerYVGNFRDEVPDGEGTCEFADGSRyegewvkglmcgqgklflvngaiysgdflnckrhgtgtmvdgnsryqgewvddkrngrGTMLYAPDPGEEQGGTYTGQWCNDCRsgtgtmkytdgsvyegrwnndrrHGPGVLTLPDGTRwvgefrNDEILGERvrIEFTDGSVYEGGFRngfahgsgsiqysdgtrFTGEFFEGNKcgqgtqvrANGETYSGHYNGDKRagrgtcrypdgsvyrGE…	msragsfrsgaadlsrsqlaprmptggtanehlartlkettnatcgdryrGDFQDDMRHGIGELETASGESYQGEFKhnvrsgygtcrypdttiykgnwqndfphgkGEVQ[Deamidation on Q]LPN[Deamidation on N]GDIFEGNFCEGRrsdghgslkyasgerYVGNFRDEVPDGEGTCEFADGSRyegewvkglmcgqgklflvngaiysgdflnckrHGTGTMVDGNSRyqgewvddkrngrGTMLYAPDPGEEQGGTYTGQWCNDCRsgtgtmkytdgsvyegrwnndrrHGPGVLTLPDGTRwvgefrNDEILGERvrIEFTDGSVYEGGFRngfahgsgsiqysdgtrFTGEFFEGNKcgqgtqvrANGETYSGHYNGDK…	msragsfrsgaadlsrsqlaprmptggtanehlartlkettnatcgdryrGDFQDDMRHGIGELETASGESYQGEFKhnvrsgygtcrypdttiykgnwqndfphgkGEVQ[Deamidation on Q]LPN[Deamidation on N]GDIFEGNFCEGRrsdghgslkyasgerYVGNFRDEVPDGEGTCEFADGSRyegewvkglmcgqgklflvngaiysgdflnckrhgtgtmvdgnsryqgewvddkrngrgtmlyapdpgeeqggtytgqwcndcrsgtgtmkytdgsvyegrwnndrrHGPGVLTLPDGTRwvgefrNDEILGERvrIEFTDGSVYEGGFRngfahgsgsiqysdgtrFTGEFFEGNKcgqgtqvrANGETYSGHYNGDK…	msragsfrsgaadlsrsqlaprmptggtanehlartlkettnatcgdryrGDFQDDMRHGIGELETASGESYQGEFKhnvrsgygtcrypdttiykgnwqndfphgkGEVQLPNGDIFEGNFCEGRrsdghgslkyasgerYVGNFRDEVPDGEGTCEFADGSRyegewvkglmcgqgklflvngaiysgdflnckrhgtgtmvdgnsryqgewvddkrngrgtmlyapdpgeeqggtytgqwcndcrsgtgtmkytdgsvyegrwnndrrHGPGVLTLPDGTRwvgefrNDEILGERvrIEFTDGSVYEGGFRngfahgsgsiqysdgtrFTGEFFEGNKcgqgtqvrANGETYSGHYNGDKRagrgtcrypdgsvyrGEWLNDVREGN[Deamidat…	msragsfrsgaadlsrsqlaprmptggtanehlartlkettnatcgdryrGDFQDDMRHGIGELETASGESYQGEFKhnvrsgygtcrypdttiykgnwqndfphgkGEVQLPNGDIFEGNFCEGRrsdghgslkyasgerYVGNFRDEVPDGEGTCEFADGSRyegewvkglmcgqgklflvngaiysgdflnckrhgtgtmvdgnsrYQGEWVDDKRngrgtmlyapdpgeeqggtytgqwcndcrsgtgtmkytdgsvyegrwnndrrHGPGVLTLPDGTRwvgefrNDEILGERvrieftdgsvyeggfrngfahgsgsiqysdgtrFTGEFFEGNKcgqgtqvrangetysghyngdkragrgtcrypdgsvyrGEWLNDVREGN[Deamidat…	msragsfrsgaadlsrsqlaprmptggtanehlartlkettnatcgdryrGDFQDDMRHGIGELETASGESYQGEFKhnvrsgygtcrypdttiykgnwqndfphgkGEVQLPN[Deamidation on N]GDIFEGNFCEGRrsdghgslkyasgerYVGNFRDEVPDGEGTCEFADGSRyegewvkglmcgqgklflvngaiysgdflnckrhgtgtmvdgnsryqgewvddkrngrgtmlyapdpgeeqggtytgqwcndcrsgtgtmkytdgsvyegrwnndrrHGPGVLTLPDGTRwvgefrndeilgervrIEFTDGSVYEGGFRngfahgsgsiqysdgtrFTGEFFEGNKcgqgtqvrANGETYSGHYNGDKRagrgtcrypdgsvyrGE…
GL50803_6687	7	8	7	9	6	7	8	6	5	3	8	6	7	6	7	8	8	6	5	7	6.11636e+08	6.14814e+08	5.18485e+08	1011542210	7.50472e+08	6.4248e+08	5.28738e+08	5.19332e+08	2.06618e+09	2.80077e+09	768581978	5.60786e+08	1.64357e+09	2.19317e+09	4.79476e+08	7.58704e+08	4.44507e+08	4.82575e+08	5.32684e+08	3.85095e+08	mpirLGINGFGRigrmalraslnidgvqvvaindpftdceymeymlkYDTVHGRFDGTIAHSE[Sodium on E]DSITVN[Deamidation on N][Ammonia loss on N]GNKisvfkSMKPE[Calcium on E]EIPWGKTQVDIVLE[Sodium on E]CTGRfttkKDAELHITGGCKRVIISAPSAD[Fe[II] on D][Fe[III] on D]APMFVCGCN[Deamidation on N]LE[Sodium on E][Potassium on E]TYDPSTMKVISNASCTTNCLAPLAMVVNKKFGIKEGLMTTVHAVTATQLPVD[Potassium on D]GPSKKdwrggrSCGAN[Deamidation on N]VIPSSTGAA…	mPIRLGINGFGRigrmalrASLNIDGVQVVAIND[Sodium on D]PFTDCEYMEYMLKydtvhgrFDGTIAHSE[Sodium on E]DSITVN[Deamidation on N][Ammonia loss on N]GNKisvfkSMKPEEIPWGKTQVD[Sodium on D]IVLECTGRfttkKDAELHITGGCKRVIISAPSAD[Fe[II] on D][Fe[III] on D][Potassium on D]APMFVCGCN[Deamidation on N]LE[Magnesium on E]TYDPSTMKVISNASCTTNCLAPLAMVVNKKFGIKEGLMTTVHAVTATQLPVD[Calcium on D]GPSKKdwrggrSCGANVIPSSTGAAKavgkVLPALNGKltgma…	mpirLGIN[Deamidation on N]GFGRigrmalrASLNIDGVQVVAIN[Deamidation on N]DPFTDCEYMEYMLKydtvhgrFDGTIAHSEDSITVN[Deamidation on N]GNKisvfkSMKPEEIPWGKTQVD[Sodium on D]IVLECTGRfttkKDAELHITGGCKRVIISAPSAD[Sodium on D][Fe[III] on D][Fe[II] on D]APMFVCGCN[Deamidation on N]LE[Sodium on E]TYDPSTMKVISNASCTTNCLAPLAMVVNKKFGIKEGLMTTVHAVTATQLPVD[Sodium on D][Calcium on D]GPSKKdwrggrSCGANVIPSSTGAAKavgkVLPALNGKltgmafr…	mPIRLGIN[Deamidation on N]GFGRigrmalrASLNID[Sodium on D][Magnesium on D]GVQ[Deamidation on Q]VVAIN[Hydroxylation on N][Deamidation on N]DPFTDCEYMEYMLKydtvhgrFDGTIAHSE[Sodium on E]DSITVN[Deamidation on N]GNKisvfkSMKPEEIPWGKTQVD[Sodium on D]IVLECTGRfttkKDAELHITGGCKRVIISAPSAD[Fe[III] on D]APMFVCGCN[Deamidation on N]LE[Calcium on E]TYDPSTMKVISNASCTTNCLAPLAMVVNKKFGIKEGLMTTVHAVTATQLPVD[Sodium on D][Cal…	mpirLGINGFGRigrmalraslnidgvqvvaindpftdceymeymlkydtvhgrFDGTIAHSED[Sodium on D]SITVN[Deamidation on N]GNKisvfkSMKPEEIPWGKTQVDIVLECTGRfttkKDAELHITGGCKRVIISAPSAD[Potassium on D]APMFVCGCN[Deamidation on N]LE[Sodium on E]TYDPSTMKVISNASCTTNCLAPLAMVVNKKFGIKEGLMTTVHAVTATQLPVDGPSKKdwrggrSCGAN[Deamidation on N]VIPSSTGAAKavgkVLPALNGKltgmafrVPVPD[Fe[III] on D][Sodium on D]VSVVD[Sodium on D][Calcium on D][Pota…	mpirLGINGFGRigrmalraslnidgvqvvaindpftdceymeymlkydtvhgrFDGTIAHSE[Sodium on E]DSITVN[Deamidation on N]GNKisvfkSMKPEEIPWGKTQVD[Sodium on D]IVLECTGRfttkKDAELHITGGCKRVIISAPSAD[Sodium on D][Fe[II] on D][Fe[III] on D]APMFVCGCN[Deamidation on N]LE[Magnesium on E][Sodium on E]TYDPSTMKVISNASCTTNCLAPLAMVVNKKFGIKEGLMTTVHAVTATQLPVDGPSKKdwrggrSCGANVIPSSTGAAKavgkVLPALNGKltgmafrVPVPD[Fe[II] on D][Fe[III] on D][S…	mPIRLGIN[Deamidation on N]GFGRigrmalraslnidgvqvvaindpftdceymeymlkydtvhgrFDGTIAHSEDSITVN[Deamidation on N][Ammonia loss on N]GNKisvfkSMKPEEIPWGKTQVD[Sodium on D]IVLECTGRfttkKDAELHITGGCKRVIISAP[Hydroxylation on P]SAD[Fe[III] on D]APMFVCGCN[Deamidation on N]LE[Sodium on E]TYDPSTMKVISNASCTTNCLAPLAMVVNKKfgikEGLMTTVHAVTATQLPVD[Calcium on D]GPSKKdwrggrSCGANVIPSSTGAAKavgkVLPALNGKltgmafrVPVPD[Fe[III] on D…	mpirLGIN[Deamidation on N]GFGRigrmalraslnidgvqvvaindpftdceymeymlkydtvhgrFDGTIAHSE[Sodium on E]DSITVN[Deamidation on N]GNKisvfkSMKPEEIPWGKTQVDIVLECTGRfttkKDAELHITGGCKRVIISAPSAD[Sodium on D][Fe[III] on D]APMFVCGCN[Deamidation on N]LE[Magnesium on E]TYDPSTMKVISNASCTTNCLAPLAMVVNKKFGIKEGLMTTVHAVTATQ[Deamidation on Q]LPVDGPSKKdwrggrSCGAN[Deamidation on N]VIPSSTGAAKavgkVLPALNGKltgmafrVPVPD[Fe[III] on D]…	mpirLGINGFGRigrmalraslnidgvqvvaindpftdceymeymlkydtvhgrFDGTIAHSE[Sodium on E]DSITVN[Deamidation on N][Ammonia loss on N]GN[Deamidation on N]KisvfkSMKPE[Potassium on E]EIPWGKTQ[Deamidation on Q]VDIVLECTGRfttkKDAELHITGGCKRVIISAPSAD[Sodium on D][Potassium on D]APMFVCGCN[Deamidation on N]LE[Sodium on E]TYDPSTMKVISNASCTTNCLAPLAMVVNKkfgikEGLMTTVHAVTATQLPVDGPSKkdwrggrSCGANVIPSSTGAAKavgkVLPALNGKltgmafrVPV…
GL50803_7031	26	25	27	32	22	22	27	28	18	16	16	20	23	18	21	20	24	27	29	27	1.39784e+08	9.84123e+07	5.49793e+07	6.20299e+07	2.32175e+08	1.35384e+08	3.37079e+07	4.73163e+07	2.10818e+08	1.89805e+08	4.70156e+07	4.10359e+07	9.06102e+07	1.65817e+08	1.56419e+07	5.07466e+07	8.20715e+07	1.03563e+08	6.32713e+07	4.12241e+07	mhqnpcalalplrVPADDNALLKAIQNMGD[Fe[II] on D]GLPASASSDLVQTIERysalrtdvknmdslkEAYSLALPLAKqlpwaskefkelisqhshhwifeeaaatgeatsfleplmidvvnilynlgvllarqasspdqkenvlslfaqaanlfekASEIVSEIQPLAD[Sodium on D]SSGCDFVDRNYLMAILHTVRGCGYESEVSRyvaakGAPALIAQEAAKahrNFTHATEFFDKlseatdvyyglwytalfkkhyyevvarYHISQYSTPDNALKEIAEAVSLLEGLKerLSALESLPSYGDAQKsyedikklvgtggkKKPSAAAQLQEIDKLGVCLSDKTEYTYELPSVYIPSAGRVMSEYSDANALQLKvidlegklae…	mhqnpcalalplrVPADDNALLKAIQNMGDGLPASASSDLVQTIERysalrtdvknmdslkEAYSLALPLAKqlpwaskefkelisqhshhwifeeaaatgeatsfleplmidvvnilynlgvllarqasspdqkenvlslfaqaanlfekASEIVSE[Sodium on E]IQPLADSSGCDFVDRNYLMAILHTVRGCGYESEVSRyvaakGAPALIAQEAAKahrNFTHATEFFDKlseatdvyyglwytalfkkhyyevvarYHISQYSTPDNALKEIAEAVSLLEGLKerLSALESLPSYGDAQKsyedikklvgtggkkkpsaaaqlqeidklgvclsdkTEYTYELPSVYIPSAGRvmseysdanalqlkvidlegklaelkrLRDAHEEEIR…	mhqnpcalalplrVPADDNALLKAIQNMGD[Fe[II] on D]GLPASASSDLVQTIERysalrtdvknmdslkEAYSLALPLAKqlpwaskefkelisqhshhwifeeaaatgeatsfleplmidvvnilynlgvllarqasspdqkenvlslfaqaanlfekASEIVSEIQPLADSSGCDFVDRnylmailhtvrGCGYESEVSRyvaakGAPALIAQEAAKahrNFTHATEFFDKlseatdvyyglwytalfkkhyyevvaryhisqystpdnalkEIAEAVSLLEGLKerLSALESLPSYGDAQKsyedikklvgtggkKKPSAAAQLQEIDKlgvclsdkTEYTYELPSVYIPSAGRVMSEYSDANALQLKVIDLEGKlaelkrlrdaheeeir…	mhqnpcalalplrVPADDNALLKAIQ[Deamidation on Q]N[Deamidation on N]MGDGLPASASSDLVQTIERysalrTDVKNMDSLKEAYSLALPLAKQLPWASKefkelisqhshhwifeeaaatgeatsfleplmidvvnilynlgvllarqasspdqkENVLSLFAQAANLFEKASEIVSE[Sodium on E]IQPLADSSGCDFVDRNYLMAILHTVRGCGYESEVSRyvaakGAPALIAQEAAKahrNFTHATEFFDKlseatdvyyglwytalfkkhyyevvarYHISQYSTPDNALKEIAEAVSLLEGLKerLSALESLPSYGDAQKsyedikklvgtggkKKPSAAAQLQEIDKlgvclsdkTEYTYELPSVYIPSAGRv…	mhqnpcalalplrvpaddnallkAIQ[Deamidation on Q]N[Deamidation on N]MGD[Fe[II] on D]GLPASASSDLVQTIERysalrtdvknmdslkeayslalplakqlpwaskefkelisqhshhwifeeaaatgeatsfleplmidvvnilynlgvllarqasspdqkenvlslfaqaanlfekASEIVSEIQPLADSSGCDFVDRnylmailhtvrGCGYESEVSRyvaakgapaliaqeaakahrNFTHATEFFDKlseatdvyyglwytalfkkhyyevvaryhisqystpdnalkEIAEAVSLLEGLKerLSALESLPSYGDAQKsyedikklvgtggkKKPSAAAQLQEIDKLGVCLSDKTEYTYELPSVYIPSAGRv…	mhqnpcalalplrVPADDNALLKAIQNMGDGLPASASSDLVQTIERysalrtdvknmdslkEAYSLALPLAKqlpwaskefkelisqhshhwifeeaaatgeatsfleplmidvvnilynlgvllarqasspdqkenvlslfaqaanlfekASEIVSEIQPLADSSGCDFVDRnylmailhtvrGCGYESEVSRyvaakgapaliaqeaakahrNFTHATEFFDKlseatdvyyglwytalfkkhyyevvaryhisqystpdnalkEIAEAVSLLEGLKerLSALESLPSYGDAQKsyedikklvgtggkKKPSAAAQLQEIDKLGVCLSDKTEYTYELPSVYIPSAGRvmseysdanalqlkvidlegklaelkrLRDAHEEEIRqlkIELEDARAQP…	mhqnpcalalplrVPADDNALLKAIQNMGD[Sodium on D]GLPASASSDLVQTIERysalrtdvknmdslkEAYSLALPLAKqlpwaskefkelisqhshhwifeeaaatgeatsfleplmidvvnilynlgvllarqasspdqkenvlslfaqaanlfekASEIVSE[Sodium on E]IQPLADSSGCDFVDRNYLMAILHTVRGCGYESEVSRyvaakgapaliaqeaakahrNFTHATEFFDKlseatdvyyglwytalfkkhyyevvarYHISQYSTPDNALKEIAEAVSLLEGLKerLSALESLPSYGDAQKsyedikklvgtggkKKPSAAAQLQEIDKLGVCLSDKTEYTYELPSVYIPSAGRVMSEYSDANALQLKvidlegklae…	mhqnpcalalplrVPADDNALLKAIQNMGD[Calcium on D][Fe[II] on D]GLPASASSD[Sodium on D]LVQTIERysalrtdvknmdslkEAYSLALPLAKqlpwaskefkelisqhshhwifeeaaatgeatsfleplmidvvnilynlgvllarqasspdqkenvlslfaqaanlfekASEIVSEIQPLADSSGCDFVDRnylmailhtvrGCGYESEVSRyvaakGAPALIAQEAAKahrNFTHATEFFDKlseatdvyyglwytalfkkhyyevvarYHISQYSTPDNALKEIAEAVSLLEGLKerLSALESLPSYGDAQKsyedikklvgtggkKKPSAAAQLQEIDKLGVCLSDKTEYTYELPSVYIPSAGRVMSEYSDANA…	mhqnpcalalplrVPADDNALLKAIQNMGD[Magnesium on D][Fe[II] on D]GLPASASSDLVQTIERysalrtdvknmdslkEAYSLALPLAKqlpwaskefkelisqhshhwifeeaaatgeatsfleplmidvvnilynlgvllarqasspdqkenvlslfaqaanlfekaseivseiqpladssgcdfvdrnylmailhtvrgcgyesevsryvaakgapaliaqeaakahrnfthateffdklseatdvyyglwytalfkkhyyevvaryhisqystpdnalkEIAEAVSLLEGLKerLSALESLPSYGDAQKsyedikklvgtggkKKPSAAAQLQEIDKlgvclsdkteytyelpsvyipsagrVMSEYSDANALQLKVIDLEGK…
GL50803_103855	5	5	6	4	3	4	4	5	2	2	1	3	3	2	2	2	4	6	3	3	1.65237e+07	1.72046e+07	1.15487e+07	2.79942e+07	2.19419e+07	1.88183e+07	1.21969e+07	1.49352e+07	2.28584e+07	6.53981e+07	1.20465e+07	6.31156e+06	2.83297e+07	2.7509e+07	5.31765e+06	9.71119e+06	1.57947e+07	1.60147e+07	1.69619e+07	1.321e+07	msqqfilvvgdiniptkAFQIPIQFReifhprrishviltgnvtsagtvsflktiksdlhavrGPYDETSYPDVDTRnycgynisvmngsqcmpmgdsaqlskfakVYDSEIICSGCGWRpfvgmvdnvlvvkpgsltgsikEHEPGYADDSSYCFSQSSQPGEDASSLTDSDGMKtyvpnpskvypyvrYTSEPSFVLLGVSKgsplvnvftyiirDTQLVVSSSKfmvpklhelpepqvemfmhhrssqeqqsqepvafgglgnppqtalppssqqfnpyspstinaqigapsqawqvppsfqggeglpgqqfssqsswasqqvsapaptlvqptpiaapvqptpiaapvqptpiaapvqpvedsassvttsavsaappaptkanpylqakaspgtn…	msqqfilvvgdiniptkAFQIPIQFReifhprrishviltgnvtsagtvsflktiksdlhavrGPYDETSYPDVDTRnycgynisvmngsqcmpmgdsaqlskfakVYDSEIICSGCGWRpfvgmvdnvlvvkpgsltgsikEHEPGYADDSSYCFSQSSQPGEDASSLTDSDGMKtyvpnpskvypyvrYTSEPSFVLLGVSKgsplvnvftyiirDTQLVVSSSKfmvpklhelpepqvemfmhhrssqeqqsqepvafgglgnppqtalppssqqfnpyspstinaqigapsqawqvppsfqggeglpgqqfssqsswasqqvsapaptlvqptpiaapvqptpiaapvqptpiaapvqpvedsassvttsavsaappaptkanpylqakaspgtn…	msqqfilvvgdiniptkAFQIPIQFReifhprrishviltgnvtsagtvsflktiksdlhavrGPYDETSYPDVDTRnycgynisvmngsqcmpmgdsaqlskfakVYDSEIICSGCGWRpfvgmvdnvlvvkpgsltgsikEHEPGYADDSSYCFSQSSQPGEDASSLTDSDGMK[Acetylation on K]TYVPNPSKvypyvrYTSEPSFVLLGVSKgsplvnvftyiirDTQLVVSSSKfmvpklhelpepqvemfmhhrssqeqqsqepvafgglgnppqtalppssqqfnpyspstinaqigapsqawqvppsfqggeglpgqqfssqsswasqqvsapaptlvqptpiaapvqptpiaapvqptpiaapvqpvedsassvttsavsaapp…	msqqfilvvgdiniptkAFQIPIQFReifhprrishviltgnvtsagtvsflktiksdlhavrGPYDETSYPDVDTRnycgynisvmngsqcmpmgdsaqlskfakvydseiicsgcgwrpfvgmvdnvlvvkpgsltgsikEHEPGYADDSSYCFSQSSQPGEDASSLTDSDGMKtyvpnpskvypyvrYTSEPSFVLLGVSKgsplvnvftyiirDTQLVVSSSKfmvpklhelpepqvemfmhhrssqeqqsqepvafgglgnppqtalppssqqfnpyspstinaqigapsqawqvppsfqggeglpgqqfssqsswasqqvsapaptlvqptpiaapvqptpiaapvqptpiaapvqpvedsassvttsavsaappaptkanpylqakaspgtn…	msqqfilvvgdiniptkAFQIPIQFReifhprrishviltgnvtsagtvsflktiksdlhavrGPYDETSYPDVDTRnycgynisvmngsqcmpmgdsaqlskfakvydseiicsgcgwrpfvgmvdnvlvvkpgsltgsikEHEPGYADDSSYCFSQSSQPGEDASSLTDSDGMKtyvpnpskvypyvrytsepsfvllgvskgsplvnvftyiirDTQLVVSSSKfmvpklhelpepqvemfmhhrssqeqqsqepvafgglgnppqtalppssqqfnpyspstinaqigapsqawqvppsfqggeglpgqqfssqsswasqqvsapaptlvqptpiaapvqptpiaapvqptpiaapvqpvedsassvttsavsaappaptkanpylqakaspgtn…	msqqfilvvgdiniptkAFQIPIQFReifhprrishviltgnvtsagtvsflktiksdlhavrGPYDETSYPDVDTRnycgynisvmngsqcmpmgdsaqlskfakvydseiicsgcgwrpfvgmvdnvlvvkpgsltgsikEHEPGYADDSSYCFSQSSQPGEDASSLTDSDGMKTYVPNPSKvypyvrYTSEPSFVLLGVSKgsplvnvftyiirdtqlvvssskfmvpklhelpepqvemfmhhrssqeqqsqepvafgglgnppqtalppssqqfnpyspstinaqigapsqawqvppsfqggeglpgqqfssqsswasqqvsapaptlvqptpiaapvqptpiaapvqptpiaapvqpvedsassvttsavsaappaptkanpylqakaspgtn…	msqqfilvvgdiniptkAFQIPIQFReifhprrishviltgnvtsagtvsflktiksdlhavrGPYDETSYPDVDTRnycgynisvmngsqcmpmgdsaqlskfakvydseiicsgcgwrpfvgmvdnvlvvkpgsltgsikEHEPGYADDSSYCFSQSSQPGEDASSLTDSDGMK[Acetylation on K]tyvpnpskvypyvrYTSEPSFVLLGVSKgsplvnvftyiirDTQLVVSSSKfmvpklhelpepqvemfmhhrssqeqqsqepvafgglgnppqtalppssqqfnpyspstinaqigapsqawqvppsfqggeglpgqqfssqsswasqqvsapaptlvqptpiaapvqptpiaapvqptpiaapvqpvedsassvttsavsaapp…	msqqfilvvgdiniptkAFQIPIQFReifhprrishviltgnvtsagtvsflktiksdlhavrGPYDETSYPDVDTRnycgynisvmngsqcmpmgdsaqlskfakVYDSEIICSGCGWRpfvgmvdnvlvvkpgsltgsikEHEPGYADDSSYCFSQSSQPGEDASSLTDSDGMKTYVPNPSKvypyvrytsepsfvllgvskgsplvnvftyiirDTQLVVSSSKfmvpklhelpepqvemfmhhrssqeqqsqepvafgglgnppqtalppssqqfnpyspstinaqigapsqawqvppsfqggeglpgqqfssqsswasqqvsapaptlvqptpiaapvqptpiaapvqptpiaapvqpvedsassvttsavsaappaptkanpylqakaspgtn…	msqqfilvvgdiniptkAFQIPIQFReifhprrishviltgnvtsagtvsflktiksdlhavrGPYDETSYPDVDTRnycgynisvmngsqcmpmgdsaqlskfakvydseiicsgcgwrpfvgmvdnvlvvkpgsltgsikEHEPGYADDSSYCFSQSSQ[Deamidation on Q]PGEDASSLTDSDGMKtyvpnpskvypyvrytsepsfvllgvskgsplvnvftyiirdtqlvvssskfmvpklhelpepqvemfmhhrssqeqqsqepvafgglgnppqtalppssqqfnpyspstinaqigapsqawqvppsfqggeglpgqqfssqsswasqqvsapaptlvqptpiaapvqptpiaapvqptpiaapvqpvedsassvttsavsaapp…
GL50803_137617	4	3	3	3	5	2	2	3	19	16	14	18	20	16	18	18	17	15	14	16	1.76116e+06	1.98929e+06	4.59635e+06	6.56081e+06	1.15636e+07	1.07417e+07	3.34885e+06	1.10447e+06	3.56707e+07	2.36707e+07	1.5663e+07	9.15845e+06	3.91279e+07	2.73025e+07	8.31293e+06	1.30991e+07	1.92231e+07	9.23653e+06	1.46052e+07	1.34504e+07	mfgsfvlagvlvqialaekvterarqaecadktndceicdvlidgklycsrcntgfvpingkcadkegakanckgadggdtadrTCAQCAEQTFMYKgscyqtsqapgssmcktaadgkctealeskayfvppgadkthdsvvscgdatgvtladktykgvdgctacdapapadasgakVATCTACQADKylkTATDPATSCVTEKectdapgffvdttdgkkcskcaetcktckteaakctscngdkpylkkDGESTTGTCVDAKgcpethyvdegakecntcvsagttdcttcekgptgvvcktctsgtktkfglgkkscvencpsnsndektagtcecvdgyvlngagtgctkKPDPQCNTPGCKtcsepktskevctecegpkALTPTGQCIDNC…	mfgsfvlagvlvqialaekvterarqaecadktndceicdvlidgklycsrcntgfvpingkcadkegakanckgadggdtadrtcaqcaeqtfmykgscyqtsqapgssmcktaadgkctealeskayfvppgadkthdsvvscgdatgvtladktykGVDGCTACDAPAPADASGAKvatctacqadkylkTATDPATSCVTEKectdapgffvdttdgkkcskcaetcktckteaakctscngdkpylkkDGESTTGTCVDAKgcpethyvdegakecntcvsagttdcttcekgptgvvcktctsgtktkfglgkkscvencpsnsndektagtcecvdgyvlngagtgctkkpdpqcntpgcktcsepktskevctecegpkALTPTGQCID[S…	mfgsfvlagvlvqialaekvterarqaecadktndceicdvlidgklycsrcntgfvpingkcadkegakanckgadggdtadrtcaqcaeqtfmykgscyqtsqapgssmcktaadgkctealeskayfvppgadkthdsvvscgdatgvtladktykGVDGCTACDAPAPADASGAKvatctacqadkylkTATDPATSCVTEKectdapgffvdttdgkkcskcaetcktckteaakctscngdkpylkkDGESTTGTCVDAKgcpethyvdegakecntcvsagttdcttcekgptgvvcktctsgtktkfglgkkscvencpsnsndektagtcecvdgyvlngagtgctkKPDPQCNTPGCKtcsepktskEVCTECEGPKALTPTGQCIDNC…	mfgsfvlagvlvqialaekvterarqaecadktndceicdvlidgklycsrcntgfvpingkcadkegakanckgadggdtadrtcaqcaeqtfmykgscyqtsqapgssmcktaadgkctealeskayfvppgadkTHDSVVSCGDATGVTLADKtykgvdgctacdapapadasgakvatctacqadkylkTATDPATSCVTEKectdapgffvdttdgkkcskcaetcktckteaakctscngdkpylkkDGESTTGTCVDAKgcpethyvdegakecntcvsagttdcttcekgptgvvcktctsgtktkfglgkkscvencpsnsndektagtcecvdgyvlngagtgctkKPDPQCNTPGCKtcsepktskevctecegpkALTPTGQCIDNC…	mfgsfvlagvlvqialaekvterarqaecadktndceicdvlidgklycsrcntgfvpingkcadkegakanckgadggdtadrtcaqcaeqtfmykgscyqtsqapgssmcktaadgkctealeskayfvppgadkthdsvvscgdatgvtladktykGVDGCTACDAPAPADASGAKVATCTACQADKylkTATDPATSCVTEKectdapgffvdttdgkkcskcaetcktckteaakctscngdkpylkkDGESTTGTCVDAKgcpethyvdegakecntcvsagttdcttcekgptgvvcktctsgtktkfglgkkscvencpsnsndektagtcecvdgyvlngagtgctkKPDPQCNTPGCKtcsepktskEVCTECEGPKALTPTGQCIDNC…	mfgsfvlagvlvqialaekvterarqaecadktndceicdvlidgklycsrcntgfvpingkcadkegakanckgadggdtadrtcaqcaeqtfmykgscyqtsqapgssmcktaadgkctealeskayfvppgadkthdsvvscgdatgvtladktykgvdgctacdapapadasgakvatctacqadkylkTATDPATSCVTEKectdapgffvdttdgkkcskcaetcktckteaakctscngdkpylkkDGESTTGTCVDAKgcpethyvdegakecntcvsagttdcttcekgptgvvcktctsgtktkfglgkkscvencpsnsndektagtcecvdgyvlngagtgctkKPDPQCNTPGCKtcsepktskevctecegpkALTPTGQCIDNC…	mfgsfvlagvlvqialaekvterarqaecadktndceicdvlidgklycsrcntgfvpingkcadkegakanckgadggdtadrtcaqcaeqtfmykgscyqtsqapgssmcktaadgkctealeskayfvppgadkthdsvvscgdatgvtladktykgvdgctacdapapadasgakVATCTACQADKylkTATDPATSCVTEKectdapgffvdttdgkkcskcaetcktckteaakctscngdkpylkkdgesttgtcvdakgcpethyvdegakecntcvsagttdcttcekgptgvvcktctsgtktkfglgkkscvencpsnsndektagtcecvdgyvlngagtgctkKPDPQCNTPGCKtcsepktskevctecegpkALTPTGQCID[M…	mfgsfvlagvlvqialaekvterarqaecadktndceicdvlidgklycsrcntgfvpingkcadkegakanckgadggdtadrtcaqcaeqtfmykgscyqtsqapgssmcktaadgkctealeskayfvppgadkTHDSVVSCGDATGVTLADKtykgvdgctacdapapadasgakvatctacqadkylkTATDPATSCVTEKectdapgffvdttdgkkcskcaetcktckteaakctscngdkpylkkDGESTTGTCVDAKgcpethyvdegakecntcvsagttdcttcekgptgvvcktctsgtktkfglgkkscvencpsnsndektagtcecvdgyvlngagtgctkKPDPQCNTPGCKtcsepktskevctecegpkALTPTGQCID[M…	mfgsfvlagvlvqialaekvterarQAECADKTNDCEICDVLIDGKlycsrCNTGFVPINGKcadkegakanckgadggdtadrTCAQCAEQTFMYKGSCYQTSQAPGSSMCKtaadgkctealeskAYFVPPGADKTHDSVVSCGDATGVTLADKtykGVDGCTACDAPAPADASGAKVATCTACQADKylkTATDPATSCVTEKECTDAPGFFVDTTDGKKcskcaetcktckteaakctscngdkpylkkDGESTTGTCVDAKGCPETHYVDEGAKECNTCVSAGTTDCTTCEKgptgvvcktctsgtktkfglgkKSCVENCPSNSNDEKtagtcecvdgyvlngagtgctkKPDPQCNTPGCKtcsepktskEVCTECEGPKALTPTGQCID[S…
GL50803_88765	20	19	17	22	17	18	20	17	14	14	12	18	17	16	15	15	19	19	14	17	601087376	7.14492e+08	707884929	8.77857e+08	1.4764e+09	8.94515e+08	6.11291e+08	7.21785e+08	1.24933e+09	1.56225e+09	4.19237e+08	4.07751e+08	9.14357e+08	9.71026e+08	3.20683e+08	5.25439e+08	6.75267e+08	4.76475e+08	6.58957e+08	5.24978e+08	[Acetylation on X]-mATAPAVGIDLGTTYSCVGVYQNEKVEIIAN[Deamidation on N]E[Sodium on E]QGAYTTPSYVAFTDAERligdsakNQCALNPE[Sodium on E]N[Deamidation on N]TIFDAKRligrRFNDPEVQADLKHFPFKVICGPDEKPQIQVVYKGETKTFTPEE[Sodium on E]ISSMVLTKMKDIASDYLGNKVTE[Sodium on E]AIVTVPAYFSD[Potassium on D][Sodium on D]AQRKATQN[Deamidation on N]AGTIAGLNVLRIINE[Sodium on E][Potassium on E][Fe[III] on E]PTAAAIAYGLDKstskkernilifdl…	[Acetylation on X]-mATAPAVGID[Magnesium on D][Sodium on D]LGTTYSCVGVYQNEKVEIIAN[Deamidation on N]E[Sodium on E]QGAYTTPSYVAFTDAERligdsakNQCALNPE[Sodium on E][Calcium on E]N[Deamidation on N]TIFDAKRligrRFNDPEVQADLKHFPFKVICGPDEKPQIQVVYKGETKTFTPEE[Sodium on E]ISSMVLTKMKDIASDYLGNKVTE[Sodium on E]AIVTVPAYFSD[Potassium on D]AQRKATQNAGTIAGLNVLRIINE[Sodium on E][Fe[III] on E]PTAAAIAYGLD[Sodium on D]Kstskk…	[Acetylation on X]-mATAPAVGIDLGTTYSCVGVYQNEKVEIIAN[Deamidation on N]E[Magnesium on E][Sodium on E][Fe[II] on E]QGAYTTPSYVAFTDAERligdsakNQCALNPE[Sodium on E]N[Deamidation on N]TIFDAKRligrRFNDPEVQADLKHFPFKVICGPDEKPQIQVVYKGETKTFTPEE[Sodium on E]ISSMVLTKMKDIASDYLGNKVTE[Sodium on E]AIVTVPAYFSD[Potassium on D]AQRKATQN[Deamidation on N]AGTIAGLNVLRIINE[Sodium on E]PTAAAIAYGLDKstskkerNILIFDLGGGTFD[Sodium …	[Acetylation on X]-mATAPAVGIDLGTTYSCVGVYQ[Deamidation on Q]N[Deamidation on N]EKVEIIAN[Deamidation on N]E[Sodium on E][Fe[III] on E]Q[Deamidation on Q]GAYTTPSYVAFTDAERligdsakNQCALNPE[Sodium on E]N[Deamidation on N]TIFDAKRligrRFNDPEVQADLKHFPFKVICGPD[Calcium on D]EKPQIQVVYKGETKTFTPEE[Sodium on E]ISSMVLTKMKDIASDYLGNKVTE[Sodium on E][Fe[III] on E]AIVTVPAYFSD[Potassium on D]AQRKATQN[Deamidation on N]A…	[Acetylation on X]-mATAPAVGIDLGTTYSCVGVYQNEKVEIIANE[Sodium on E][Potassium on E]QGAYTTPSYVAFTDAERligdsakNQCALNPE[Sodium on E]N[Deamidation on N]TIFDAKRligrRFNDPEVQADLKHFPFKVICGPDEKPQIQVVYKGETKTFTPEE[Sodium on E]ISSMVLTKMKDIASDYLGNKVTE[Sodium on E]AIVTVP[Hydroxylation on P]AYFSDAQRKATQNAGTIAGLNVLRIINE[Sodium on E]PTAAAIAYGLDKstskkerNILIFDLGGGTFDVSLLTVDPSSGVFEVKATAGDTHLGGEDFDSRVVNYFIAEFKKkhgkdisgsn…	[Acetylation on X]-mATAPAVGID[Magnesium on D]LGTTYSCVGVYQNEKVEIIANE[Sodium on E][Calcium on E]QGAYTTPSYVAFTDAERligdsakNQCALNPEN[Deamidation on N]TIFDAKRligrRFNDPEVQADLKHFPFKVICGPDEKPQIQVVYKGETKTFTPEE[Sodium on E]ISSMVLTKMKDIASDYLGNKVTE[Sodium on E]AIVTVPAYFSD[Potassium on D]AQRKATQN[Deamidation on N]AGTIAGLNVLRIINE[Sodium on E]PTAAAIAYGLDKstskkernilifdlgggtfdvslltvdpssgvfevkATAGD[Sodium on D]THLG…	[Acetylation on X]-mATAP[Hydroxylation on P]AVGID[Magnesium on D]LGTTYSCVGVYQ[Deamidation on Q]NEKVEIIANE[Sodium on E][Fe[II] on E][Fe[III] on E]Q[Deamidation on Q]GAYTTPSYVAFTDAERligdsakNQCALNPE[Sodium on E]N[Deamidation on N]TIFDAKRligrRFNDPEVQADLKHFPFKVICGPDEKPQIQVVYKGETKTFTPEE[Sodium on E]ISSMVLTKMKDIASDYLGNK[Hydroxylation on K]VTE[Sodium on E][Fe[III] on E][Potassium on E]AIVTVPAYFSD[Potassi…	[Acetylation on X]-mATAPAVGIDLGTTYSCVGVYQNEKVEIIAN[Deamidation on N]E[Sodium on E][Potassium on E]Q[Deamidation on Q]GAYTTPSYVAFTDAERligdsakNQCALNPE[Sodium on E]N[Deamidation on N]TIFD[Calcium on D]AKRligrRFNDPEVQADLKHFPFKVICGPDEKPQIQVVYKgetkTFTPEE[Sodium on E]ISSMVLTKMKDIASDYLGNKVTE[Sodium on E]AIVTVPAYFSD[Potassium on D]AQRKATQN[Deamidation on N]AGTIAGLNVLRIINE[Sodium on E][Fe[III] on E]PTAAAIA…	[Acetylation on X]-mATAPAVGID[Magnesium on D][Sodium on D]LGTTYSCVGVYQNEKVEIIAN[Deamidation on N]E[Sodium on E][Calcium on E]QGAYTTPSYVAFTDAERligdsakNQCALNPE[Sodium on E]N[Deamidation on N]TIFDAKRligrRFNDPEVQADLKHFPFKVICGPDEKPQIQVVYKGETKTFTPEE[Sodium on E]ISSMVLTKMK[Acetylation on K]DIASDYLGNKVTEAIVTVPAYFSDAQRkATQNAGTIAGLNVLRIINE[Sodium on E]PTAAAIAYGLDKstskkerNILIFDLGGGTFDVSLLTVDPSSGVFEVKATAGDTH…
GL50803_13269	5	4	5	6	3	3	5	5	1	1	2	2	7	3	2	4	3	5	5	6	1.26438e+07	1.23822e+07	9.76462e+06	1.7285e+07	2.32511e+07	1.94839e+07	1.51724e+07	1.76186e+07	1.64912e+07	1.70274e+07	9.48319e+06	9.04991e+06	1.77147e+07	2.08634e+07	5.09312e+06	9.67656e+06	1.42032e+07	8.89488e+06	1.55335e+07	9.91535e+06	mmstdscrtrtitgpedengiffvneftfqedqenvsvsskrmrrmnvslevptrvllrkdaiakpaskstkyyqphgsatsadltsliasveerpitlnlnsesvqkqqlassamaasmeathvicnncggyhytyccpqketyerdiitekGGIYVPPSKknnvekqtyslkLDPVPHFWTRenlqklvdslceelrVMLKNLQSEGTVKQAPTAENFDQLTWRekvriekerkealtrSSEPAQEPQSQESQATTAADNKSDKPEPEPEPENEQIVSLRaaiaglrlerasfplnridgrkqgyayinlgtkeaqqsfkarwdgakIASEQIIMHVLLPEEYAPARk	mmstdscrtrtitgpedengiffvneftfqedqenvsvsskrmrrmnvslevptrvllrkdaiakpaskstkyyqphgsatsadltsliasveerpitlnlnsesvqkqqlassamaasmeathvicnncggyhytyccpqketyerdiitekggiyvppskknnvekqtyslkLDPVPHFWTRenlqklvdslceelrvmlknlqsegtvkQAPTAENFDQLTWRekvriekerkealtrSSEPAQEPQSQESQATTAADNKSDKPEPEPEPENEQIVSLRaaiaglrlerasfplnridgrkqgyayinlgtkeaqqsfkarwdgakIASEQIIMHVLLPEEYAPARk	mmstdscrtrtitgpedengiffvneftfqedqenvsvsskrmrrmnvslevptrvllrkdaiakpaskstkyyqphgsatsadltsliasveerpitlnlnsesvqkqqlassamaasmeathvicnncggyhytyccpqketyerdiitekggiyvppskknnvekqtyslkLDPVPHFWTRenlqklvdslceelrvmlkNLQSEGTVKqaptaenfdqltwrekvriekerkealtrSSEPAQEPQSQESQATTAADNKSDKPEPEPEPENEQIVSLRaaiaglrlerasfplnridgrkqgyayinlgtkeaqqsfkarwdgakIASEQIIMHVLLPEEYAPARk	mmstdscrtrtitgpedengiffvneftfqedqenvsvsskrmrrmnvslevptrvllrkdaiakpaskstkyyqphgsatsadltsliasveerpitlnlnsesvqkqqlassamaasmeathvicnncggyhytyccpqketyerdiitekGGIYVPPSKknnvekqtyslkLDPVPHFWTRenlqklvdslceelrvmlknlqsegtvkQAPTAENFDQLTWRekvriekerkealtrSSEPAQEPQSQESQATTAADNKSDKPEPEPEPENEQIVSLRaaiaglrlerasfplnridgrkqgyayinlgtkeaqqsfkarwdgakIASEQIIMHVLLPEEYAPARk	mmstdscrtrtitgpedengiffvneftfqedqenvsvsskrmrrmnvslevptrvllrkdaiakpaskstkyyqphgsatsadltsliasveerpitlnlnsesvqkqqlassamaasmeathvicnncggyhytyccpqketyerdiitekggiyvppskknnvekqtyslkLDPVPHFWTRenlqklvdslceelrvmlkNLQSEGTVKqaptaenfdqltwrekvriekerkealtrSSEPAQEPQSQESQATTAADNKSDKPEPEPEPENEQIVSLRaaiaglrlerasfplnridgrkqgyayinlgtkeaqqsfkarwdgakiaseqiimhvllpeeyapark	mmstdscrtrtitgpedengiffvneftfqedqenvsvsskrmrrmnvslevptrvllrkdaiakpaskstkyyqphgsatsadltsliasveerpitlnlnsesvqkqqlassamaasmeathvicnncggyhytyccpqketyerdiitekggiyvppskknnvekqtyslkldpvphfwtrenlqklvdslceelrvmlkNLQSEGTVKQAPTAENFDQLTWRekvriekerkealtrSSEPAQEPQSQE[Sodium on E]SQATTAADNKSDKPEPEPEPENEQIVSLRaaiaglrlerasfplnridgrkqgyayinlgtkeaqqsfkarwdgakiaseqiimhvllpeeyapark	mmstdscrtrtitgpedengiffvneftfqedqenvsvsskrmrrmnvslevptrvllrkdaiakpaskstkyyqphgsatsadltsliasveerpitlnlnsesvqkqqlassamaasmeathvicnncggyhytyccpqketyerdiitekggiyvppskknnvekqtyslkLDPVPHFWTRenlqklvdslceelrvmlknlqsegtvkQAPTAENFDQLTWRekvriekerkealtrSSEPAQEPQSQESQATTAADNKSDKPEPEPEPENEQIVSLRaaiaglrlerasfplnridgrkqgyayinlgtkeaqqsfkarwdgakIASEQIIMHVLLPEEYAPARk	mmstdscrtrtitgpedengiffvneftfqedqenvsvsskrmrrmnvslevptrvllrkdaiakpaskstkyyqphgsatsadltsliasveerpitlnlnsesvqkqqlassamaasmeathvicnncggyhytyccpqketyerdiitekggiyvppskknnvekqtyslkLDPVPHFWTRENLQ[Deamidation on Q]KLVDSLCEELRvmlknlqsegtvkqaptaenfdqltwrekvriekerkealtrSSEPAQEPQSQESQATTAADNKSDKPEPEPEPENEQIVSLRaaiaglrlerasfplnridgrkqgyayinlgtkeaqqsfkarwdgakIASEQIIMHVLLPEEYAPARk	mmstdscrtrtitgpedengiffvneftfqedqenvsvsskrmrrmnvslevptrvllrkdaiakpaskstkyyqphgsatsadltsliasveerpitlnlnsesvqkqqlassamaasmeathvicnncggyhytyccpqketyerdiitekggiyvppskknnvekqtyslkldpvphfwtrenlqklvdslceelrvmlknlqsegtvkqaptaenfdqltwrekvriekerkealtrSSEPAQEPQSQESQATTAADNKSDKPEPEPEPENEQIVSLRaaiaglrlerasfplnridgrkqgyayinlgtkeaqqsfkarwdgakiaseqiimhvllpeeyapark
GL50803_135231|GL50803_14212	0	0	0	0	0	0	0	0	0	0	0	0	0	0	0	0	0	0	0	0	1.48667e+08	1.12462e+08	7.84844e+07	211721694	1.12739e+08	1.45037e+08	1.29537e+08	1.05285e+08	7.68241e+07	7.12144e+07	1.95937e+07	4.63024e+07	9.24172e+07	5.74376e+07	1.72512e+07	2.58192e+07	1.12168e+08	1.37642e+08	1.34771e+08	1.39833e+08	martkhtarkttsatkaprktiarkaarK[Acetylation on K]TASSTSGIKktgrkkqgmvavkeikkyqkSTDLLIRklpfsklvrDIVTSGLSKsdirfqgaavealqesaenyiislfvdtqlcaehakRVTIMKPDMELATRigkRIEPEYRkgk|mstivrylparvrshqddilneishdgaqiwdqsfwpkragnkmartkhtarkttsatkaprktiarkaarK[Acetylation on K]TASSTSGIKktgrkkqgmvavkeikkyqkSTDLLIRklpfsklvrDIVTSGLSKsdirfqgaavealqesaenyiislfvdtqlcaehakRVTIMKPDMELATRigkRIEPEYRkgk	martkhtarkttsatkaprktiarkaarktasstsgikktgrkkqgmvavkeikkyqkSTDLLIRklpfsklvrDIVTSGLSKsdirFQGAAVEALQESAENYIISLFVDTQLCAEHAKRVTIMKPDMELATRigkRIEPEYRkgk|mstivrylparvrshqddilneishdgaqiwdqsfwpkragnkmartkhtarkttsatkaprktiarkaarktasstsgikktgrkkqgmvavkeikkyqkSTDLLIRklpfsklvrDIVTSGLSKsdirFQGAAVEALQESAENYIISLFVDTQLCAEHAKRVTIMKPDMELATRigkRIEPEYRkgk	martkhtarkttsatkaprktiarkaarK[Acetylation on K]TASSTSGIKktgrkkqgmvavkeikkyqkSTDLLIRklpfsklvrDIVTSGLSKsdirFQGAAVEALQESAENYIISLFVDTQLCAEHAKRVTIMKPDMELATRigkriepeyrkgk|mstivrylparvrshqddilneishdgaqiwdqsfwpkragnkmartkhtarkttsatkaprktiarkaarK[Acetylation on K]TASSTSGIKktgrkkqgmvavkeikkyqkSTDLLIRklpfsklvrDIVTSGLSKsdirFQGAAVEALQESAENYIISLFVDTQLCAEHAKRVTIMKPDMELATRigkriepeyrkgk	martkhtarkttsatkaprktiarkaarktasstsgikktgrkkqgmvavkeikkyqkSTDLLIRklpfsklvrDIVTSGLSKsdirFQGAAVEALQ[Deamidation on Q]ESAENYIISLFVDTQLCAEHAKRVTIMKPDMELATRigkRIEPEYRkgk|mstivrylparvrshqddilneishdgaqiwdqsfwpkragnkmartkhtarkttsatkaprktiarkaarktasstsgikktgrkkqgmvavkeikkyqkSTDLLIRklpfsklvrDIVTSGLSKsdirFQGAAVEALQ[Deamidation on Q]ESAENYIISLFVDTQLCAEHAKRVTIMKPDMELATRigkRIEPEYRkgk	martkhtarkttsatkaprktiarkaarK[Acetylation on K]TASSTSGIKktgrkkqgmvavkeikkyqkSTDLLIRklpfsklvrDIVTSGLSKsdirfqgaavealqesaenyiislfvdtqlcaehakRVTIMKPDMELATRigkriepeyrkgk|mstivrylparvrshqddilneishdgaqiwdqsfwpkragnkmartkhtarkttsatkaprktiarkaarK[Acetylation on K]TASSTSGIKktgrkkqgmvavkeikkyqkSTDLLIRklpfsklvrDIVTSGLSKsdirfqgaavealqesaenyiislfvdtqlcaehakRVTIMKPDMELATRigkriepeyrkgk	martkhtarkttsatkaprktiarkaarktasstsgikktgrkkqgmvavkeikkyqkSTDLLIRklpfsklvrDIVTSGLSKsdirFQGAAVEALQESAENYIISLFVDTQLCAEHAKrVTIMKPDMELATRigkRIEPEYRkgk|mstivrylparvrshqddilneishdgaqiwdqsfwpkragnkmartkhtarkttsatkaprktiarkaarktasstsgikktgrkkqgmvavkeikkyqkSTDLLIRklpfsklvrDIVTSGLSKsdirFQGAAVEALQESAENYIISLFVDTQLCAEHAKrVTIMKPDMELATRigkRIEPEYRkgk	martkhtarkttsatkaprktiarkaarK[Acetylation on K]TASSTSGIKktgrkkqgmvavkeikkyqkSTDLLIRklpfsklvrDIVTSGLSKsdirfqgaavealqesaenyiislfvdtqlcaehakRVTIMKPDMELATRigkRIEPEYRkgk|mstivrylparvrshqddilneishdgaqiwdqsfwpkragnkmartkhtarkttsatkaprktiarkaarK[Acetylation on K]TASSTSGIKktgrkkqgmvavkeikkyqkSTDLLIRklpfsklvrDIVTSGLSKsdirfqgaavealqesaenyiislfvdtqlcaehakRVTIMKPDMELATRigkRIEPEYRkgk	martkhtarkttsatkaprktiarkaarK[Acetylation on K]TASSTSGIKktgrkkqgmvavkeikkyqkSTDLLIRklpfsklvrDIVTSGLSKsdirFQGAAVEALQESAENYIISLFVDTQLCAEHAKrVTIMKPDMELATRigkRIEPEYRkgk|mstivrylparvrshqddilneishdgaqiwdqsfwpkragnkmartkhtarkttsatkaprktiarkaarK[Acetylation on K]TASSTSGIKktgrkkqgmvavkeikkyqkSTDLLIRklpfsklvrDIVTSGLSKsdirFQGAAVEALQESAENYIISLFVDTQLCAEHAKrVTIMKPDMELATRigkRIEPEYRkgk	martkhtarkttsatkaprktiarkaarktasstsgikktgrkkqgmvavkeikkyqkSTDLLIRklpfsklvrDIVTSGLSKsdirFQGAAVEALQESAENYIISLFVDTQLCAEHAKrvtimkpdmelatrigkRIEPEYRkgk|mstivrylparvrshqddilneishdgaqiwdqsfwpkragnkmartkhtarkttsatkaprktiarkaarktasstsgikktgrkkqgmvavkeikkyqkSTDLLIRklpfsklvrDIVTSGLSKsdirFQGAAVEALQESAENYIISLFVDTQLCAEHAKrvtimkpdmelatrigkRIEPEYRkgk
GL50803_40591	0	0	0	0	0	0	0	0	0	0	0	0	0	0	0	0	0	0	0	0	429397	407296	513453	1.54776e+06	1.14901e+06	1.24197e+06	251869	440316	NA	NA	154328	241364	1.92123e+06	1.83294e+06	404050	855488	1.59396e+07	1.42378e+07	1.19078e+07	1.23537e+07	mehcekCSKDN[Deamidation on N]VCE[Sodium on E][Fe[III] on E]ACGSEKKLSPLGD[Sodium on D][Calcium on D]ACLD[Calcium on D][Sodium on D]ACPAGTRTDANVCNLCHESCASCSTNAETSCTACYPGYVLK[Glutarylation on K]rdetnakgtcikECTGDFMAHCKADGCSLN[Deamidation on N]VGGSKYCDQCEE[Magnesium on E]GYAP[Hydroxylation on P]VD[Fe[III] on D]GVCTSIP[Hydroxylation on P]ATAR[Citrullination on R]DASGCK[Hydroxybutyrylation on K]ASGGKCTE…	mehcekCSKDN[Deamidation on N]VCE[Sodium on E]ACGSEKKLSPLGD[Sodium on D][Calcium on D]ACLD[Sodium on D]ACPAGTRTDANVCNLCHESCASCSTNAETSCTACYPGYVLK[Glutarylation on K]rdetnakgtcikECTGDFMAHCKADGCSLN[Deamidation on N]VGGSKYCDQCE[Fe[II] on E]E[Sodium on E]GYAP[Hydroxylation on P]VD[Fe[III] on D]GVCTSIP[Hydroxylation on P]ATARdasgckasggkCTE[Sodium on E]CGANYALLSGGCYNTQKLPGSSVCTAAQNKgqcqtcangqspaggkCPACTE…	mehcekCSKDNVCE[Sodium on E][Fe[III] on E]ACGSEKKLSPLGD[Sodium on D]ACLD[Sodium on D][Calcium on D][Potassium on D]ACPAGTRTDANVCNLCHESCASCSTN[Deamidation on N]AETSCTACYPGYVLK[Glutarylation on K]rdetnakgtcikECTGDFMAHCKAD[Sodium on D]GCSLN[Deamidation on N]VGGSKYCDQCEEGYAP[Hydroxylation on P]VD[Fe[III] on D][Fe[II] on D]GVCTSIP[Hydroxylation on P]ATARdasgckASGGKCTE[Sodium on E]CGANYALLSGGCYNTQKLPGSS…	mehcekCSKDN[Deamidation on N]VCE[Sodium on E][Fe[III] on E]ACGSEKKLSPLGD[Sodium on D]ACLD[Sodium on D][Calcium on D]ACPAGTRTDANVCNLCHESCASCSTNAETSCTACYPGYVLK[Glutarylation on K]rdetnakgtcikECTGDFMAHCKAD[Sodium on D]GCSLN[Deamidation on N]VGGSKYCDQCEE[Sodium on E]GYAP[Hydroxylation on P]VD[Fe[III] on D]GVCTSIP[Hydroxylation on P]ATARdasgckasggkCTE[Sodium on E]CGANYALLSGGCYNTQKLPGSSVCTAAQN[Hydroxyl…	mehcekCSKDN[Deamidation on N]VCE[Sodium on E][Fe[III] on E]ACGSEKKLSPLGD[Sodium on D]ACLD[Calcium on D][Sodium on D]ACPAGTRtdanvcnlchescascstnaetsctacypgyvlkrdetnakgtcikECTGDFMAHCKADGCSLN[Deamidation on N]VGGSKYCDQCEE[Sodium on E]GYAP[Hydroxylation on P]VD[Fe[III] on D]GVCTSIP[Hydroxylation on P]ATARDASGCK[Hydroxybutyrylation on K]ASGGKCTE[Sodium on E]CGANYALLSGGCYNTQKLPGSSVCTAAQNKgqcqtcangqspagg…	mehcekCSKDN[Deamidation on N]VCE[Sodium on E]ACGSEKKLSPLGDACLD[Calcium on D][Sodium on D]ACPAGTRtdanvcnlchescascstnaetsctacypgyvlkrdetnakgtcikECTGDFMAHCKADGCSLNVGGSKYCDQCEE[Sodium on E][Calcium on E]GYAP[Hydroxylation on P]VD[Fe[III] on D]GVCTSIP[Hydroxylation on P]ATARdasgckASGGKCTE[Sodium on E]CGANYALLSGGCYNTQKLPGSSVCTAAQNKgqcqtcangqspaggkcpactegcvkcagskETCTDCLAGYYK[Hydroxylation on K]gagdkcfkc…	mehcekCSKDN[Hydroxylation on N][Deamidation on N]VCE[Sodium on E][Fe[III] on E]ACGSEKKLSPLGD[Sodium on D][Calcium on D][Fe[III] on D]ACLD[Sodium on D][Calcium on D][Potassium on D][Fe[III] on D]ACPAGTRtdanvcnlchescascstnaetsctacypgyvlkrdetnakgtcikECTGDFMAHCKADGCSLNVGGSKYCDQCEEGYAP[Hydroxylation on P]VD[Fe[III] on D]GVCTSIP[Hydroxylation on P]ATARdasgckasggkCTE[Sodium on E]CGANYALLSGGCYNTQKLPGSSVC…	mehcekCSKDN[Hydroxylation on N][Deamidation on N]VCE[Sodium on E][Fe[III] on E]ACGSEKKLSPLGDACLD[Sodium on D][Calcium on D]ACPAGTRTDANVCNLCHESCASCSTNAETSCTACYPGYVLK[Glutarylation on K]rdetnakgtcikECTGDFMAHCKADGCSLN[Deamidation on N]VGGSKYCDQCEEGYAP[Hydroxylation on P]VD[Fe[III] on D]GVCTSIP[Hydroxylation on P]ATARdasgckasggkCTE[Sodium on E]CGANYALLSGGCYNTQKLP[Hydroxylation on P]GSSVCTAAQNKgqcqtca…	mehcekcskDNVCEACGSEKKLSPLGDACLDACPAGTRtdanvcnlchescascstnaetsctacypgyvlkrdetnakgtcikECTGDFMAHCKADGCSLNVGGSKYCDQCEEGYAPVDGVCTSIPATARdasgckasggkctecganyallsggcyntqkLPGSSVCTAAQNKgqcqtcangqspaggkcpactegcvkcagskETCTDCLAGYYKgagdkcfkctdsdkassnaitgvenciscappaggngpvtcyvtqqkaddgtggdtggdstnrsglstgaiagisvavivvvgglvgflcwwficrgka
GL50803_24880	8	8	10	9	6	8	10	8	5	6	7	9	10	10	9	10	9	10	10	10	6.21513e+07	6.69861e+07	5.93002e+07	8.28544e+07	1.20136e+08	8.32886e+07	8.11293e+07	5.42027e+07	7.69857e+07	9.23664e+07	4.04437e+07	30976890	1.46984e+08	1.17172e+08	4.04272e+07	5.1064e+07	6.20935e+07	5.34685e+07	5.42642e+07	5.59402e+07	mldmlcclallnlalavpqecmfggeecgghgrchvstdgtpsycvcdsdytlsptmgcvvtacysevldvmcnngecqqvdgvykCVCPSDLIYVGGQCTTMDCISKeddgrftvcsnngycgygffgdskCMCLPEYDDDGLCKTCNTTNADLIDGKcvskKCLTGPPGE[Sodium on E]ATQLCGGCGACVRTGAGYNLAYTCACSGTDGCKEVSAGVCGIDACISDNQLGVVCNDAGVCDKN[Deamidation on N]GCHCNAGYSGPTCLVNENDPNACQSQYTRingecvpkICVPAIPGDNVCGGPEAGTCLFNKdiknffcycsdgyinaldnridfnyqcvpfgcldglgvcyegkCLPGQGPYPCICDPGFHNDPRsgfcgsd…	mldmlcclallnlalavpqecmfggeecgghgrchvstdgtpsycvcdsdytlsptmgcvvtacysevldvmcnngecqqvdgvykCVCPSDLIYVGGQCTTMDCISKeddgrftvcsnngycgygffgdskCMCLPEYDDDGLCKTCNTTNADLIDGKcvskKCLTGPPGE[Sodium on E]ATQLCGGCGACVRTGAGYNLAYTCACSGTDGCKEVSAGVCGIDACISDNQLGVVCNDAGVCDKN[Deamidation on N]GCHCNAGYSGPTCLVN[Deamidation on N]ENDPNACQSQYTRINGECVPKICVPAIPGDNVCGGPE[Potassium on E]AGTCLFNKdiknffcycsdgyinaldnrIDFNYQCVPFGCLDGLG…	mldmlcclallnlalavpqecmfggeecgghgrchvstdgtpsycvcdsdytlsptmgcvvtacysevldvmcnngecqqvdgvykCVCPSDLIYVGGQCTTMDCISKeddgrftvcsnngycgygffgdskCMCLPEYDDDGLCKTCNTTNADLIDGKcvskKCLTGPPGE[Sodium on E]ATQLCGGCGACVRTGAGYNLAYTCACSGTDGCKEVSAGVCGIDACISDNQLGVVCNDAGVCDKN[Deamidation on N]GCHCNAGYSGPTCLVN[Deamidation on N]ENDPNACQSQYTRINGECVPKICVPAIPGDNVCGGPE[Sodium on E]AGTCLFNKdikNFFCYCSDGYINALDNRIDFNYQCVPFGCLDGLGVCY…	mldmlcclallnlalavpqecmfggeecgghgrchvstdgtpsycvcdsdytlsptmgcvvtacysevldvmcnngecqqvdgvykCVCPSDLIYVGGQCTTMDCISKeddgrftvcsnngycgygffgdskCMCLPEYDDDGLCKTCNTTNADLIDGKcvskkCLTGPPGE[Sodium on E]ATQLCGGCGACVRTGAGYNLAYTCACSGTDGCKEVSAGVCGIDACISDNQLGVVCNDAGVCDKN[Deamidation on N]GCHCNAGYSGPTCLVN[Deamidation on N]ENDPNACQSQYTRINGECVPKICVPAIPGD[Sodium on D]NVCGGPEAGTCLFNKdiknffcycsdgyinaldnrIDFNYQ[Deamidation o…	mldmlcclallnlalavpqecmfggeecgghgrchvstdgtpsycvcdsdytlsptmgcvvtacysevldvmcnngecqqvdgvykCVCPSDLIYVGGQCTTMDCISKeddgrftvcsnngycgygffgdskCMCLPEYDDDGLCKTCNTTNADLIDGKcvskkCLTGPPGEATQLCGGCGACVRTGAGYNLAYTCACSGTDGCKevsagvcgidacisdnqlgvvcndagvcdkN[Deamidation on N]GCHCNAGYSGPTCLVNENDPNACQSQYTRINGECVPKICVPAIPGD[Sodium on D]NVCGGPE[Sodium on E][Potassium on E]AGTCLFNKdiknffcycsdgyinaldnridfnyqcvpfgcldglgvcyeg…	mldmlcclallnlalavpqecmfggeecgghgrchvstdgtpsycvcdsdytlsptmgcvvtacysevldvmcnngecqqvdgvykCVCPSDLIYVGGQCTTMDCISKeddgrftvcsnngycgygffgdskCMCLPEYDDDGLCKTCNTTNADLIDGKcvskkCLTGPPGE[Sodium on E]ATQLCGGCGACVRTGAGYNLAYTCACSGTDGCKEVSAGVCGIDACISDNQLGVVCNDAGVCDKN[Deamidation on N]GCHCNAGYSGPTCLVN[Deamidation on N]ENDPNACQSQYTRINGECVPKICVPAIPGDNVCGGPEAGTCLFNKdiknffcycsdgyinaldnrIDFNYQCVPFGCLDGLGVCYEGKCLPGQGPYPC…	mldmlcclallnlalavpqecmfggeecgghgrchvstdgtpsycvcdsdytlsptmgcvvtacysevldvmcnngecqqvdgvykCVCPSDLIYVGGQCTTMDCISKeddgrftvcsnngycgygffgdskCMCLPEYDDDGLCKTCNTTNADLIDGKcvskKCLTGPPGE[Sodium on E]ATQLCGGCGACVRTGAGYNLAYTCACSGTDGCKEVSAGVCGIDACISDNQLGVVCNDAGVCDKN[Deamidation on N]GCHCNAGYSGPTCLVNENDPNACQSQYTRingecvpkICVPAIPGD[Sodium on D][Magnesium on D]NVCGGPE[Sodium on E]AGTCLFNKdiknffcycsdgyinaldnrIDFN[Deam…	mldmlcclallnlalavpqecmfggeecgghgrchvstdgtpsycvcdsdytlsptmgcvvtacysevldvmcnngecqqvdgvykCVCPSDLIYVGGQCTTMDCISKeddgrftvcsnngycgygffgdskCMCLPEYDDDGLCKTCNTTNADLIDGKcvskkCLTGPPGE[Sodium on E]ATQLCGGCGACVRTGAGYNLAYTCACSGTDGCKEVSAGVCGIDACISDNQLGVVCNDAGVCDKN[Deamidation on N]GCHCNAGYSGPTCLVN[Deamidation on N]ENDPNACQSQYTRINGECVPKICVPAIPGDNVCGGPE[Sodium on E]AGTCLFNKdiknffcycsdgyinaldnrIDFNYQCVPFGCLDGLGVCY…	mldmlcclallnlalavpqecmfggeecgghgrchvstdgtpsycvcdsdytlsptmgcvvtacysevldvmcnngecqqvdgvykcvcpsdliyvggqcttmdciskeddgrftvcsnngycgygffgdskCMCLPEYDDDGLCKTCNTTNADLIDGKcvskKCLTGPPGE[Sodium on E]ATQLCGGCGACVRTGAGYNLAYTCACSGTDGCKevsagvcgidacisdnqlgvvcndagvcdkN[Deamidation on N]GCHCNAGYSGPTCLVNENDPNACQSQYTRINGECVPKICVPAIPGDNVCGGPE[Sodium on E]AGTCLFNKdiknffcycsdgyinaldnridfnyqcvpfgcldglgvcyegkCLPGQGPYPCICDPG…
GL50803_27310	25	25	24	28	26	26	23	23	21	17	19	21	22	21	20	22	22	20	20	19	141207655	1.41365e+08	195178103	189973668	4.03223e+08	2.76939e+08	149267816	1.37333e+08	4.69068e+08	3.79761e+08	1.63743e+08	9.82686e+07	2.51295e+08	2.99439e+08	9.56623e+07	1.28245e+08	1.37855e+08	8.6355e+07	1.2753e+08	1.0272e+08	mSAEEFK[Acetylation on K]AQGNQAAKegrLADAIDCYTKAINIDGSNHVYYSNRANIYHQLEDYDAAVADAEKCIELKPSFGKgflrKADALAAMGKREEAVEVLRDGIESCGNTEPLLSQRlssleasaggfggapgagdpgafmrNMFNAEGMAKiranpktakYLADDPSLEQKltlvasnpqmmmqvagadprlmecmlvamgidpdmmkDMPQAPGAPSFDAKPANPEPPAPKepekVLTPEEIEANKLKDEGNDLFKekKYAEAIEKYEAAFAKhksilflnnistallkmekiteaeekAMEAYNYGRDNPGTATFEELGKaltkaasaqyarkdyekaiktlksamlehrskqtlalltkVEDEWELIKKqnayspekaerAKN…	[Acetylation on X]-mSAEEFKAQGNQAAKegrLADAIDCYTKAINIDGSNHVYYSNRANIYHQLEDYDAAVADAEKCIELKPSFGKgflrkadalaamgkREEAVEVLRDGIESCGNTEPLLSQRlssleasaggfggapgagdpgafmrNMFNAEGMAKiranpktakYLADDPSLEQKltlvasnpqmmmqvagadprLMECMLVAMGIDPDMMKDMPQAPGAPSFDAKPAN[Deamidation on N]PEPPAPKepekVLTPEEIEANKLKDEGNDLFKekkYAEAIEKYEAAFAKhksilflnnistallkmekiteaeekAMEAYNYGRDNPGTATFEELGKaltkaasaqyarkdyekaiktlksamlehrskQTLALLTKVEDEW…	mSAEEFK[Acetylation on K]AQGNQAAKegrLADAIDCYTKainidgsnhvyysnrANIYHQLEDYDAAVADAEKCIELKPSFGKgflrkADALAAMGKrEEAVEVLRDGIESCGNTEPLLSQRlssleasaggfggapgagdpgafmrNMFNAEGMAKiranpktakYLADDPSLEQKLTLVASNPQMMMQVAGADPRLMECMLVAMGIDPDMMKDMPQAPGAPSFDAKPANPEPPAPKepekVLTPEEIEANKLKDEGNDLFKekkYAEAIEKYEAAFAKhksilflnnistallkmekiteaeekAMEAYNYGRDNPGTATFEELGKaltkaasaqyarkdyekaiktlksamlehrskqtlalltkVEDEWELIKKqnayspekaerAKN…	mSAEEFK[Acetylation on K]AQGNQAAKEGR[Citrullination on R]LADAIDCYTKAINIDGSNHVYYSNRANIYHQLEDYDAAVADAEKCIELKPSFGKgflrKADALAAMGKrEEAVEVLRDGIESCGNTEPLLSQRlssleasaggfggapgagdpgafmrNMFNAEGMAKiranpktakYLADDPSLEQKltlvasnpqmmmqvagadprLMECMLVAMGIDPDMMKDMPQAPGAPSFDAKPANPEPPAPKepekVLTPEEIEANKLKDEGNDLFKekKYAEAIEKYEAAFAKhksilflnnistallkmekiteaeekAMEAYNYGRDNPGTATFEELGKaltkaasaqyarkdyekaiktlksamlehrskQTLALLTKVED…	[Acetylation on X]-mSAEEFK[Acetylation on K]AQGNQAAKEGRLADAIDCYTKainidgsnhvyysnrANIYHQLEDYDAAVADAEKCIELKPSFGKgflrkADALAAMGKREEAVEVLRDGIESCGNTEPLLSQRlssleasaggfggapgagdpgafmrNMFNAEGMAKiranpktakYLADDPSLEQKltlvasnpqmmmqvagadprlmecmlvamgidpdmmkDMPQAPGAPSFDAKPANPEPPAPKEPEKVLTPEEIEANKLKDEGNDLFKekKYAEAIEKYEAAFAKhksilflnnistallkmekiteaeekAMEAYNYGRDNPGTATFEELGKaltkaasaqyarkdyekaiktlksamlehrskqtlalltkVEDEW…	mSAEEFK[Acetylation on K]AQGNQAAKEGRLADAIDCYTKAINIDGSNHVYYSNRANIYHQLEDYDAAVADAEKCIELKPSFGKgflrkadalaamgkREEAVEVLRDGIESCGNTEPLLSQRlssleasaggfggapgagdpgafmrNMFNAEGMAKiranpktakYLADDPSLEQKLTLVASNPQMMMQVAGADPRlmecmlvamgidpdmmkDMPQAPGAPSFDAKPANPEPPAPKepekVLTPEEIEANKLKDEGNDLFKekKYAEAIEKYEAAFAKhksilflnnistallkmekiteaeekAMEAYNYGRDNPGTATFEELGKaltkaasaqyarkdyekaiktlksamlehrskqtlalltkVEDEWELIKKqnayspekaerAKN…	msaeefkaqgnqaakegrLADAIDCYTKAINIDGSNHVYYSNRANIYHQLEDYDAAVADAEKCIELKPSFGKgflrkadalaamgkREEAVEVLRDGIESCGNTEPLLSQRlssleasaggfggapgagdpgafmrnmfnaegmakiranpktakYLADDPSLEQKltlvasnpqmmmqvagadprlmecmlvamgidpdmmkDMPQAPGAPSFDAKPANPEPPAPKepekVLTPEEIEANKLKDEGNDLFKekKYAEAIEKYEAAFAKhksilflnnistallkmekiteaeekAMEAYNYGRDNPGTATFEELGKaltkaasaqyarkdyekaiktlksamlehrskQTLALLTKVEDEWELIKKqnayspekaerAKNEGNELFKagkYQEAVDKY…	[Acetylation on X]-mSAEEFK[Acetylation on K]AQGNQAAKegrLADAIDCYTKAINIDGSNHVYYSNRANIYHQLEDYDAAVADAEKcielkpsfgkgflrkadalaamgkREEAVEVLRDGIESCGNTEPLLSQRlssleasaggfggapgagdpgafmrNMFNAEGMAKiranpktakYLADDPSLEQKltlvasnpqmmmqvagadprlmecmlvamgidpdmmkDMPQAPGAPSFDAKPANPEPPAPKepekVLTPEEIEANKLKDEGNDLFKekKYAEAIEKYEAAFAKhksilflnnistallkmekiteaeekAMEAYNYGRDNPGTATFEELGKaltkaasaqyarkdyekaiktlksamlehrskqtlalltkVEDEW…	[Acetylation on X]-mSAEEFK[Acetylation on K]AQGNQAAK[Acetylation on K]EGRLADAIDCYTKAINIDGSNHVYYSNRANIYHQLEDYDAAVADAEKCIELKPSFGKgflrkadalaamgkREEAVEVLRDGIESCGNTEPLLSQRlssleasaggfggapgagdpgafmrNMFNAEGMAKiranpktakYLADDPSLEQKltlvasnpqmmmqvagadprlmecmlvamgidpdmmkDMPQAPGAPSFDAKPANPEPPAPKepekVLTPEEIEANKLKDEGNDLFKekkYAEAIEKYEAAFAKhksilflnnistallkmekiteaeekAMEAYNYGRDNPGTATFEELGKaltkaasaqyarkdyekaiktlksaml…
GL50803_91354	10	10	11	10	10	9	10	9	7	5	6	4	9	7	6	6	13	10	10	10	8.07237e+06	6.0712e+06	9.0714e+06	8.66341e+06	1.6686e+07	8.46426e+06	4.13562e+06	4.43098e+06	1.04292e+07	1.01391e+07	4.23706e+06	2.12399e+06	1.03235e+07	9.89201e+06	3.27914e+06	3.85927e+06	9.46326e+06	4.96144e+06	6.79113e+06	7.25652e+06	mpveddfdgyvdyttdgpgpagytigstigdapaftlkgrhpehldmtgpgpgayatpegtlkgpafslsgrtgidakNTNPGPGAYDQGEDAVRrkapaytlagrTAAHRPEDTPGPGAYNAEQYGTTGSDAPAASLAGRhadntkNTNPGPGAYEQGEDAIRqkapaysmasrtemeakntnpgpgaydvgstlggpaaslagrTVTAKPDQTPGPGDYEQDVNPIKsaapsyslasrHNPNEVNTNPGPGAYDHGNYGVVKdsapafslsgrsdinsrNSNPGPGTYDQNESPIRRaapafslssrpvlnsrNTNPGPGAYNAEQYKTTGSDAPASSLASRhadnvkntnpgpgayetaldpimpkppsfslksrttqesqntnpgpgayamqstl…	mpveddfdgyvdyttdgpgpagytigstigdapaftlkgrhpehldmtgpgpgayatpegtlkgpafslsgrtgidakNTNPGPGAYDQGEDAVRRkapaytlagrTAAHRPEDTPGPGAYNAEQYGTTGSDAPAASLAGRhadntkNTNPGPGAYEQGEDAIRqkapaysmasrtemeakntnpgpgaydvgstlggpaaslagrTVTAKPDQTPGPGDYEQDVNPIKsaapsyslasrhnpnevntnpgpgaydhgnygvvkdsapafslsgrsdinsrNSNPGPGTYDQNESPIRRaapafslssrpvlnsrNTNPGPGAYNAEQYKTTGSDAPASSLASRhadnvkntnpgpgayetaldpimpkppsfslksrttqesqntnpgpgayamqstl…	mpveddfdgyvdyttdgpgpagytigstigdapaftlkgrhpehldmtgpgpgayatpegtlkgpafslsgrtgidakNTNPGPGAYDQGEDAVRrkapaytlagrTAAHRPEDTPGPGAYNAEQYGTTGSDAPAASLAGRhadntkNTNPGPGAYEQGEDAIRqkapaysmasrtemeakntnpgpgaydvgstlggpaaslagrTVTAKPDQTPGPGDYEQDVNPIKSAAPSYSLASRHNPNEVNTNPGPGAYDHGNYGVVKdsapafslsgrsdinsrNSNPGPGTYDQNESPIRRaapafslssrpvlnsrNTNPGPGAYNAEQYKTTGSDAPASSLASRhadnvkntnpgpgayetaldpimpkppsfslksrttqesqntnpgpgayamqstl…	mpveddfdgyvdyttdgpgpagytigstigdapaftlkgrhpehldmtgpgpgayatpegtlkgpafslsgrtgidakNTNPGPGAYDQGEDAVRrkapaytlagrTAAHRPEDTPGPGAYNAEQYGTTGSDAPAASLAGRhadntkNTNPGPGAYEQGEDAIRqkapaysmasrtemeakntnpgpgaydvgstlggpaaslagrTVTAKPDQTPGPGDYEQDVNPIKsaapsyslasrhnpnevntnpgpgaydhgnygvvkdsapafslsgrsdinsrNSNPGPGTYDQNESPIRraapafslssrpvlnsrNTNPGPGAYNAEQYKTTGSDAPASSLASRhadnvkntnpgpgayetaldpimpkppsfslksrttqesqntnpgpgayamqstl…	mpveddfdgyvdyttdgpgpagytigstigdapaftlkgrhpehldmtgpgpgayatpegtlkgpafslsgrtgidakNTNPGPGAYDQGEDAVRRkapaytlagrTAAHRPEDTPGPGAYNAEQYGTTGSDAPAASLAGRhadntkNTNPGPGAYEQGEDAIRqkapaysmasrtemeakntnpgpgaydvgstlggpaaslagrTVTAKPDQTPGPGDYEQDVNPIKsaapsyslasrhnpnevntnpgpgaydhgnygvvkdsapafslsgrsdinsrNSNPGPGTYDQNESPIRRaapafslssrpvlnsrNTNPGPGAYNAEQYKTTGSDAPASSLASRhadnvkntnpgpgayetaldpimpkppsfslksrttqesqntnpgpgayamqstl…	mpveddfdgyvdyttdgpgpagytigstigdapaftlkgrhpehldmtgpgpgayatpegtlkgpafslsgrtgidakNTNPGPGAYDQGEDAVRrkapaytlagrTAAHRPEDTPGPGAYNAEQYGTTGSDAPAASLAGRhadntkNTNPGPGAYEQGEDAIRqkapaysmasrtemeakntnpgpgaydvgstlggpaaslagrTVTAKPDQTPGPGDYEQDVNPIKsaapsyslasrHNPNEVNTNPGPGAYDHGNYGVVKdsapafslsgrsdinsrNSNPGPGTYDQNESPIRRaapafslssrpvlnsrNTNPGPGAYNAEQYKttgsdapasslasrhadnvkntnpgpgayetaldpimpkppsfslksrttqesqntnpgpgayamqstl…	mpveddfdgyvdyttdgpgpagytigstigdapaftlkgrhpehldmtgpgpgayatpegtlkgpafslsgrtgidakNTNPGPGAYDQGEDAVRrkapaytlagrTAAHRPEDTPGPGAYNAEQYGTTGSDAPAASLAGRhadntkNTNPGPGAYEQGEDAIRqkapaysmasrtemeakntnpgpgaydvgstlggpaaslagrTVTAKPDQTPGPGDYEQDVNPIKsaapsyslasrHNPNEVNTNPGPGAYDHGNYGVVKdsapafslsgrsdinsrNSNPGPGTYDQNESPIRRaapafslssrpvlnsrNTNPGPGAYNAEQYKTTGSDAPASSLASRhadnvkntnpgpgayetaldpimpkppsfslksrttqesqntnpgpgayamqstl…	mpveddfdgyvdyttdgpgpagytigstigdapaftlkgrhpehldmtgpgpgayatpegtlkgpafslsgrtgidakNTNPGPGAYDQGEDAVRrkapaytlagrTAAHRPEDTPGPGAYNAEQYGTTGSDAPAASLAGRhadntkNTNPGPGAYEQGEDAIRqkapaysmasrtemeakntnpgpgaydvgstlggpaaslagrTVTAKPDQTPGPGDYEQDVNPIKsaapsyslasrhnpnevntnpgpgaydhgnygvvkdsapafslsgrsdinsrNSNPGPGTYDQNESPIRRaapafslssrpvlnsrNTNPGPGAYNAEQYKTTGSDAPASSLASRhadnvkntnpgpgayetaldpimpkppsfslksrttqesqntnpgpgayamqstl…	mpveddfdgyvdyttdgpgpagytigstigdapaftlkgrhpehldmtgpgpgayatpegtlkgpafslsgrtgidakNTNPGPGAYDQGEDAVRrkapaytlagrtaahrpedtpgpgaynaeqygttgsdapaaslagrhadntkNTNPGPGAYEQGEDAIRqkapaysmasrtemeakntnpgpgaydvgstlggpaaslagrTVTAKPDQTPGPGDYEQDVNPIKsaapsyslasrhnpnevntnpgpgaydhgnygvvkdsapafslsgrsdinsrNSNPGPGTYDQNESPIRRaapafslssrpvlnsrNTNPGPGAYNAEQYKttgsdapasslasrhadnvkntnpgpgayetaldpimpkppsfslksrttqesqntnpgpgayamqstl…
GL50803_17411	22	16	19	24	18	18	23	18	11	10	8	13	18	13	8	12	22	25	20	19	2.51067e+07	2.55139e+07	1.85647e+07	3.33256e+07	2.92617e+07	2.41479e+07	1.93596e+07	1.61033e+07	3.64657e+07	5.04508e+07	9.42139e+06	8.42302e+06	2.44358e+07	4.49963e+07	6.76696e+06	1.25365e+07	2.48375e+07	2.38946e+07	2.46831e+07	2.18109e+07	mqpqvyvlsqgteserremarmnnikasktvadvirttmgprsmlkmildsmgsvvmtndgnailrELDVAHPAAKamlevsraqeeqvgdgttsvvilageviamaepllkCGIHPILITQGYQKALDFLLSEAERssfeinikGIEILGLKSEAAGPIMTVLKnslstkfvsrwmdlmcnlaleavsivargrgaevrkglvgvtkdarskgdeaelgasvdidikrfcriekIPGATVEDCCVIDGVVLNKDVIHPDMRkyiknprILLLDCPLEYKkaqsmmnvelfqgkSDLGDILKVEEDYIRthvekILSFKPDLVITEKGVADQATHMFVQHGVTVLRrvrktdnvrlaavsgativsrVEELQESDVGTYAGLYELQKIGDEFFSFIHQS…	mqpqvyvlsqgteserremarmnnikasktvadvirttmgprsmlkmildsmgsvvmtndgnailrELDVAHPAAKamlevsrAQEEQVGDGTTSVVILAGEVIAMAEPLLKCGIHPILITQGYQKALDFLLSEAERssfeinikGIEILGLKSEAAGPIMTVLKnslstkfvsrwmdlmcnlaleavsivargrgaevrkglvgvtkdarskgdeaelgasvdidikrfcriekIPGATVEDCCVIDGVVLNKdvihpdmrkyiknprillldcpleykkaqsmmnvelfqgkSDLGDILKveedyirthvekILSFKPDLVITEKGVADQATHMFVQHGVTVLRrvrktdnvrlaavsgativsrVEELQESDVGTYAGLYELQKIGDEFFSFIHQS…	mqpqvyvlsqgteserremarmnnikasktvadvirttmgprsmlkmildsmgsvvmtndgnailreldvahpaakamlevsrAQEEQVGDGTTSVVILAGEVIAMAEPLLKCGIHPILITQGYQKALDFLLSEAERssfeinikGIEILGLKSEAAGPIMTVLKnslstkfvsrwmdlmcnlaleavsivargrgaevrkglvgvtkdarskgdeaelgasvdidikrfcriekIPGATVEDCCVIDGVVLNKDVIHPDMRkyiknprILLLDCPLEYKkaqsmmnvelfqgkSDLGDILKVEEDYIRthvekILSFKPDLVITEKgvadqathmfvqhgvtvlrrvrktdnvrLAAVSGATIVSRVEELQESDVGTYAGLYELQKIGDEFFSFIHQS…	[Acetylation on X]-MQPQVYVLSQGTESERremarmnnikasktvadvirttmgprsmlkmildsmgsvvmtndgnailrELDVAHPAAKamlevsrAQEEQVGDGTTSVVILAGEVIAMAEPLLKCGIHPILITQGYQKALDFLLSEAERssfeinikGIEILGLKSEAAGPIMTVLKnslstkfvsrwmdlmcnlaleavsivargrgaevrkglvgvtkdarskgdeaelgasvdidikrfcriekIPGATVEDCCVIDGVVLNKDVIHPDMRkyiknprILLLDCPLEYKkAQSMMNVELFQGKSDLGDILKVEEDYIRthvekILSFKPDLVITEKGVADQATHMFVQHGVTVLRrvrktdnvrLAAVSGATIVSRVEELQESDVGTYA…	mqpqvyvlsqgteserremarmnnikasktvadvirttmgprsmlkmildsmgsvvmtndgnailrELDVAHPAAKamlevsraqeeqvgdgttsvvilageviamaepllkcgihpilitqgyqkALDFLLSEAERssfeinikGIEILGLKSEAAGPIMTVLKnslstkfvsrwmdlmcnlaleavsivargrgaevrkglvgvtkdarskgdeaelgasvdidikrfcriekIPGATVEDCCVIDGVVLNKDVIHPDMRkyiknprILLLDCPLEYKkaqsmmnvelfqgkSDLGDILKveedyirthvekILSFKPDLVITEKgvadqathmfvqhgvtvlrrvrktdnvrLAAVSGATIVSRVEELQESDVGTYAGLYELQKIGDEFFSFIHQS…	mqpqvyvlsqgteserremarmnnikasktvadvirTTMGPRSMLKmildsmgsvvmtndgnailrELDVAHPAAKamlevsraqeeqvgdgttsvvilageviamaepllkCGIHPILITQGYQKALDFLLSEAERssfeinikGIEILGLKSEAAGPIMTVLKnslstkfvsrwmdlmcnlaleavsivargrgaevrkglvgvtkdarskgdeaelgasvdidikrfcriekIPGATVEDCCVIDGVVLNKDVIHPDMRkyiknprillldcpleykkaqsmmnvelfqgkSDLGDILKVEEDYIRthvekILSFKPDLVITEKgvadqathmfvqhgvtvlrrvrktdnvrlaavsgativsrVEELQESDVGTYAGLYELQKIGDEFFSFIHQS…	mqpqvyvlsqgteserremarmnnikasktvadvirttmgprsmlkmildsmgsvvmtndgnailrELDVAHPAAKamlevsrAQEEQ[Deamidation on Q]VGDGTTSVVILAGEVIAMAEPLLKCGIHPILITQGYQKALDFLLSEAERSSFEINIKGIEILGLKSEAAGPIMTVLKnslstkfvsrwmdlmcnlaleavsivargrgaevrkglvgvtkdarskgdeaelgasvdidikrfcriekIPGATVEDCCVIDGVVLNKDVIHPDMRkyiknprillldcpleykkaqsmmnvelfqgkSDLGDILKVEEDYIRthvekILSFKPDLVITEKGVADQATHMFVQHGVTVLRrvrktdnvrLAAVSGATIVSRVEELQESDVGTYAG…	mqpqvyvlsqgteserremarmnnikasktvadvirttmgprsmlkmildsmgsvvmtndgnailrELDVAHPAAKamlevsrAQEEQVGDGTTSVVILAGEVIAMAEPLLKCGIHPILITQGYQKALDFLLSEAERSSFEINIKGIEILGLKSEAAGPIMTVLKnslstkfvsrwmdlmcnlaleavsivargrgaevrkglvgvtkdarskgdeaelgasvdidikrfcriekIPGATVEDCCVIDGVVLNKdvihpdmrkyiknprillldcpleykkaqsmmnvelfqgkSDLGDILKVEEDYIRthvekILSFKPDLVITEKgvadqathmfvqhgvtvlrrvrktdnvrlaavsgativsrVEELQESDVGTYAGLYELQKIGDEFFSFIHQS…	mqpqvyvlsqgteserremarmnnikasktvadvirttmgprsmlkmildsmgsvvmtndgnailrELDVAHPAAKamlevsraqeeqvgdgttsvvilageviamaepllkcgihpilitqgyqkALDFLLSEAERssfeinikGIEILGLKseaagpimtvlknslstkfvsrwmdlmcnlaleavsivargrgaevrkglvgvtkdarskgdeaelgasvdidikrfcriekIPGATVEDCCVIDGVVLNKDVIHPDMRkyiknprillldcpleykkaqsmmnvelfqgkSDLGDILKveedyirthvekILSFKPDLVITEKgvadqathmfvqhgvtvlrrvrktdnvrlaavsgativsrVEELQESDVGTYAGLYELQKIGDEFFSFIHQS…
GL50803_102101	17	18	15	18	8	14	18	14	7	10	8	13	14	11	8	11	16	19	15	13	2.8245e+07	2.52776e+07	2.25327e+07	4.15747e+07	4.60413e+07	3.64506e+07	3.21622e+07	2.03909e+07	5.81829e+07	6.33282e+07	3.17547e+07	2.2819e+07	5.19914e+07	8.1513e+07	1.85299e+07	3.13806e+07	2.25552e+07	2.62105e+07	3.27776e+07	3.11792e+07	mpvtgvkvavrvrpfnarekKEAARLCVDMPGGGKvvlrdadakkpdaafvydhaywshdasrpcatqdtvyadigpsvldnafegynytlfaygqtgsgkSYSMMGAPASEADAGIIPRvgrelfrrAAASPAETQVSVSFLEIYNERLRDLLVPAAGAQELRirQDPAAGVFVQN[Ammonia loss on N]LSHHAVADYDAIQRlielgdrnrTVAATNMNATSSRshsvfaievvqtavlrndageevgrhvkrarVSLVDLAGSERqgktgatgdrLTEGISINKslttlgrviealaynttaegrrkpqhvpyrdsqltyllqpalggnsmtcmiaaispastnydeslstlryadrahqientvtknesaqekyireledrvkELEALL…	mpvtgvkvavrvrpfnarekkeaarLCVDMPGGGKvvlrdadakKPDAAFVYDHAYWSHDASRpcatqdtvyadigpsvldnafegynytlfaygqtgsgkSYSMMGAPASEADAGIIPRvgrelfrrAAASPAETQVSVSFLEIYNERLRDLLVPAAGAQELRirQDPAAGVFVQNLSHHAVADYDAIQRLIELGDRnrTVAATNMNATSSRshsvfaievvqtavlrndageevgrhvkrarVSLVDLAGSERqgkTGATGDRLTEGISINKslttlgrviealaynttaegrrkpqhvpyrdsqltyllqpalggnsmtcmiaaispastnydeslstlryadrahqientvtknesaqekyireledrvkELEALLAGGAPAGDAGAGN[Deami…	mpvtgvkvavrvrpfnarekKEAARLCVDMPGGGKvvlrdadakkpdaafvydhaywshdasrpcatqdtvyadigpsvldnafegynytlfaygqtgsgksysmmgapaseadagiiprvgrelfrrAAASPAETQVSVSFLEIYNERLRDLLVPAAGAQELRirQDPAAGVFVQN[Ammonia loss on N]LSHHAVADYDAIQRlielgdrnrTVAATNMNATSSRshsvfaievvqtavlrndageevgrhvkrarVSLVDLAGSERqgktgatgdrLTEGISINKslttlgrviealaynttaegrrkpqhvpyrdsqltyllqpalggnsmtcmiaaispastnydeslstlryadrAHQIENTVTKnesaqekyireledrvkELEALL…	mpvtgvkvavrvrpfnarekkeaarLCVDMPGGGKvvlrdadakKPDAAFVYDHAYWSHDASRpcatqdtvyadigpsvldnafegynytlfaygqtgsgkSYSMMGAPASEADAGIIPRvgrelfrrAAASPAETQVSVSFLEIYNERLRDLLVPAAGAQELRirQDPAAGVFVQN[Ammonia loss on N]LSHHAVADYDAIQRLIELGDRnrTVAATNMNATSSRshsvfaievvqtavlrN[Deamidation on N]DAGEEVGRhvkrarVSLVDLAGSERqgktgatgdrltegisinkslttlgrVIEALAYNTTAEGRrkpqhvpyrdsqltyllqpalggnsmtcmiaaispastnydeslstlryadrahqientvtknesaq…	mpvtgvkvavrvrpfnarekKEAARLCVDMPGGGKvvlrdadakkpdaafvydhaywshdasrpcatqdtvyadigpsvldnafegynytlfaygqtgsgksysmmgapaseadagiiprvgrelfrraaaspaetqvsvsfleiynerLRDLLVPAAGAQELRirQDPAAGVFVQNLSHHAVADYDAIQRLIELGDRnrTVAATNMNATSSRshsvfaievvqtavlrndageevgrhvkrarVSLVDLAGSERqgktgatgdrLTEGISINKslttlgrVIEALAYNTTAEGRrkpqhvpyrdsqltyllqpalggnsmtcmiaaispastnydeslstlryadrAHQIENTVTKnesaqekyireledrvkeleallaggapagdagagndasstn…	mpvtgvkvavrvrpfnarekkeaarLCVDMPGGGKvvlrdadakkpdaafvydhaywshdasrpcatqdtvyadigpsvldnafegynytlfaygqtgsgkSYSMMGAPASEADAGIIPRvgrelfrrAAASPAETQVSVSFLEIYNERLRDLLVPAAGAQELRirQDPAAGVFVQNLSHHAVADYDAIQRlielgdrnrTVAATNMNATSSRshsvfaievvqtavlrndageevgrhvkrarVSLVDLAGSERqgktgatgdrLTEGISINKslttlgrviealaynttaegrrkpqhvpyrdsqltyllqpalggnsmtcmiaaispastnydeslstlryadrAHQIENTVTKnesaqekyireledrvkELEALLAGGAPAGDAGAGN[Deami…	mpvtgvkvavrvrpfnarekKEAARLCVDMPGGGKvvlrdadakkpdaafvydhaywshdasrpcatqdtvyadigpsvldnafegynytlfaygqtgsgkSYSMMGAPASEADAGIIPRvgrelfrrAAASPAETQVSVSFLEIYNERLRDLLVPAAGAQELRirQDPAAGVFVQN[Ammonia loss on N]LSHHAVADYDAIQRLIELGDRnrTVAATNMNATSSRshsvfaievvqtavlrndageevgrhvkrarVSLVDLAGSERqgkTGATGDRLTEGISINKslttlgrviealaynttaegrrkpqhvpyrdsqltyllqpalggnsmtcmiaaispastnydeslstlryadrAHQIENTVTKNESAQEKyireledrvkELEALL…	mpvtgvkvavrvrpfnarekKEAARLCVDMPGGGKvvlrdadakkpdaafvydhaywshdasrpcatqdtvyadigpsvldnafegynytlfaygqtgsgksysmmgapaseadagiiprvgrelfrraaaspaetqvsvsfleiynerLRDLLVPAAGAQELRirQDPAAGVFVQN[Ammonia loss on N]LSHHAVADYDAIQRLIELGDRnrTVAATNMNATSSRshsvfaievvqtavlrndageevgrhvkrarVSLVDLAGSERqgktgatgdrltegisinkslttlgrviealaynttaegrrkpqhvpyrdsqltyllqpalggnsmtcmiaaispastnydeslstlryadrAHQIENTVTKnesaqekyireledrvkELEALL…	mpvtgvkvavrvrpfnarekKEAARLCVDMPGGGKvvlrdadakkpdaafvydhaywshdasrpcatqdtvyadigpsvldnafegynytlfaygqtgsgkSYSMMGAPASE[Zinc on E]ADAGIIPRvgrelfrraaaspaetqvsvsfleiynerLRDLLVPAAGAQELRirQDPAAGVFVQNLSHHAVADYDAIQRLIELGDRnrtvaatnmnatssrshsvfaievvqtavlrndageevgrhvkrarVSLVDLAGSERqgktgatgdrltegisinkslttlgrviealaynttaegrrkpqhvpyrdsqltyllqpalggnsmtcmiaaispastnydeslstlryadrAHQIENTVTKnesaqekyireledrvkELEALLAGGAPAGD…
GL50803_16322	3	3	3	3	3	3	3	3	3	3	3	3	3	3	3	3	3	3	3	3	1.06098e+08	9.36116e+07	8.76962e+07	1.07891e+08	2.41315e+08	1.3933e+08	9.81819e+07	7.68713e+07	3.39944e+08	5.07268e+08	1.68568e+08	1.08842e+08	4.42883e+08	5.32135e+08	1.60893e+08	2.05667e+08	2.38461e+08	1.5542e+08	1.98538e+08	1.59189e+08	mifvltlvalctaihcpdgevevdgacypsscvfedtvcnnhgtctasvcrCDSGYSLGN[Ammonia loss on N]QGCYPSICYLASDDVCN[Deamidation on N]GHGKcvesehgsyecscdqgyindyqvcvpeacyteegvcfgygtciqptdgsapycrcypanagekCTECSSEAVLIDGACVHKSCLTEFVPGE[Sodium on E]TLVCN[Deamidation on N]GLGRcmimpfpnihyvcscypydgtfynntciyngciteynlygitevcsdrgicagtrCVCDSGYN[Deamidation on N]GPTCEYKVVDCEPGFVSAQE[Magnesium on E]TCYPEACISDESVCGGHGRciwnndgaacacnd…	mifvltlvalctaihcpdgevevdgacypsscvfedtvcnnhgtctasvcrCDSGYSLGNQGCYPSICYLASDDVCN[Deamidation on N]GHGKcvesehgsyecscdqgyindyqvcvpeacyteegvcfgygtciqptdgsapycrcypanagekCTECSSEAVLIDGACVHKSCLTEFVPGETLVCN[Deamidation on N]GLGRcmimpfpnihyvcscypydgtfynntciyngciteynlygitevcsdrgicagtrCVCDSGYN[Deamidation on N]GPTCEYKVVDCEPGFVSAQ[Deamidation on Q]E[Sodium on E]TCYPEACISDESVCGGHGRciwnndgaacacndgfvfyentciyascivn…	mifvltlvalctaihcpdgevevdgacypsscvfedtvcnnhgtctasvcrCDSGYSLGNQ[Deamidation on Q]GCYPSICYLASDDVCN[Deamidation on N]GHGKcvesehgsyecscdqgyindyqvcvpeacyteegvcfgygtciqptdgsapycrcypanagekCTECSSEAVLIDGACVHKSCLTEFVPGETLVCN[Deamidation on N]GLGRcmimpfpnihyvcscypydgtfynntciyngciteynlygitevcsdrgicagtrCVCDSGYN[Deamidation on N]GPTCEYKVVDCEPGFVSAQE[Calcium on E]TCYPEACISDESVCGGHGRciwnndgaacacndgfvfyentciyasciv…	mifvltlvalctaihcpdgevevdgacypsscvfedtvcnnhgtctasvcrCDSGYSLGNQGCYPSICYLASDDVCN[Deamidation on N]GHGKcvesehgsyecscdqgyindyqvcvpeacyteegvcfgygtciqptdgsapycrcypanagekCTECSSEAVLIDGACVHKSCLTEFVPGE[Sodium on E]TLVCN[Deamidation on N]GLGRcmimpfpnihyvcscypydgtfynntciyngciteynlygitevcsdrgicagtrCVCDSGYN[Deamidation on N]GPTCEYKVVDCEPGFVSAQ[Deamidation on Q]ETCYPEACISDESVCGGHGRciwnndgaacacndgfvfyentciyascivn…	mifvltlvalctaihcpdgevevdgacypsscvfedtvcnnhgtctasvcrCDSGYSLGNQGCYPSICYLASDDVCN[Deamidation on N]GHGKcvesehgsyecscdqgyindyqvcvpeacyteegvcfgygtciqptdgsapycrcypanagekCTECSSEAVLIDGACVHKSCLTEFVPGE[Sodium on E]TLVCN[Deamidation on N]GLGRcmimpfpnihyvcscypydgtfynntciyngciteynlygitevcsdrgicagtrCVCDSGYN[Deamidation on N]GPTCEYKVVDCEPGFVSAQ[Deamidation on Q]ETCYPEACISDESVCGGHGRciwnndgaacacndgfvfyentciyascivn…	mifvltlvalctaihcpdgevevdgacypsscvfedtvcnnhgtctasvcrCDSGYSLGNQGCYPSICYLASDDVCN[Deamidation on N]GHGKcvesehgsyecscdqgyindyqvcvpeacyteegvcfgygtciqptdgsapycrcypanagekCTECSSEAVLIDGACVHKSCLTEFVPGETLVCN[Deamidation on N]GLGRcmimpfpnihyvcscypydgtfynntciyngciteynlygitevcsdrgicagtrCVCDSGYN[Deamidation on N]GPTCEYKVVDCEPGFVSAQETCYPEACISDESVCGGHGRciwnndgaacacndgfvfyentciyascivngivcphgtydasmnpprCICPTDYIGRnsvc…	mifvltlvalctaihcpdgevevdgacypsscvfedtvcnnhgtctasvcrCDSGYSLGNQGCYPSICYLASDDVCN[Deamidation on N]GHGKcvesehgsyecscdqgyindyqvcvpeacyteegvcfgygtciqptdgsapycrcypanagekCTECSSEAVLIDGACVHKSCLTEFVPGE[Sodium on E]TLVCN[Deamidation on N]GLGR[Citrullination on R]cmimpfpnihyvcscypydgtfynntciyngciteynlygitevcsdrgicagtrCVCDSGYN[Deamidation on N]GPTCEYKVVDCEPGFVSAQETCYPEACISDESVCGGHGRciwnndgaacacndgfvfyentciyasc…	mifvltlvalctaihcpdgevevdgacypsscvfedtvcnnhgtctasvcrCDSGYSLGNQGCYPSICYLASDDVCN[Deamidation on N]GHGKcvesehgsyecscdqgyindyqvcvpeacyteegvcfgygtciqptdgsapycrcypanagekCTECSSEAVLIDGACVHKSCLTEFVPGE[Sodium on E][Calcium on E]TLVCN[Deamidation on N]GLGR[Citrullination on R]cmimpfpnihyvcscypydgtfynntciyngciteynlygitevcsdrgicagtrCVCDSGYN[Deamidation on N]GPTCEYKVVDCEPGFVSAQ[Deamidation on Q]ETCYPEACISDESVCG…	mifvltlvalctaihcpdgevevdgacypsscvfedtvcnnhgtctasvcrCDSGYSLGNQGCYPSICYLASDDVCN[Deamidation on N]GHGKcvesehgsyecscdqgyindyqvcvpeacyteegvcfgygtciqptdgsapycrcypanagekCTECSSEAVLIDGACVHKSCLTEFVPGE[Sodium on E][Potassium on E]TLVCN[Deamidation on N]GLGRcmimpfpnihyvcscypydgtfynntciyngciteynlygitevcsdrgicagtrCVCDSGYN[Deamidation on N]GPTCEYKVVDCEPGFVSAQ[Deamidation on Q]ETCYPE[Magnesium on E]ACISDESVCGGHG…
GL50803_4812	12	12	12	13	13	12	14	12	15	13	15	15	19	15	12	13	19	14	14	13	790941196	7.61546e+08	709750280	1061861048	1.53855e+09	1.28941e+09	700884879	799945330	4.54568e+09	4.78944e+09	1.69075e+09	1.45348e+09	2.56719e+09	2.71561e+09	1.10137e+09	1.25014e+09	2.07208e+09	1.64854e+09	2.15299e+09	1.69366e+09	msmftstrTLTQTMD[Fe[III] on D]KPDDLTRSATETAVKlsnmnqrvsrFHDKMEN[Deamidation on N]EIEVRRVDDDTRvkmikDAIAHLDRLIQTESRkrQASFEDIREEVKKSADNMYLTIKEEID[Sodium on D]TMAANFRkSLAEMGDTLN[Deamidation on N]NVETNLQNQIAIHNDAIAALRkealkSLN[Deamidation on N]DLE[Calcium on E][Sodium on E]TGIATEN[Deamidation on N]AERkKMYDQLNEKvaegfarISAAIEKETIARerAVS[Phosphorylation on S]AATTE[Sodium on E]ALTN[Deamidation on N]TKLVEKCVN…	msmftstrTLTQTMD[Fe[III] on D]KPDDLTRSATETAVKlsnmnqrvsrFHDKMENEIEVRRVDDDTRvkmikDAIAHLDRliqtesrkrQASFEDIREEVKKSADNMYLTIKEEID[Sodium on D]TMAANFRkSLAEMGD[Sodium on D][Fe[III] on D]TLN[Deamidation on N]N[Deamidation on N]VETNLQNQ[Deamidation on Q]IAIHNDAIAALRkealkSLN[Deamidation on N]D[Calcium on D][Sodium on D]LE[Calcium on E][Sodium on E][Fe[III] on E]TGIATENAERkkMYDQLN[Deamidation on N]EKvaegfarIS…	mSMFTSTRTLTQTMD[Sodium on D][Fe[III] on D]KPDDLTRSATETAVKlsnmnqrvsrFHDKMENEIEVRrvdddtrvkmikDAIAHLDRLIQTESRkrQASFEDIREEVKKSADNMYLTIKEE[Sodium on E]ID[Sodium on D]TMAANFRkSLAEMGDTLNNVETN[Deamidation on N]LQN[Deamidation on N]QIAIHNDAIAALRkealkSLN[Deamidation on N]D[Calcium on D][Sodium on D]LE[Sodium on E][Calcium on E][Fe[III] on E]TGIATEN[Deamidation on N]AERKkMYDQLNEKvaegfarISAAIEKETIARERAVS[Pho…	msmftstrTLTQTMD[Sodium on D][Fe[III] on D]KPDDLTRSATETAVKlsnmnqrvsrfhdkMENEIEVRRVDDDTRvkmikDAIAHLDRliqtesrkrQASFEDIREEVKKSADNMYLTIKEEID[Sodium on D]TMAANFRKSLAEMGD[Sodium on D][Magnesium on D][Fe[II] on D]TLN[Deamidation on N]N[Deamidation on N]VE[Sodium on E]TN[Deamidation on N]LQN[Deamidation on N]QIAIHNDAIAALR[Citrullination on R]KealkSLN[Deamidation on N]D[Sodium on D]LE[Sodium on E][Calcium …	mSMFTSTRTLTQTMD[Sodium on D][Calcium on D][Fe[III] on D]KPDDLTRsatetavklsnmnqrvsrFHDKMEN[Deamidation on N]EIEVRrvdddtrvkmikDAIAHLDRLIQTESRkRQASFEDIREEVKKSADNMYLTIKEEID[Sodium on D]TMAAN[Deamidation on N]FRkSLAEMGDTLNNVETNLQNQIAIHNDAIAALRkealkSLN[Deamidation on N][Ammonia loss on N]DLE[Calcium on E][Potassium on E][Sodium on E][Fe[III] on E]TGIATEN[Deamidation on N]AERKKMYDQLNEKvaegfarISAAIEKETIAR…	msmftstrTLTQTMD[Fe[III] on D]KPDDLTRSATETAVKlsnmnqrvsrFHDKMEN[Deamidation on N]EIEVRrvdddtrvkmikDAIAHLDRliqtesrkRQASFEDIREEVKKSADNMYLTIKEEID[Sodium on D]TMAANFRkSLAEMGD[Fe[III] on D]TLN[Deamidation on N][Ammonia loss on N]N[Deamidation on N][Hydroxylation on N]VETN[Deamidation on N]LQ[Deamidation on Q]N[Deamidation on N]QIAIHNDAIAALRkealkSLN[Deamidation on N][Ammonia loss on N]D[Calcium on D][Sod…	msmftstrTLTQTMD[Fe[III] on D]KPDDLTRsatetavklsnmnqrvsrFHDKMEN[Deamidation on N]EIEVRrvdddtrvkMIKDAIAHLDRliqtesrkrQASFEDIREEVKKSADNMYLTIKEEID[Sodium on D]TMAANFRKSLAEMGD[Potassium on D]TLN[Deamidation on N]N[Deamidation on N]VE[Sodium on E]TNLQNQIAIHNDAIAALRKealkSLN[Deamidation on N]DLE[Sodium on E][Calcium on E][Fe[III] on E]TGIATEN[Deamidation on N]AERkKMYDQLNEKvaegfarISAAIEKETIARerAVS[Phosphory…	msmftstrTLTQTMD[Fe[III] on D]KPDDLTRSATETAVKlsnmnqrvsrFHDKMEN[Deamidation on N]EIEVRRVDDDTRvkmikDAIAHLDRLIQTESRkrQASFEDIREEVKKSADNMYLTIKEEID[Sodium on D]TMAANFRkSLAEMGDTLN[Deamidation on N][Hydroxylation on N]N[Hydroxylation on N]VE[Magnesium on E]T[Phosphorylation on T]N[Deamidation on N]LQNQIAIHNDAIAALRkealkSLN[Deamidation on N][Ammonia loss on N]D[Sodium on D]LE[Sodium on E][Calcium on E][Fe[I…	msmftstrTLTQT[Phosphorylation on T]MD[Sodium on D][Calcium on D][Fe[III] on D]K[Acetylation on K]PDDLTRSATETAVKlsnmnqrvsrFHDKMEN[Deamidation on N]EIEVRRVDDDTRvkMIKDAIAHLDRliqtesrkrQASFEDIREEVKKSADNMYLTIKEEID[Sodium on D]TMAAN[Deamidation on N]FRKSLAEMGD[Sodium on D]TLNNVETN[Deamidation on N]LQNQIAIHNDAIAALRkealkSLN[Deamidation on N][Ammonia loss on N][Hydroxylation on N]D[Potassium on D][Fe[III] …
GL50803_86511	30	38	32	38	26	31	34	28	19	23	14	23	27	27	24	28	32	28	25	30	1.25098e+08	1.24071e+08	7.62326e+07	1.57767e+08	7.64357e+07	1.1279e+08	1.4154e+08	6.98624e+07	7.21109e+07	1.05916e+08	2.12516e+07	3.11635e+07	1.34608e+08	1.23411e+08	2.77997e+07	6.42777e+07	1.13853e+08	1.48707e+08	1.22226e+08	1.13656e+08	mmswystpvhsamgsmvywssrerpasgkclqpqsisswqrlgvldsyskahclcchtnvkkvllnlkmlpsdfhsdhfnehanaaaierilssassrpdgllyeyeayelfeligikvpefrYFPLHSSLASQIKtfmkpnqkyvikCHIPGCLHKTDIGGIMLFKdrSNIEADLEPFVNKlkSAGHNLEGVIVVEMAKfydsgmsngellisvfedssfgpclcfglggtaieyygdvmkqsmstvflpvflnlkESKPALAAIERLPVTQFLLGEVRgskaqvrSFKDIVSPLANLAECVRyysrfnpksrYVVTECEINPTVVEKGTGSLLALDGVVRVAVNPNFGKPAReislykvakplykMGYLFAPRsvclagvstkVEYNPMTVVCKkFL…	mmswystpvhsamgsmvywssrerpasgkclqpqsisswqrlgvldsyskahclcchtnvkkvllnlkMLPSDFHSDHFNEHANAAAIERILSSASSRPDGLLYEYEAYELFELIGIKvpefrYFPLHSSLASQIKtfmkpnqkyvikCHIPGCLHKTDIGGIMLFKDRSNIEADLEPFVNKlkSAGHNLEGVIVVEMAKfydsgmsngellisvfedssfgpclcfglggtaieyygdvmkQSMSTVFLPVFLNLKESKPALAAIERLPVTQFLLGEVRgskaqvrSFKDIVSPLANLAECVRyysrfnpksrYVVTECEINPTVVEKGTGSLLALDGVVRVAVNPNFGKPAReislykvakplykMGYLFAPRSVCLAGVSTKVEYNPMTVVCKKFL…	mmswystpvhsamgsmvywssrerpasgkclqpqsisswqrlgvldsyskahclcchtnvkkvllnlkMLPSDFHSDHFNEHANAAAIERILSSASSRPDGLLYEYEAYELFELIGIKvpefrYFPLHSSLASQIKtfmkpnqkyvikCHIPGCLHKTDIGGIMLFKDRSNIEADLEPFVNKlkSAGHNLEGVIVVEMAKfydsgmsngellisvfedssfgpclcfglggtaieyygdvmkQSMSTVFLPVFLNLKESKPALAAIERLPVTQFLLGEVRgskaqvrSFKDIVSPLANLAECVRyysrfnpksrYVVTECEINPTVVEKGTGSLLALDGVVRVAVNPNFGKPAReislykvakplykMGYLFAPRSVCLAGVSTKVEYNPMTVVCKkFL…	mmswystpvhsamgsmvywssrerpasgkclqpqsisswqrlgvldsyskahclcchtnvkkvllnlkmlpsdfhsdhfnehanaaaierILSSASSRPDGLLYEYEAYELFELIGIKvpefrYFPLHSSLASQIKtfmkpnqkyvikCHIPGCLHKTDIGGIMLFKDRSNIEADLEPFVNKlkSAGHNLEGVIVVEMAKfydsgmsngellisvfedssfgpclcfglggtaieyygdvmkQSMSTVFLPVFLNLKESKPALAAIERLPVTQFLLGEVRgskaqvrSFKDIVSPLANLAECVRyysrfnpksrYVVTECEINPTVVEKGTGSLLALDGVVRVAVNPNFGKPAReislykvakplykMGYLFAPRSVCLAGVSTKVEYNPMTVVCKKFL…	mmswystpvhsamgsmvywssrerpasgkclqpqsisswqrlgvldsyskahclcchtnvkkvllnlkmlpsdfhsdhfnehanaaaierilssassrpdgllyeyeayelfeligikvpefrYFPLHSSLASQIKtfmkpnqkyvikchipgclhkTDIGGIMLFKdrSNIEADLEPFVNKlkSAGHNLEGVIVVEMAKfydsgmsngellisvfedssfgpclcfglggtaieyygdvmkqsmstvflpvflnlkESKPALAAIERLPVTQFLLGEVRgskaqvrsfkDIVSPLANLAECVRyysrfnpksrYVVTECEINPTVVEKGTGSLLALDGVVRVAVNPNFGKPAReislykvakplykMGYLFAPRsvclagvstkVEYNPMTVVCKkFL…	mmswystpvhsamgsmvywssrerpasgkclqpqsisswqrlgvldsyskahclcchtnvkkvllnlkmlpsdfhsdhfnehanaaaierilssassrpdgllyeyeayelfeligikvpefrYFPLHSSLASQIKtfmkpnqkyvikCHIPGCLHKTDIGGIMLFKdrSNIEADLEPFVNKlkSAGHNLEGVIVVEMAKfydsgmsngellisvfedssfgpclcfglggtaieyygdvmkQSMSTVFLPVFLNLKESKPALAAIERLPVTQFLLGEVRgskaqvrsfkDIVSPLANLAECVRyysrfnpksrYVVTECEINPTVVEKGTGSLLALDGVVRVAVNPNFGKPAReislykvakplykMGYLFAPRSVCLAGVSTKVEYNPMTVVCKkFL…	mmswystpvhsamgsmvywssrerpasgkclqpqsisswqrlgvldsyskahclcchtnvkkvllnlkmlpsdfhsdhfnehanaaaierilssassrpdgllyeyeayelfeligikvpefrYFPLHSSLASQIKtfmkpnqkyvikCHIPGCLHKTDIGGIMLFKDRSNIEADLEPFVNKlkSAGHNLEGVIVVEMAKfydsgmsngellisvfedssfgpclcfglggtaieyygdvmkQSMSTVFLPVFLNLKESKPALAAIERLPVTQFLLGEVRgskaqvrSFKDIVSPLANLAECVRyysrfnpksrYVVTECEINPTVVEKGTGSLLALDGVVRVAVNPNFGKPAReislykvakplykMGYLFAPRSVCLAGVSTKVEYNPMTVVCKKFL…	mmswystpvhsamgsmvywssrerpasgkclqpqsisswqrlgvldsyskahclcchtnvkkvllnlkmlpsdfhsdhfnehanaaaierilssassrpdgllyeyeayelfeligikvpefrYFPLHSSLASQIKtfmkpnqkyvikCHIPGCLHKTDIGGIMLFKdrSNIEADLEPFVNKlkSAGHNLEGVIVVEMAKfydsgmsngellisvfedssfgpclcfglggtaieyygdvmkQSMSTVFLPVFLNLKESKPALAAIERLPVTQFLLGEVRgskaqvrsfkDIVSPLANLAECVRyysrfnpksrYVVTECEINPTVVEKGTGSLLALDGVVRVAVNPNFGKPAReislykvakplykMGYLFAPRSVCLAGVSTKVEYNPMTVVCKkFL…	mmswystpvhsamgsmvywssrerpasgkclqpqsisswqrlgvldsyskahclcchtnvkkvllnlkmlpsdfhsdhfnehanaaaierilssassrpdgllyeyeayelfeligikvpefrYFPLHSSLASQIKtfmkpnqkyvikchipgclhkTDIGGIMLFKdrSNIEADLEPFVNKlksaghnlegvivvemakfydsgmsngellisvfedssfgpclcfglggtaieyygdvmkqsmstvflpvflnlkeskPALAAIERLPVTQFLLGEVRgskaqvrsfkDIVSPLANLAECVRyysrfnpksrYVVTECEINPTVVEKGTGSLLALDGVVRvavnpnfgkpareislykvakplykmgylfaprsvclagvstkVEYNPMTVVCKkFL…
GL50803_16125	27	32	25	34	25	25	29	25	18	14	9	22	30	29	24	26	26	30	26	27	5.84025e+07	6.23687e+07	4.84713e+07	8.47056e+07	6.09939e+07	5.26596e+07	7.68273e+07	4.38447e+07	4.64207e+07	7.81134e+07	1.91689e+07	2.4193e+07	1.54452e+08	1.90556e+08	41885830	8.70607e+07	4.87433e+07	5.63451e+07	5.2066e+07	5.53194e+07	[Acetylation on X]-mTTAHPLPIQSHTFFDSPQPFAKlasadiydlaiigggisgvsaaleashttlksillergletsvattrANSGIVHCGVHTTQGTLKaqleqkgrrifahlckslnvslrrCGELVIARNEAELNALQELQKSCAALDLECSLWGPARvkleepnlaidsiegalsipetsvvnpfelcnamancamangveiscgstvtgirkinrLAEEDGDALVESAPKvifelrisrqgsspvylyaqtvinatgvdagsvtellknatpinitkrrGELYVLDKnlkdvvtrVIFSVIPNNASSKGMLIIPTVDGTVMVGPTAEPLGSTGSNMADIETTEDGRstifahahalcprIVPEEIMYSFASARAVLPSNDFVIRded…	[Acetylation on X]-mTTAHPLPIQSHTFFDSPQPFAKLASADIYDLAIIGGGISGVSAALEASHTTLKsillergletsvattrANSGIVHCGVHTTQGTLKaqleqkgrrifahlckslnvslrrCGELVIARNEAELNALQELQKscaaldlecslwgparvkleepnlaidsiegalsipetsvvnpfelcnamancamangveiscgstvtgirkinrLAEEDGDALVESAPKvifelrisrQGSSPVYLYAQTVINATGVDAGSVTELLKNATPINITKrrGELYVLDKnlkdvvtrVIFSVIPNNASSKGMLIIPTVDGTVMVGPTAEPLGSTGSNMADIETTEDGRstifahahalcprIVPEEIMYSFASARAVLPSNDFVIRded…	[Acetylation on X]-mTTAHPLPIQSHTFFDSPQPFAKlasadiydlaiigggisgvsaaleashttlksillergletsvattrANSGIVHCGVHTTQGTLKaqleqkgrrifahlckslnvslrrCGELVIARNEAELNALQELQKscaaldlecslwgparvkleepnlaidsiegalsipetsvvnpfelcnamancamangveiscgstvtgirkinrLAEEDGDALVESAPKvifelrisrqgsspvylyaqtvinatgvdagsvtellknatpinitkrrGELYVLDKnlkdvvtrVIFSVIPNNASSKgmliiptvdgtvmvgptaeplgstgsnmadiettedgrstifahahalcprIVPEEIMYSFASARAVLPSNDFVIRDED…	[Acetylation on X]-mTTAHPLPIQSHTFFDSPQPFAKLASADIYDLAIIGGGISGVSAALEASHTTLKsillergletsvattrANSGIVHCGVHTTQGTLKaqleqkgrrifahlckslnvslrrCGELVIARNEAELNALQELQKSCAALDLECSLWGPARvkleepnlaidsiegalsipetsvvnpfelcnamancamangveiscgstvtgirkinrLAEEDGDALVESAPKvifelrisrQGSSPVYLYAQTVINATGVDAGSVTELLKNATPINITKrRGELYVLDKnlkdvvtrVIFSVIPNNASSKGMLIIPTVDGTVMVGPTAEPLGSTGSN[Deamidation on N]MADIETTEDGRstifahahalcprIVPEEIMYSF…	[Acetylation on X]-mTTAHPLPIQSHTFFDSPQPFAKlasadiydlaiigggisgvsaaleashttlksillergletsvattrANSGIVHCGVHTTQGTLKaqleqkgrrifahlckslnvslrrCGELVIARNEAELNALQELQKSCAALDLECSLWGPARvkleepnlaidsiegalsipetsvvnpfelcnamancamangveiscgstvtgirkinrLAEEDGDALVESAPKvifelrisrqgsspvylyaqtvinatgvdagsvtellknatpinitkrRGELYVLDKnlkdvvtrVIFSVIPNNASSKgmliiptvdgtvmvgptaeplgstgsnmadiettedgrstifahahalcprIVPEEIMYSFASARAVLPSNDFVIRded…	[Acetylation on X]-mTTAHPLPIQSHTFFDSPQPFAKlasadiydlaiigggisgvsaaleashttlksillergletsvattrANSGIVHCGVHTTQGTLKaqleqkgrrifahlckslnvslrrCGELVIARNEAELNALQELQKSCAALDLECSLWGPARvkleepnlaidsiegalsipetsvvnpfelcnamancamangveiscgstvtgirkinrLAEEDGDALVESAPKvifelrisrqgsspvylyaqtvinatgvdagsvtellknatpinitkrrGELYVLDKnlkdvvtrVIFSVIPNNASSKGMLIIPTVDGTVMVGPTAEPLGSTGSNMADIETTEDGRstifahahalcprIVPEEIMYSFASARAVLPSNDFVIRded…	[Acetylation on X]-mTTAHPLPIQSHTFFDSPQPFAKlasadiydlaiigggisgvsaaleashttlksillergletsvattrANSGIVHCGVHTTQGTLKaqleqkgrrifahlckslnvslrrCGELVIARNEAELNALQELQKSCAALDLECSLWGPARvkleepnlaidsiegalsipetsvvnpfelcnamancamangveiscgstvtgirkinrLAEEDGDALVESAPKvifelrisrqgsspvylyaqtvinatgvdagsvtellknatpinitkrRGELYVLDKnlkdvvtrVIFSVIPNNASSKGMLIIPTVDGTVMVGPTAEPLGSTGSN[Deamidation on N]MADIETTEDGRstifahahalcprIVPEEIMYSF…	[Acetylation on X]-mTTAHPLPIQSHTFFDSPQPFAKlasadiydlaiigggisgvsaaleashttlksillergletsvattrANSGIVHCGVHTTQGTLKaqleqkgrrifahlckslnvslrrCGELVIARNEAELNALQELQKscaaldlecslwgparvkleepnlaidsiegalsipetsvvnpfelcnamancamangveiscgstvtgirkinrLAEEDGDALVESAPKvifelrisrqgsspvylyaqtvinatgvdagsvtellknatpinitkrrGELYVLDKnlkdvvtrVIFSVIPNNASSKGMLIIPTVDGTVMVGPTAEPLGSTGSNMADIETTEDGRstifahahalcprIVPEEIMYSFASARAVLPSNDFVIRded…	[Acetylation on X]-mTTAHPLPIQSHTFFDSPQPFAKlasadiydlaiigggisgvsaaleashttlksillergletsvattransgivhcgvhttqgtlkaqleqkgrrifahlckslnvslrrCGELVIARNEAELN[Deamidation on N]ALQ[Deamidation on Q]ELQKSCAALDLECSLWGPARvkleepnlaidsiegalsipetsvvnpfelcnamancamangveiscgstvtgirkinrLAEEDGDALVESAPKvifelrisrqgsspvylyaqtvinatgvdagsvtellknatpinitkrrgelyvldknlkdvvtrVIFSVIPNNASSKgmliiptvdgtvmvgptaeplgstgsnmadiettedgrstifa…
GL50803_112846	9	15	11	14	9	11	12	10	8	6	7	7	9	7	10	8	14	13	8	10	2.10348e+07	2.20789e+07	4.30055e+07	6.87478e+07	7.48039e+07	2.34974e+07	1.67343e+07	1.73883e+07	7.16237e+07	3.10556e+07	1.6169e+07	9.33095e+06	2.79869e+07	5.80767e+07	1.51363e+07	2.46027e+07	2.01518e+07	1.71853e+07	4.08526e+07	3.83996e+07	mpvtgvkvavrvrpfnarekreaarLCVDMPGGGKvvlrdadakkpdaafvydhaywshdasrpcatqdtvyadigpsvldnafegynytlfaygqtgsgkSYSMMGAPASEADAGIIPRvgrelfrrAAASPAETQVSVSFLEIYNERLRDLLVPAAGAQELRirQDPAAGVFVQN[Ammonia loss on N]LSHHAVADYDAIQRlielgdrnrTVAATNMNATSSRshsvfaievvqtavlrndageevgrhvkrarVSLVDLAGSERqgktgatgdrLTEGISINKslttlgrviealaynttaegrrkpqhvpyrdsqltyllqpalggnsmtcmiaaispastnydeslstlryadrahqientvtknesaqekyirELEDR[Citrull…	mpvtgvkvavrvrpfnarekreaarLCVDMPGGGKvvlrdadakKPDAAFVYDHAYWSHDASRpcatqdtvyadigpsvldnafegynytlfaygqtgsgkSYSMMGAPASEADAGIIPRvgrelfrrAAASPAETQVSVSFLEIYNERLRDLLVPAAGAQELRirQDPAAGVFVQNLSHHAVADYDAIQRLIELGDRnrTVAATNMNATSSRshsvfaievvqtavlrndageevgrhvkrarVSLVDLAGSERqgkTGATGDRLTEGISINKslttlgrviealaynttaegrrkpqhvpyrdsqltyllqpalggnsmtcmiaaispastnydeslstlryadrahqientvtknesaqekyirELEDR[Citrullination on R]VKELEA…	mpvtgvkvavrvrpfnarekreaarLCVDMPGGGKvvlrdadakkpdaafvydhaywshdasrpcatqdtvyadigpsvldnafegynytlfaygqtgsgksysmmgapaseadagiiprvgrelfrrAAASPAETQVSVSFLEIYNERLRDLLVPAAGAQELRirQDPAAGVFVQN[Ammonia loss on N]LSHHAVADYDAIQRlielgdrnrTVAATNMNATSSRshsvfaievvqtavlrndageevgrhvkrarVSLVDLAGSERqgktgatgdrLTEGISINKslttlgrviealaynttaegrrkpqhvpyrdsqltyllqpalggnsmtcmiaaispastnydeslstlryadrAHQIENTVTKnesaqekyirELEDR[Citrull…	mpvtgvkvavrvrpfnarekreaarLCVDMPGGGKvvlrdadakKPDAAFVYDHAYWSHDASRpcatqdtvyadigpsvldnafegynytlfaygqtgsgkSYSMMGAPASEADAGIIPRvgrelfrrAAASPAETQVSVSFLEIYNERLRDLLVPAAGAQELRirQDPAAGVFVQN[Ammonia loss on N]LSHHAVADYDAIQRLIELGDRnrTVAATNMNATSSRshsvfaievvqtavlrN[Deamidation on N]DAGEEVGRhvkrarVSLVDLAGSERqgktgatgdrltegisinkslttlgrVIEALAYNTTAEGRrkpqhvpyrdsqltyllqpalggnsmtcmiaaispastnydeslstlryadrahqientvtknesaq…	mpvtgvkvavrvrpfnarekreaarlcvdmpgggkvvlrdadakkpdaafvydhaywshdasrpcatqdtvyadigpsvldnafegynytlfaygqtgsgksysmmgapaseadagiiprvgrelfrraaaspaetqvsvsfleiynerLRDLLVPAAGAQELRirQDPAAGVFVQNLSHHAVADYDAIQRLIELGDRnrTVAATNMNATSSRshsvfaievvqtavlrndageevgrhvkrarVSLVDLAGSERqgktgatgdrLTEGISINKslttlgrVIEALAYNTTAEGRrkpqhvpyrdsqltyllqpalggnsmtcmiaaispastnydeslstlryadrAHQIENTVTKnesaqekyireledrVKELEALLAGGAPAGD[Sodium on …	mpvtgvkvavrvrpfnarekreaarLCVDMPGGGKvvlrdadakkpdaafvydhaywshdasrpcatqdtvyadigpsvldnafegynytlfaygqtgsgkSYSMMGAPASEADAGIIPRvgrelfrrAAASPAETQVSVSFLEIYNERLRDLLVPAAGAQELRirQDPAAGVFVQNLSHHAVADYDAIQRlielgdrnrTVAATNMNATSSRshsvfaievvqtavlrndageevgrhvkrarVSLVDLAGSERqgktgatgdrLTEGISINKslttlgrviealaynttaegrrkpqhvpyrdsqltyllqpalggnsmtcmiaaispastnydeslstlryadrAHQIENTVTKnesaqekyireledrVKELEALLAGGAPAGD[Sodium on …	mpvtgvkvavrvrpfnarekreaarLCVDMPGGGKvvlrdadakkpdaafvydhaywshdasrpcatqdtvyadigpsvldnafegynytlfaygqtgsgkSYSMMGAPASEADAGIIPRvgrelfrrAAASPAETQVSVSFLEIYNERLRDLLVPAAGAQELRirQDPAAGVFVQN[Ammonia loss on N]LSHHAVADYDAIQRLIELGDRnrTVAATNMNATSSRshsvfaievvqtavlrndageevgrhvkrarVSLVDLAGSERqgkTGATGDRLTEGISINKslttlgrviealaynttaegrrkpqhvpyrdsqltyllqpalggnsmtcmiaaispastnydeslstlryadrAHQIENTVTKNESAQEKyireledrVKELEALL…	mpvtgvkvavrvrpfnarekreaarLCVDMPGGGKvvlrdadakkpdaafvydhaywshdasrpcatqdtvyadigpsvldnafegynytlfaygqtgsgksysmmgapaseadagiiprvgrelfrraaaspaetqvsvsfleiynerLRDLLVPAAGAQELRirQDPAAGVFVQN[Ammonia loss on N]LSHHAVADYDAIQRLIELGDRnrTVAATNMNATSSRshsvfaievvqtavlrndageevgrhvkrarVSLVDLAGSERqgktgatgdrltegisinkslttlgrviealaynttaegrrkpqhvpyrdsqltyllqpalggnsmtcmiaaispastnydeslstlryadrAHQIENTVTKnesaqekyirELEDRVKELEALL…	mpvtgvkvavrvrpfnarekreaarlcvdmpgggkvvlrdadakkpdaafvydhaywshdasrpcatqdtvyadigpsvldnafegynytlfaygqtgsgkSYSMMGAPASE[Zinc on E]ADAGIIPRvgrelfrraaaspaetqvsvsfleiynerLRDLLVPAAGAQELRirQDPAAGVFVQNLSHHAVADYDAIQRLIELGDRnrtvaatnmnatssrshsvfaievvqtavlrndageevgrhvkrarVSLVDLAGSERqgktgatgdrltegisinkslttlgrviealaynttaegrrkpqhvpyrdsqltyllqpalggnsmtcmiaaispastnydeslstlryadrAHQIENTVTKnesaqekyirELEDR[Citrullination …
GL50803_113677	59	63	65	69	61	64	68	62	60	50	60	64	63	66	56	66	62	57	67	71	1.63622e+08	1.56439e+08	1.79556e+08	1.97288e+08	4.27456e+08	2.66381e+08	9.96791e+07	1.41612e+08	1.29229e+09	5.90436e+08	1.6703e+08	1.17917e+08	3.50979e+08	3.70436e+08	1.16969e+08	1.52796e+08	2.13524e+08	1.17125e+08	2.23591e+08	1.52765e+08	[Acetylation on X]-MNPFDLTPASIPFVHASDKaamlqsviplavakGVASNADTLSATDIAIAAReplrnanpnpdasyiltltryyklmrPIAEHANDHDVLRatvanpskwvsenvslecssiageavaaainlaaakIFSGIGNHYDATRffseaeailqeaatlaesghlcgflgpthlralalfaqaqslestavskinkLGAEEIESTELQTALRTLTEASALYDRvfkdlaptassstvvastslfkakllpalaryvvanayfngnrlsntatecrrASELLTVAQAALE[Magnesium on E]LTPDQERmtselataiigiqsnlpvagvddeaqlydlqrMTEQDFRefkQAYGAPTDVLPPWRN[Deamidation on…	[Acetylation on X]-MNPFDLTPASIPFVHASDKaamlqsviplavakGVASNADTLSATDIAIAAReplrnanpnpdasyiltltryyklmrPIAEHANDHDVLRatvanpskWVSENVSLECSSIAGEAVAAAINLAAAKIFSGIGNHYDATRffseaeailqeaatlaesghlcgflgpthlrALALFAQAQSLESTAVSKinkLGAEEIESTELQTALRTLTEASALYDRvfkdlaptassstvvastslfkakllpalaryvvanayfngnrlsntatecrRASELLTVAQAALELTPDQERMTSELATAIIGIQSNLPVAGVDDEAQLYDLQRMTEQDFRefkQAYGAPTDVLPPWRNDSSQDTAALNELRrIVASKDDEIQALNISLR…	[Acetylation on X]-MNPFDLTPASIPFVHASDKaamlqsviplavakGVASNADTLSATDIAIAAReplrnanpnpdasyiltltryyklmrPIAEHANDHDVLRatvanpskwvsenvslecssiageavaaainlaaakIFSGIGNHYDATRffseaeailqeaatlaesghlcgflgpthlrALALFAQAQSLESTAVSKinkLGAEEIESTELQTALRTLTEASALYDRvfkdlaptassstvvastslfkakllpalaryvvanayfngnrLSNTATECRrASELLTVAQAALELTPDQERmtselataiigiqsnlpvagvddeaqlydlqrMTEQDFRefkQAYGAPTDVLPPWRN[Deamidation on N]DSSQDTAALN[De…	[Acetylation on X]-MNPFDLTPASIPFVHASDKaamlqsviplavakGVASNADTLSATDIAIAAReplrnanpnpdasyiltltryyklmrpiaehandhdvlratvanpskWVSENVSLECSSIAGEAVAAAINLAAAKIFSGIGNHYDATRFFSEAEAILQEAATLAESGHLCGFLGPTHLRALALFAQAQSLESTAVSKinkLGAEEIESTELQTALRTLTEASALYDRvfkdlaptassstvvastslfkakllpalaryvvanayfngnrlsntatecrRASELLTVAQAALE[Calcium on E]LTPDQERMTSELATAIIGIQSNLPVAGVDDEAQLYDLQRMTEQDFRefkQAYGAPTDVLPPWRNDSSQDTAALNELRrIVA…	mnpfdltpasipfvhasdkaamlqsviplavakGVASNADTLSATDIAIAAReplrNANPNPDASYILTLTRyyklmrPIAEHANDHDVLRatvanpskwvsenvslecssiageavaaainlaaakIFSGIGNHYDATRffseaeailqeaatlaesghlcgflgpthlralalfaqaqslestavskinkLGAEEIESTELQTALRTLTEASALYDRvfkdlaptassstvvastslfkakllpalaryvvanayfngnrLSNTATECRrASELLTVAQAALELTPDQERmtselataiigiqsnlpvagvddeaqlydlqrMTEQDFRefkQAYGAPTDVLPPWRN[Deamidation on N]DSSQDTAALNELRrIVASKDDEIQALNISLRn…	mnpfdltpasipfvhasdkaamlqsviplavakGVASNADTLSATDIAIAAReplrnanpnpdasyiltltryyklmrPIAEHANDHDVLRatvanpskwvsenvslecssiageavaaainlaaakIFSGIGNHYDATRffseaeailqeaatlaesghlcgflgpthlrALALFAQAQSLESTAVSKinkLGAEEIESTELQTALRTLTEASALYDRvfkdlaptassstvvastslfkakllpalaryvvanayfngnrlsntatecrrASELLTVAQAALE[Sodium on E]LTPDQERmtselataiigiqsnlpvagvddeaqlydlqrMTEQDFRefkQAYGAPTDVLPPWRN[Deamidation on N]DSSQDTAALNELRrIVASK…	[Acetylation on X]-MNPFDLTPASIPFVHASDKaamlqsviplavakGVASNADTLSATDIAIAAReplrnanpnpdasyiltltryyklmrPIAEHANDHDVLRatvanpskwvsenvslecssiageavaaainlaaakIFSGIGNHYDATRffseaeailqeaatlaesghlcgflgpthlrALALFAQAQSLESTAVSKinkLGAEEIESTELQTALRTLTEASALYDRvfkdlaptassstvvastslfkakllpalaryvvanayfngnrLSNTATECRrASELLTVAQAALE[Sodium on E]LTPDQERmtselataiigiqsnlpvagvddeaqlydlqrMTEQDFRefkQAYGAPTDVLPPWRNDSSQDTAALNELRRIVAS…	[Acetylation on X]-MNPFDLTPASIPFVHASDKaamlqsviplavakGVASNADTLSATDIAIAAReplrnanpnpdasyiltltryyklmrpiaehandhdvlratvanpskwvsenvslecssiageavaaainlaaakIFSGIGNHYDATRffseaeailqeaatlaesghlcgflgpthlrALALFAQAQSLESTAVSKinkLGAEEIESTELQTALRTLTEASALYDRvfkdlaptassstvvastslfkakllpalaryvvanayfngnrlsntatecrrASELLTVAQAALELTPDQERmtselataiigiqsnlpvagvddeaqlydlqrMTEQDFRefkQAYGAPTDVLPPWRN[Deamidation on N]DSSQDTAALNELR…	mnpfdltpasipfvhasdkaamlqsviplavakGVASNADTLSATDIAIAAReplrnanpnpdasyiltltryyklmrpiaehandhdvlratvanpskwvsenvslecssiageavaaainlaaakifsgignhydatrffseaeailqeaatlaesghlcgflgpthlralalfaqaqslestavskinkLGAEEIESTELQTALRTLTEASALYDRvfkdlaptassstvvastslfkakllpalaryvvanayfngnrlsntatecrrASELLTVAQAALELTPDQERmtselataiigiqsnlpvagvddeaqlydlqrMTEQDFRefkQAYGAPTDVLPPWRN[Deamidation on N]DSSQDTAALN[Deamidation on N]ELRr…
GL50803_16745	40	37	44	43	42	35	45	45	41	35	54	42	43	40	44	42	36	35	43	48	1.51036e+08	1.60912e+08	1.66986e+08	2.08151e+08	6.23965e+08	2.86029e+08	129547253	1.87163e+08	5.69487e+08	1.17826e+09	2.34567e+08	2.18076e+08	2.9618e+08	3.65766e+08	102053503	1.59044e+08	1.81294e+08	1.21965e+08	187539800	1.49768e+08	msirTLEDWFGAIERgdlrRVQDHLDVFGDSVDRdgetglmkavrsnnvdiarlliskCAGQTNENGLTALMIAALENKgemcsrLVMDENDITTKeqqtalmlaagagatdavqallpyqkgrrdargrtalmyaaeaghlviaeallprekamishdekTALILAAENCHTEVVGLLTQHESSLLPDATRqvflnysesehvnldvnmqlidvmrSSSNSLVPPKTALETELEARirqlemrLVTLHDQSSVVLGENLGLHKTIGSLQENITTFKLQIDGLLAETADKSAIIQNLERrlqeirNSPN[Deamidation on N][Ammonia loss on N]GPAAAAAMLDAASSLSNLR[Citrullination on R]sgkddaerydrIL…	msirTLEDWFGAIERgdlrrVQDHLDVFGDSVDRDGETGLMKavrsnnvdiarlliskCAGQTNEN[Deamidation on N]GLTALMIAALENKgemcsrlvmdendittkeqqtalmlaagagatdavqallpyqkgrrdargrtalmyaaeaghlviaeallprekamishdekTALILAAEN[Deamidation on N]CHTEVVGLLTQHESSLLPDATRqvflnysesehvnldvnmqlidvmrSSSNSLVPPKTALETELEARirqlemrLVTLHDQSSVVLGENLGLHKTIGSLQENITTFKLQIDGLLAETADKSAIIQNLERrlqeirNSPN[Deamidation on N][Ammonia loss on N]GPAAAAAMLDAASSLSN…	msirTLEDWFGAIERgdlrRVQDHLDVFGDSVDRDGETGLMKavrsnnvdiarlliskCAGQTNEN[Deamidation on N]GLTALMIAALENKgemcsrLVMDENDITTKeqqtalmlaagagatdavqallpyqkgrrdargrtalmyaaeaghlviaeallprekamishdekTALILAAENCHTEVVGLLTQHESSLLPDATRqvflnysesehvnldvnmqlidvmrSSSNSLVPPKTALETELEARirqlemrLVTLHDQSSVVLGENLGLHKTIGSLQENITTFKLQIDGLLAETADKSAIIQNLERrlqeirNSPN[Deamidation on N]GPAAAAAMLDAASSLSNLRsgkddaerydrILADKDAEISRLQDLLNEAARALP…	msirTLEDWFGAIERgdlrRVQDHLDVFGDSVDRdgetglmkavrsnnvdiarlliskCAGQTNEN[Deamidation on N]GLTALMIAALENKgemcsrLVMDENDITTKeqqtalmlaagagatdavqallpyqkgrrdargrtalmyaaeaghlviaeallprekamishdekTALILAAENCHTEVVGLLTQHESSLLPDATRqvflnysesehvnldvnmqlidvmrSSSNSLVPPKTALETELEARirqlemrLVTLHDQSSVVLGENLGLHKTIGSLQENITTFKLQIDGLLAETADKSAIIQNLERrlqeirNSPN[Deamidation on N]GPAAAAAMLDAASSLSNLRsgkddaerydrILADKDAEISRLQDLLNEAARALP…	msirTLEDWFGAIERgdlrRVQDHLDVFGDSVDRDGETGLMKavrsnnvdiarlliskCAGQTNEN[Deamidation on N]GLTALMIAALENKgemcsrLVMDENDITTKeqqtalmlaagagatdavqallpyqkgrrdargrtalmyaaeaghlviaeallprekamishdekTALILAAENCHTEVVGLLTQHESSLLPDATRqvflnysesehvnldvnmqlidvmrSSSNSLVPPKTALETELEARirqlemrlvtlhdqssvvlgenlglhkTIGSLQENITTFKLQIDGLLAETADKSAIIQNLERrlqeirnspngpaaaaamldaasslsnlrsgkddaerydrILADKDAEISRLQDLLNEAARALPPLSPYVD[Sodium on …	msirTLEDWFGAIERgdlrRVQDHLDVFGDSVDRDGETGLMKavrsnnvdiarlliskCAGQTNEN[Deamidation on N]GLTALMIAALENKgemcsrLVMDENDITTKeqqtalmlaagagatdavqallpyqkgrrdargrtalmyaaeaghlviaeallprekamishdekTALILAAEN[Deamidation on N]CHTEVVGLLTQHESSLLPDATRqvflnysesehvnldvnmqlidvmrSSSNSLVPPKTALETELEARirqlemrlvtlhdqssvvlgenlglhkTIGSLQENITTFKlqidgllaetadkSAIIQNLERrlqeirNSPN[Deamidation on N][Ammonia loss on N]GPAAAAAMLDAASSLSN…	msirTLEDWFGAIERgdlrRVQDHLDVFGDSVDRDGETGLMKavrsnnvdiarlliskCAGQTNEN[Deamidation on N]GLTALMIAALENKgemcsrLVMDENDITTKeqqtalmlaagagatdavqallpyqkgrrdargrtalmyaaeaghlviaeallprekamishdekTALILAAENCHTEVVGLLTQHESSLLPDATRqvflnysesehvnldvnmqlidvmrSSSNSLVPPKTALETELEARirqlemrLVTLHDQSSVVLGENLGLHKTIGSLQENITTFKLQIDGLLAETADKSAIIQNLERrlqeirNSPN[Deamidation on N]GPAAAAAMLDAASSLSNLRsgkddaerydrILADKDAEISRLQDLLNEAARALP…	msirTLEDWFGAIERgdlrRVQDHLDVFGDSVDRDGETGLMKavrsnnvdiarlliskcagqtnengltalmiaalenkgemcsrLVMDENDITTKeqqtalmlaagagatdavqallpyqkgrrdargrtalmyaaeaghlviaeallprekamishdekTALILAAENCHTEVVGLLTQHESSLLPDATRqvflnysesehvnldvnmqlidvmrSSSNSLVPPKTALETELEARirqlemrlvtlhdqssvvlgenlglhkTIGSLQENITTFKLQIDGLLAETADKSAIIQNLERrlqeirNSPN[Deamidation on N]GPAAAAAMLDAASSLSNLRsgkddaerydrILADKDAEISRLQDLLNEAARALPPLSPYVD[Sodium on …	msirTLEDWFGAIERgdlrrVQDHLDVFGDSVDRDGETGLMKavrsnnvdiarlliskcagqtnengltalmiaalenkgemcsrLVMDENDITTKeqqtalmlaagagatdavqallpyqkgrrdargrtalmyaaeaghlviaeallprekamishdekTALILAAEN[Deamidation on N]CHTEVVGLLTQHESSLLPDATRqvflnysesehvnldvnmqlidvmrSSSNSLVPPKTALETELEARirqlemrlvtlhdqssvvlgenlglhkTIGSLQENITTFKLQIDGLLAETADKSAIIQNLERrlqeirnspngpaaaaamldaasslsnlrsgkddaerydrILADKDAEISRLQDLLNEAARALPPLSPYVD[Magnesium …
GL50803_17568	15	18	15	20	12	17	18	13	8	6	7	11	10	11	8	9	15	14	13	16	7.29728e+07	7.10624e+07	9.14157e+07	1.15676e+08	1.53409e+08	1.15782e+08	6.09942e+07	6.92919e+07	1.49778e+08	1.50587e+08	5.15544e+07	3.68886e+07	1.15331e+08	1.60587e+08	2.97198e+07	4.49001e+07	7.50367e+07	4.81653e+07	7.58204e+07	6.11803e+07	mgvcpscakdsqcvnyrkqrwkphyifikittsskimtdskpntvewfnavaagslgevermvneyatscdpqgetalmiaarGNNLELVKLLQAYETSRQN[Ammonia loss on N]HDGETALMIGAKLDHDEVVECLAAAESNIKlpngdtalhvavkhrsmksigilleflttekNGDHNNALDCAAIAGDEELVDCILTSTKkynkkLLEQAEHKarehshakiasylhaiaakkVSPGSISSYEAPHIHITKLSAGCSSTKPTEEKLHVITSSTADIDSNKYEDELRilrneineknkmladkekALEEMAREQSILSNQLSKakeqnkdqsvvrpvrKIMGGDYGASNRedggraalanikQNEPFDRDCEGNTPLMLAVEEKqfdrak…	mgvcpscakdsqcvnyrkqrwkphyifikittsskimtdskpntvewfnavaagslgeverMVN[Hydroxylation on N]EYATSCDPQGETALMIAARGNNLELVKLLQAYETSRQN[Ammonia loss on N]HDGETALMIGAKLDHDEVVECLAAAESNIKlpngdtalhvavkhrsmkSIGILLEFLTTEKNGDHNN[Deamidation on N]ALDCAAIAGDEELVDCILTSTKkynkkLLEQAEHKarehshakiasylhaiaakkVSPGSISSYEAPHIHITKLSAGCSSTKPTEEKLHVITSSTADIDSNKYEDELRilrneineknkmladkekALEEMAREQSILSNQLSKakeqnkdqsvvrpvrKIMGGDYGASNRed…	mgvcpscakdsqcvnyrkqrwkphyifikittsskimtdskpntvewfnavaagslgevermvneyatscdpqgetalmiaarGNNLELVKLLQAYETSRQN[Ammonia loss on N]HDGETALMIGAKLDHDEVVECLAAAESNIKLPNGDTALHVAVKhrsmksigilleflttekN[Deamidation on N]GDHNNALDCAAIAGDEELVDCILTSTKkynkkLLEQAEHKarehshakiasylhaiaakkVSPGSISSYEAPHIHITKLSAGCSSTKPTEEKLHVITSSTADIDSNKYEDELRilrneineknkmladkekALEEMAREQSILSNQLSKakEQNKDQSVVRPVRkIMGGDYGASNRedggraalanikqnepfdrDCE…	mgvcpscakdsqcvnyrkqrwkphyifikittsskimtdskpntvewfnavaagslgeverMVNEYATSCDPQGETALMIAARGNNLELVKLLQAYETSRQN[Ammonia loss on N]HDGETALMIGAKLDHDEVVE[Sodium on E]CLAAAESNIKlpngdtalhvavkhrsmkSIGILLEFLTTEKNGDHNN[Deamidation on N]ALDCAAIAGDEELVDCILTSTKkynkklleqaehkarehshakiasylhaiaakKVSPGSISSYEAPHIHITKLSAGCSSTKPTEEKLHVITSSTADIDSNKYEDELRilrneineknkmladkekALEEMAREQSILSNQLSKakEQNKDQSVVRPVRkIMGGDYGASNRedggraala…	mgvcpscakdsqcvnyrkqrwkphyifikittsskimtdskpntvewfnavaagslgeverMVNEYATSCDPQGETALMIAARGNNLELVKLLQAYETSRQN[Ammonia loss on N]HDGETALMIGAKLDHDEVVECLAAAESNIKlpngdtalhvavkhrsmksigilleflttekngdhnnaldcaaiagdeelvdciltstkkynkkLLEQAEHKarehshakiasylhaiaakkvspgsissyeaphihitklsagcsstkpteekLHVITSSTADIDSNKYEDELRilrneineknkmladkekALEEMAREQSILSNQLSKakeqnkdqsvvrpvrkimggdygasnredggraalanikQNEPFDRDCEGNTPLMLAVEEKqfdrAK…	mgvcpscakdsqcvnyrkqrwkphyifikittsskimtdskPNTVEWFNAVAAGSLGEVERMVNEYATSCDPQGETALMIAARGNNLELVKLLQAYETSRQN[Ammonia loss on N]HDGETALMIGAKLDHDEVVECLAAAESNIKlpngdtalhvavkhrsmksigilleflttekNGDHNNALDCAAIAGDEELVDCILTSTKkynkkLLEQAEHKarehshakiasylhaiaakkVSPGSISSYEAPHIHITKLSAGCSSTKPTEEKLHVITSSTADIDSNKYEDELRilrneineknkmladkekALEEMAREQSILSNQLSKakEQNKDQSVVRPVRKIMGGDYGASNRedggraalanikQNEPFDRDCEGNTPLMLAVEEKqfdrAK…	mgvcpscakdsqcvnyrkqrwkphyifikittsskimtdskpntvewfnavaagslgeverMVNEYATSCDPQGETALMIAARGNNLELVKLLQAYETSRQN[Ammonia loss on N]HDGETALMIGAKLDHDEVVECLAAAESNIKLPNGDTALHVAVKhrsmkSIGILLEFLTTEKNGDHNNALDCAAIAGDEELVDCILTSTKkynkkLLEQAEHKarehshakiasylhaiaakkVSPGSISSYEAPHIHITKlsagcsstkpteekLHVITSSTADIDSNKYEDELRilrneineknkmladkekALEEMAREQSILSNQLSKakEQNKDQSVVRPVRkimggdygasnredggraalanikQNEPFDRDCEGNTPLMLAVEEKqfdrAK…	mgvcpscakdsqcvnyrkqrwkphyifikittsskimtdskpntvewfnavaagslgevermvneyatscdpqgetalmiaarGNNLELVKLLQAYETSRQN[Ammonia loss on N]HDGETALMIGAKLDHDEVVECLAAAESNIKlpngdtalhvavkhrsmksigilleflttekNGDHNNALDCAAIAGDEELVDCILTSTKkynkkLLEQAEHKarehshakiasylhaiaakkVSPGSISSYEAPHIHITKlsagcsstkpteekLHVITSSTADIDSNKYEDELRilrneineknkmladkekALEEMAREQSILSNQLSKakeqnkdqsvvrpvrkimggdygasnredggraalanikQNEPFDRDCEGNTPLMLAVEEKqfdrAK…	mgvcpscakdsqcvnyrkqrwkphyifikittsskimtdskpntvewfnavaagslgevermvneyatscdpqgetalmiaarGNNLELVKllqayetsrQNHDGETALMIGAKLDHDEVVE[Sodium on E]CLAAAESNIKlpngdtalhvavkhrsmksigilleflttekNGDHNNALDCAAIAGDEELVDCILTSTKkynkkLLEQAEHKarehshakiasylhaiaakkvspgsissyeaphihitklsagcsstkpteekLHVITSSTADIDSNKYEDELRilrneineknkmladkekALEEMAReqsilsnqlskakEQNKDQSVVRPVRkimggdygasnredggrAALANIKqnepfdrdcegntplmlaveekqfdrAKELLDEQ…
GL50803_137707|GL50803_137708	0	0	0	0	0	0	0	0	0	0	0	0	0	0	0	0	0	0	0	0	379892	509325	NA	500194	363859	510532	290218	149102	535081	NA	NA	NA	1.31852e+07	7.97779e+06	2.17036e+06	3.42275e+06	2.72755e+06	1.42465e+06	1.242e+06	1.43863e+06	mfyavlliglmlemawaaqagdeceevtgsepntcktcsavingkkycsqcndtgnsnsggaptdgvcsadnnecsqkqdgkctqcanksfmykggcykdsqapgntmcetatdgvctqakagyflppdadrDNAHQSVIPCGDVEEVLVGNSHKykgvlhckvcdapkaaasdtnpvpatcttcedgffgptceacqdencatcavtgnnkcskckgtgtktylkvdsgstgtcveasgctaatfpkvdeqqgnkcaacnsvpdggiancatcslltqgsrAAPLVTCLTCEQNKyltpeknacldtcpagmyavsgdsgnvctpchescascstnakTSCTACYPGYVLSKGDDGATGTCIPECTGRYAENCADGQCTAVVGGSKycskckagyapv…	mfyavlliglmlemawaaqagdeceevtgsepntcktcsavingkkycsqcndtgnsnsggaptdgvcsadnnecsqkqdgkctqcanksfmykggcykdsqapgntmcetatdgvctqakagyflppdadrDNAHQSVIPCGDVEEVLVGNSHKykgvlhckvcdapkaaasdtnpvpatcttcedgffgptceacqdencatcavtgnnkcskckgtgtktylkvdsgstgtcveasgctaatfpkvdeqqgnkcaacnsvpdggiancatcslltqgsrAAPLVTCLTCEQNKyltpeknacldtcpagmyavsgdsgnvctpchescascstnakTSCTACYPGYVLSKGDDGATGTCIPECTGRYAENCADGQCTAVVGGSKycskckagyapv…	mfyavlliglmlemawaaqagdeceevtgsepntcktcsavingkkycsqcndtgnsnsggaptdgvcsadnnecsqkqdgkctqcanksfmykggcykdsqapgntmcetatdgvctqakagyflppdadrdnahqsvipcgdveevlvgnshkykgvlhckvcdapkaaasdtnpvpatcttcedgffgptceacqdencatcavtgnnkcskckgtgtktylkvdsgstgtcveasgctaatfpkvdeqqgnkcaacnsvpdggiancatcslltqgsraaplvtcltceqnkyltpeknacldtcpagmyavsgdsgnvctpchescascstnakTSCTACYPGYVLSKGDDGATGTCIPECTGRYAENCADGQCTAVVGGSKycskckagyapv…	mfyavlliglmlemawaaqagdeceevtgsepntcktcsavingkkycsqcndtgnsnsggaptdgvcsadnnecsqkqdgkctqcanksfmykggcykdsqapgntmcetatdgvctqakagyflppdadrDNAHQSVIPCGDVEEVLVGNSHKykgvlhckvcdapkaaasdtnpvpatcttcedgffgptceacqdencatcavtgnnkcskckgtgtktylkvdsgstgtcveasgctaatfpkvdeqqgnkcaacnsvpdggiancatcslltqgsrAAPLVTCLTCEQNKyltpeknacldtcpagmyavsgdsgnvctpchescascstnakTSCTACYPGYVLSKGDDGATGTCIPECTGRYAENCADGQCTAVVGGSKycskckAGYAPV…	mfyavlliglmlemawaaqagdeceevtgsepntcktcsavingkkycsqcndtgnsnsggaptdgvcsadnnecsqkqdgkctqcanksfmykggcykdsqapgntmcetatdgvctqakagyflppdadrDNAHQSVIPCGDVEEVLVGNSHKykgvlhckvcdapkAAASDTNPVPATCTTCEDGFFGPTCEACQDENCATCAVTGNNKcskckgtgtktylkvdsgstgtcveasgctaatfpkvdeqqgnkcaacnsvpdggiancatcslltqgsrAAPLVTCLTCEQNKyltpeknacldtcpagmyavsgdsgnvctpchescascstnakTSCTACYPGYVLSKGDDGATGTCIPECTGRYAENCADGQCTAVVGGSKycskckagyapv…	mfyavlliglmlemawaaqagdeceevtgsepntcktcsavingkkycsqcndtgnsnsggaptdgvcsadnnecsqkqdgkctqcanksfmykggcykdsqapgntmcetatdgvctqakagyflppdadrdnahqsvipcgdveevlvgnshkykgvlhckvcdapkaaasdtnpvpatcttcedgffgptceacqdencatcavtgnnkcskckgtgtktylkvdsgstgtcveasgctaatfpkvdeqqgnkcaacnsvpdggiancatcslltqgsrAAPLVTCLTCEQNKyltpeknacldtcpagmyavsgdsgnvctpchescascstnakTSCTACYPGYVLSKGDDGATGTCIPECTGRYAENCADGQCTAVVGGSKycskckagyapv…	mfyavlliglmlemawaaqagdeceevtgsepntcktcsavingkkycsqcndtgnsnsggaptdgvcsadnnecsqkqdgkctqcanksfmykggcykdsqapgntmcetatdgvctqakagyflppdadrDNAHQSVIPCGDVEEVLVGNSHKykgvlhckvcdapkAAASDTNPVPATCTTCEDGFFGPTCEACQ[Deamidation on Q]DENCATCAVTGNNKcskckgtgtktylkvdsgstgtcveasgctaatfpkvdeqqgnkcaacnsvpdggiancatcslltqgsrAAPLVTCLTCEQNKyltpeknacldtcpagmyavsgdsgnvctpchescascstnakTSCTACYPGYVLSKGDDGATGTCIPECTGRYAENCADGQCTA…	mfyavlliglmlemawaaqagdeceevtgsepntcktcsavingkkycsqcndtgnsnsggaptdgvcsadnnecsqkqdgkctqcanksfmykggcykdsqapgntmcetatdgvctqakagyflppdadrDNAHQSVIPCGDVEEVLVGNSHKykgvlhckvcdapkaaasdtnpvpatcttcedgffgptceacqdencatcavtgnnkcskckgtgtktylkvdsgstgtcveasgctaatfpkvdeqqgnkcaacnsvpdggiancatcslltqgsrAAPLVTCLTCEQNKyltpeknacldtcpagmyavsgdsgnvctpchescascstnakTSCTACYPGYVLSKGDDGATGTCIPECTGRYAENCADGQCTAVVGGSKycskckagyapv…	mfyavlliglmlemawaaqagdeceevtgsepntcktcsavingkkycsqcndtgnsnsggaptdgvcsadnnecsqkqdgkctqcanksfmykggcykdsqapgntmcetatdgvctqakagyflppdadrDNAHQSVIPCGDVEEVLVGNSHKykgvlhckvcdapkaaasdtnpvpatcttcedgffgptceacqdencatcavtgnnkcskckgtgtktylkvdsgstgtcveasgctaatfpkvdeqqgnkcaacnsvpdggiancatcslltqgsraaplvtcltceqnkyltpeknacldtcpagmyavsgdsgnvctpchescascstnakTSCTACYPGYVLSKGDDGATGTCIPECTGRYAENCADGQCTAVVGGSKycskckagyapv…
GL50803_41472	1	1	1	1	1	1	1	1	2	1	1	1	4	4	3	3	8	6	5	5	3.96188e+06	3.33845e+06	2.78463e+06	5.69166e+06	6.55993e+06	5.28466e+06	4.06333e+06	3.07372e+06	1.02927e+07	7.89457e+06	4.29207e+06	4.03092e+06	7.51245e+07	6.85153e+07	2.70332e+07	2.7878e+07	9.87593e+07	7.59164e+07	7.37684e+07	7.51969e+07	mfyavlliglmlemaraaqagdeceevtgsdpntcktcsavingkKYCSQCNDSGSQSAPTDGKctadnnecstknngvctqcahesfmykggcykkatepgntmcetanagvctqakagyfvppgadrDNAHQSVIPCGDVEEVLVGNSHKykgvlhckvcdapkaaasdtnpvpatcttcedgffgptceacqdencatcavtgnnkcskckgtgtktylkvdggstgtcveasgctaatfpkvdeqqgnkcaacnsapdggiancatcslltqgsrATPLVTCLTCEQNKyltpeknacldacpagmyanskVCTPCHESCASCSTNAKTSCTACYPGYVLSKGDDGATGTCIPECTGRYAENCADGQCTAVVGGSKycskckagyapvdgicvst…	mfyavlliglmlemaraaqagdeceevtgsdpntcktcsavingkkycsqcndsgsqsaptdgkctadnnecstknngvctqcahesfmykggcykkatepgntmcetanagvctqakagyfvppgadrDNAHQSVIPCGDVEEVLVGNSHKykgvlhckvcdapkaaasdtnpvpatcttcedgffgptceacqdencatcavtgnnkcskckgtgtktylkvdggstgtcveasgctaatfpkvdeqqgnkcaacnsapdggiancatcslltqgsrATPLVTCLTCEQNKyltpeknacldacpagmyanskVCTPCHESCASCSTNAKTSCTACYPGYVLSKGDDGATGTCIPECTGRYAENCADGQCTAVVGGSKycskckagyapvdgicvst…	mfyavlliglmlemaraaqagdeceevtgsdpntcktcsavingkkycsqcndsgsqsaptdgkctadnnecstknngvctqcahesfmykggcykkatepgntmcetanagvctqakagyfvppgadrdnahqsvipcgdveevlvgnshkykgvlhckvcdapkaaasdtnpvpatcttcedgffgptceacqdencatcavtgnnkcskckgtgtktylkvdggstgtcveasgctaatfpkvdeqqgnkcaacnsapdggiancatcslltqgsrATPLVTCLTCEQNKyltpeknacldacpagmyanskVCTPCHESCASCSTNAKTSCTACYPGYVLSKGDDGATGTCIPECTGRYAENCADGQCTAVVGGSKycskckagyapvdgicvst…	mfyavlliglmlemaraaqagdeceevtgsdpntcktcsavingkKYCSQCNDSGSQSAPTDGKctadnnecstknngvctqcahesfmykggcykkatepgntmcetanagvctqakagyfvppgadrDNAHQSVIPCGDVEEVLVGNSHKykgvlhckvcdapkaaasdtnpvpatcttcedgffgptceacqdencatcavtgnnkcskckgtgtktylkvdggstgtcveasgctaatfpkvdeqqgnkcaacnsapdggiancatcslltqgsrATPLVTCLTCEQNKyltpeknacldacpagmyanskVCTPCHESCASCSTNAKTSCTACYPGYVLSKGDDGATGTCIPECTGRYAENCADGQCTAVVGGSKycskckagyapvdgicvst…	mfyavlliglmlemaraaqagdeceevtgsdpntcktcsavingkKYCSQCNDSGSQSAPTDGKctadnnecstknngvctqcahesfmykggcykkatepgntmcetanagvctqakagyfvppgadrDNAHQSVIPCGDVEEVLVGNSHKykgvlhckvcdapkAAASDTNPVPATCTTCEDGFFGPTCEACQDENCATCAVTGNNKcskckgtgtktylkvdggstgtcveasgctaatfpkvdeqqgnkcaacnsapdggiancatcslltqgsrATPLVTCLTCEQNKyltpekNACLDACPAGMYANSKVCTPCHESCASCSTNAKTSCTACYPGYVLSKGDDGATGTCIPECTGRYAENCADGQCTAVVGGSKycskckagyapvdgicvst…	mfyavlliglmlemaraaqagdeceevtgsdpntcktcsavingkkycsqcndsgsqsaptdgkctadnnecstknngvctqcahesfmykggcykkatepgntmcetanagvctqakagyfvppgadrdnahqsvipcgdveevlvgnshkykgvlhckvcdapkaaasdtnpvpatcttcedgffgptceacqdencatcavtgnnkcskckgtgtktylkvdggstgtcveasgctaatfpkvdeqqgnkcaacnsapdggiancatcslltqgsrATPLVTCLTCEQNKyltpeknacldacpagmyanskVCTPCHESCASCSTNAKTSCTACYPGYVLSKGDDGATGTCIPECTGRYAENCADGQCTAVVGGSKycskckagyapvdgicvst…	mfyavlliglmlemaraaqagdeceevtgsdpntcktcsavingkKYCSQCNDSGSQSAPTDGKctadnnecstkNNGVCTQCAHESFMYKggcykkatepgntmcetanagvctqakagyfvppgadrDNAHQSVIPCGDVEEVLVGNSHKykgvlhckvcdapkAAASDTNPVPATCTTCEDGFFGPTCEACQ[Deamidation on Q]DENCATCAVTGNNKcskckgtgtktylkvdggstgtcveasgctaatfpkvdeqqgnkcaacnsapdggiancatcslltqgsrATPLVTCLTCEQNKyltpekNACLDACPAGMYANSKVCTPCHESCASCSTNAKTSCTACYPGYVLSKGDDGATGTCIPECTGRYAENCADGQCTAVVGGSKy…	mfyavlliglmlemaraaqagdeceevtgsdpntcktcsavingkKYCSQCNDSGSQSAPTDGKctadnnecstknngvctqcahesfmykggcykkatepgntmcetanagvctqakagyfvppgadrDNAHQSVIPCGDVEEVLVGNSHKykgvlhckvcdapkaaasdtnpvpatcttcedgffgptceacqdencatcavtgnnkcskckgtgtktylkvdggstgtcveasgctaatfpkvdeqqgnkcaacnsapdggiancatcslltqgsrATPLVTCLTCEQNKyltpeknacldacpagmyanskvctpchescascstnakTSCTACYPGYVLSKGDDGATGTCIPECTGRYAENCADGQCTAVVGGSKycskckagyapvdgicvst…	mfyavlliglmlemaraaqagdeceevtgsdpntcktcsavingkkYCSQCNDSGSQSAPTDGKctadnnecstknngvctqcahesfmykggcykkatepgntmcetanagvctqakAGYFVPPGADRDNAHQSVIPCGDVEEVLVGNSHKykgvlhckvcdapkaaasdtnpvpatcttcedgffgptceacqdencatcavtgnnkcskckgtgtktylkvdggstgtcveasgctaatfpkvdeqqgnkcaacnsapdggiancatcslltqgsrATPLVTCLTCEQNKyltpekNACLDACPAGMYANSKVCTPCHESCASCSTNAKTSCTACYPGYVLSKGDDGATGTCIPECTGRYAENCADGQCTAVVGGSKycskckagyapvdgicvst…
GL50803_10255	18	17	20	19	15	14	20	15	12	12	11	15	14	12	15	14	19	17	17	18	2.14771e+08	1.79146e+08	181037827	306289601	3.43534e+08	2.49085e+08	1.62175e+08	1.67826e+08	2.36234e+08	2.30363e+08	9.0245e+07	1.00991e+08	2.29003e+08	2.60579e+08	6.35181e+07	1.15854e+08	1.91748e+08	1.66505e+08	2.15395e+08	170433950	[Acetylation on X]-MEDSTNRAEIAQTPDLKsyekfddmnlhpdllfgiftygykIPSAIQSQAIVPIISGKDTIAQAQSGTGKTAAFTIGMLQRidiglkSPQAIILSPTRELALQTLKVVDGIGSRlkVQVAQCIGGTQVDDDIAAAQSCHLIVATPGRLLSLLQKkYVTTSNVKMVVLDEADEMLSRGFTEQIVSIMKfmnadiqivlvsatlppeileltrqfmrDPVSILVKEAELTLDGIRQYVVELQDAWKTEVVEDIYKvlsvqqgvifcnsigrvkelaeklkSAGHTLSCIHSELDQAERnkimgefrsgqtrILIATNIIARGIDVQNVSLVINYDIPREPETYLHRigrsgrfgrkGVAINFVTDKDKQSMQAITDKFNVTT…	[Acetylation on X]-MEDSTNRAEIAQTPDLKsyekfddmnlhpdllfgiftygykIPSAIQSQAIVPIISGKDTIAQAQSGTGKTAAFTIGMLQRidiglkSPQAIILSPTRELALQTLKVVDGIGSRlkVQVAQCIGGTQVDDDIAAAQSCHLIVATPGRLLSLLQKkyvttsnvkMVVLD[Sodium on D]EADEMLSRGFTEQIVSIMKfmnadiqivlvsatlppeileltrqfmrDPVSILVKEAELTLDGIRQYVVELQDAWKTEVVEDIYKvlsvqqgvifcnsigrvkelaeklkSAGHTLSCIHSELDQAERnkimgefrsgqtrILIATNIIARGIDVQNVSLVINYDIPREPETYLHRigrsgrfgrKGVAINFVTDKDKQ…	[Acetylation on X]-MEDSTNRAEIAQTPDLKsyekfddmnlhpdllfgiftygykIPSAIQSQAIVPIISGKDTIAQAQSGTGKTAAFTIGMLQRidiglkSPQAIILSPTRELALQTLKVVDGIGSRlkVQVAQCIGGTQVDDDIAAAQSCHLIVATPGRLLSLLQKkYVTTSNVKMVVLDEADEMLSRGFTEQIVSIMKFMNADIQIVLVSATLPPEILELTRQFMRDPVSILVKEAELTLDGIRQYVVELQDAWKTEVVEDIYKvlsvqqgvifcnsigrvkelaeklkSAGHTLSCIHSELDQAERnkimgefrsgqtriliatniiarGIDVQNVSLVINYDIPREPETYLHRigrsgrfgrkGVAINFVTDKDKQSMQAITDKFNVTT…	[Acetylation on X]-MEDSTNRAEIAQTPDLKsyekFDDMNLHPDLLFGIFTYGYKIPSAIQSQAIVPIISGKDTIAQAQSGTGKTAAFTIGMLQR[Citrullination on R]idiglkSPQAIILSPTRELALQTLKVVDGIGSRlkVQVAQCIGGTQVDDDIAAAQSCHLIVATPGRLLSLLQKkyvttsnvkMVVLDE[Sodium on E]ADEMLSRGFTEQIVSIMKFMNADIQIVLVSATLPPEILELTRQFMRDPVSILVKEAELTLDGIRQYVVELQDAWKTEVVEDIYKvlsvqqgvifcnsigrvkelaeklkSAGHTLSCIHSELDQAERnkimgefrsgqtriliatniiarGIDVQNVSLVINYDIPREPETYLHRig…	[Acetylation on X]-MEDSTNRAEIAQTPDLKsyekfddmnlhpdllfgiftygykIPSAIQSQAIVPIISGKDTIAQAQSGTGKTAAFTIGMLQRidiglkSPQAIILSPTRELALQTLKVVDGIGSRlkVQVAQCIGGTQVDDDIAAAQSCHLIVATPGRLLSLLQKkYVTTSNVKMVVLDEADEMLSRGFTEQIVSIMKfmnadiqivlvsatlppeileltrqfmrDPVSILVKEAELTLDGIRQYVVELQDAWKTEVVEDIYKvlsvqqgvifcnsigrvkelaeklkSAGHTLSCIHSELDQAERnkimgefrsgqtriliatniiargidvqnvslvinydiprEPETYLHRigrsgrfgrkgvainfvtdkdkQSMQAITDKFNVTT…	[Acetylation on X]-MEDSTNRAEIAQTPDLKsyekfddmnlhpdllfgiftygykIPSAIQSQAIVPIISGKDTIAQAQSGTGKTAAFTIGMLQRidiglkSPQAIILSPTRELALQTLKvvdgigsrlkVQVAQCIGGTQVDDDIAAAQSCHLIVATPGRLLSLLQKkyvttsnvkMVVLDEADEMLSRGFTEQIVSIMKfmnadiqivlvsatlppeileltrqfmrDPVSILVKEAELTLDGIRQYVVELQDAWKTEVVEDIYKvlsvqqgvifcnsigrvkelaeklkSAGHTLSCIHSELDQAERnkimgefrsgqtrILIATNIIARgidvqnvslvinydiprEPETYLHRigrsgrfgrK[Hydroxylation on K]GVAIN[…	[Acetylation on X]-MEDSTNRAEIAQTPDLKsyekfddmnlhpdllfgiftygykIPSAIQSQAIVPIISGKDTIAQAQSGTGKTAAFTIGMLQRidiglkSPQAIILSPTRELALQTLKVVDGIGSRlkVQVAQCIGGTQVDDDIAAAQSCHLIVATPGRLLSLLQKkYVTTSNVKMVVLDEADEMLSRGFTEQIVSIMKfmnadiqivlvsatlppeileltrQFMRDPVSILVKEAELTLDGIRQYVVELQDAWKTEVVEDIYKvlsvqqgvifcnsigrvkelaeklkSAGHTLSCIHSELDQAERnkimgefrsgqtrILIATNIIARGIDVQNVSLVINYDIPREPETYLHRigrsgrfgrKGVAINFVTDKDKQSMQAITDKFNVTT…	[Acetylation on X]-MEDSTNRAEIAQTPDLKsyekfddmnlhpdllfgiftygykIPSAIQSQAIVPIISGKDTIAQAQSGTGKTAAFTIGMLQRidiglkSPQAIILSPTRELALQTLKVVDGIGSRlkVQVAQCIGGTQ[Deamidation on Q]VDDDIAAAQSCHLIVATPGRLLSLLQKkyvttsnvkMVVLDEADEMLSRGFTEQIVSIMKfmnadiqivlvsatlppeileltrqfmrDPVSILVKEAELTLDGIRQYVVELQDAWKTEVVEDIYKvlsvqqgvifcnsigrvkelaeklkSAGHTLSCIHSELDQAERnkimgefrsgqtriliatniiargidvqnvslvinydiprEPETYLHRigrsgrfgrKGVAINFVT…	[Acetylation on X]-MEDSTNRAE[Fe[III] on E]IAQTPDLKsyekfddmnlhpdllfgiftygykIPSAIQSQAIVPIISGKDTIAQAQSGTGKTAAFTIGMLQRidiglkSPQAIILSPTRELALQTLKvvdgigsrlkVQVAQCIGGTQVDDDIAAAQSCHLIVATPGRLLSLLQKkyvttsnvkMVVLDEADEMLSRGFTEQIVSIMKfmnadiqivlvsatlppeileltrqfmrDPVSILVKEAELTLDGIRQYVVELQDAWKTEVVEDIYKvlsvqqgvifcnsigrvkelaeklkSAGHTLSCIHSELDQAERnkimgefrsgqtriliatniiargidvqnvslvinydiprepetylhrigrsgrfgrKGVAINFVTDKDK…
GL50803_101291|GL50803_136020|GL50803_136021	0	0	0	0	0	0	0	0	0	0	0	0	0	0	0	0	0	0	0	0	1.37123e+09	1.56729e+09	1297847162	1.94039e+09	1.44486e+09	1.18365e+09	1.21692e+09	1.02566e+09	1.36822e+09	1.38072e+09	6.59318e+08	6.78116e+08	2.04876e+09	2.27807e+09	5.31788e+08	8.57507e+08	1.40528e+09	1.2326e+09	1.32507e+09	1.30746e+09	MREIVHIQAGQCGN[Deamidation on N]QIGAKFWEVISD[Sodium on D][Calcium on D][Potassium on D]EHGVDP[Hydroxylation on P]SGEYRGDSELQIERINVYFN[Deamidation on N][Hydroxylation on N]E[Fe[III] on E]AAGGRyvprAILVD[Fe[III] on D][Calcium on D][Sodium on D]LE[Sodium on E][Potassium on E]PGTMDSVRAGPFGQIFRPDNFVFGQSGAGN[Deamidation on N]NWAKGHYTEGAE[Sodium on E]LVD[Sodium on D]AVLDVVRKESEACDCLQGFQICHSLGGGTGAGMGTLLI…	MRE[Fe[III] on E]IVHIQAGQCGN[Deamidation on N]QIGAKFWEVISDEHGVD[Potassium on D]P[Hydroxylation on P]SGEYRGDSELQIERINVYFN[Deamidation on N][Hydroxylation on N]EAAGGRyvprAILVD[Sodium on D]LE[Sodium on E][Potassium on E]PGTMDSVRAGPFGQIFRPDNFVFGQSGAGN[Deamidation on N]NWAKGHYTEGAE[Sodium on E][Calcium on E][Fe[III] on E]LVDAVLDVVRKESEACDCLQ[Deamidation on Q]GFQICHSLGGGTGAGMGTLLIAKIREEYPDRMMCTFSVVPSPK…	MREIVHIQAGQCGN[Deamidation on N]QIGAKFWEVISD[Sodium on D][Potassium on D]EHGVDP[Hydroxylation on P]SGEYRGD[Fe[III] on D]SELQIERINVYFN[Deamidation on N]EAAGGRyvprAILVD[Calcium on D][Fe[III] on D][Sodium on D]LE[Sodium on E][Calcium on E]PGTMDSVRAGPFGQIFRPDNFVFGQSGAGNNWAKGHYTEGAELVDAVLDVVRKESEACDCLQ[Deamidation on Q]GFQICHSLGGGTGAGMGTLLIAKIREEYPDRMMCTFSVVPSPKVSDTVVEPYN[Deamidation on N]ATLSVHQ[Deam…	MRE[Sodium on E]IVHIQAGQCGN[Deamidation on N]QIGAKFWEVISD[Potassium on D]EHGVDP[Hydroxylation on P]SGEYRGDSELQIERIN[Deamidation on N]VYFN[Deamidation on N][Hydroxylation on N]EAAGGRyvprAILVD[Fe[III] on D][Sodium on D]LE[Sodium on E][Calcium on E]PGTMDSVRAGPFGQIFRPDNFVFGQSGAGN[Deamidation on N]NWAKGHYTE[Fe[III] on E][Sodium on E]GAE[Sodium on E][Calcium on E]LVDAVLDVVRKESEACDCLQGFQICHSLGGGTGAGMGTL…	MREIVHIQAGQCGN[Deamidation on N]QIGAKFWEVISD[Sodium on D]EHGVDP[Hydroxylation on P]SGEYRGDSELQIERINVYFN[Deamidation on N]EAAGGRyvprAILVD[Sodium on D]LE[Sodium on E][Potassium on E]PGTMDSVRagpfgqifrpdnfvfgqsgagnnwakGHYTEGAELVDAVLDVVRkESEACDCLQGFQICHSLGGGTGAGMGTLLIAKIREEYPDRMMCTFSVVPSPKVSDTVVEPYNATLSVHQLVEHADEVFCIDNEALYDICFRtlkltcptygdlnhlvslvmsgctsclrFPGQ[Deamidation on Q]LNADLRKLAVNLIPFPRlhfflvgf…	MREIVHIQAGQCGN[Deamidation on N][Hydroxylation on N]QIGAKFWEVISD[Sodium on D][Potassium on D]EHGVDP[Hydroxylation on P]SGEYRGD[Fe[III] on D]SELQIERINVYFN[Deamidation on N]EAAGGRyvprAILVD[Fe[III] on D][Sodium on D]LE[Sodium on E][Calcium on E]PGTMDSVRAGPFGQ[Deamidation on Q]IFRPDNFVFGQSGAGNNWAKGHYTEGAE[Sodium on E]LVDAVLDVVRKESEACDCLQGFQICHSLGGGTGAGMGTLLIAKIREEYPDRMMCTFSVVPSPKvsdtvvepynatlsvhqlveh…	[Acetylation on X]-MREIVHIQAGQCGN[Deamidation on N]QIGAKFWEVISD[Sodium on D]EHGVDP[Hydroxylation on P]SGEYRGDSELQIERIN[Deamidation on N][Hydroxylation on N]VYFN[Deamidation on N]E[Fe[III] on E]AAGGRyvprAILVD[Calcium on D][Fe[III] on D][Sodium on D]LE[Sodium on E][Calcium on E][Potassium on E]PGTMDSVRAGPFGQIFRPDNFVFGQSGAGN[Deamidation on N]NWAKGHYTE[Sodium on E]GAE[Sodium on E]LVD[Sodium on D]AVLD…	MREIVHIQAGQCGN[Deamidation on N]QIGAKFWEVISD[Sodium on D]EHGVDP[Hydroxylation on P]SGEYRGDSELQIERIN[Deamidation on N]VYFN[Deamidation on N][Hydroxylation on N]E[Fe[III] on E]AAGGRyvprAILVD[Calcium on D][Fe[III] on D][Sodium on D]LE[Sodium on E][Calcium on E]PGTMDSVRAGPFGQIFRPDNFVFGQSGAGN[Deamidation on N]NWAKGHYTEGAELVDAVLDVVRKESEACDCLQGFQICHSLGGGTGAGMGTLLIAKIREEYPDRMMCTFSVVPSPKVSDTVVEPYNATLSVHQL…	mrEIVHIQAGQCGN[Deamidation on N][Ammonia loss on N]QIGAK[Hydroxylation on K]FWEVISDEHGVDP[Hydroxylation on P]SGEYRGDSELQ[Deamidation on Q]IERINVYFN[Hydroxylation on N]EAAGGRyvprAILVDLE[Sodium on E]PGTMDSVRAGPFGQIFRPDNFVFGQSGAGNNWAKGHYTEGAELVDAVLDVVRkESEACDCLQ[Deamidation on Q]GFQICHSLGGGTGAGMGTLLIAKireeypdrMMCTFSVVPSPKVSDTVVEPYN[Deamidation on N]ATLSVHQLVEHADEVFCIDNEALYDICFRtlkltcptygdlnhlvslvmsg…
GL50803_113038	2	2	1	2	2	2	2	2	2	2	1	2	2	2	2	3	3	2	2	2	5.70505e+06	4.78768e+06	1.76649e+06	1.13658e+07	9.96837e+06	6.39922e+06	5.61893e+06	1.38929e+06	1.19293e+07	1.38733e+07	6.00632e+06	3.23407e+06	9.15011e+06	2.21793e+07	6.79129e+06	8.29081e+06	8.96556e+06	5.23254e+06	3.28024e+06	2.29914e+06	mlpvllgllagflsacpegeievdgecypeacvfdgtvcaghgvcmvnycycddgyrLSNAGCTPAECTDSMGLVCGDHGVCKRGPDGFSCACDEGYTSVSPTCAPDECVHDGKicggagacvaedgtpacvcdpfyagtfceecapdavlfedhcvdqrclsenhegdtvecggfgvcffypigiiscicypstvldnykCVPFTCASQPEDRivacsdrgicepdrtcrCDEGFEGDVCQYKIIDCPAGTRyfegqcvtdgcispdghvcgdhgvcannactcnegyelidknvcmpsncivdgevcpygtceregmswtcvcraeyvpyngkcypnscvtdilpngdpkLCSGLGQCDMEARrciclsittgtycqkCSDEALQIGERcvslscis…	mlpvllgllagflsacpegeievdgecypeacvfdgtvcaghgvcmvnycycddgyrLSNAGCTPAECTDSMGLVCGDHGVCKRGPDGFSCACDEGYTSVSPTCAPDECVHDGKicggagacvaedgtpacvcdpfyagtfceecapdavlfedhcvdqrclsenhegdtvecggfgvcffypigiiscicypstvldnykCVPFTCASQPEDRivacsdrgicepdrtcrCDEGFEGDVCQYKiidcpagtryfegqcvtdgcispdghvcgdhgvcannactcnegyelidknvcmpsncivdgevcpygtceregmswtcvcraeyvpyngkcypnscvtdilpngdpkLCSGLGQCDMEARrciclsittgtycqkCSDEALQIGERcvslscis…	mlpvllgllagflsacpegeievdgecypeacvfdgtvcaghgvcmvnycycddgyrLSNAGCTPAECTDSMGLVCGDHGVCKRGPDGFSCACDEGYTSVSPTCAPDECVHDGKicggagacvaedgtpacvcdpfyagtfceecapdavlfedhcvdqrclsenhegdtvecggfgvcffypigiiscicypstvldnykCVPFTCASQPEDRivacsdrgicepdrtcrCDEGFEGDVCQYKIIDCPAGTRyfegqcvtdgcispdghvcgdhgvcannactcnegyelidkNVCMPSNCIVDGEVCPYGTCERegmswtcvcraeyvpyngkcypnscvtdilpngdpklcsglgqcdmearrciclsittgtycqkCSDEALQIGERcvslscis…	mlpvllgllagflsacpegeievdgecypeacvfdgtvcaghgvcmvnycycddgyrLSNAGCTPAECTDSMGLVCGDHGVCKRGPDGFSCACDEGYTSVSPTCAPDECVHDGKicggagacvaedgtpacvcdpfyagtfceecapdavlfedhcvdqrclsenhegdtvecggfgvcffypigiiscicypstvldnykCVPFTCASQPEDRivacsdrGICEPDRtcrCDEGFEGDVCQYKIIDCPAGTRyfegqcvtdgcispdghvcgdhgvcannactcnegyelidkNVCMPSNCIVDGEVCPYGTCERegmswtcvcraeyvpyngkcypnscvtdilpngdpkLCSGLGQCDMEARrciclsittgtycqkCSDEALQIGERcvslscis…	mlpvllgllagflsacpegeievdgecypeacvfdgtvcaghgvcmvnycycddgyrLSNAGCTPAECTDSMGLVCGDHGVCKRGPDGFSCACDEGYTSVSPTCAPDECVHDGKicggagacvaedgtpacvcdpfyagtfceecapdavlfedhcvdqrclsenhegdtvecggfgvcffypigiiscicypstvldnykCVPFTCASQPEDRivacsdrgicepdrtcrCDEGFEGDVCQYKIIDCPAGTRyfegqcvtdgcispdghvcgdhgvcannactcnegyelidkNVCMPSNCIVDGEVCPYGTCEREGMSWTCVCRaeyvpyngkCYPNSCVTDILPNGDPKLCSGLGQCDMEARrciclsittgtycqkCSDEALQIGERcvslscis…	mlpvllgllagflsacpegeievdgecypeacvfdgtvcaghgvcmvnycycddgyrLSNAGCTPAECTDSMGLVCGDHGVCKRGPDGFSCACDEGYTSVSPTCAPDECVHDGKicggagacvaedgtpacvcdpfyagtfceecapdavlfedhcvdqrclsenhegdtvecggfgvcffypigiiscicypstvldnykCVPFTCASQPEDRivacsdrgicepdrtcrCDEGFEGDVCQYKIIDCPAGTRyfegqcvtdgcispdghvcgdhgvcannactcnegyelidknvcmpsncivdgevcpygtcerEGMSWTCVCRaeyvpyngkCYPNSCVTDILPNGDPKLCSGLGQCDMEARrciclsittgtycqkCSDEALQIGERcvslscis…	mlpvllgllagflsacpegeievdgecypeacvfdgtvcaghgvcmvnycycddgyrLSNAGCTPAECTDSMGLVCGDHGVCKRGPDGFSCACDEGYTSVSPTCAPDECVHDGKicggagacvaedgtpacvcdpfyagtfceecapdavlfedhcvdqrclsenhegdtvecggfgvcffypigiiscicypstvldnykCVPFTCASQPEDRivacsdrgicepdrtcrCDEGFEGDVCQYKiidcpagtryfegqcvtdgcispdghvcgdhgvcannactcnegyelidkNVCMPSNCIVDGEVCPYGTCEREGMSWTCVCRaeyvpyngkCYPNSCVTDILPNGDPKLCSGLGQCDMEARrciclsittgtycqkCSDEALQIGERcvslscis…	mlpvllgllagflsacpegeievdgecypeacvfdgtvcaghgvcmvnycycddgyrLSNAGCTPAECTDSMGLVCGDHGVCKRGPDGFSCACDEGYTSVSPTCAPDECVHDGKicggagacvaedgtpacvcdpfyagtfceecapdavlfedhcvdqrclsenhegdtvecggfgvcffypigiiscicypstvldnykCVPFTCASQPEDRivacsdrgicepdrtcrCDEGFEGDVCQYKIIDCPAGTRyfegqcvtdgcispdghvcgdhgvcannactcnegyelidknvcmpsncivdgevcpygtceregmswtcvcraeyvpyngkcypnscvtdilpngdpkLCSGLGQCDMEARrciclsittgtycqkCSDEALQIGERcvslscis…	mlpvllgllagflsacpegeievdgecypeacvfdgtvcaghgvcmvnycycddgyrLSNAGCTPAECTDSMGLVCGDHGVCKRGPDGFSCACDEGYTSVSPTCAPDECVHDGKicggagacvaedgtpacvcdpfyagtfceecapdavlfedhcvdqrclsenhegdtvecggfgvcffypigiiscicypstvldnykCVPFTCASQPEDRivacsdrgicepdrtcrCDEGFEGDVCQYKIIDCPAGTRyfegqcvtdgcispdghvcgdhgvcannactcnegyelidkNVCMPSNCIVDGEVCPYGTCERegmswtcvcraeyvpyngkCYPN[Deamidation on N]SCVTDILPN[Deamidation on N]GDPKLCSGLGQCDME…
GL50803_114815	0	0	1	0	1	0	0	0	0	0	1	0	0	1	1	1	2	0	0	0	6.78905e+06	5.45221e+06	7.63719e+06	9.77302e+06	1.57681e+07	1.08446e+07	6.96475e+06	6.42051e+06	2.46095e+07	2.88764e+07	1.72501e+07	8.82981e+06	4.6943e+07	5.80871e+07	1.53786e+07	2.01243e+07	2.41354e+07	1.27049e+07	2.08748e+07	1.62077e+07	mwcgisltyppnpvlqkqmlpvllgllagflsacpegeievdgecypeacvfdgtvcaghgvcmvnycycddgyrLSNAGCTPAECTDSMGLVCGDHGVCKRGPDGFSCACDEGYTSVSPTCAPDECVHDGKicggagvcvaedgtpacvcdpfyagtfceecapdavlfedhcvdqrclsenhegdtvecggfgvcflypigiiscicypstvldnykCVPFTCASQPEDRivacsdrgicepdrtcrCDEGFEGDVCQYKIIDCPAGTRyfegqcvtdgcispdghvcgdhgvcannactcnegyelidknvcmpsncivdgevcpygtceregmswtcvcraeyvpyngkcypnscvtdilpngdpkLCSGVGQCDMEARrCICLSSHTGTYCQKc…	mwcgisltyppnpvlqkqmlpvllgllagflsacpegeievdgecypeacvfdgtvcaghgvcmvnycycddgyrLSNAGCTPAECTDSMGLVCGDHGVCKRGPDGFSCACDEGYTSVSPTCAPDECVHDGKicggagvcvaedgtpacvcdpfyagtfceecapdavlfedhcvdqrclsenhegdtvecggfgvcflypigiiscicypstvldnykCVPFTCASQPEDRivacsdrgicepdrtcrCDEGFEGDVCQYKiidcpagtryfegqcvtdgcispdghvcgdhgvcannactcnegyelidknvcmpsncivdgevcpygtceregmswtcvcraeyvpyngkcypnscvtdilpngdpkLCSGVGQCDMEARrCICLSSHTGTYCQKc…	mwcgisltyppnpvlqkqmlpvllgllagflsacpegeievdgecypeacvfdgtvcaghgvcmvnycycddgyrLSNAGCTPAECTDSMGLVCGDHGVCKRGPDGFSCACDEGYTSVSPTCAPDECVHDGKicggagvcvaedgtpacvcdpfyagtfceecapdavlfedhcvdqrclsenhegdtvecggfgvcflypigiiscicypstvldnykCVPFTCASQPEDRivacsdrgicepdrtcrCDEGFEGDVCQYKIIDCPAGTRyfegqcvtdgcispdghvcgdhgvcannactcnegyelidkNVCMPSNCIVDGEVCPYGTCERegmswtcvcraeyvpyngkcypnscvtdilpngdpkLCSGVGQCDMEARrciclsshtgtycqkc…	mwcgisltyppnpvlqkqmlpvllgllagflsacpegeievdgecypeacvfdgtvcaghgvcmvnycycddgyrLSNAGCTPAECTDSMGLVCGDHGVCKRGPDGFSCACDEGYTSVSPTCAPDECVHDGKicggagvcvaedgtpacvcdpfyagtfceecapdavlfedhcvdqrclsenhegdtvecggfgvcflypigiiscicypstvldnykCVPFTCASQPEDRivacsdrGICEPDRtcrCDEGFEGDVCQYKIIDCPAGTRyfegqcvtdgcispdghvcgdhgvcannactcnegyelidkNVCMPSNCIVDGEVCPYGTCERegmswtcvcraeyvpyngkcypnscvtdilpngdpkLCSGVGQCDMEARrciclsshtgtycqkc…	mwcgisltyppnpvlqkqmlpvllgllagflsacpegeievdgecypeacvfdgtvcaghgvcmvnycycddgyrLSNAGCTPAECTDSMGLVCGDHGVCKRGPDGFSCACDEGYTSVSPTCAPDECVHDGKicggagvcvaedgtpacvcdpfyagtfceecapdavlfedhcvdqrclsenhegdtvecggfgvcflypigiiscicypstvldnykCVPFTCASQPEDRivacsdrgicepdrtcrCDEGFEGDVCQYKIIDCPAGTRyfegqcvtdgcispdghvcgdhgvcannactcnegyelidkNVCMPSNCIVDGEVCPYGTCEREGMSWTCVCRaeyvpyngkCYPNSCVTDILPNGDPKLCSGVGQCDMEARrciclsshtgtycqkC…	mwcgisltyppnpvlqkqmlpvllgllagflsacpegeievdgecypeacvfdgtvcaghgvcmvnycycddgyrLSNAGCTPAECTDSMGLVCGDHGVCKRGPDGFSCACDEGYTSVSPTCAPDECVHDGKicggagvcvaedgtpacvcdpfyagtfceecapdavlfedhcvdqrclsenhegdtvecggfgvcflypigiiscicypstvldnykCVPFTCASQPEDRivacsdrgicepdrtcrCDEGFEGDVCQYKIIDCPAGTRyfegqcvtdgcispdghvcgdhgvcannactcnegyelidknvcmpsncivdgevcpygtcerEGMSWTCVCRaeyvpyngkCYPNSCVTDILPNGDPKLCSGVGQCDMEARrciclsshtgtycqkC…	mwcgisltyppnpvlqkqmlpvllgllagflsacpegeievdgecypeacvfdgtvcaghgvcmvnycycddgyrLSNAGCTPAECTDSMGLVCGDHGVCKRGPDGFSCACDEGYTSVSPTCAPDECVHDGKicggagvcvaedgtpacvcdpfyagtfceecapdavlfedhcvdqrclsenhegdtvecggfgvcflypigiiscicypstvldnykCVPFTCASQPEDRivacsdrgicepdrtcrCDEGFEGDVCQYKiidcpagtryfegqcvtdgcispdghvcgdhgvcannactcnegyelidkNVCMPSNCIVDGEVCPYGTCEREGMSWTCVCRaeyvpyngkCYPNSCVTDILPNGDPKLCSGVGQCDMEARrciclsshtgtycqkc…	mwcgisltyppnpvlqkqmlpvllgllagflsacpegeievdgecypeacvfdgtvcaghgvcmvnycycddgyrLSNAGCTPAECTDSMGLVCGDHGVCKRGPDGFSCACDEGYTSVSPTCAPDECVHDGKicggagvcvaedgtpacvcdpfyagtfceecapdavlfedhcvdqrclsenhegdtvecggfgvcflypigiiscicypstvldnykCVPFTCASQPEDRivacsdrgicepdrtcrCDEGFEGDVCQYKIIDCPAGTRyfegqcvtdgcispdghvcgdhgvcannactcnegyelidknvcmpsncivdgevcpygtceregmswtcvcraeyvpyngkcypnscvtdilpngdpkLCSGVGQCDMEARrciclsshtgtycqkC…	mwcgisltyppnpvlqkqmlpvllgllagflsacpegeievdgecypeacvfdgtvcaghgvcmvnycycddgyrLSNAGCTPAECTDSMGLVCGDHGVCKRGPDGFSCACDEGYTSVSPTCAPDECVHDGKicggagvcvaedgtpacvcdpfyagtfceecapdavlfedhcvdqrclsenhegdtvecggfgvcflypigiiscicypstvldnykCVPFTCASQPEDRivacsdrgicepdrtcrCDEGFEGDVCQYKIIDCPAGTRyfegqcvtdgcispdghvcgdhgvcannactcnegyelidkNVCMPSNCIVDGEVCPYGTCERegmswtcvcraeyvpyngkCYPN[Deamidation on N]SCVTDILPN[Deamidation on…
GL50803_8687	5	4	4	1	5	5	4	3	6	6	4	3	5	6	3	3	4	6	4	4	1.59038e+07	1.13043e+07	1.59189e+07	2.15786e+07	1.44801e+07	2.49691e+07	1.57916e+07	1.51279e+07	8.98107e+07	5.4455e+07	3.49946e+07	2.54593e+07	4.92456e+07	5.82734e+07	1.52333e+07	2.06982e+07	2.6154e+07	2.06542e+07	2.88386e+07	2.6929e+07	mirllfllislhslecppdtteyenscipssclfngticgghgtcddygvcncdekYSPTHSGCQPAACVDGTILCN[Deamidation on N]GHGECReqpngrykcecdpgyelynsvyycmpeicitgtwlcngrGICIVDSEEGPHCQCDDTSEGDQCEICAKrgvlvgdnciydecvttypdgtqdecggagicmsynwsylcrcdpldaitlgpftcvsnncisdnlsegvcnrhgyckrdkCVCDDGYDGKLCEITTVGCEEDETLVGGTCYPTKCLTDSTGPTVILCNNVGTCNFRrkeckCPTEYSGEQCEDCSPGATRVDGACIDNACITDESDGGVSVCNGHGSCVKgesgsvscrcdrgyrNVNTLTCASKDCVSLASVLCSHHG…	mirllfllislhslecppdtteyenscipssclfngticgghgtcddygvcncdekYSPTHSGCQPAACVDGTILCN[Deamidation on N]GHGECReqpngrykcecdpgyelynsvyycmpeicitgtwlcngrGICIVDSEEGPHCQCDDTSEGDQCEICAKrgvlvgdnciydecvttypdgtqdecggagicmsynwsylcrcdpldaitlgpftcvsnncisdnlsegvcnrhgyckrdkCVCDDGYDGKLCEITTVGCEEDETLVGGTCYPTKCLTDSTGPTVILCNNVGTCNFRrkeckCPTEYSGEQCEDCSPGATRVDGACIDN[Deamidation on N]ACITDESDGGVSVCNGHGSCVKgesgsvscrcdrgyrNVNTLT…	mirllfllislhslecppdtteyenscipssclfngticgghgtcddygvcncdekYSPTHSGCQPAACVDGTILCN[Deamidation on N]GHGECReqpngrykcecdpgyelynsvyycmpeicitgtwlcngrGICIVDSEEGPHCQCDDTSEGDQCEICAKrgvlvgdnciydecvttypdgtqdecggagicmsynwsylcrCDPLDAITLGPFTCVSNNCISDNLSEGVCNRhgyckrdkCVCDDGYDGKLCEITTVGCEEDETLVGGTCYPTKCLTDSTGPTVILCNNVGTCNFRrkeckCPTEYSGEQCEDCSPGATRVDGACIDN[Deamidation on N]ACITDESDGGVSVCN[Deamidation on N]GHGSCVKges…	mirllfllislhslecppdtteyenscipssclfngticgghgtcddygvcncdekYSPTHSGCQPAACVDGTILCN[Deamidation on N]GHGECReqpngrykcecdpgyelynsvyycmpeicitgtwlcngrGICIVDSEEGPHCQCDDTSEGDQCEICAKrgvlvgdnciydecvttypdgtqdecggagicmsynwsylcrCDPLDAITLGPFTCVSNNCISDNLSEGVCNRhgyckrdkcvcddgydgklceittvgceedetlvggtcyptkCLTDSTGPTVILCNNVGTCNFRrkeckCPTEYSGEQCEDCSPGATRVDGACIDN[Deamidation on N]ACITDESDGGVSVCN[Deamidation on N]GHGSCVKges…	mirllfllislhslecppdtteyenscipssclfngticgghgtcddygvcncdekYSPTHSGCQPAACVDGTILCN[Deamidation on N]GHGECReqpngrykcecdpgyelynsvyycmpeicitgtwlcngrGICIVDSEEGPHCQCDDTSEGDQCEICAKrgvlvgdnciydecvttypdgtqdecggagicmsynwsylcrcdpldaitlgpftcvsnncisdnlsegvcnrhgyckrdkCVCDDGYDGKLCEITTVGCEEDETLVGGTCYPTKCLTDSTGPTVILCNNVGTCNFRrkeckCPTEYSGE[Sodium on E]QCEDCSPGATRVDGACIDN[Deamidation on N]ACITDESDGGVSVCN[Deamidation on…	mirllfllislhslecppdtteyenscipssclfngticgghgtcddygvcncdekYSPTHSGCQPAACVDGTILCN[Deamidation on N]GHGECReqpngrykcecdpgyelynsvyycmpeicitgtwlcngrGICIVDSEEGPHCQCDDTSEGDQCEICAKrgvlvgdnciydecvttypdgtqdecggagicmsynwsylcrcdpldaitlgpftcvsnncisdnlsegvcnrhgyckrdkCVCDDGYDGKLCEITTVGCEEDETLVGGTCYPTKCLTDSTGPTVILCNNVGTCNFRrkeckCPTEYSGEQCEDCSPGATRVDGACIDN[Deamidation on N]ACITDESDGGVSVCN[Deamidation on N]GHGSCVKges…	mirllfllislhslecppdtteyenscipssclfngticgghgtcddygvcncdekYSPTHSGCQPAACVDGTILCN[Deamidation on N]GHGECReqpngrykcecdpgyelynsvyycmpeicitgtwlcngrGICIVDSEEGPHCQCDDTSEGDQCEICAKrgvlvgdnciydecvttypdgtqdecggagicmsynwsylcrCDPLDAITLGPFTCVSNNCISDNLSEGVCNRhgyckrdkCVCDDGYDGKLCEITTVGCEEDETLVGGTCYPTKCLTDSTGPTVILCNNVGTCNFRrkeckCPTEYSGEQCEDCSPGATRVDGACIDNACITDESDGGVSVCN[Deamidation on N]GHGSCVKgesgsvscrcdrgyrNVNTLT…	mirllfllislhslecppdtteyenscipssclfngticgghgtcddygvcncdekYSPTHSGCQPAACVDGTILCN[Deamidation on N]GHGECReqpngrykcecdpgyelynsvyycmpeicitgtwlcngrGICIVDSEEGPHCQCDDTSEGDQCEICAKrgvlvgdnciydecvttypdgtqdecggagicmsynwsylcrcdpldaitlgpftcvsnncisdnlsegvcnrhgyckrdkCVCDDGYDGKLCEITTVGCEEDETLVGGTCYPTKcltdstgptvilcnnvgtcnfrrkeckCPTEYSGEQCEDCSPGATRVDGACIDN[Deamidation on N]ACITDESDGGVSVCN[Deamidation on N]GHGSCVKges…	mirllfllislhslecppdtteyenscipssclfngticgghgtcddygvcncdekYSPTHSGCQPAACVDGTILCN[Deamidation on N]GHGECReqpngrykcecdpgyelynsvyycmpeicitgtwlcngrGICIVDSEEGPHCQCDDTSEGDQCEICAKrgvlvgdnciydecvttypdgtqdecggagicmsynwsylcrCDPLDAITLGPFTCVSNNCISDNLSEGVCNRhgyckrdkCVCDDGYDGKLCEITTVGCEEDETLVGGTCYPTKCLTDSTGPTVILCNNVGTCNFRrkeckCPTEYSGEQCEDCSPGATRVDGACIDN[Deamidation on N]ACITDESDGGVSVCN[Deamidation on N]GHGSCVKges…
GL50803_13194	8	7	7	7	7	8	7	10	1	0	2	1	3	4	5	5	3	4	5	6	887919602	1.10015e+09	1.29318e+09	1.44474e+09	2.52494e+09	1.34417e+09	6.45004e+08	1.06012e+09	3.5411e+07	6.03097e+07	1.73941e+07	7.23954e+06	4.96846e+08	3.77269e+08	1.53942e+08	1.72699e+08	4.34444e+08	2.15071e+08	2.6033e+08	2.65562e+08	mfekiifgiailqvvwaattcteassdpqtgqcatgkcdvwiggsnfcsqcstaaehlingkcvpegedtegkctakndgtcesckAGFFLHRGGCYEMGSD[Sodium on D]IGLLVCN[Deamidation on N]DRTATADKDGICIACHDGYFKNPASDADKTKES[HexNAc on S]CIACN[HexNAc on Nxt]NT[HexNAc on T]AGVDHNKGVQN[Deamidation on N]CATCD[Sodium on D]APKTPGQSSAE[Sodium on E][Fe[III] on E]Q[Deamidation on Q]TATCKSCVD[Sodium on D][Fe[III] on D]GYYGTTSCQ[Deamidation on Q]QCHADCRtctg…	mfekiifgiailqvvwaattcteassdpqtgqcatgkcdvwiggsnfcsqcstaaehlingkcvpegedtegkctakndgtcesckAGFFLHRGGCYEMGSD[Sodium on D]IGLLVCN[Deamidation on N]DRTATADKDGICIACHDGYFKNPASDADKTKES[HexNAc on S]CIACN[HexNAc on Nxt]NT[HexNAc on T]AGVDHNKGVQN[Deamidation on N]CATCD[Sodium on D]APKTP[Hydroxylation on P]GQSSAE[Sodium on E][Fe[III] on E]QTATCKSCVD[Sodium on D][Fe[III] on D]GYYGTTSCQQCHADCRtctgngedkctsckdtgkqy…	mfekiifgiailqvvwaattcteassdpqtgqcatgkcdvwiggsnfcsqcstaaehlingkcvpegedtegkctakndgtcesckAGFFLHRGGCYEMGSD[Sodium on D]IGLLVCN[Deamidation on N]DRTATADKDGICIACHDGYFK[Hydroxylation on K]NPASDADKTK[Malonylation on K]ESCIACNNTAGVDHNKGVQ[Deamidation on Q]N[Deamidation on N]CATCDAPKTPGQSSAE[Sodium on E][Fe[III] on E]QTATCK[Hydroxylation on K]SCVD[Sodium on D]GYYGTTSCQQCHADCRTCTGN[Ammonia loss on N]GEDKCTS…	mfekiifgiailqvvwaattcteassdpqtgqcatgkcdvwiggsnfcsqcstaaehlingkcvpegedtegkctakndgtcesckAGFFLHRGGCYEMGSDIGLLVCN[Deamidation on N]DRTATADKDGICIACHDGYFKnpasdadkTK[Malonylation on K]ESCIACNNTAGVDHNKGVQN[Deamidation on N][Hydroxylation on N]CATCD[Sodium on D]AP[Hydroxylation on P]K[Hydroxylation on K]TPGQSSAE[Sodium on E][Fe[III] on E]QTATCK[Hydroxylation on K]SCVDGYYGTTSCQQCHADCRTCTGN[Ammonia loss on …	mfekiifgiailqvvwaattcteassdpqtgqcatgkcdvwiggsnfcsqcstaaehlingkcvpegedtegkctakndgtcesckAGFFLHRGGCYEMGSD[Sodium on D]IGLLVCN[Deamidation on N]DRTATADKDGICIACHDGYFK[Hydroxylation on K]NPASDADKTKES[HexNAc on S]CIACN[HexNAc on Nxt]NT[HexNAc on T]AGVDHNKGVQN[Deamidation on N]CATCD[Sodium on D]APKTP[Hydroxylation on P]GQ[Deamidation on Q]SSAE[Sodium on E][Fe[III] on E]QTATCKSCVD[Fe[III] on D]GYYGTTSCQQC…	mfekiifgiailqvvwaattcteassdpqtgqcatgkcdvwiggsnfcsqcstaaehlingkcvpegedtegkctakndgtcesckAGFFLHRGGCYEMGSD[Sodium on D][Calcium on D]IGLLVCN[Deamidation on N]DRTATADKDGICIACHDGYFK[Hydroxylation on K]NPASDADKtkES[HexNAc on S]CIACN[HexNAc on Nxt]NT[HexNAc on T]AGVDHNKGVQ[Deamidation on Q]N[Deamidation on N]CATCD[Sodium on D]AP[Hydroxylation on P]K[Hydroxylation on K]TPGQSSAE[Sodium on E][Fe[III] on E]Q…	mfekiifgiailqvvwaattcteassdpqtgqcatgkcdvwiggsnfcsqcstaaehlingkcvpegedtegkctakndgtcesckAGFFLHRGGCYEMGSD[Sodium on D]IGLLVCN[Deamidation on N]DRTATADKDGICIACHDGYFKNPASDADKTK[Malonylation on K]ESCIACNNTAGVDHNKGVQN[Deamidation on N]CATCD[Sodium on D]APKTP[Hydroxylation on P]GQ[Deamidation on Q]SSAE[Sodium on E][Fe[III] on E]QTATCK[Hydroxylation on K]SCVD[Calcium on D][Fe[III] on D]GYYGTTSCQQCHADCRTCT…	mfekiifgiailqvvwaattcteassdpqtgqcatgkcdvwiggsnfcsqcstaaehlingkcvpegedtegkctakndgtcesckAGFFLHRGGCYEMGSD[Sodium on D]IGLLVCN[Deamidation on N]DRTATADKDGICIACHDGYFK[Hydroxylation on K]NPASDADKTK[Malonylation on K]ESCIACNNTAGVDHNKGVQ[Deamidation on Q]N[Deamidation on N][Hydroxylation on N]CATCD[Sodium on D]AP[Hydroxylation on P]K[Hydroxylation on K]TPGQ[Deamidation on Q]SSAE[Sodium on E][Fe[III] on E…	mfekiifgiailqvvwaattcteassdpqtgqcatgkcdvwiggsnfcsqcstaaehlingkcvpegedtegkctakndgtcesckAGFFLHRggcyemgsdigllvcndrTATADKDGICIACHDGYFKnpasdadktkES[HexNAc on S]CIACN[HexNAc on Nxt]NTAGVDHNKGVQN[Deamidation on N]CATCDAPKTPGQSSAEQTATCKSCVDGYYGTTSCQQCHADCRtctgngedkctsckdtgkqyfkEGANSDGTGTCVDEN[Deamidation on N]GCGNTHFPIAEDKKchlcgsvseggvadcktcsktgdsvkcltcegtkkpneagtgcfvcpmehcekcskDNVCEACGSEKKLSPLGDACLDACPA…
GL50803_16453	13	13	12	12	11	11	12	12	10	11	11	11	12	11	10	11	12	11	10	11	684238582	7.64291e+08	516889095	1.03983e+09	6.37225e+08	6.29863e+08	575264808	489175845	7.76572e+08	6.43858e+08	2.92843e+08	2.77851e+08	5.84399e+08	7.3143e+08	1.98615e+08	2.97269e+08	6.48968e+08	6.09158e+08	5.9459e+08	578048141	msagktvvialggnamlqakekgdydtqrKNVEIAASEIYKihkAGYKVVLTSGN[Deamidation on N][Ammonia loss on N]GPQVGAIKlqnqaaagvspemplhvcgamsqgfigymmsqamdnvfcannepancvtcvtqtlvdpkDQAFTNPTKPVGRFYTEQEAKDLMAANPGKilredagrgwrVVVPSPRPLEIVEYGVIKTLID[Sodium on D]NNVLVICTN[Deamidation on N]GGGIPCKRenkVISGVDAVIDKDLATSLLAKtlnsdylmiltdvlnacinykkpderkleeikLSEILALEKDGHFAAGSMGPKvrAAIEFTQATGKMSIITSLSTAVD[Sodium on D]ALN[Deamidation…	msagktvvialggnamlqakEKGDYDTQRKNVEIAASEIYKihkagykVVLTSGN[Deamidation on N][Ammonia loss on N]GPQ[Deamidation on Q]VGAIKlqnqaaagvspemplhvcgamsqgfigymmsqamdnvfcannepancvtcvtqtlvdpkDQAFTNPTKPVGRFYTEQEAKDLMAANPGKilredagrgwrVVVPSPRPLEIVEYGVIKTLID[Sodium on D]NNVLVICTN[Deamidation on N]GGGIPCKRenkVISGVD[Calcium on D]AVIDKDLATSLLAKTLN[Deamidation on N]SDYLMILTDVLNACINYKkpderkleeikLSEILALEKDGHFAAGSMGPKvrA…	msagktvvialggnamlqakekgdydtqrKNVEIAASEIYKihkAGYKVVLTSGN[Deamidation on N][Ammonia loss on N]GPQVGAIKlqnqaaagvspemplhvcgamsqgfigymmsqamdnvfcannepancvtcvtqtlvdpkDQAFTNPTKPVGRFYTEQEAKDLMAANPGKilredagrgwrVVVPSPRPLEIVEYGVIKTLID[Sodium on D]NNVLVICTN[Deamidation on N]GGGIPCKRenkVISGVD[Calcium on D]AVIDKDLATSLLAKTLNSDYLMILTDVLNACINYKkpderkleeikLSEILALEKDGHFAAGSMGPKvrAAIEFTQATGKMSIITSLSTAVD[Sodium on D]A…	msagktvvialggnamlqakekgdydtqrKNVEIAASEIYKihkagykVVLTSGN[Deamidation on N][Ammonia loss on N]GPQVGAIKlqnqaaagvspemplhvcgamsqgfigymmsqamdnvfcannepancvtcvtqtlvdpkDQAFTNPTKPVGRFYTEQEAKDLMAANPGKilredagrgwrVVVPSPRPLEIVEYGVIKTLID[Sodium on D]N[Deamidation on N]NVLVICTN[Deamidation on N]GGGIPCKRenkVISGVD[Calcium on D]AVID[Fe[III] on D]KD[Calcium on D]LATSLLAKTLNSD[Sodium on D]YLMILTDVLNACINYKkpderkleeikL…	msagktvvialggnamlqakekgdydtqrKNVEIAASEIYKihkagykVVLTSGN[Deamidation on N][Ammonia loss on N]GPQVGAIKlqnqaaagvspemplhvcgamsqgfigymmsqamdnvfcannepancvtcvtqtlvdpkDQAFTNPTKPVGRFYTEQEAKDLMAANPGKilredagrgwrVVVPSPRPLEIVEYGVIKTLID[Sodium on D]NNVLVICTN[Deamidation on N]GGGIPCKRenkVISGVDAVIDKDLATSLLAKtlnsdylmiltdvlnacinykkpderkleeikLSEILALEKDGHFAAGSMGPKvrAAIEFTQATGKmsiitslstavdalngkcgtriikd	msagktvvialggnamlqakekgdydtqrKNVEIAASEIYKihkagykVVLTSGN[Deamidation on N][Ammonia loss on N]GPQVGAIKlqnqaaagvspemplhvcgamsqgfigymmsqamdnvfcannepancvtcvtqtlvdpkDQAFTNPTKPVGRFYTEQEAKDLMAANPGKilredagrgwrVVVPSPRPLEIVEYGVIKTLID[Sodium on D]NNVLVICTN[Deamidation on N]GGGIPCKRenkVISGVD[Calcium on D]AVIDKDLATSLLAKtlnsdylmiltdvlnacinykkpderkleeikLSEILALEKDGHFAAGSMGPKvrAAIEFTQATGKMSIITSLSTAVDALN[Deamidatio…	msagktvvialggnamlqakekgdydtqrKNVEIAASEIYKihkagykVVLTSGN[Deamidation on N][Ammonia loss on N]GPQVGAIKlqnqaaagvspemplhvcgamsqgfigymmsqamdnvfcannepancvtcvtqtlvdpkD[Sodium on D]QAFTNPTKPVGRFYTEQEAKDLMAANPGKilredagrgwrVVVPSPRPLEIVEYGVIKTLID[Sodium on D]NNVLVICTN[Deamidation on N]GGGIPCKRenkVISGVD[Calcium on D][Potassium on D]AVIDKDLATSLLAKTLNSDYLMILTDVLNACINYKkpderkleeikLSEILALEKDGHFAAGSMGPKvrAAIEFTQA…	msagktvvialggnamlqakEKGDYDTQRKNVEIAASEIYKihkagykVVLTSGN[Deamidation on N][Ammonia loss on N]GPQ[Deamidation on Q]VGAIKlqnqaaagvspemplhvcgamsqgfigymmsqamdnvfcannepancvtcvtqtlvdpkDQAFTNPTKPVGRFYTEQEAKDLMAANPGKilredagrgwrVVVPSPRPLEIVEYGVIKTLID[Sodium on D]NNVLVICTN[Deamidation on N]GGGIPCKRenkVISGVDAVIDKDLATSLLAKtlnsdylmiltdvlnacinykkpderkleeikLSEILALEKDGHFAAGSMGPKvrAAIEFTQATGKMSIITSLSTAVDALN[Deamid…	msagktvvialggnamlqakekgdydtqrKNVEIAASEIYKihkagykVVLTSGN[Deamidation on N]GPQVGAIKlqnqaaagvspemplhvcgamsqgfigymmsqamdnvfcannepancvtcvtqtlvdpkDQAFTNPTKPVGRFYTEQEAKDLMAANPGKilredagrgwrVVVPSPRPLEIVEYGVIKTLIDNNVLVICTN[Deamidation on N]GGGIPCKRenkVISGVD[Calcium on D]AVIDKDLATSLLAKtlnsdylmiltdvlnacinykkpderkleeikLSEILALEKDGHFAAGSMGPKvrAAIEFTQATGKmsiitslstavdalngkcgtriikd
GL50803_9909	28	31	23	32	23	25	28	24	25	23	19	23	26	26	21	27	28	29	27	27	2.05105e+08	1.87443e+08	148572261	2.889e+08	2.05893e+08	1.56534e+08	1.34384e+08	1.18321e+08	1.73061e+08	1.44623e+08	6.06643e+07	5.90762e+07	2.38691e+08	2.84155e+08	4.23498e+07	1.26325e+08	2.02342e+08	2.31616e+08	2.51414e+08	2.15671e+08	mstrRVYFFGETPE[Sodium on E]NQPANSELCRkvlggkGISLAAMIKlgmpvplgftitcqtcveyqkTASWPEGLKEEVASNLKlleekmgkTFGDNTNPLLVSVRSGAAVSMPGMMD[Sodium on D]TILNLGLN[Deamidation on N]DESVKGLAAVTGNARFAYDSYRrfmqmfgdvclgidhdkfehaldavktrygrKTDPELTADELEEVCEAYRKICVAATGKTFPQCPHEQLELAINAVFRswtnpraqayrtlnkLD[Fe[II] on D]HNMGTAVNVQSMVFGNTGDDSGTGVGFTRcpktgekfsylygeflqnaqgedvvagirtpvnlkEMPTINASWKACYDELSLIYAKlegyyndmvdleftvengkL…	mstrRVYFFGETPE[Sodium on E]NQPAN[Deamidation on N]SELCRkvlggkGISLAAMIKlgmpvplgftitcqtcveyqkTASWPEGLKEEVASNLKlleekmgkTFGD[Sodium on D]NTNPLLVSVRSGAAVSMPGMMD[Sodium on D]TILNLGLN[Deamidation on N]DESVKGLAAVTGNARFAYDSYRrfmqmfgdvclgidhdkfehaldavktrygrKTDPELTADELEEVCEAYRKICVAATGKTFPQCPHEQLELAINAVFRswtnpraqayrtlnkLDHNMGTAVNVQSMVFGNTGDDSGTGVGFTRcpktgekFSYLYGEFLQNAQGEDVVAGIRtpvnlkEMPTINASWKACYDELSLIYAKle…	mstrRVYFFGETPE[Sodium on E]NQPAN[Deamidation on N]SELCRkvlggkGISLAAMIKlgmpvplgftitcqtcveyqkTASWPEGLKEEVASNLKlleekmgkTFGDNTNPLLVSVRSGAAVSMPGMMDTILNLGLNDESVKGLAAVTGNARfaydsyrrfmqmfgdvclgidhdkfehaldavktrygrKTDPELTAD[Sodium on D]ELE[Potassium on E]EVCEAYRkICVAATGKtfpqcpheqlelainavfrswtnpraqayrtlnkLDHNMGTAVNVQSMVFGNTGDDSGTGVGFTRcpktgekfsylygeflqnaqgedvvagirtpvnlkEMPTINASWKACYDELSLIYAKlegyyndmvdleftven…	mstrRVYFFGETPE[Sodium on E]NQPAN[Deamidation on N]SELCRkvlggkGISLAAMIKlgmpvplgftitcqtcveyqkTASWPEGLKEEVASNLKlleekmgkTFGD[Sodium on D]NTNPLLVSVRSGAAVSMPGMMD[Sodium on D][Calcium on D]TILNLGLN[Deamidation on N]DESVKGLAAVTGNARFAYDSYRrFMQMFGDVCLGIDHDKFEHALDAVKtrygrKTDPELTADE[Sodium on E]LEEVCEAYRKICVAATGKTFPQCPHEQLELAINAVFRswtnpraqayrtlnkLDHNMGTAVNVQSMVFGNTGDDSGTGVGFTRcpktgekFSYLYGE[Sodium on E]FLQNA…	mstrRVYFFGETPE[Sodium on E]NQPAN[Deamidation on N]SELCRkvlggkGISLAAMIKlgmpvplgftitcqtcveyqkTASWPEGLKEEVASNLKlleekmgkTFGDNTNPLLVSVRSGAAVSMPGMMDTILNLGLNDESVKGLAAVTGNARfaydsyrrfmqmfgdvclgidhdkfehaldavktrygrKTDPELTAD[Sodium on D]ELE[Calcium on E]EVCEAYRKICVAATGKtfpqcpheqlelainavfrswtnpraqayrtlnkldhnmgtavnvqsmvfgntgddsgtgvgftrcpktgekfsylygeflqnaqgedvvagirtpvnlkEMPTINASWKACYDELSLIYAKlegyyndmvdleftvengk…	mstrRVYFFGETPE[Sodium on E]NQPANSELCRkvlggkGISLAAMIKlgmpvplgftitcqtcveyqkTASWPEGLKEEVASNLKlleekmgkTFGDNTNPLLVSVRSGAAVSMPGMMDTILNLGLNDESVKGLAAVTGNARFAYDSYRrfmqmfgdvclgidhdkfehaldavktrygrKTDPELTADELE[Potassium on E]EVCEAYRkICVAATGKtfpqcpheqlelainavfrswtnpraqayrtlnkLDHNMGTAVNVQ[Deamidation on Q]SMVFGNTGDDSGTGVGFTRcpktgekfsylygeflqnaqgedvvagirtpvnlkEMPTINASWKACYDELSLIYAKlegyyndmvdleftvengkLWMLQARagkr…	mstrRVYFFGETPE[Sodium on E]NQPAN[Deamidation on N]SELCRkvlggkGISLAAMIKlgmpvplgftitcqtcveyqkTASWPEGLKEEVASNLKlleekmgkTFGD[Sodium on D]NTNPLLVSVRSGAAVSMPGMMDTILNLGLN[Deamidation on N]DESVKGLAAVTGNARfaydsyrrfmqmfgdvclgidhdkfehaldavktrygrKTDPELTAD[Sodium on D]E[Sodium on E]LEEVCEAYRKICVAATGKtfpqcpheqlelainavfrswtnpraqayrtlnkLDHNMGTAVNVQ[Deamidation on Q]SMVFGNTGD[Potassium on D]DSGTGVGFTRcpktgekfsyly…	mstrRVYFFGETPE[Sodium on E]NQPAN[Deamidation on N]SELCRkvlggkGISLAAMIKlgmpvplgftitcqtcveyqkTASWPEGLKEEVASNLKlleekmgkTFGDNTNPLLVSVRSGAAVSMPGMMDTILNLGLNDESVKGLAAVTGNARfaydsyrrfmqmfgdvclgidhdkfehaldavktrygrKTDPELTADE[Sodium on E]LEEVCEAYRKICVAATGKtfpqcpheqlelainavfrswtnpraqayrtlnkLDHNMGTAVNVQSMVFGNTGDDSGTGVGFTRcpktgekfsylygeflqnaqgedvvagirtpvnlkEMPTINASWKACYDELSLIYAKlegyyndmvdleftvengkLWMLQARagkrtgf…	mstrRVYFFGETPENQPAN[Deamidation on N]SELCRkvlggkGISLAAMIKlgmpvplgftitcqtcveyqkTASWPEGLKEEVASNLKlleekmgkTFGDNTNPLLVSVRSGAAVSMPGMMDTILN[Deamidation on N]LGLNDESVKGLAAVTGNARfaydsyrrfmqmfgdvclgidhdkfehaldavktrygrKTDPELTADELEEVCEAYRKICVAATGKtfpqcpheqlelainavfrswtnpraqayrtlnkLDHNMGTAVNVQSMVFGNTGDDSGTGVGFTRcpktgekfsylygeflqnaqgedvvagirtpvnlkEMPTINASWKACYDELSLIYAKlegyyndmvdleftvengklwmlqaragkrtgfamvriaid…
GL50803_14584	11	12	12	11	10	13	13	9	7	4	6	6	11	9	7	8	12	14	11	14	2.3133e+07	2.29913e+07	2.8205e+07	2.44169e+07	3.50159e+07	3.12613e+07	14004232	1.83243e+07	4.76997e+07	6.30704e+07	2.13901e+07	1.85213e+07	1.91407e+07	5.98051e+07	1.14892e+07	2.41457e+07	2.28369e+07	1.61986e+07	2.44419e+07	1.90838e+07	mrvlfskvkrnltnhllssqvvsigdhhygiklyregtassikLLLLEPTHEEVKiterpirSMIDTSALSGLRltpfnnlilisityqrghqlsrdlqfylldpdelnavhlnltgvsvparngynlcqvneaqflvcggvtvtpatnqpgtvsatpsstvladaylidlrsnsiikaanlpyplrrfsltyvqnrVVLIGGSQYSQKtssnmvifeylassdqwhrlslfkmrsdhtvavfrnnylllfggvdagklyadlwlfdlqenkwhsvtitglapsegrclsslifeqdfcyivsgcgthkTIYLDTYRfstmslrnalgihvegggqyedttrslgasmvvdgaaaetvkQELLTVISSLKnkISTLQTDMESIVLENKqlksrVFELES…	mrvlfskvkrnltnhllssqvvsigdhhygiklyregtassikLLLLEPTHEEVKiterpirSMIDTSALSGLRltpfnnlilisityqrghqlsrDLQFYLLDPDELNAVHLNLTGVSVPARngynlcqvneaqflvcggvtvtpatnqpgtvsatpsstvladaylidlrsnsiikaanlpyplrrfsltyvqnrVVLIGGSQYSQKtssnmvifeylassdqwhrlslfkmrsdhtvavfrnnylllfggvdagklyadlwlfdlqenkWHSVTITGLAPSEGRclsslifeqdfcyivsgcgthkTIYLDTYRfstmslrnalgihvegggqyedttrslgasmvvdgaaaetvkQELLTVISSLKnkISTLQTDMESIVLENKqlksrVFELES…	mrvlfskvkrnltnhllssqvvsigdhhygiklyregtassikLLLLEPTHEEVKiterpirSMIDTSALSGLRltpfnnlilisityqrghqlsrdlqfylldpdelnavhlnltgvsvparngynlcqvneaqflvcggvtvtpatnqpgtvsatpsstvladaylidlrsnsiikaanlpyplrrfsltyvqnrVVLIGGSQYSQKtssnmvifeylassdqwhrlslfkmrsdhtvavfrnnylllfggvdagklyadlwlfdlqenkWHSVTITGLAPSEGRclsslifeqdfcyivsgcgthkTIYLDTYRfstmslrnalgihvegggqyedttrslgasmvvdgaaaetvkQELLTVISSLKnkISTLQTDMESIVLENKqlksrvfeles…	mrvlfskvkrnltnhllssqvvsigdhhygiklyregtassikLLLLEPTHEEVKiterpirSMIDTSALSGLRltpfnnlilisityqrghqlsrDLQFYLLDPDELNAVHLNLTGVSVPARngynlcqvneaqflvcggvtvtpatnqpgtvsatpsstvladaylidlrsnsiikaanlpyplrrfsltyvqnrVVLIGGSQYSQKtssnmvifeylassdqwhrlslfkmrsdhtvavfrnnylllfggvdagklyadlwlfdlqenkWHSVTITGLAPSEGRclsslifeqdfcyivsgcgthkTIYLDTYRFSTMSLRnalgihvegggqyedttrSLGASMVVD[Magnesium on D]GAAAE[Sodium on E]TVKqelltvisslk…	mrvlfskvkrnltnhllssqvvsigdhhygiklyregtassikLLLLEPTHEEVKiterpirSMIDTSALSGLRltpfnnlilisityqrghqlsrdlqfylldpdelnavhlnltgvsvparngynlcqvneaqflvcggvtvtpatnqpgtvsatpsstvladaylidlrsnsiikaanlpyplrrfsltyvqnrVVLIGGSQYSQKtssnmvifeylassdqwhrlslfkmrsdhtvavfrnnylllfggvdagklyadlwlfdlqenkwhsvtitglapsegrclsslifeqdfcyivsgcgthktiyldtyrfstmslrnalgihvegggqyedttrslgasmvvdgaaaetvkQELLTVISSLKnkISTLQTDMESIVLENKqlksrvfeles…	mrvlfskvkrnltnhllssqvvsigdhhygiklyregtassikLLLLEPTHEEVKiterpirSMIDTSALSGLRltpfnnlilisityqrghqlsrdlqfylldpdelnavhlnltgvsvparngynlcqvneaqflvcggvtvtpatnqpgtvsatpsstvladaylidlrsnsiikaanlpyplrrfsltyvqnrVVLIGGSQYSQKtssnmvifeylassdqwhrlslfkmrsdhtvavfrnnylllfggvdagklyadlwlfdlqenkWHSVTITGLAPSEGRclsslifeqdfcyivsgcgthkTIYLDTYRfstmslrnalgihvegggqyedttrslgasmvvdgaaaetvkQELLTVISSLKnkISTLQTDMESIVLENKqlksrVFELES…	mrvlfskvkrnltnhllssqvvsigdhhygiklyregtassikLLLLEPTHEEVKiterpirSMIDTSALSGLRltpfnnlilisityqrghqlsrdlqfylldpdelnavhlnltgvsvparngynlcqvneaqflvcggvtvtpatnqpgtvsatpsstvladaylidlrsnsiikaanlpyplrrfsltyvqnrVVLIGGSQYSQKtssnmvifeylassdqwhrlslfkmrsdhtvavfrnnylllfggvdagklyadlwlfdlqenkWHSVTITGLAPSEGRclsslifeqdfcyivsgcgthkTIYLDTYRFSTMSLRnalgihvegggqyedttrslgasmvvdgaaaetvkQELLTVISSLKnkISTLQTDMESIVLENKqlksrvfeles…	mrvlfskvkrnltnhllssqvvsigdhhygiklyregtassikLLLLEPTHEEVKiterpirsmidtsalsglrltpfnnlilisityqrghqlsrdlqfylldpdelnavhlnltgvsvparngynlcqvneaqflvcggvtvtpatnqpgtvsatpsstvladaylidlrsnsiikaanlpyplrrfsltyvqnrVVLIGGSQYSQKtssnmvifeylassdqwhrlslfkmrsdhtvavfrnnylllfggvdagklyadlwlfdlqenkwhsvtitglapsegrclsslifeqdfcyivsgcgthkTIYLDTYRfstmslrnalgihvegggqyedttrslgasmvvdgaaaetvkQELLTVISSLKnkISTLQTDMESIVLENKqlksrvfeles…	mrvlfskvkrnltnhllssqvvsigdhhygiklyregtassiklllleptheevkiterpirsmidtsalsglrltpfnnlilisityqrghqlsrdlqfylldpdelnavhlnltgvsvparngynlcqvneaqflvcggvtvtpatnqpgtvsatpsstvladaylidlrsnsiikaanlpyplrrfsltyvqnrVVLIGGSQYSQKtssnmvifeylassdqwhrlslfkmrsdhtvavfrnnylllfggvdagklyadlwlfdlqenkwhsvtitglapsegrclsslifeqdfcyivsgcgthktiyldtyrfstmslrnalgihvegggqyedttrSLGASMVVD[Sodium on D]GAAAETVKqelltvisslknkISTLQTDMESIVLE…
GL50803_40592	0	0	0	0	0	1	0	0	0	0	0	0	0	0	0	0	0	0	0	0	1.91087e+08	2.02702e+08	7.10719e+07	3.40053e+08	1.73161e+08	2.12384e+08	1.7081e+08	2.17449e+08	1.82946e+06	3.19195e+06	1.64801e+06	1.22509e+06	7.11157e+07	5.15745e+07	2.03693e+07	2.2073e+07	758777	717621	484281	828794	mahckADGCSLN[Deamidation on N]VGGSKYCDQCEE[Magnesium on E]GYAP[Hydroxylation on P]VD[Fe[III] on D]GVCTSIP[Hydroxylation on P]ATAR[Citrullination on R]DASGCK[Hydroxybutyrylation on K]ASGGKCTE[Sodium on E]CGANYALLSGGCYNTQKLPGSSVCTAAQNKGQCQTCAN[Deamidation on N][Ammonia loss on N]GQ[Deamidation on Q]TYAD[Sodium on D]KN[Deamidation on N]CP[Hydroxylation on P]TCTEGCVKCAGSKETCTDCLAGYYK[Hydroxylation on…	mahckADGCSLN[Deamidation on N]VGGSKYCDQCE[Fe[II] on E]E[Sodium on E]GYAP[Hydroxylation on P]VD[Fe[III] on D]GVCTSIP[Hydroxylation on P]ATARdasgckasggkCTE[Sodium on E]CGANYALLSGGCYNTQKLPGSSVCTAAQNKGQCQTCAN[Deamidation on N][Ammonia loss on N]GQTYAD[Sodium on D]K[Hydroxylation on K]N[Deamidation on N]CP[Hydroxylation on P]TCTEGCVKCAGSKETCTDCLAGYYK[Hydroxylation on K]tidnkcvkC[Carbamyl on C]TASSGDNN…	mahckAD[Sodium on D]GCSLN[Deamidation on N]VGGSKYCDQCEEGYAP[Hydroxylation on P]VD[Fe[III] on D][Fe[II] on D]GVCTSIP[Hydroxylation on P]ATARdasgckASGGKCTE[Sodium on E]CGANYALLSGGCYNTQKLPGSSVCTAAQ[Deamidation on Q]NKGQCQTCAN[Deamidation on N][Ammonia loss on N]GQTYADKN[Deamidation on N]CP[Hydroxylation on P]TCTEGCVKcagskETCTDCLAGYYK[Hydroxylation on K]tidnkcvkC[Carbamyl on C]TASSGDNNQITGVEN[Deamida…	mahckAD[Sodium on D]GCSLN[Deamidation on N]VGGSKYCDQCEE[Sodium on E]GYAP[Hydroxylation on P]VD[Fe[III] on D]GVCTSIP[Hydroxylation on P]ATARdasgckasggkCTE[Sodium on E]CGANYALLSGGCYNTQKLPGSSVCTAAQN[Hydroxylation on N]K[Hydroxylation on K]GQCQTCAN[Deamidation on N]GQTYAD[Sodium on D]KN[Deamidation on N]CP[Hydroxylation on P]TCTE[Sodium on E][Calcium on E]GCVKcagskETCTDCLAGYYKtidnkcvkCTASSGDNNQITGVE[…	mahckADGCSLN[Deamidation on N]VGGSKYCDQCEE[Sodium on E]GYAP[Hydroxylation on P]VD[Fe[III] on D]GVCTSIP[Hydroxylation on P]ATARDASGCK[Hydroxybutyrylation on K]ASGGKCTE[Sodium on E]CGANYALLSGGCYNTQKLPGSSVCTAAQNKGQCQ[Deamidation on Q]TCAN[Deamidation on N][Ammonia loss on N]GQTYADK[Hydroxylation on K]N[Deamidation on N]CPTCTEGCVKcagskETCTDCLAGYYKtidnkcvkC[Carbamyl on C]TASSGDNNQITGVEN[Deamidation on…	mahckADGCSLNVGGSKYCDQCEE[Sodium on E][Calcium on E]GYAP[Hydroxylation on P]VD[Fe[III] on D]GVCTSIP[Hydroxylation on P]ATARdasgckASGGKCTE[Sodium on E]CGANYALLSGGCYNTQKLPGSSVCTAAQNKGQCQTCAN[Deamidation on N][Ammonia loss on N]GQTYAD[Sodium on D]K[Hydroxylation on K]N[Deamidation on N]CPTCTEGCVKCAGSKETCTDCLAGYYK[Hydroxylation on K]tidnkcvkC[Carbamyl on C]TASSGDNNQITGVE[Sodium on E]N[Deamidation on N…	mahckADGCSLNVGGSKYCDQCEEGYAP[Hydroxylation on P]VD[Fe[III] on D]GVCTSIP[Hydroxylation on P]ATARdasgckasggkCTE[Sodium on E]CGANYALLSGGCYNTQKLPGSSVCTAAQNKGQCQ[Deamidation on Q]TCAN[Deamidation on N][Ammonia loss on N][Hydroxylation on N]GQ[Deamidation on Q]TYAD[Potassium on D][Calcium on D]K[Hydroxylation on K]N[Deamidation on N]CP[Hydroxylation on P]TCTE[Sodium on E][Calcium on E]GCVKCAGSKETCTDCLA…	mahckADGCSLN[Deamidation on N]VGGSKYCDQCEEGYAP[Hydroxylation on P]VD[Fe[III] on D]GVCTSIP[Hydroxylation on P]ATARdasgckasggkCTE[Sodium on E]CGANYALLSGGCYNTQKLP[Hydroxylation on P]GSSVCTAAQNKGQCQTCAN[Deamidation on N][Ammonia loss on N]GQTYAD[Potassium on D][Sodium on D][Calcium on D]KN[Deamidation on N]CPTCTE[Sodium on E][Calcium on E]GCVKcagskETCTDCLAGYYK[Hydroxylation on K]tidnkcvkC[Carbamyl on…	mahckADGCSLNVGGSKYCDQCEEGYAPVDGVCTSIPATARdasgckasggkctecganyallsggcyntqkLPGSSVCTAAQNKgqcqtcangqtyadkNCPTCTEGCVKcagskETCTDCLAGYYKtidnkcvkctassgdnnqitgvenciscappaggsgpvtcyvtqqkaddgtggdtggdstnrsglstgaiagisvavvavvgglvgflcwwfvcrgka
GL50803_114672	0	0	0	0	0	0	0	0	0	0	0	0	0	0	0	0	0	0	1	0	460369	558502	543514	453446	2.34425e+06	239686	307013	351381	987529	680151	111228	71426.9	2.96481e+06	2.55966e+06	411052	415675	807929	342121	387546	755658	mprrgglvnravmacvtdagtmfyavlliglmlemaraaqagdeceevtgsepntckacsavingkkycsqcnsggsqsaptdgkcttdnnecsqkqdgkctqcanksfmykggcykdsqapgntmcetatdgvctqakagyflppdadrdnahqsvipcgddtvvtlgnskqykGVPHCTQCEKPTEASDTTTAKaatctacedgffgatceacqdencatcamtgnnkcskckgtgtktylkvdsgstgtcveasgctaatfpkvdeqqgnkcaacnsvpdggiancatcslltqgsrAAPLVTCLTCEQNKyltpeknacldtcpagmyavsgdsgnvctpchescascsndaatsctacypghvlsrssgdagtcikECTGDFMAHCKADGCSLN…	mprrgglvnravmacvtdagtmfyavlliglmlemaraaqagdeceevtgsepntckacsavingkkycsqcnsggsqsaptdgkcttdnnecsqkqdgkctqcanksfmykggcykdsqapgntmcetatdgvctqakagyflppdadrdnahqsvipcgddtvvtlgnskqykGVPHCTQCEKPTEASDTTTAKaatctacedgffgatceacqdencatcamtgnnkcskckgtgtktylkvdsgstgtcveasgctaatfpkvdeqqgnkcaacnsvpdggiancatcslltqgsrAAPLVTCLTCEQNKyltpeknacldtcpagmyavsgdsgnvctpchescascsndaatsctacypghvlsrssgdagtcikECTGDFMAHCKADGCSLN…	mprrgglvnravmacvtdagtmfyavlliglmlemaraaqagdeceevtgsepntckacsavingkkycsqcnsggsqsaptdgkcttdnnecsqkqdgkctqcanksfmykggcykdsqapgntmcetatdgvctqakagyflppdadrdnahqsvipcgddtvvtlgnskqykgvphctqcekpteasdtttakaatctacedgffgatceacqdencatcamtgnnkcskckgtgtktylkvdsgstgtcveasgctaatfpkvdeqqgnkcaacnsvpdggiancatcslltqgsraaplvtcltceqnkyltpeknacldtcpagmyavsgdsgnvctpchescascsndaatsctacypghvlsrssgdagtcikECTGDFMAHCKAD[Sodi…	mprrgglvnravmacvtdagtmfyavlliglmlemaraaqagdeceevtgsepntckacsavingkkycsqcnsggsqsaptdgkcttdnnecsqkqdgkctqcanksfmykggcykdsqapgntmcetatdgvctqakagyflppdadrdnahqsvipcgddtvvtlgnskqykGVPHCTQCEKPTEASDTTTAKaatctacedgffgatceacqdencatcamtgnnkcskckgtgtktylkvdsgstgtcveasgctaatfpkvdeqqgnkcaacnsvpdggiancatcslltqgsrAAPLVTCLTCEQNKyltpeknacldtcpagmyavsgdsgnvctpchescascsndaatsctacypghvlsrssgdagtcikECTGDFMAHCKAD[Sodi…	mprrgglvnravmacvtdagtmfyavlliglmlemaraaqagdeceevtgsepntckacsavingkkycsqcnsggsqsaptdgkcttdnnecsqkqdgkctqcanksfmykggcykdsqapgntmcetatdgvctqakagyflppdadrdnahqsvipcgddtvvtlgnskqykgvphctqcekpteasdtttakaatctacedgffgatceacqdencatcamtgnnkcskckgtgtktylkvdsgstgtcveasgctaatfpkvdeqqgnkcaacnsvpdggiancatcslltqgsrAAPLVTCLTCEQNKyltpeknacldtcpagmyavsgdsgnvctpchescascsndaatsctacypghvlsrssgdagtcikECTGDFMAHCKADGCSLN…	mprrgglvnravmacvtdagtmfyavlliglmlemaraaqagdeceevtgsepntckacsavingkkycsqcnsggsqsaptdgkcttdnnecsqkqdgkctqcanksfmykggcykdsqapgntmcetatdgvctqakagyflppdadrdnahqsvipcgddtvvtlgnskqykgvphctqcekpteasdtttakaatctacedgffgatceacqdencatcamtgnnkcskckgtgtktylkvdsgstgtcveasgctaatfpkvdeqqgnkcaacnsvpdggiancatcslltqgsrAAPLVTCLTCEQNKyltpeknacldtcpagmyavsgdsgnvctpchescascsndaatsctacypghvlsrssgdagtcikECTGDFMAHCKADGCSLN…	mprrgglvnravmacvtdagtmfyavlliglmlemaraaqagdeceevtgsepntckacsavingkkycsqcnsggsqsaptdgkcttdnnecsqkqdgkctqcanksfmykggcykdsqapgntmcetatdgvctqakagyflppdadrdnahqsvipcgddtvvtlgnskqykgvphctqcekpteasdtttakaatctacedgffgatceacqdencatcamtgnnkcskckgtgtktylkvdsgstgtcveasgctaatfpkvdeqqgnkcaacnsvpdggiancatcslltqgsrAAPLVTCLTCEQNKyltpeknacldtcpagmyavsgdsgnvctpchescascsndaatsctacypghvlsrssgdagtcikECTGDFMAHCKADGCSLN…	mprrgglvnravmacvtdagtmfyavlliglmlemaraaqagdeceevtgsepntckacsavingkkycsqcnsggsqsaptdgkcttdnnecsqkqdgkctqcanksfmykggcykdsqapgntmcetatdgvctqakagyflppdadrdnahqsvipcgddtvvtlgnskqykgvphctqcekpteasdtttakaatctacedgffgatceacqdencatcamtgnnkcskckgtgtktylkvdsgstgtcveasgctaatfpkvdeqqgnkcaacnsvpdggiancatcslltqgsrAAPLVTCLTCEQNKyltpeknacldtcpagmyavsgdsgnvctpchescascsndaatsctacypghvlsrssgdagtcikECTGDFMAHCKADGCSLN…	mprrgglvnravmacvtdagtmfyavlliglmlemaraaqagdeceevtgsepntckacsavingkkycsqcnsggsqsaptdgkcttdnnecsqkqdgkctqcanksfmykggcykdsqapgntmcetatdgvctqakagyflppdadrdnahqsvipcgddtvvtlgnskqykgvphctqcekpteasdtttakaatctacedgffgatceacqdencatcamtgnnkcskckgtgtktylkvdsgstgtcveasgctaatfpkvdeqqgnkcaacnsvpdggiancatcslltqgsraaplvtcltceqnkyltpeknacldtcpagmyavsgdsgnvctpchescascsndaatsctacypghvlsrssgdagtcikECTGDFMAHCKADGCSLN…
GL50803_32607	0	0	0	0	0	0	0	0	0	0	0	0	0	0	0	1	0	0	0	0	NA	NA	NA	770987	NA	1.45119e+06	1.11573e+06	NA	3.4083e+06	NA	NA	NA	5.12652e+06	8.20704e+06	2.69025e+06	3.2089e+06	NA	NA	NA	NA	mgvancaqcqapqsagvvtctecaagsykspntneckvcdkacltcsgegatkctlcasgkyldgnncveasscngdkypdpstgkctacngaadqggipectactydaklqkpvcsacngkkvkteldgtttcvdmssgcqddyhfkdgdtacllcgdeskgvpncatctaaqqctkclpgffktsdtacdacgdncatcsvagdpnkcdtcmpgyflvtttdpqgkkcvacsdttngghegcslcsnnngfkctdckpnykkqsnedanddytcvktcedptacggtsgacdamiiddkgnakhycsycgdssqapidgictsdsgkkgantcdshtctqctadyflymngcykvgqvpgshmckkadssgicteaasnkyfvvpeaqatdqsvlac…	mgvancaqcqapqsagvvtctecaagsykspntneckvcdkacltcsgegatkctlcasgkyldgnncveasscngdkypdpstgkctacngaadqggipectactydaklqkpvcsacngkkvkteldgtttcvdmssgcqddyhfkdgdtacllcgdeskgvpncatctaaqqctkclpgffktsdtacdacgdncatcsvagdpnkcdtcmpgyflvtttdpqgkkcvacsdttngghegcslcsnnngfkctdckpnykkqsnedanddytcvktcedptacggtsgacdamiiddkgnakhycsycgdssqapidgictsdsgkkgantcdshtctqctadyflymngcykvgqvpgshmckkadssgicteaasnkyfvvpeaqatdqsvlac…	mgvancaqcqapqsagvvtctecaagsykspntneckvcdkacltcsgegatkctlcasgkyldgnncveasscngdkypdpstgkctacngaadqggipectactydaklqkpvcsacngkkvkteldgtttcvdmssgcqddyhfkdgdtacllcgdeskgvpncatctaaqqctkclpgffktsdtacdacgdncatcsvagdpnkcdtcmpgyflvtttdpqgkkcvacsdttngghegcslcsnnngfkctdckpnykkqsnedanddytcvktcedptacggtsgacdamiiddkgnakhycsycgdssqapidgictsdsgkkgantcdshtctqctadyflymngcykvgqvpgshmckkadssgicteaasnkyfvvpeaqatdqsvlac…	mgvancaqcqapqsagvvtctecaagsykspntneckvcdkacltcsgegatkctlcasgkyldgnncveasscngdkypdpstgkctacngaadqggipectactydaklqkpvcsacngkkvkteldgtttcvdmssgcqddyhfkdgdtacllcgdeskgvpncatctaaqqctkclpgffktsdtacdacgdncatcsvagdpnkcdtcmpgyflvtttdpqgkkcvacsdttngghegcslcsnnngfkctdckpnykkqsnedanddytcvktcedptacggtsgacdamiiddkgnakhycsycgdssqapidgictsdsgkkgantcdshtctqctadyflymngcykvgqvpgshmckkadssgicteaasnkyfvvpeaqatdqsvlac…	mgvancaqcqapqsagvvtctecaagsykspntneckvcdkacltcsgegatkctlcasgkyldgnncveasscngdkypdpstgkctacngaadqggipectactydaklqkpvcsacngkkvkteldgtttcvdmssgcqddyhfkdgdtacllcgdeskgvpncatctaaqqctkclpgffktsdtacdacgdncatcsvagdpnkcdtcmpgyflvtttdpqgkkcvacsdttngghegcslcsnnngfkctdckpnykkqsnedanddytcvktcedptacggtsgacdamiiddkgnakhycsycgdssqapidgictsdsgkkgantcdshtctqctadyflymngcykvgqvpgshmckkadssgicteaasnkyfvvpeaqatdqsvlac…	mgvancaqcqapqsagvvtctecaagsykspntneckvcdkacltcsgegatkctlcasgkyldgnncveasscngdkypdpstgkctacngaadqggipectactydaklqkpvcsacngkkvkteldgtttcvdmssgcqddyhfkdgdtacllcgdeskgvpncatctaaqqctkclpgffktsdtacdacgdncatcsvagdpnkcdtcmpgyflvtttdpqgkkcvacsdttngghegcslcsnnngfkctdckpnykkqsnedanddytcvktcedptacggtsgacdamiiddkgnakhycsycgdssqapidgictsdsgkkgantcdshtctqctadyflymngcykvgqvpgshmckkadssgicteaasnkyfvvpeaqatdqsvlac…	mgvancaqcqapqsagvvtctecaagsykspntneckvcdkacltcsgegatkctlcasgkyldgnncveasscngdkypdpstgkctacngaadqggipectactydaklqkpvcsacngkkvkteldgtttcvdmssgcqddyhfkdgdtacllcgdeskgvpncatctaaqqctkclpgffktsdtacdacgdncatcsvagdpnkcdtcmpgyflvtttdpqgkkcvacsdttngghegcslcsnnngfkctdckpnykkqsnedanddytcvktcedptacggtsgacdamiiddkgnakhycsycgdssqapidgictsdsgkkgantcdshtctqctadyflymngcykvgqvpgshmckkadssgicteaasnkyfvvpeaqatdqsvlac…	mgvancaqcqapqsagvvtctecaagsykspntneckvcdkacltcsgegatkctlcasgkyldgnncveasscngdkypdpstgkctacngaadqggipectactydaklqkpvcsacngkkvkteldgtttcvdmssgcqddyhfkdgdtacllcgdeskgvpncatctaaqqctkclpgffktsdtacdacgdncatcsvagdpnkcdtcmpgyflvtttdpqgkkcvacsdttngghegcslcsnnngfkctdckpnykkqsnedanddytcvktcedptacggtsgacdamiiddkgnakhycsycgdssqapidgictsdsgkkgantcdshtctqctadyflymngcykvgqvpgshmckkadssgicteaasnkyfvvpeaqatdqsvlac…	mgvancaqcqapqsagvvtctecaagsykspntneckvcdkacltcsgegatkctlcasgkyldgnncveasscngdkypdpstgkctacngaadqggipectactydaklqkpvcsacngkkvkteldgtttcvdmssgcqddyhfkdgdtacllcgdeskgvpncatctaaqqctkclpgffktsdtacdacgdncatcsvagdpnkcdtcmpgyflvtttdpqgkkcvacsdttngghegcslcsnnngfkctdckpnykkqsnedanddytcvktcedptacggtsgacdamiiddkgnakhycsycgdssqapidgictsdsgkkgantcdshtctqctadyflymngcykvgqvpgshmckkadssgicteaasnkyfvvpeaqatdqsvlac…
GL50803_15591	27	32	29	39	25	30	31	29	21	22	16	23	25	19	17	23	30	29	30	28	1.02261e+08	7.7969e+07	1.13489e+08	7.77147e+07	1.56804e+08	1.37608e+08	8.82949e+07	76620768	2.32376e+08	2.23966e+08	6.23155e+07	9.21259e+07	8.00302e+07	9.12464e+07	2.67173e+07	3.73184e+07	6.21306e+07	9.58082e+07	1.4659e+08	4.77674e+07	mypaldlietlfcvcetewkdprggrtespgyldeqsgpqyeqrehgikkvtsllsvcdhrlpcddswhshpnrisknlwqpqkikplkkmryvvtpiplpaatvsdrpslppwlqrAAEALQFDEDLLGSLAASRgiikqqenicpsesldfccayseqlrpllgsgvsaaegdelsswlisapsgsilftassvpaelilslyasaalasavacqdytfapqlfakaqaclqeaiqysdmlaslgsplptgtaddaaticmtsellgafisfisaqmmelsstnfishnttwllsdsslqdnlrmllnaskhygdaapifvasgmdcftelaelaalkphiltvagrmaaakclfaerkyskcieecrEISSIIATCVPEEKgfvsislcieckdsl…	mypaldlietlfcvcetewkdprggrtespgyldeqsgpqyeqrehgikkvtsllsvcdhrlpcddswhshpnrisknlwqpqkikplkkmryvvtpiplpaatvsdrpslppwlqrAAEALQFDEDLLGSLAASRgiikqqenicpsesldfccayseqlrpllgsgvsaaegdelsswlisapsgsilftassvpaelilslyasaalasavacqdytfapqlfakaqaclqeaiqysdmlaslgsplptgtaddaaticmtsellgafisfisaqmmelsstnfishnttwllsdsslqdnlrmllnaskhygdaapifvasgmdcftelaelaalkphiltvagrmaaakclfaerkyskcieecrEISSIIATCVPEEKgfvsislcieckdsl…	mypaldlietlfcvcetewkdprggrtespgyldeqsgpqyeqrehgikkvtsllsvcdhrlpcddswhshpnrisknlwqpqkikplkkmryvvtpiplpaatvsdrpslppwlqrAAEALQFD[Sodium on D]EDLLGSLAASRgiikqqenicpsesldfccayseqlrpllgsgvsaaegdelsswlisapsgsilftassvpaelilslyasaalasavacqdytfapqlfakaqaclqeaiqysdmlaslgsplptgtaddaaticmtsellgafisfisaqmmelsstnfishnttwllsdsslqdnlrmllnaskhygdaapifvasgmdcftelaelaalkphiltvagrmaaakclfaerkyskcieecrEISSIIATCVPEEKgf…	mypaldlietlfcvcetewkdprggrtespgyldeqsgpqyeqrehgikkvtsllsvcdhrlpcddswhshpnrisknlwqpqkikplkkmrYVVTPIPLPAATVSDRPSLPPWLQRAAEALQFDEDLLGSLAASRgiikqqenicpsesldfccayseqlrpllgsgvsaaegdelsswlisapsgsilftassvpaelilslyasaalasavacqdytfapqlfakaqaclqeaiqysdmlaslgsplptgtaddaaticmtsellgafisfisaqmmelsstnfishnttwllsdsslqdnlrmllnaskhygdaapifvasgmdcftelaelaalkphiltvagrmaaakclfaerkyskcieecrEISSIIATCVPEEKgfvsislcieckdsl…	mypaldlietlfcvcetewkdprggrtespgyldeqsgpqyeqrehgikkvtsllsvcdhrlpcddswhshpnrisknlwqpqkikplkkmryvvtpiplpaatvsdrpslppwlqrAAEALQFDEDLLGSLAASRgiikqqenicpsesldfccayseqlrpllgsgvsaaegdelsswlisapsgsilftassvpaelilslyasaalasavacqdytfapqlfakaqaclqeaiqysdmlaslgsplptgtaddaaticmtsellgafisfisaqmmelsstnfishnttwllsdsslqdnlrmllnaskhygdaapifvasgmdcftelaelaalkphiltvagrmaaakclfaerkyskcieecrEISSIIATCVPEEKgfvsislcieckdsl…	mypaldlietlfcvcetewkdprggrtespgyldeqsgpqyeqrehgikkvtsllsvcdhrlpcddswhshpnrisknlwqpqkikplkkmryvvtpiplpaatvsdrpslppwlqrAAEALQFDEDLLGSLAASRgiikqqenicpsesldfccayseqlrpllgsgvsaaegdelsswlisapsgsilftassvpaelilslyasaalasavacqdytfapqlfakaqaclqeaiqysdmlaslgsplptgtaddaaticmtsellgafisfisaqmmelsstnfishnttwllsdsslqdnlrmllnaskhygdaapifvasgmdcftelaelaalkphiltvagrmaaakclfaerkyskcieecrEISSIIATCVPEEKgfvsislcieckdsl…	mypaldlietlfcvcetewkdprggrtespgyldeqsgpqyeqrehgikkvtsllsvcdhrlpcddswhshpnrisknlwqpqkikplkkmryvvtpiplpaatvsdrpslppwlqrAAEALQFDEDLLGSLAASRgiikqqenicpsesldfccayseqlrpllgsgvsaaegdelsswlisapsgsilftassvpaelilslyasaalasavacqdytfapqlfakaqaclqeaiqysdmlaslgsplptgtaddaaticmtsellgafisfisaqmmelsstnfishnttwllsdsslqdnlrmllnaskhygdaapifvasgmdcftelaelaalkphiltvagrmaaakclfaerkyskcieecrEISSIIATCVPEEKgfvsislcieckdsl…	mypaldlietlfcvcetewkdprggrtespgyldeqsgpqyeqrehgikkvtsllsvcdhrlpcddswhshpnrisknlwqpqkikplkkmryvvtpiplpaatvsdrpslppwlqrAAEALQFDEDLLGSLAASRgiikqqenicpsesldfccayseqlrpllgsgvsaaegdelsswlisapsgsilftassvpaelilslyasaalasavacqdytfapqlfakaqaclqeaiqysdmlaslgsplptgtaddaaticmtsellgafisfisaqmmelsstnfishnttwllsdsslqdnlrmllnaskhygdaapifvasgmdcftelaelaalkphiltvagrmaaakclfaerkyskcieecrEISSIIATCVPEEKgfvsislcieckdsl…	mypaldlietlfcvcetewkdprggrtespgyldeqsgpqyeqrehgikkvtsllsvcdhrlpcddswhshpnrisknlwqpqkikplkkmryvvtpiplpaatvsdrpslppwlqrAAEALQFDEDLLGSLAASRgiikqqenicpsesldfccayseqlrpllgsgvsaaegdelsswlisapsgsilftassvpaelilslyasaalasavacqdytfapqlfakaqaclqeaiqysdmlaslgsplptgtaddaaticmtsellgafisfisaqmmelsstnfishnttwllsdsslqdnlrmllnaskhygdaapifvasgmdcftelaelaalkphiltvagrmaaakclfaerkyskcieecrEISSIIATCVPEEKgfvsislcieckdsl…
GL50803_8826	10	10	9	12	7	10	13	11	8	7	7	8	10	8	10	12	9	13	12	12	1.07246e+08	1.49219e+08	63219763	1.67495e+08	7.88437e+07	1.11021e+08	1.05816e+08	6.83538e+07	9.67229e+07	1.13878e+08	2.50987e+07	4.40958e+07	1.54873e+08	1.51087e+08	3.74818e+07	6.94881e+07	1.45098e+08	1.68474e+08	1.39214e+08	1.2764e+08	mPYSLSGDLGGTKCFLAIHDLDVLKtdprAAPLLEHELLCKDYQSTGD[Sodium on D][Calcium on D]LIN[Deamidation on N]DFLKrwdrETPIVGCLGVAGPVTN[Deamidation on N]GRVCITNLDWNESEEELQNTTGVGKmklindfaaigygllairpddyldfdarngsvstptvvpdnstgivsyagagtgfgvgfvadgvayaaegghttfspmeaedhalaqfikekYNTDHVSFERVVSGLGLRNMHDFFWKNLSGLASPVLRehvlsrDHDIDMGFLAKcaetgdkyalkifkkffyyygfylgnicvlfrpkDYFIAGGILAKDLNLVCGPCREDFCRglytkgrMSHLPNGVSFHVVTNQKLGIVGA…	mPYSLSGDLGGTKCFLAIHDLDVLKtdprAAPLLEHELLCKDYQSTGD[Sodium on D][Calcium on D]LINDFLKrWDRETPIVGCLGVAGPVTN[Deamidation on N]GR[Citrullination on R]VCITNLDWNE[Sodium on E]SEEELQNTTGVGKmkLINDFAAIGYGLLAIRPDDYLDFDARngsvstptvvpdnstgivsyagagtgfgvgfvadgvayaaegghttfspmeaedhalaqfikekYNTDHVSFERVVSGLGLRNMHDFFWKNLSGLASPVLRehvlsrDHDIDMGFLAKcaetgdkyalkifkkffyyygfylgnicvlfrpkDYFIAGGILAKDLNLVCGPCREDFCRglytkgrMSHLPNG…	mPYSLSGDLGGTKCFLAIHDLDVLKtdprAAPLLEHELLCKDYQSTGDLIN[Deamidation on N]DFLKrWDRETPIVGCLGVAGPVTN[Deamidation on N]GRVCITNLDWNESEEELQNTTGVGKmklindfaaigygllairpddyldfdarngsvstptvvpdnstgivsyagagtgfgvgfvadgvayaaegghttfspmeaedhalaqfikekYNTDHVSFERVVSGLGLRnmhdffwkNLSGLASPVLRehvlsrDHDIDMGFLAKcaetgdkyalkifkkffyyygfylgnicvlfrpkDYFIAGGILAKDLNLVCGPCREDFCRglytkgrmshlpngvsfhvvtnqklgivgaayfctkm	mPYSLSGDLGGTKCFLAIHDLDVLKtdprAAPLLEHELLCKD[Fe[III] on D]YQSTGD[Sodium on D][Calcium on D]LIN[Deamidation on N]DFLKrwdrETPIVGCLGVAGPVTN[Deamidation on N]GR[Citrullination on R]VCITNLDWNE[Magnesium on E]SEEELQNTTGVGKmkLINDFAAIGYGLLAIRPDDYLDFDARngsvstptvvpdnstgivsyagagtgfgvgfvadgvayaaegghttfspmeaedhalaqfikekYNTDHVSFERVVSGLGLRnmhdffwkNLSGLASPVLRehvlsrDHDIDMGFLAKcaetgdkyalkifkkffyyygfylgnicvlfrPKDYFIA…	mPYSLSGDLGGTKCFLAIHDLDVLKtdprAAPLLEHELLCKDYQSTGDLINDFLKrWDRETPIVGCLGVAGPVTN[Deamidation on N]GRVCITN[Hydroxylation on N]LDWN[Hydroxylation on N]ESEEELQNTTGVGKmklindfaaigygllairpddyldfdarngsvstptvvpdnstgivsyagagtgfgvgfvadgvayaaegghttfspmeaedhalaqfikekYNTDHVSFERVVSGLGLRnmhdffwkNLSGLASPVLRehvlsrDHDIDMGFLAKcaetgdkyalkifkkffyyygfylgnicvlfrpkDYFIAGGILAKDLNLVCGPCRedfcrglytkgrmshlpngvsfhvvtnqklgivgaayfct…	mPYSLSGDLGGTKCFLAIHDLDVLKtdprAAPLLEHELLCKDYQSTGD[Sodium on D]LIN[Deamidation on N]DFLKrwdrETPIVGCLGVAGPVTN[Deamidation on N]GRVCITNLDWNE[Sodium on E]SEEELQNTTGVGKmklindfaaigygllairpddyldfdarngsvstptvvpdnstgivsyagagtgfgvgfvadgvayaaegghttfspmeaedhalaqfikekYNTDHVSFERVVSGLGLRNMHDFFWKNLSGLASPVLRehvlsrDHDIDMGFLAKcaetgdkyalkifkkffyyygfylgnicvlfrpkDYFIAGGILAKDLNLVCGPCREDFCRglytkgrMSHLPNGVSFHVVTNQKLGIVGAA…	mPYSLSGDLGGTKCFLAIHDLDVLKtdprAAPLLEHELLCKDYQSTGD[Sodium on D]LIN[Deamidation on N]DFLKrWDRETPIVGCLGVAGPVTN[Deamidation on N]GRVCITN[Hydroxylation on N]LDWN[Hydroxylation on N]ESE[Sodium on E]EELQNTTGVGKmklindfaaigygllairpddyldfdarngsvstptvvpdnstgivsyagagtgfgvgfvadgvayaaegghttfspmeaedhalaqfikEKYNTDHVSFERVVSGLGLRNMHDFFWKNLSGLASPVLRehvlsrDHDIDMGFLAKCAETGDKYALKifkkffyyygfylgnicvlfrpkDYFIAGGILAKDLNLVC…	mPYSLSGDLGGTKCFLAIHDLDVLKtdprAAPLLEHELLCKDYQSTGD[Sodium on D]LIN[Deamidation on N]DFLKrwdrETPIVGCLGVAGPVTN[Deamidation on N]GRVCITN[Hydroxylation on N]LDWN[Hydroxylation on N]E[Sodium on E]SEEELQNTTGVGKmklindfaaigygllairpddyldfdarngsvstptvvpdnstgivsyagagtgfgvgfvadgvayaaegghttfspmeaedhalaqfikekYNTDHVSFERVVSGLGLRNMHDFFWKNLSGLASPVLRehvlsrDHDIDMGFLAKcaetgdkyalkifkkffyyygfylgnicvlfrpkDYFIAGGILAKDLNLVC…	mPYSLSGDLGGTKCFLAIHDLDVLKtdprAAPLLEHELLCKDYQSTGD[Sodium on D]LINDFLKRwdrETPIVGCLGVAGPVTN[Deamidation on N]GRVCITNLDWNESE[Sodium on E]EELQNTTGVGKmklindfaaigygllairpddyldfdarngsvstptvvpdnstgivsyagagtgfgvgfvadgvayaaegghttfspmeaedhalaqfikekYNTDHVSFERVVSGLGLRnmhdffwkNLSGLASPVLRehvlsrDHDIDMGFLAKcaetgdkyalkifkkffyyygfylgnicvlfrpkDYFIAGGILAKDLNLVCGPCRedfcrglytkgrmshlpngvsfhvvtnqklgivgaayfctkm
GL50803_14551	8	8	9	11	6	6	7	6	6	7	4	6	4	6	5	6	12	9	8	9	1.1164e+08	1.06297e+08	6.14122e+07	1.75428e+08	8.75787e+07	9.0238e+07	8.99315e+07	6.56948e+07	5.34949e+07	9.04918e+07	1.06086e+07	2.13657e+07	8.37666e+07	6.01795e+07	1.94924e+07	2.92349e+07	1.13245e+08	1.54033e+08	1.08043e+08	9.18118e+07	[Acetylation on X]-mVTTVQDLAEQLRQAVESSN[Ammonia loss on N]EQMIAGLASAYSGKerekvlrAYLSATGTTAADAIRkalkN[Deamidation on N][Ammonia loss on N]GP[Hydroxylation on P]TENLLAYLWDKPGDVRaklirnalsgkndeaalidlvihcssedwyntcteyttdykrVLNDDLLSDIGTKeqwtkvfkhwilhkrSDRFDIDGDEKRlvtaigkkdydtiaemlgttsvseyanivrraevtlgkTID[Sodium on D]QALSAVWSKQDLAVLLAAHYELLHPARLAFHLLKqaldgkkpdeariiritaltfdtclavkYAASEAGYD[Sodium on D][Calc…	[Acetylation on X]-mVTTVQDLAEQLRQAVESSN[Ammonia loss on N]EQMIAGLASAYSGKerekvlrAYLSATGTTAADAIRkalkN[Deamidation on N][Ammonia loss on N]GPTEN[Hydroxylation on N]LLAYLWDKPGDVRaklirnalsgkNDEAALIDLVIHCSSEDWYNTCTEYTTDYKrVLN[Deamidation on N]DDLLSDIGTKeqwtkvfkhwilhkrSDRFDIDGDEKRlvtaigkkdydtiaemlgttsvseyanivrraevtlgkTID[Sodium on D]QALSAVWSKQDLAVLLAAHYELLHPARLAFHLLKqaldgkkpdeariiritaltfdtclavkYAASEAGYD…	[Acetylation on X]-mVTTVQD[Calcium on D]LAEQLRQAVESSN[Ammonia loss on N]E[Sodium on E]QMIAGLASAYSGKerekvlrAYLSATGTTAADAIRkalkN[Deamidation on N]GPTENLLAYLWDKPGDVRaklirnalsgkNDEAALIDLVIHCSSEDWYNTCTEYTTDYKrVLN[Deamidation on N]DD[Sodium on D]LLSDIGTKeqwtkvfkhwilhkrSDRFDIDGDEKRLVTAIGKkdydtiaemlgttsvseyanivrraevtlgkTID[Sodium on D]QALSAVWSKQDLAVLLAAHYELLHPARLAFHLLKqaldgkkpdeariiritaltfdtclavkYAASEAGY…	[Acetylation on X]-mVTTVQD[Calcium on D]LAEQLRQAVESSN[Ammonia loss on N]EQMIAGLASAYSGKerekvlrAYLSATGTTAADAIRKalkN[Deamidation on N][Ammonia loss on N]GPTEN[Deamidation on N]LLAYLWDKPGDVRaklirnalsgkNDEAALIDLVIHCSSEDWYNTCTEYTTDYKrVLN[Deamidation on N]DDLLSDIGTKeqwtkvfkhwilhkRSDRFDIDGDEKRLVTAIGKkdydtiaemlgttsvseyanivrraevtlgkTID[Sodium on D]QALSAVWSKQDLAVLLAAHYELLHPARLAFHLLKqaldgkkpdeariiritaltfdtcl…	[Acetylation on X]-mVTTVQDLAEQLRQAVESSN[Ammonia loss on N]E[Sodium on E]QMIAGLASAYSGKerekvlrAYLSATGTTAADAIRkalkNGPTENLLAYLWDKPGDVRaklirnalsgkndeaalidlvihcssedwyntcteyttdykrVLN[Deamidation on N]DDLLSDIGTKeqwtkvfkhwilhkrSDRFDIDGDEKRlvtaigkkdydtiaemlgttsvseyanivrraevtlgkTIDQALSAVWSKqdlavllaahyellhparLAFHLLKqaldgkkpdeariiritaltfdtclavkYAASEAGYDIGSAFAKaldkrlaplikilwrvm	[Acetylation on X]-mVTTVQDLAEQLRQAVESSN[Ammonia loss on N]E[Sodium on E]QMIAGLASAYSGKerekvlrAYLSATGTTAADAIRkalkN[Deamidation on N]GPTENLLAYLWDKPGDVRaklirnalsgkndeaalidlvihcssedwyntcteyttdykrVLN[Deamidation on N]DDLLSDIGTKeqwtkvfkhwilhkrSDRFDIDGDEKrlvtaigkkdydtiaemlgttsvseyanivrraevtlgkTID[Sodium on D]QALSAVWSKQDLAVLLAAHYELLHPARLAFHLLKqaldgkkpdeariiritaltfdtclavkYAASEAGYD[Sodium on D]IGSAFAKaldkrl…	[Acetylation on X]-mVTTVQD[Calcium on D]LAEQLRQAVESSN[Ammonia loss on N]EQMIAGLASAYSGKerekvlrAYLSATGTTAADAIRkalkN[Deamidation on N]GPTENLLAYLWDKPGDVRaklirnalsgkndeaalidlvihcssedwyntcteyttdykrVLN[Deamidation on N]DDLLSDIGTKeqwtkvfkhwilhkrSDRFDIDGDEKRlvtaigkkdydtiaemlgttsvseyanivrraevtlgkTID[Sodium on D]QALSAVWSKQDLAVLLAAHYELLHPARLAFHLLKqaldgkkpdeariiritaltfdtclavkYAASEAGYD[Sodium on D]IGSAFAKaldkr…	[Acetylation on X]-mVTTVQD[Calcium on D]LAEQLRQAVESSN[Ammonia loss on N]EQMIAGLASAYSGKerekvlrAYLSATGTTAADAIRkalkN[Deamidation on N]GPTENLLAYLWDKPGDVRaklirnalsgkndeaalidlvihcssedwyntcteyttdykrVLN[Deamidation on N]DDLLSDIGTKeqwtkvfkhwilhkrSDRFDIDGDEKRlvtaigkkdydtiaemlgttsvseyanivrraevtlgkTID[Sodium on D]QALSAVWSKQDLAVLLAAHYELLHPARLAFHLLKqaldgkkpdeariiritaltfdtclavkYAASEAGYDIGSAFAKaldkrlaplikilwrvm	[Acetylation on X]-mVTTVQDLAEQLRQAVESSNEQMIAGLASAYSGKerekvlrAYLSATGTTAADAIRkalkNGPTENLLAYLWDK[Hydroxylation on K]P[Hydroxylation on P]GDVRaklirnalsgkndeaalidlvihcssedwyntcteyttdykrVLN[Deamidation on N]DDLLSDIGTKeqwtkvfkhwilhkrSDRFDIDGDEKRlvtaigkkdydtiaemlgttsvseyanivrraevtlgktidqalsavwskqdlavllaahyellhparLAFHLLKqaldgkkpdeariiritaltfdtclavkYAASEAGYDIGSAFAKaldkrlaplikilwrvm
GL50803_3331	7	7	7	8	6	7	7	7	9	7	5	8	10	8	5	6	8	7	6	8	1.48366e+08	1.45717e+08	1.63679e+08	2.03401e+08	3.55872e+08	2.05221e+08	1.57699e+08	1.22381e+08	4.73336e+08	4.87752e+08	1.56595e+08	1.53487e+08	4.54194e+08	4.60754e+08	1.39466e+08	1.2085e+08	1.99655e+08	1.17834e+08	1.66015e+08	1.80158e+08	mtkpvlrvcisgaagqicysvlfrIAAGDMLGYD[Sodium on D]QPVHIVMLEVPAALKaaegvamelvdcafpllsgftltsdnaeafkDVDYCLLFGAFPRkagmeraellsknkGIFQIQGAAINEHAKPTCRilvignpantnalvlstqltkipkTNVTAMSRldhnravgqvagklgvrtnrisnvwvagnhsntmvpivdcgviydeglkdkQPVKPMLPADWIKGEFVPCVRgrGTAVIEARGHSSSASAANAAIDHVRdwhmgtkpgafvscsllieegnpygiapgifysmpcscvggkwqivkldlpkdvldemkLSEAELMKEAADALK	mtkpvlrvcisgaagqicysvlfrIAAGDMLGYD[Sodium on D]QPVHIVMLEVPAALKAAEGVAMELVDCAFPLLSGFTLTSDNAEAFKDVDYCLLFGAFPRkagmeraellsknkGIFQIQGAAINEHAKPTCRilvignpantnalvlstqltkipktnvtamsrldhnravgqvagklgvrtnrisnvwvagnhsntmvpivdcgviydeglkDKQPVKPMLPADWIKGEFVPCVRgrGTAVIEARGHSSSASAANAAIDHVRdwhmgtkpgafvscsllieegnpygiapgifysmpcscvggkwqivkldlpkdvldemkLSEAELMKEAADALK	mtkpvlrvcisgaagqicysvlfrIAAGDMLGYDQPVHIVMLEVPAALKAAEGVAMELVDCAFPLLSGFTLTSDNAEAFKDVDYCLLFGAFPRkagmeraellsknkGIFQ[Deamidation on Q]IQGAAINEHAKPTCRilvignpantnalvlstqltkipkTNVTAMSRldhnravgqvagklgvrtnrisnvwvagnhsntmvpivdcgviydeglkdkQPVKPMLPADWIKGEFVPCVRgrGTAVIEARGHSSSASAANAAIDHVRdwhmgtkpgafvscsllieegnpygiapgifysmpcscvggkwqivkldlpkDVLDEMKLSEAELMKEAADALK	mtkpvlrvcisgaagqicysvlfrIAAGDMLGYD[Sodium on D]QPVHIVMLEVPAALKAAEGVAMELVD[Sodium on D]CAFPLLSGFTLTSDN[Deamidation on N]AEAFKDVDYCLLFGAFPRkagmeraellsknkGIFQIQGAAINEHAKPTCRILVIGNPANTNALVLSTQLTKipkTNVTAMSRldhnravgqvagklgvrtnrisnvwvagnhsntmvpivdcgviydeglkdkQPVKPMLPADWIKGEFVPCVRgrGTAVIEARGHSSSASAANAAIDHVRdwhmgtkpgafvscsllieegnpygiapgifysmpcscvggkwqivkldlpkdvldemkLSEAELMKEAADALK	mtkpvlrvcisgaagqicysvlfriaagdmlgydqpvhivmlevpaalkaaegvamelvdcafpllsgftltsdnaeafkDVDYCLLFGAFPRkagmeraellsknkGIFQIQGAAINEHAKptcrilvignpantnalvlstqltkipktnvtamsrldhnravgqvagklgvrtnrisnvwvagnhsntmvpivdcgviydeglkdkQPVKPMLPADWIKGEFVPCVRgrGTAVIEARGHSSSASAANAAIDHVRdwhmgtkpgafvscsllieegnpygiapgifysmpcscvggkwqivkldlpkDVLDEMKLSEAELMKeaadalk	mtkpvlrvcisgaagqicysvlfrIAAGDMLGYDQ[Deamidation on Q]PVHIVMLEVPAALKaaegvamelvdcafpllsgftltsdnaeafkDVDYCLLFGAFPRkagmeraellsknkGIFQIQGAAINEHAKptcrilvignpantnalvlstqltkipkTNVTAMSRldhnravgqvagklgvrtnrisnvwvagnhsntmvpivdcgviydeglkdkQPVKPMLPADWIKGEFVPCVRgrGTAVIEARGHSSSASAANAAIDHVRdwhmgtkpgafvscsllieegnpygiapgifysmpcscvggkwqivkldlpkDVLDEMKLSEAELMKEAADALK	mtkpvlrvcisgaagqicysvlfrIAAGDMLGYD[Sodium on D]QPVHIVMLEVPAALKAAEGVAMELVDCAFPLLSGFTLTSDNAEAFKDVDYCLLFGAFPRkagmeraellsknkGIFQIQGAAINEHAKPTCRilvignpantnalvlstqltkipkTNVTAMSRldhnravgqvagklgvrtnrISNVWVAGNHSNTMVPIVDCGVIYDEGLKDKQPVKPMLPADWIKgefvpcvrgrGTAVIEARGHSSSASAANAAIDHVRdwhmgtkpgafvscsllieegnpygiapgifysmpcscvggkwqivkldlpkdvldemkLSEAELMKEAADALK	mtkpvlrvcisgaagqicysvlfrIAAGDMLGYDQPVHIVMLEVPAALKaaegvamelvdcafpllsgftltsdnaeafkDVDYCLLFGAFPRkagmeraellsknkGIFQIQGAAINEHAKPTCRilvignpantnalvlstqltkipkTNVTAMSRldhnravgqvagklgvrtnrisnvwvagnhsntmvpivdcgviydeglkdkQPVKPMLPADWIKGEFVPCVRgrGTAVIEARGHSSSASAANAAIDHVRdwhmgtkpgafvscsllieegnpygiapgifysmpcscvggkwqivkldlpkdvldemkLSEAELMKEAADALK	mtkpvlrvcisgaagqicysvlfrIAAGDMLGYDQ[Deamidation on Q]PVHIVMLEVPAALKaaegvamelvdcafpllsgftltsdnaeafkDVDYCLLFGAFPRkagmeraellsknkGIFQIQGAAINEHAKPTCRilvignpantnalvlstqltkipktnvtamsrldhnravgqvagklgvrtnrisnvwvagnhsntmvpivdcgviydeglkDKQPVKPMLPADWIKGEFVPCVRgrGTAVIEARGHSSSASAANAAIDHVRdwhmgtkpgafvscsllieegnpygiapgifysmpcscvggkwqivkLDLPKDVLDEMKLSEAELMKEAADALK
GL50803_5333	1	2	2	1	3	2	2	2	4	3	3	2	1	3	2	1	3	2	1	1	219637485	1.63451e+08	237974945	242572125	7.27076e+08	3.89431e+08	205327174	208045550	7.49563e+08	7.91912e+08	312411813	206780529	4.14761e+08	5.07515e+08	165871925	2.09104e+08	2.3288e+08	1.28126e+08	234657474	181673811	[Acetylation on X]-MEGD[Sodium on D]MPINLPQE[Sodium on E]TLEEFKEAFNLFDRN[Deamidation on N][Ammonia loss on N]GD[Sodium on D]GN[Ammonia loss on N]ITTAELGTVMRSLGQNPTEADLADMINSIDTDGN[Deamidation on N]GVISFVEFVRlmvtksrNTDSEEELReafrvfdrN[Deamidation on N]GDGYVNAAELRhvlthigekLDEDEVDDLLREADIDGEGQIKyadfvkilcrr	[Acetylation on X]-MEGD[Sodium on D]MPINLPQE[Sodium on E]T[Phosphorylation on T]LEEFKEAFNLFDRN[Deamidation on N]GD[Sodium on D]GN[Ammonia loss on N]ITTAELGTVMRSLGQNPTEADLAD[Sodium on D]MINSIDTDGN[Deamidation on N]GVISFVEFVRlmvtksrN[Deamidation on N]TDSEEELREAFRVFDRN[Deamidation on N]GDGYVN[Deamidation on N]AAELRhvlthigekLDEDEVDDLLREADIDGEGQIKyadfvkilcrr	[Acetylation on X]-MEGD[Sodium on D]MPINLPQE[Sodium on E]TLEEFKEAFNLFDRN[Deamidation on N]GDGNITTAELGTVMRSLGQNPTEADLADMINSIDTDGN[Deamidation on N]GVISFVEFVRlmvtksrN[Deamidation on N]TDSEEELREAFRvfdrN[Deamidation on N]GDGYVNAAELRHVLTHIGEKLDED[Calcium on D]EVDDLLREADID[Sodium on D]GEGQIKyadfvkilcrr	[Acetylation on X]-MEGD[Sodium on D]MPINLPQE[Sodium on E]TLEEFKEAFNLFDRN[Deamidation on N]GDGN[Ammonia loss on N]ITTAELGTVMRSLGQNPTEADLAD[Sodium on D][Potassium on D]MIN[Deamidation on N]SIDTDGN[Deamidation on N]GVISFVEFVRlmvtksrN[Deamidation on N]TDSEEELREAFRVFDRN[Deamidation on N]GDGYVN[Deamidation on N]AAELRhvlthigekLDEDEVDDLLREADID[Sodium on D]GEGQIKyadfvkilcrr	[Acetylation on X]-MEGD[Sodium on D]MPINLPQE[Sodium on E]TLEEFKEAFN[Deamidation on N]LFDRN[Deamidation on N]GDGN[Deamidation on N]ITTAELGTVMRSLGQNPTEADLADMINSIDTDGN[Deamidation on N]GVISFVEFVRlmvtksrN[Deamidation on N]TDSEEELREAFRvfdrN[Deamidation on N]GDGYVNAAELRHVLTHIGEKLDE[Sodium on E]D[Calcium on D]EVDDLLREADIDGEGQIKyadfvkilcrr	[Acetylation on X]-MEGD[Sodium on D]MPINLPQE[Sodium on E]T[Phosphorylation on T]LEEFKEAFNLFDRN[Deamidation on N]GD[Sodium on D]GNITTAELGTVMRSLGQNPTEADLADMIN[Deamidation on N]SIDTDGNGVISFVEFVRlmvtksrN[Deamidation on N]TDSEEELReafrvfdrN[Deamidation on N]GDGYVN[Deamidation on N]AAELRHVLTHIGEKLDED[Calcium on D]EVDDLLREADIDGEGQIKyadfvkilcrr	[Acetylation on X]-MEGD[Sodium on D]MPINLPQE[Sodium on E]TLEEFKEAFNLFDRN[Deamidation on N]GDGN[Deamidation on N]ITTAELGTVMRSLGQNPTEADLADMINSIDTDGN[Deamidation on N]GVISFVEFVRlmvtksrN[Deamidation on N]TDSEEELREAFRVFDRN[Deamidation on N]GDGYVNAAELRHVLTHIGEKLDEDEVDDLLREADIDGEGQIKyadfvkilcrr	[Acetylation on X]-MEGD[Sodium on D]M[Carbamyl on M]PINLPQE[Sodium on E]TLEEFKEAFNLFDRN[Deamidation on N][Ammonia loss on N]GD[Sodium on D]GN[Deamidation on N]ITTAELGTVMRSLGQNPTEADLADMIN[Deamidation on N]SIDTDGNGVISFVEFVRlmvtksrN[Deamidation on N]TDSEEELREAFRvfdrN[Deamidation on N]GDGYVN[Deamidation on N]AAELRHVLTHIGEKLDEDEVD[Calcium on D]DLLREADIDGEGQIKyadfvkilcrr	[Acetylation on X]-MEGD[Sodium on D]M[Carbamyl on M]PINLPQE[Sodium on E]TLEEFKEAFN[Deamidation on N]LFDRN[Deamidation on N][Ammonia loss on N]GD[Sodium on D]GNITTAELGTVMRSLGQNPTEADLADMINSIDTDGN[Deamidation on N]GVISFVEFVRlmvtksrN[Deamidation on N]TDSEEELREAFRVFDRN[Deamidation on N]GDGYVNAAELRHVLTHIGEKLDE[Sodium on E]D[Calcium on D]EVDDLLREADIDGEGQIKyadfvkilcrr
GL50803_3861	9	10	10	10	10	10	10	10	10	10	10	10	10	10	8	10	11	11	10	9	3.93281e+07	4.38544e+07	2.27589e+07	5.68667e+07	4.77169e+07	4.50647e+07	3.37174e+07	3.0665e+07	9.44677e+07	1.07917e+08	2.65243e+07	22976077	4.05994e+07	5.91193e+07	1.71591e+07	2.33953e+07	3.57072e+07	4.62085e+07	4.13315e+07	32591927	[Acetylation on X]-mTDYYESSDITRvvriahgtnrglffgfgaivkFGEILDDLKPSCVGFVSSPTAYQKCGLWDTITKalaergieylhyngistnptveqideavdlfrakYGPGFLVCGIGGGSPCD[Sodium on D]SAKavsilleysnnkarelykgefepkcrskLVLVNLTHGTGTECDRYSVASILTGELYPIKsgigfeflypdysiddinglfslspdmvrfttidalnhvmeastttimtpyvctltreavylivrYLPIALAEPDNLRarywlsyaaaiagmaidesgchlthlmehtlsayrprlahgrGLALLQPAVLKhiwpkVCGYLNDLFRPILGNLKGTPDEAEQAFRrmrafhnkvgfsgtltdegfnled…	[Acetylation on X]-mTDYYESSDITRvvriahgtnrglffgfgaivkFGEILDDLKPSCVGFVSSPTAYQKCGLWDTITKalaerGIEYLHYN[Deamidation on N]GISTNPTVEQIDEAVDLFRakYGPGFLVCGIGGGSPCD[Sodium on D]SAKavsilleysnnkarelykgefepkcrskLVLVNLTHGTGTECDRYSVASILTGELYPIKSGIGFEFLYPDYSIDDIN[Deamidation on N]GLFSLSPDMVRfttidalnhvmeastttimtpyvctltrEAVYLIVRYLPIALAEPDNLRarywlsyaaaiagmaidesgchlthlmehtlsayrprlahgrGLALLQPAVLKhiwpkVCGYLNDLFRPILGNL…	[Acetylation on X]-mTDYYESSDITRvvriahgtnrglffgfgaivkFGEILDDLKPSCVGFVSSPTAYQKCGLWDTITKalaergieylhyngistnptveqideavdlfrakYGPGFLVCGIGGGSPCD[Sodium on D]SAKavsilleysnnkarelykgefepkcrskLVLVNLTHGTGTECDRYSVASILTGELYPIKsgigfeflypdysiddinglfslspdmvrfttidalnhvmeastttimtpyvctltrEAVYLIVRYLPIALAEPDNLRarywlsyaaaiagmaidesgchlthlmehtlsayrprlahgrGLALLQPAVLKhiwpkVCGYLNDLFRpilgnlkGTPDEAEQAFRrmrafhnkvgfsgtltdegfnled…	[Acetylation on X]-mTDYYESSDITRvvriahgtnrglffgfgaivkFGEILDDLKPSCVGFVSSPTAYQKCGLWDTITKalaerGIEYLHYN[Deamidation on N]GISTN[Deamidation on N]PTVEQ[Deamidation on Q]IDEAVDLFRakYGPGFLVCGIGGGSPCDSAKavsilleysnnkarelykgefepkcrskLVLVNLTHGTGTECDRYSVASILTGELYPIKSGIGFEFLYPDYSIDDIN[Deamidation on N]GLFSLSPDMVRfttidalnhvmeastttimtpyvctltrEAVYLIVRYLPIALAEPDNLRarywlsyaaaiagmaidesgchlthlmehtlsayrprlahgrGLALLQPAV…	[Acetylation on X]-mTDYYESSDITRvvriahgtnrglffgfgaivkFGEILDDLKPSCVGFVSSPTAYQKCGLWDTITKalaergieylhyngistnptveqideavdlfrakYGPGFLVCGIGGGSPCD[Sodium on D]SAKavsilleysnnkarelykgefepkcrskLVLVNLTHGTGTECDRYSVASILTGELYPIKsgigfeflypdysiddinglfslspdmvrfttidalnhvmeastttimtpyvctltrEAVYLIVRYLPIALAEPDNLRarywlsyaaaiagmaidesgchlthlmehtlsayrprlahgrGLALLQPAVLKhiwpkVCGYLNDLFRpilgnlkGTPDEAEQAFRrmrafhnkvgfsgtltdegfnled…	[Acetylation on X]-mTDYYESSDITRvvriahgtnrglffgfgaivkFGEILDDLKPSCVGFVSSPTAYQKCGLWDTITKalaergieylhyngistnptveqideavdlfrakYGPGFLVCGIGGGSPCD[Sodium on D]SAKavsilleysnnkarelykgefepkcrskLVLVNLTHGTGTECDRYSVASILTGELYPIKsgigfeflypdysiddinglfslspdmvrfttidalnhvmeastttimtpyvctltrEAVYLIVRYLPIALAEPDNLRarywlsyaaaiagmaidesgchlthlmehtlsayrprlahgrGLALLQPAVLKhiwpkVCGYLNDLFRpilgnlkGTPDEAEQAFRrmrafhnkvgfsgtltdegfnled…	[Acetylation on X]-mTDYYESSDITRvvriahgtnrglffgfgaivkFGEILDDLKPSCVGFVSSPTAYQKCGLWDTITKalaerGIEYLHYN[Deamidation on N]GISTNPTVEQIDEAVDLFRakYGPGFLVCGIGGGSPCD[Sodium on D]SAKavsilleysnnkarelykgefepkcrskLVLVNLTHGTGTECDRYSVASILTGELYPIKsgigfeflypdysiddinglfslspdmvrfttidalnhvmeastttimtpyvctltrEAVYLIVRYLPIALAEPDNLRarywlsyaaaiagmaidesgchlthlmehtlsayrprlahgrGLALLQPAVLKhiwpkVCGYLNDLFRPILGNLKGTPDEAEQAFRrmrafh…	[Acetylation on X]-mTDYYESSDITRvvriahgtnrglffgfgaivkFGEILDDLKPSCVGFVSSPTAYQKCGLWDTITKalaerGIEYLHYN[Deamidation on N]GISTN[Deamidation on N]PTVEQIDEAVDLFRakYGPGFLVCGIGGGSPCD[Sodium on D]SAKavsilleysnnkarelykgefepkcrskLVLVNLTHGTGTECDRYSVASILTGELYPIKsgigfeflypdysiddinglfslspdmvrfttidalnhvmeastttimtpyvctltrEAVYLIVRYLPIALAEPDNLRarywlsyaaaiagmaidesgchlthlmehtlsayrprlahgrGLALLQPAVLKhiwpkVCGYLNDLFRPILGNL…	[Acetylation on X]-mTDYYESSDITRvvriahgtnrglffgfgaivkFGEILDDLKPSCVGFVSSPTAYQKCGLWDTITKalaergieylhyngistnptveqideavdlfrakYGPGFLVCGIGGGSPCD[Sodium on D]SAKavsilleysnnkarelykgefepkcrskLVLVNLTHGTGTECDRYSVASILTGELYPIKsgigfeflypdysiddinglfslspdmvrfttidalnhvmeastttimtpyvctltrEAVYLIVRYLPIALAEPDNLRarywlsyaaaiagmaidesgchlthlmehtlsayrprlahgrGLALLQPAVLKhiwpkVCGYLNDLFRpilgnlkGTPDEAEQAFRrmrafhnkvgfsgtltdegfnled…
GL50803_112867	NA	NA	NA	NA	NA	NA	NA	NA	NA	NA	NA	NA	0	0	0	0	0	0	0	0	NA	NA	NA	NA	NA	NA	NA	NA	NA	NA	NA	NA	3.89978e+06	3.63089e+06	1.14489e+06	1.56139e+06	1.34017e+06	922513	1.22108e+06	954293	NA	NA	NA	NA	NA	NA	NA	NA	NA
GL50803_114162	0	0	0	0	0	0	0	0	NA	NA	NA	NA	0	0	0	0	0	0	0	0	916275	1.5697e+06	887001	1.18591e+06	3.93592e+06	1.87144e+06	714063	924320	NA	NA	NA	NA	4.83504e+06	4.72796e+06	1.20962e+06	1.75177e+06	918723	791046	523363	644549	mlvgfllvftvtqahrtsvstdcpivncqtcsqdkqtcvackQGFVPNEGNTECNSAPAECPIVNCQTCSQDKqtcvackQGFVPNEGNTECNSAPAECPIVNCQTCSQDKqtcvackQGFVPNEGNTECNSAPAECPIVNCQTCSQDKqtcvackqgfvpnegntecnsapaeclivncqtcsqdkqtcvackQGFVPNEGNTECNSAPAECPIVNCQTCSQDKqtcvackQGFVPNEGNTECNSAPAECPIVNCQTCSQDKqtcvackQGFVPNEGNTECNSAPAECPIVNCQTCSQDKqtcvackqgfvpnegntecnsapaeclivncqtcsqdkqtcvackQGFVPNEGNTECNSAPAECPIVNCQTCSQDKqtcdacepgkhltptkkacltd…	mlvgfllvftvtqahrtsvstdcpivncqtcsqdkqtcvackQGFVPNEGNTECNSAPAECPIVNCQTCSQDKqtcvackQGFVPNEGNTECNSAPAECPIVNCQTCSQDKqtcvackQGFVPNEGNTECNSAPAECPIVNCQTCSQDKqtcvackqgfvpnegntecnsapaeclivncqtcsqdkqtcvackQGFVPNEGNTECNSAPAECPIVNCQTCSQDKqtcvackQGFVPNEGNTECNSAPAECPIVNCQTCSQDKqtcvackQGFVPNEGNTECNSAPAECPIVNCQTCSQDKqtcvackqgfvpnegntecnsapaeclivncqtcsqdkqtcvackQGFVPNEGNTECNSAPAECPIVNCQTCSQDKqtcdacepgkhltptkkacltd…	mlvgfllvftvtqahrtsvstdcpivncqtcsqdkqtcvackQGFVPNEGNTECNSAPAECPIVNCQTCSQDKqtcvackQGFVPNEGNTECNSAPAECPIVNCQTCSQDKqtcvackQGFVPNEGNTECNSAPAECPIVNCQTCSQDKqtcvackqgfvpnegntecnsapaeclivncqtcsqdkqtcvackQGFVPNEGNTECNSAPAECPIVNCQTCSQDKqtcvackQGFVPNEGNTECNSAPAECPIVNCQTCSQDKqtcvackQGFVPNEGNTECNSAPAECPIVNCQTCSQDKqtcvackqgfvpnegntecnsapaeclivncqtcsqdkqtcvackQGFVPNEGNTECNSAPAECPIVNCQTCSQDKqtcdacepgkhltptkkacltd…	mlvgfllvftvtqahrtsvstdcpivncqtcsqdkqtcvackQGFVPNEGNTECNSAPAECPIVNCQTCSQDKqtcvackQGFVPNEGNTECNSAPAECPIVNCQTCSQDKqtcvackQGFVPNEGNTECNSAPAECPIVNCQTCSQDKqtcvackqgfvpnegntecnsapaeclivncqtcsqdkqtcvackQGFVPNEGNTECNSAPAECPIVNCQTCSQDKqtcvackQGFVPNEGNTECNSAPAECPIVNCQTCSQDKqtcvackQGFVPNEGNTECNSAPAECPIVNCQTCSQDKqtcvackqgfvpnegntecnsapaeclivncqtcsqdkqtcvackQGFVPNEGNTECNSAPAECPIVNCQTCSQDKqtcdacepgkhltptkkacltd…	mlvgfllvftvtqahrtsvstdcpivncqtcsqdkqtcvackQGFVPNEGNTECNSAPAECPIVNCQTCSQDKqtcvackQGFVPNEGNTECNSAPAECPIVNCQTCSQDKqtcvackQGFVPNEGNTECNSAPAECPIVNCQTCSQDKqtcvackqgfvpnegntecnsapaeclivncqtcsqdkqtcvackQGFVPNEGNTECNSAPAECPIVNCQTCSQDKqtcvackQGFVPNEGNTECNSAPAECPIVNCQTCSQDKqtcvackQGFVPNEGNTECNSAPAECPIVNCQTCSQDKqtcvackqgfvpnegntecnsapaeclivncqtcsqdkqtcvackQGFVPNEGNTECNSAPAECPIVNCQTCSQDKqtcdacepgkhltptkkacltd…	mlvgfllvftvtqahrtsvstdcpivncqtcsqdkqtcvackQGFVPNEGNTECNSAPAECPIVNCQTCSQDKqtcvackQGFVPNEGNTECNSAPAECPIVNCQTCSQDKqtcvackQGFVPNEGNTECNSAPAECPIVNCQTCSQDKqtcvackQGFVPNEGNTECNSAPAECLIVNCQTCSQDKqtcvackQGFVPNEGNTECNSAPAECPIVNCQTCSQDKqtcvackQGFVPNEGNTECNSAPAECPIVNCQTCSQDKqtcvackQGFVPNEGNTECNSAPAECPIVNCQTCSQDKqtcvackQGFVPNEGNTECNSAPAECLIVNCQTCSQDKqtcvackQGFVPNEGNTECNSAPAECPIVNCQTCSQDKqtcdacepgkhltptkkacltd…	mlvgfllvftvtqahrtsvstdcpivncqtcsqdkqtcvackQGFVPNEGNTECNSAPAECPIVNCQTCSQDKqtcvackQGFVPNEGNTECNSAPAECPIVNCQTCSQDKqtcvackQGFVPNEGNTECNSAPAECPIVNCQTCSQDKqtcvackqgfvpnegntecnsapaeclivncqtcsqdkqtcvackQGFVPNEGNTECNSAPAECPIVNCQTCSQDKqtcvackQGFVPNEGNTECNSAPAECPIVNCQTCSQDKqtcvackQGFVPNEGNTECNSAPAECPIVNCQTCSQDKqtcvackqgfvpnegntecnsapaeclivncqtcsqdkqtcvackQGFVPNEGNTECNSAPAECPIVNCQTCSQDKqtcdacepgkhltptkkacltd…	mlvgfllvftvtqahrtsvstdcpivncqtcsqdkqtcvackQGFVPNEGNTECNSAPAECPIVNCQTCSQDKqtcvackQGFVPNEGNTECNSAPAECPIVNCQTCSQDKqtcvackQGFVPNEGNTECNSAPAECPIVNCQTCSQDKqtcvackqgfvpnegntecnsapaeclivncqtcsqdkqtcvackQGFVPNEGNTECNSAPAECPIVNCQTCSQDKqtcvackQGFVPNEGNTECNSAPAECPIVNCQTCSQDKqtcvackQGFVPNEGNTECNSAPAECPIVNCQTCSQDKqtcvackqgfvpnegntecnsapaeclivncqtcsqdkqtcvackQGFVPNEGNTECNSAPAECPIVNCQTCSQDKqtcdacepgkhltptkkacltd…	NA
GL50803_114813	NA	NA	NA	NA	NA	NA	NA	NA	NA	NA	NA	NA	0	0	0	0	0	0	0	0	NA	NA	NA	NA	NA	NA	NA	NA	NA	NA	NA	NA	5.04755e+06	4.49445e+06	1.394e+06	2.07399e+06	4.10178e+06	2.22865e+06	2.3741e+06	3.05424e+06	NA	NA	NA	NA	NA	NA	NA	NA	NA
GL50803_15247	19	18	13	27	14	18	24	20	11	9	12	15	16	17	13	16	16	23	19	19	2.69835e+07	4.07137e+07	1.94404e+07	2.74595e+07	2.37167e+07	1.67505e+07	1.46076e+07	1.5457e+07	2.45952e+07	2.78584e+07	1.1451e+07	8.13553e+06	2.14407e+07	1.94044e+07	6.09749e+06	9638500	1.86704e+07	1.79091e+07	1.60885e+07	1.50381e+07	mllllcvsvalcvsasdhqnkakyefkaettnlldiivhslysdreiflrELISNAVDALEKlryisltdakvlgegdtpmeinisvdtqkkliiiedtgigmnkEEMITNLGTIAESGTSRfrqtkkVGLNSQDEDSAKptsasgligmfgvgffssylvaekvdfysrrahdkadnystphvvkWSSDASSYYTVEDVDEALEPEACPHRgsrvvlhlrENSEEFLDTALLKhvilkysgfvgfpvnlemvnkrREEYTPSADEEDDDVFDAPLVVEDGATGEKkastasgpkVYDDVDADGKKDPQSFQDAEKavkkryryvesrewldvtkeatsiwlrnpqtitkeeyvdfylgtlykpdpalsfdssiaslakEMAPPLTWIHFRGEGGEADF…	mllllcvsvalcvsasdhqnkakyefkaettnlldiivhslysdreiflrELISNAVDALEKlryisltdakvlgegdtpmeinisvdtqkkLIIIEDTGIGMNKeemitnlgtiaesgtsrfrqtkkVGLNSQDEDSAKptsasgligmfgvgffssylvaekvdfysrrahdkadnystphvvkWSSDASSYYTVEDVDEALEPEACPHRgsrvvlhlrENSEEFLDTALLKhvilkysgfvgfpvnlemvnkrREEYTPSADEEDDDVFDAPLVVEDGATGEKkastasgpkVYDDVDADGKKDPQSFQDAEKavkkryryvesrewldvtkeatsiwlrnpqtitkeeyvdfylgtlykpdpalsfdssiaslakEMAPPLTWIHFRGEGGEADF…	mllllcvsvalcvsasdhqnkakyefkaettnlldiivhslysdreiflrELISNAVDALEKlryisltdakvlgegdtpmeinisvdtqkkliiiedtgigmnkEEMITNLGTIAESGTSRfrqtkkvglnsqdedsakptsasgligmfgvgffssylvaekvdfysrrahdkadnystphvvkWSSDASSYYTVEDVDEALEPEACPHRgsrvvlhlrENSEEFLDTALLKhvilkysgfvgfpvnlemvnkrREEYTPSADEEDDDVFDAPLVVEDGATGEKkastasgpkVYDDVDADGKKDPQSFQDAEKavkkryryvesrewldvtkeatsiwlrnpqtitkeeyvdfylgtlykpdpalsfdssiaslakEMAPPLTWIHFRgeggeadf…	mllllcvsvalcvsasdhqnkakyefkAETTNLLDIIVHSLYSDReiflrELISNAVDALEKlrYISLTDAKvlgegdtpmeinisvdtqkkliiiedtgigmnkEEMITNLGTIAESGTSRfrqtkkVGLNSQDEDSAKptsasgligmfgvgffssylvaekvdfysrrahdkadnystphvvkWSSDASSYYTVEDVDEALEPEACPHRgsrvvlhlrENSEEFLDTALLKhvilkysgfvgfpvnlemvnkRREEYTPSADEEDDDVFDAPLVVEDGATGEKkastasgpkVYDDVDADGKKDPQSFQDAEKavkkryryvesrEWLDVTKeatsiwlrnpqtitkeeyvdfylgtlykpdpalsfdssiaslakEMAPPLTWIHFRgeggeadf…	mllllcvsvalcvsasdhqnkakyefkaettnlldiivhslysdreiflrelisnavdaleklryisltdakvlgegdtpmeinisvdtqkkliiiedtgigmnkeemitnlgtiaesgtsrfrqtkkvglnsqdedsakptsasgligmfgvgffssylvaekvdfysrrahdkadnystphvvkwssdassyytvedvdealepeacphrgsrvvlhlrENSEEFLDTALLKhvilkysgfvgfpvnlemvnkrREEYTPSADEEDDDVFDAPLVVEDGATGEKkastasgpkVYDDVDADGKKDPQSFQDAEKavkkryryvesrewldvtkeatsiwlrnpqtitkeeyvdfylgtlykpdpalsfdssiaslakemappltwihfrGEGGEADF…	mllllcvsvalcvsasdhqnkakyefkaettnlldiivhslysdreiflrELISNAVDALEKlryisltdakvlgegdtpmeinisvdtqkkliiiedtgigmnkEEMITNLGTIAESGTSRfrqtkkVGLNSQDEDSAKptsasgligmfgvgffssylvaekvdfysrrahdkadnystphvvkWSSDASSYYTVEDVDEALEPEACPHRgsrvvlhlrENSEEFLDTALLKhvilkysgfvgfpvnlemvnkrREEYTPSADEEDDDVFDAPLVVEDGATGEKkastasgpkVYDDVDADGKKDPQSFQDAEKavkkryryvesrewldvtkeatsiwlrnpqtitkeeyvdfylgtlykpdpalsfdssiaslakemappltwihfrGEGGEADF…	mllllcvsvalcvsasdhqnkakyefkAETTNLLDIIVHSLYSDReiflrELISNAVDALEKlryisltdakvlgegdtpmeinisvdtqkkliiiedtgigmnkEEMITNLGTIAESGTSRfrqtkkVGLNSQDEDSAKptsasgligmfgvgffssylvaekvdfysrrahdkadnystphvvkWSSDASSYYTVEDVDEALEPEACPHRgsrvvlhlrENSEEFLDTALLKhvilkysgfvgfpvnlemvnkrREEYTPSADEEDDDVFDAPLVVEDGATGEKkastasgpkVYDDVDADGKKDPQSFQDAEKavkkryryvesrEWLDVTKeatsiwlrnpqtitkeeyvdfylgtlykpdpalsfdssiaslakEMAPPLTWIHFRGEGGEADF…	mllllcvsvalcvsasdhqnkakyefkaettnlldiivhslysdreiflrELISNAVDALEKlryisltdakvlgegdtpmeinisvdtqkkliiiedtgigmnkEEMITNLGTIAESGTSRfrqtkkvglnsqdedsakptsasgligmfgvgffssylvaekvdfysrrahdkadnystphvvkWSSDASSYYTVEDVDEALEPEACPHRgsrvvlhlrENSEEFLDTALLKhvilkysgfvgfpvnlemvnkrREEYTPSADEEDDDVFDAPLVVEDGATGEKkastasgpkVYDDVDADGKKDPQSFQDAEKavkkryryvesrewldvtkeatsiwlrnpqtitkeeyvdfylgtlykpdpalsfdssiaslakEMAPPLTWIHFRGEGGEADF…	mllllcvsvalcvsasdhqnkakyefkaettnlldiivhslysdreiflrelisnavdaleklryisltdakvlgegdtpmeinisvdtqkkliiiedtgigmnkeemitnlgtiaesgtsrfrqtkkvglnsqdedsakptsasgligmfgvgffssylvaekvdfysrrahdkadnystphvvkwssdassyytvedvdealepeacphrgsrvvlhlrENSEEFLDTALLKhvilkysgfvgfpvnlemvnkrREEYTPSADEEDDDVFDAPLVVEDGATGEKkastasgpkVYDDVDADGKKDPQSFQDAEKavkkryryvesrewldvtkeatsiwlrnpqtitkeeyvdfylgtlykpdpalsfdssiaslakemappltwihfrGEGGEADF…
GL50803_95192	23	22	21	23	11	20	17	16	10	11	9	13	16	16	11	14	18	17	17	18	1.97314e+07	1.6936e+07	3.17125e+07	2.01797e+07	5.3121e+07	2.53975e+07	1.65044e+07	1.7554e+07	3.85672e+07	2.94787e+07	2.12871e+07	1.35393e+07	2.95973e+07	3.18283e+07	1.24503e+07	1.66977e+07	2.32906e+07	2.09863e+07	2.11876e+07	1.29239e+07	mgdvrawfslveqhnyngvravqrkyagtrnddgctalmlavkNNDLTMVEVLSETESGFVNNRdetalflacarNYDDIASVLIPKerelrqsstgytpliiaaangstrVIPLLIPYFGNETDKqgytaldyatynnyhlcvdlltksekFSVPDLERavkiaeecghvqlhtkltahllhkvktlgdratlaatsskspftspgakqyttsvnrFSNVSPSQHTDKlgkVES[Phosphorylation on S]PNSTSGAPKKGSPALPVEKspqsfgratstlkaankmalndppigsvipplsdlgeifrrnlamrnksvrsaygvtnnatandsaagkSGIPSSHNDTEMQIIHRmtkmgmhdrddedgvilmhqnpenlkhikpraqsnri…	mgdvrawfslveqhnyngvravqrkyagtrnddgctalmlavkNNDLTMVEVLSETESGFVNNRdetalflacarNYDDIASVLIPKerelrqsstgytpliiaaangstrVIPLLIPYFGNETDKqgytaldyatynnyhlcvdlltksekFSVPDLERavkIAEECGHVQLHTKltahllhkvktlgdratlaatsskspftspgakqyttsvnrfsnvspsqhtdklgkVES[Phosphorylation on S]PNSTSGAPKkgspalpvekspqsfgratstlkaankmalndppigsvipplsdlgeifrrnlamrnksvrsaygvtnnatandsaagkSGIPSSHNDTEMQIIHRmtkmgmhdrddedgvilmhqnpenlkhikpraqsnri…	mgdvrawfslveqhnyngvravqrkyagtrnddgctalmlavkNNDLTMVE[Sodium on E]VLSETESGFVNNRdetalflacarNYDDIASVLIPKerelrqsstgytpliiaaangstrVIPLLIPYFGNETDKqgytaldyatynnyhlcvdlltksekFSVPDLERavkiaeecghvqlhtkltahllhkvktlgdratlaatsskspftspgakqyttsvnrfsnvspsqhtdklgkVES[Phosphorylation on S]PNSTSGAPKKGSPALPVEKspqsfgratstlkaankmalndppigsvipplsdlgeifrrnlamrnksvrsaygvtnnatandsaagkSGIPSSHNDTEMQIIHRmtkmgmhdrDDEDGVILMHQNPEN…	mgdvrawfslveqhnyngvravqrkyagtrnddgctalmlavkNNDLTMVEVLSETESGFVNNRdetalflacarNYDDIASVLIPKerelrqsstgytpliiaaangstrVIPLLIPYFGNETDKqgytaldyatynnyhlcvdlltksekFSVPDLERavkIAEECGHVQLHTKltahllhkvktlgdratlaatsskspftspgakqyttsvnrFSNVSPSQHTDKlgkVES[Phosphorylation on S]P[Hydroxylation on P]N[Ammonia loss on N]STSGAPKKGSPALPVEKspqsfgratstlkaankMALNDPPIGSVIPPLSDLGEIFRrnlamrnksvrsaygvtnnatandsaagksgipsshndtemqii…	mgdvrawfslveqhnyngvravqrkyagtrnddgctalmlavkNNDLTMVEVLSETESGFVNNRdetalflacarNYDDIASVLIPKerelrqsstgytpliiaaangstrvipllipyfgnetdkqgytaldyatynnyhlcvdlltksekFSVPDLERavkiaeecghvqlhtkltahllhkvktlgdratlaatsskspftspgakqyttsvnrfsnvspsqhtdklgkVESPNSTSGAPKkgspalpvekspqsfgratstlkaankmalndppigsvipplsdlgeifrrnlamrnksvrsaygvtnnatandsaagksgipsshndtemqiihrmtkmgmhdrddedgvilmhqnpenlkhikpraqsnriiprptyllspehdtaetqitgp…	mgdvrawfslveqhnyngvravqrkyagtrnddgctalmlavkNNDLTMVEVLSETESGFVNNRdetalflacarNYDDIASVLIPKerelrqsstgytpliiaaangstrvipllipyfgnetdkqgytaldyatynnyhlcvdlltksekFSVPDLERavkIAEECGHVQLHTKltahllhkvktlgdratlaatsskspftspgakqyttsvnrfsnvspsqhtdklgkVESPNSTSGAPKKGSPALPVEKspqsfgratstlkaankmalndppigsvipplsdlgeifrrnlamrnksvrsaygvtnnatandsaagksgipsshndtemqiihrmtkmgmhdrddedgvilmhqnpenlkhikpraqsnriiprptyllspehdtaetqitgp…	mgdvrawfslveqhnyngvravqrkyagtrnddgctalmlavkNNDLTMVEVLSETESGFVNNRdetalflacarNYDDIASVLIPKerelrqsstgytpliiaaangstrvipllipyfgnetdkqgytaldyatynnyhlcvdlltksekFSVPDLERavkiaeecghvqlhtkltahllhkvktlgdratlaatsskspftspgakqyttsvnrfsnvspsqhtdklgkvespnstsgapkkgspalpvekspqsfgratstlkaankmalndppigsvipplsdlgeifrrnlamrnksvrsaygvtnnatandsaagksgipsshndtemqiihrmtkmgmhdrddedgvilmhqnpenlkhikpraqsnriiprptyllspehdtaetqitgp…	mgdvrawfslveqhnyngvravqrkyagtrnddgctalmlavkNNDLTMVEVLSETESGFVNNRdetalflacarNYDDIASVLIPKerelrqsstgytpliiaaangstrvipllipyfgnetdkqgytaldyatynnyhlcvdlltksekFSVPDLERavkiaeecghvqlhtkltahllhkvktlgdratlaatsskspftspgakqyttsvnrfsnvspsqhtdklgkVESPNSTSGAPKKGSPALPVEKspqsfgratstlkaankmalndppigsvipplsdlgeifrrnlamrnksvrsaygvtnnatandsaagksgipsshndtemqiihrmtkmgmhdrddedgvilmhqnpenlkhikpraqsnriiprptyllspehdtaetqitgp…	mgdvrawfslveqhnyngvravqrkyagtrnddgctalmlavkNNDLTMVEVLSETESGFVNNRdetalflacarNYDDIASVLIPKerelrqsstgytpliiaaangstrvipllipyfgnetdkqgytaldyatynnyhlcvdlltksekFSVPDLERavkiaeecghvqlhtkltahllhkvktlgdratlaatsskspftspgakqyttsvnrfsnvspsqhtdklgkvespnstsgapkkgspalpvekspqsfgratstlkaankmalndppigsvipplsdlgeifrrnlamrnksvrsaygvtnnatandsaagksgipsshndtemqiihrmtkmgmhdrddedgvilmhqnpenlkhikpraqsnriiprptyllspehdtaetqitgp…
GL50803_10311	8	10	7	8	5	10	6	7	9	10	5	7	8	8	7	7	6	8	8	7	2.44698e+09	3.33562e+09	2.99773e+09	3.40958e+09	4.13802e+09	3.58345e+09	2.34225e+09	1.92061e+09	4.53689e+09	6.57126e+09	2.08863e+09	2.52749e+09	3.28838e+09	5.24158e+09	1.98385e+09	2.23557e+09	1.88076e+09	2.35633e+09	2.89704e+09	1.92319e+09	mpfkqtrHLLTISALCPKELAYLIDRaldmkknpakytarAANKTLLAFFAKPSLRTRVSLETAMTRLGGHAIYYELGAN[Deamidation on N]SN[Deamidation on N]VGGKE[Fe[III] on E]TVQD[Sodium on D][Calcium on D][Fe[III] on D]TAEVFSRMVDICTARlatkemmrEMAQHASVPCINALDDFGHPLQMVCDFMTIKEKFTAAGEFSN[Deamidation on N]GFKGIKFAYCGD[Sodium on D]SMN[Deamidation on N]NVTYDLMRGCALLGM[Carbamyl on M]E[Calcium on E][Fe[III] on E]CHVCCPDHKDFKPIKEVID[Sodium on…	mpfkqtrHLLTISALCPKELAYLIDRaldmkknpakytarAANKTLLAFFAKPSLRTRVSLETAMTRLGGHAIYYELGAN[Deamidation on N]SN[Deamidation on N]VGGKETVQD[Sodium on D][Fe[III] on D]TAEVFSRMVDICTARlatkemmrEMAQHASVPCINALDDFGHPLQMVCDFMTIKEK[Hydroxylation on K]FTAAGEFSN[Deamidation on N]GFKGIKFAYCGD[Sodium on D]SMN[Deamidation on N]NVTYDLMRGCALLGM[Carbamyl on M]E[Calcium on E][Fe[III] on E][Sodium on E]C[Carbamyl on C]HVCCPDHK…	mpfkqtrHLLTISALCPKELAYLIDRaldmkknpakytarAANKTLLAFFAKPSLRTRVSLETAMTRLGGHAIYYELGAN[Deamidation on N]SN[Deamidation on N]VGGKE[Sodium on E][Fe[III] on E]TVQD[Sodium on D][Calcium on D][Fe[III] on D]TAEVFSRMVDICTARlatkemmremaqhasvpcinalddfghplqmvcdfmtikEK[Hydroxylation on K]FTAAGEFSN[Deamidation on N]GFKGIKFAYC[Carbamyl on C]GD[Sodium on D]SMN[Deamidation on N]NVTYDLMRGCALLGM[Carbamyl on M]ECHVCCPDHK…	mpfkqtrHLLTISALCPKELAYLIDRaldmkknpakytarAANKTLLAFFAKPSLRTRVSLETAMTRLGGHAIYYELGAN[Deamidation on N][Ammonia loss on N]SN[Deamidation on N][Hydroxylation on N]VGGKETVQD[Sodium on D][Calcium on D][Fe[III] on D]TAEVFSRMVDICTARlatkemmrEMAQHASVPCIN[Deamidation on N]ALDDFGHPLQMVCDFMTIK[Trimethylation on K]EKFTAAGEFSN[Deamidation on N]GFKgikFAYC[Carbamyl on C]GD[Sodium on D]SMN[Deamidation on N]NVTYDLMRG…	mpfkqtrHLLTISALCPKELAYLIDRaldmkknpakytarAANKTLLAFFAKPSLRTRVSLETAMTRLGGHAIYYELGAN[Deamidation on N][Hydroxylation on N]SN[Deamidation on N]VGGKE[Sodium on E]TVQD[Sodium on D][Calcium on D][Fe[III] on D]TAEVFSRMVDICTARlatkemmremaqhasvpcinalddfghplqmvcdfmtikEKFTAAGEFSN[Deamidation on N]GFKGIKFAYCGD[Sodium on D]SMN[Deamidation on N]NVTYDLMRGCALLGM[Carbamyl on M]ECHVCCPDHKdfkpikEVID[Fe[II] on D]ECEEII…	mpfkqtrHLLTISALCPKELAYLIDRaldmkknpakytarAANKTLLAFFAKPSLRTRVSLETAM[Carbamyl on M]TRLGGHAIYYELGAN[Deamidation on N][Hydroxylation on N]SN[Deamidation on N][Hydroxylation on N]VGGKE[Sodium on E]TVQD[Sodium on D][Fe[III] on D]TAEVFSRMVDICTARlatkemmremaqhasvpcinalddfghplqmvcdfmtikEK[Hydroxylation on K]FTAAGEFSN[Deamidation on N]GFKGIKFAYCGD[Sodium on D][Calcium on D]SMN[Deamidation on N]NVTYDLMRGCALLG…	mpfkqtrHLLTISALCPKELAYLIDRaldmkknpakytarAANKTLLAFFAKPSLRTRVSLETAMTRLGGHAIYYELGAN[Deamidation on N][Ammonia loss on N]SN[Deamidation on N][Hydroxylation on N]VGGKE[Fe[III] on E][Calcium on E][Sodium on E]TVQD[Sodium on D][Calcium on D][Fe[III] on D]TAEVFSRMVDICTARlatkemmrEMAQHASVPCIN[Deamidation on N]ALDDFGHPLQMVCDFMTIKEKFTAAGEFSN[Deamidation on N]GFKGIKFAYCGD[Sodium on D]SMN[Deamidation on N]NVTY…	mpfkqtrHLLTISALCPKELAYLIDRaldmkknpakytarAANKTLLAFFAKPSLRTRVSLETAMTRLGGHAIYYELGAN[Deamidation on N][Hydroxylation on N]SN[Ammonia loss on N]VGGK[Methylation on K]E[Sodium on E]TVQD[Sodium on D][Calcium on D][Fe[III] on D]TAEVFSRMVDICTARlatkemmremaqhasvpcinalddfghplqmvcdfmtikEKFTAAGEFSN[Deamidation on N]GFKGIKFAYCGD[Sodium on D]SMN[Deamidation on N]NVTYDLMRGCALLGM[Carbamyl on M]ECHVCCPDHKDFKPIKEVID…	mpfkqtrHLLTISALCPKELAYLID[Sodium on D]RALDMKknpakytarAANKTLLAFFAKPSLRTR[Citrullination on R]VSLETAMTRLGGHAIYYELGAN[Deamidation on N][Hydroxylation on N]SNVGGKETVQD[Sodium on D][Calcium on D][Fe[III] on D]TAEVFSRMVDICTARlatkemmremaqhasvpcinalddfghplqmvcdfmtikEKFTAAGEFSN[Deamidation on N]GFKGIKFAYCGD[Sodium on D]SMN[Deamidation on N]NVTYDLMRGCALLGMECHVCCPDHKDFKPIKEVIDECEEIIAKhgtggsikifhdckkGCEGVDVV…
GL50803_29487	5	5	5	5	6	5	6	4	3	2	4	8	7	4	7	5	5	5	5	5	6.04499e+07	5.32157e+07	6.61891e+07	1.17668e+08	1.26287e+08	8.73581e+07	6.33332e+07	7.24829e+07	1.96315e+08	2.09001e+08	6.38711e+07	7.24702e+07	1.48467e+08	1.74916e+08	5.36898e+07	6.1718e+07	8.02563e+07	5.63891e+07	8.24631e+07	6.39759e+07	mitplllvlslgkVVELGKDEFNTLRnsgasmsvvfyapwcghcknlkpeyakAGAELDGVVDLYMVDCTNESN[Deamidation on N]GGKDLCGEFDVQGFPTIKMINTEKDSVLDYN[Deamidation on N]GAReakalrSFVLYNMKkpfrdhrtpkafleavkaakedgklhlfivteskAASSYLFKlakkvsekmsihvllnstadkikeltegglekhisagkLSLFTVKKSATE[Sodium on E]SFSGANTPGE[Sodium on E]IEKwlhnhak	mitplllvlslgkVVELGKDEFNTLRnsgasmsvvfyapwcghcknlkpeyakAGAELDGVVDLYMVDCTNESN[Deamidation on N]GGKDLCGEFDVQGFPTIKMINTEKDSVLDYN[Deamidation on N]GAReakalrSFVLYNMKkpfrdhrtpkafleavkaakedgklhlfivteskAASSYLFKlakkvsekmsihvllnstadkikeltegglekhisagkLSLFTVKKSATE[Sodium on E]SFSGANTPGEIEKwlhnhak	mitplllvlslgkVVELGKDEFNTLRnsgasmsvvfyapwcghcknlkpeyakAGAELDGVVDLYMVDCTNESN[Deamidation on N]GGKDLCGEFDVQGFPTIKMINTEKDSVLDYN[Deamidation on N]GAR[Citrullination on R]eakalrSFVLYNMKkpfrdhrtpkafleavkaakedgklhlfivteskAASSYLFKlakkvsekmsihvllnstadkikeltegglekhisagkLSLFTVKKSATE[Sodium on E]SFSGANTPGEIEKwlhnhak	mitplllvlslgkVVELGKDEFNTLRnsgasmsvvfyapwcghcknlkpeyakAGAELDGVVDLYMVDCTNESN[Deamidation on N]GGKDLCGEFD[Sodium on D]VQGFPTIKMINTEKDSVLDYN[Deamidation on N]GAReakalrSFVLYNMKkpfrdhrtpkafleavkaakedgklhlfivteskAASSYLFKlakkvsekmsihvllnstadkikeltegglekhisagkLSLFTVKKSATESFSGANTPGEIEKwlhnhak	mitplllvlslgkVVELGKDEFNTLRnsgasmsvvfyapwcghckNLKPEYAKAGAELDGVVDLYMVDCTNESN[Deamidation on N]GGKDLCGEFDVQGFPTIKMIN[Ammonia loss on N]TEKDSVLDYN[Deamidation on N]GAReakalrsfvlynmkkpfrdhrtpkafleavkaakedgklhlfivteskAASSYLFKlakkvsekmsihvllnstadkikeltegglekhisagkLSLFTVKKSATE[Sodium on E]SFSGANTPGEIEKwlhnhak	mitplllvlslgkVVELGKDEFNTLRnsgasmsvvfyapwcghcknlkpeyakAGAELDGVVDLYMVDCTNESN[Deamidation on N]GGKDLCGE[Sodium on E]FDVQGFPTIKMIN[Ammonia loss on N]TEKDSVLDYN[Deamidation on N]GAReakalrSFVLYNMKkpfrdhrtpkafleavkaakedgklhlfivteskAASSYLFKlakkvsekmsihvllnstadkikeltegglekhisagkLSLFTVKKSATESFSGANTPGE[Sodium on E]IEKwlhnhak	mitplllvlslgkVVELGKDEFNTLRnsgasmsvvfyapwcghcknlkpeyakAGAELDGVVDLYMVDCTNESN[Deamidation on N]GGKDLCGEFDVQGFPTIKMINTEKDSVLDYN[Deamidation on N]GAReakalrSFVLYNMKkpfrdhrtpkafleavkaakedgklhlfivteskAASSYLFKlakkvsekmsihvllnstadkIKELTEGGLEKhisagkLSLFTVKKSATESFSGANTPGE[Sodium on E]IEKwlhnhak	mitplllvlslgkVVELGKDEFNTLRnsgasmsvvfyapwcghcknlkpeyakAGAELDGVVD[Sodium on D]LYMVDCTNESN[Deamidation on N]GGKDLCGEFDVQGFPTIKMINTEKDSVLDYN[Deamidation on N]GAReakalrSFVLYNMKkpfrdhrtpkafleavkaakedgklhlfivteskAASSYLFKlakkvsekmsihvllnstadkikeltegglekhisagklslftvkKSATESFSGAN[Deamidation on N]TPGEIEKwlhnhak	mitplllvlslgkVVELGKDEFNTLRnsgasmsvvfyapwcghcknlkpeyakAGAELDGVVDLYMVDCTNESN[Deamidation on N]GGKDLCGEFD[Sodium on D]VQGFPTIKMIN[Ammonia loss on N]TEK[Hydroxylation on K]DSVLDYN[Deamidation on N]GAReakalrsfvlynmkkpfrdhrtpkafleavkaakedgklhlfivteskaassylfklakkvsekmsihvllnstadkikeltegglekhisagkLSLFTVKKSATESFSGANTPGE[Sodium on E]IEKwlhnhak
GL50803_16387	8	7	9	11	9	8	11	9	8	7	8	9	9	8	9	9	9	8	9	11	1.33934e+08	9.31156e+07	164483346	2.16749e+08	2.13479e+08	2.26239e+08	1.03562e+08	1.55585e+08	2.8468e+08	3.87093e+08	1.29995e+08	1.12787e+08	2.35653e+08	2.65774e+08	1.13431e+08	122153158	2.1746e+08	1.43931e+08	1.54141e+08	1.26515e+08	mmqkyivygrRLPSEKFPEPEVFRMTIYAPNEIVAKsrfwyhlkslkkikrTHGEILDCQHIEEN[Deamidation on N]GDFVKNFGVLLRyrsrvgqhnmyrevrettsaramdkVYSEMAGQCRarYHDIQIINVKEVADEDVRRekvamftqkgvrfphpcpyvhvkraartarfqdraphvpq	mmqkyivygrRLPSEKFPEPEVFRMTIYAPNEIVAKsrfwyhlkslkkikrTHGEILDCQHIEEN[Deamidation on N]GDFVKNFGVLLRyrsrvgqhnmyrevrettsaramdkVYSEMAGQCRarYHDIQIINVKEVADEDVRrekvamftqkgvrfphpcpyvhvkraartarfqdraphvpq	mmqkyivygrRLPSEKFPEPEVFRmtiyapneivaksrfwyhlkslkkikrTHGEILDCQHIEEN[Deamidation on N]GDFVKNFGVLLRyrsrvgqhnmyrevrettsarAMDKVYSEMAGQCRarYHDIQIINVKEVADEDVRrekVAMFTQKgvrfphpcpyvhvkraartarfqdraphvpq	mmqkyivygrRLPSEKFPEPEVFRMTIYAPNEIVAKsrfwyhlkslkkikrTHGEILDCQHIEEN[Deamidation on N]GDFVKNFGVLLRyrsrvgqhnmyrevrettsarAMDKVYSEMAGQCRarYHDIQIINVKEVADEDVRRekVAMFTQKgvrfphpcpyvhvkraartarfqdraphvpq	mmqkyivygrRLPSEKFPEPEVFRMTIYAPNEIVAKsrfwyhlkslkkikrTHGEILDCQHIEEN[Deamidation on N]GDFVKNFGVLLRyrsrvgqhnmyrevrettsaramdkVYSEMAGQCRarYHDIQIINVKEVADEDVRRekVAMFTQKgvrfphpcpyvhvkraartarfqdraphvpq	mmqkyivygrRLPSEKFPEPEVFRMTIYAPNEIVAKsrfwyhlkslkkikrTHGEILDCQHIEEN[Deamidation on N]GDFVKNFGVLLRyrsrvgqhnmyrevrettsaramdkVYSEMAGQCRarYHDIQIINVKEVADEDVRRekvamftqkgvrfphpcpyvhvkraartarfqdraphvpq	mmqkyivygrRLPSEKFPEPEVFRMTIYAPNEIVAKsrfwyhlkslkkikrTHGEILDCQHIEEN[Deamidation on N]GDFVKNFGVLLRyrsrvgqhnmyrevrettsarAMDKVYSEMAGQCRarYHDIQIINVKEVADEDVRRekVAMFTQKgvrfphpcpyvhvkraartarfqdraphvpq	mmqkyivygrRLPSEKFPEPEVFRMTIYAPNEIVAKsrfwyhlkslkkikrTHGEILDCQHIEEN[Deamidation on N]GDFVKNFGVLLRyrsrvgqhnmyrevrettsaramdkVYSEMAGQCRarYHDIQIINVKEVADEDVRRekvamftqkgvrfphpcpyvhvkraartarfqdraphvpq	mmqkyivygrRLPSEKFPEPEVFRMTIYAPNEIVAKsrfwyhlkslkkikrTHGEILDCQHIEEN[Deamidation on N]GDFVKNFGVLLRyrsrvgqhnmyrevrettsaramdkVYSEMAGQCRarYHDIQIINVKEVADEDVRRekvamftqkgvrfphpcpyvhvkraartarfqdraphvpq
GL50803_17055	21	17	17	18	15	17	18	16	13	11	13	17	12	15	9	15	19	19	15	16	5.23564e+07	5.29793e+07	5.20043e+07	7.21941e+07	1.00831e+08	6.36462e+07	4.86114e+07	4.41568e+07	1.07431e+08	1.11741e+08	6.21191e+07	27312291	6.3368e+07	8.91069e+07	2.71156e+07	2.8656e+07	4.73734e+07	3.64408e+07	4.1876e+07	3.65394e+07	[Acetylation on X]-mVDSSTTQ[Deamidation on Q]ASAVEQLPEDERVEHVDTEQLSAASAKkisivlkGASSTDKPES[Phosphorylation on S]DDCKGEEDNPHKESTTQDSAS[Phosphorylation on S]EADKNAKkprkerlrseypkVIEPLPPKPDYGPVEKavkklddkiakSKETVASIIGE[Calcium on E]ISSLDEKlkNLSFDALSEDLRnrlkaarDEFSALQSVKkeiyerlnpvtakikSIIGDGQGLKNFNTIADQLARLKYESEHTSMTPEEEKKtqasikklsekvkclpkvreleeerASIEKELEELKKkidpvkkqrdqlekeanealsknnpdrldrsvilakikelrarKD…	[Acetylation on X]-mVDSSTTQASAVEQ[Deamidation on Q]LPEDERVEHVDTEQLSAASAKkisivlkGASS[Phosphorylation on S]TDK[Hydroxylation on K]P[Hydroxylation on P]ES[Phosphorylation on S]DDCKGEEDNPHKESTTQDSAS[Phosphorylation on S]EADKNAKkprkerlrseypkVIEPLPPKPDYGPVEKavkklddkIAKSKE[Calcium on E]TVASIIGE[Sodium on E][Calcium on E]ISSLDEKlkNLS[Phosphorylation on S]FDALSEDLRnrlkaarDEFSALQSVKkeiyerlnpvtakikSIIGDGQGL…	[Acetylation on X]-mVDSSTTQASAVEQLPEDERVEHVDTEQLSAASAKkisivlkGASS[Phosphorylation on S]TDKPES[Phosphorylation on S]DDCKGEEDNPHKESTTQDS[Phosphorylation on S]ASEADKNAKkprkerlrseypkVIEPLPPKPDYGPVEKavkklddkiakSKETVASIIGE[Sodium on E]ISSLDEKlkNLSFD[Calcium on D]ALSEDLRnrlkaardefsalqsvkkeiyerlnpvtakikSIIGDGQGLKNFNTIADQLARLKYESEHTSMTPEEEKKtqasikklsekvkclpkVRELEEERASIEKELEELKKkidpvkkqrdqlekeanealsknnpdrl…	[Acetylation on X]-mVDSSTTQASAVEQLPEDERVEHVDTEQLSAASAKkisivlkGASS[Phosphorylation on S]TDKPES[Phosphorylation on S]DDCKGEEDNPHKESTTQDSASEADKNAKkprkerlrseypkVIEPLPPKPDYGPVEKavkklddkIAKSKETVASIIGE[Sodium on E]ISSLDEKlkNLSFD[Calcium on D]ALSEDLRnrlkaarDEFSALQSVKkeiyerlnpvtakikSIIGDGQGLKNFNTIADQLARLKYESEHTSMTPEEEKKtqasikklsekvkclpkVRELEEERasiekeleelkkkidpvkkqrdqlekeanealsknnpdrldrsvilakikelrarkDKENEV…	[Acetylation on X]-mVDSSTTQASAVEQ[Deamidation on Q]LPEDERVEHVDTEQLSAASAKkisivlkGASSTDKPES[Phosphorylation on S]DDCKGEEDNPHKESTTQDSAS[Phosphorylation on S]EADKNAKkprkerlrseypkVIEPLPPKPDYGPVEKavkklddkiakSKETVASIIGEISSLDEKlkNLS[Phosphorylation on S]FDALSEDLRnrlkaardefsalqsvkkeiyerlnpvtakikSIIGDGQGLKnfntiadqlarlkYESEHTSMTPEEEKKtqasikklsekvkclpkvreleeerASIEKELEELKKkidpvkkqrdqlekeanealsknnpdrldrsvilaki…	[Acetylation on X]-mVDSSTTQASAVEQ[Deamidation on Q]LPEDERVEHVDTEQLSAASAKkisivlkGASSTDK[Hydroxylation on K]P[Hydroxylation on P]ES[Phosphorylation on S]DDCKGEEDNPHKESTTQDS[Phosphorylation on S]AS[Phosphorylation on S]EADKNAKkprkerlrseypkVIEPLPPKPDYGPVEKavkklddkIAKSKE[Calcium on E]TVASIIGE[Sodium on E][Calcium on E]ISSLD[Sodium on D]EKlkNLSFDALSEDLRnrlkaardefsalqsvkkeiyerlnpvtakikSIIGDGQGLKNFNTIADQ…	[Acetylation on X]-mVDSSTTQASAVEQLPEDERVEHVDTEQLSAASAKkisivlkGASSTDKPES[Phosphorylation on S]DDCKGEEDNPHKESTTQDS[Phosphorylation on S]AS[Phosphorylation on S]EADKNAKkprkerlrseypkVIEPLPPKPDYGPVEKavkklddkIAKSKETVASIIGE[Sodium on E][Calcium on E]ISSLDEKlkNLSFD[Calcium on D]ALSEDLRnrlkaarDEFSALQSVKkeiyerlnpvtakikSIIGDGQGLKNFNTIADQLARlkYESEHTSMTPEEEKKtqasikklsekvkclpkVRELEEERASIEKELEELKKkidpvkkqrdqlek…	[Acetylation on X]-mVDSSTTQASAVEQLPEDERVEHVDTEQLSAASAKkisivlkGASSTDKPES[Phosphorylation on S]DDCKGEEDNPHKESTTQDSAS[Phosphorylation on S]EADKNAKkprkerlrseypkVIEPLPPKPDYGPVEKavkklddkiakSKETVASIIGE[Sodium on E]ISSLDEKlkNLSFD[Calcium on D]ALSEDLRnrlkaardefsalqsvkkeiyerlnpvtakikSIIGDGQGLKnfntiadqlarLKYESEHTSMTPEEEKKtqasikklsekvkclpkvreleeerASIEKELEELKKkidpvkkqrdqlekeanealsknnpdrldrsvilakikelrarKDKENEV…	[Acetylation on X]-mVDSSTTQ[Deamidation on Q]ASAVEQLPEDERVEHVDTEQLSAASAKkisivlkGASSTDKPES[Phosphorylation on S]DDCKGEEDNPHKESTTQDSAS[Phosphorylation on S]EADKNAKkprkerlrseypkVIEPLPPKPDYGPVEKavkklddkIAKSKE[Calcium on E]TVASIIGE[Sodium on E]ISSLDEKlkNLS[Phosphorylation on S]FDALSEDLRnrlkaardefsalqsvkkeiyerlnpvtakikSIIGDGQGLKnfntiadqlarlkYESEHTSMTPEEEKKtqasikklsekvkclpkvreleeerASIEKELEELKKkidpvkkqrd…
GL50803_27925	27	27	23	24	22	26	24	22	21	19	18	21	24	21	18	20	30	29	26	27	248750368	2.43244e+08	369137349	3.63313e+08	5.41049e+08	3.76946e+08	1.95114e+08	220983844	9.4645e+08	7.82277e+08	3.4142e+08	197569485	4.10871e+08	4.4612e+08	1.1572e+08	1.8166e+08	4.38955e+08	2.79263e+08	428022316	312402035	mplvdkkDWFQAIANKnhsairtaiprFAGSTN[Deamidation on N]GAGDTGLIMAARLN[Ammonia loss on N][Deamidation on N]DVELAHLLAKQEATLTN[Ammonia loss on N]PDNLTALMIAAQSDHPRVVEVLAPLEYSIFLP[Hydroxylation on P]N[Deamidation on N]GRtalslaaeaghdecvmilakylsterDCDSLSALDYAVKNDNLN[Deamidation on N]CIKvmlnthkFTIDDITHTLRyahekdavdtvrVLEAEAERIANLCYAQATATQSSVTPIE[Sodium on E]QKSPGSMLGSRvggprSTQSMN[Deamidation on N]GTSSMRS[Phos…	mplvdkkDWFQAIANKnhsairtaiprFAGSTN[Deamidation on N]GAGDTGLIMAARLN[Ammonia loss on N][Deamidation on N]DVELAHLLAKQEATLTN[Ammonia loss on N]PDNLTALMIAAQSDHPRVVEVLAPLEYSIFLPN[Deamidation on N]GRtalslaaeaghdecvmilakYLSTERDCD[Sodium on D]SLSALDYAVKN[Deamidation on N]DNLNCIKvmlnthkFTIDDITHTLRYAHEKDAVDTVRVLEAEAERIANLCYAQATATQSSVTPIEQKSPGSMLGSRvggprstqsmngtssmrsvgmtesmrsggrivtrFADLATYEKELDMALTKldkyevdrtv…	mplvdkkDWFQAIANKnhsairtaiprFAGSTN[Deamidation on N]GAGDTGLIMAARLN[Ammonia loss on N][Deamidation on N]DVELAHLLAKQEATLTN[Ammonia loss on N]PDNLTALMIAAQSDHPRVVEVLAPLE[Sodium on E]YSIFLPN[Deamidation on N]GRTALSLAAEAGHDECVMILAKYLSTERDCD[Sodium on D]SLSALDYAVKN[Deamidation on N]DNLN[Deamidation on N]CIKvmlnthkFTIDDITHTLRYAHEKDAVDTVRVLEAEAERIANLCYAQATATQSSVTPIE[Sodium on E]QKspgsmlgsrvggprSTQSMN[Deami…	mplvdkkDWFQAIANKnhsairtaiprFAGSTN[Deamidation on N]GAGDTGLIMAARLN[Ammonia loss on N][Deamidation on N]DVELAHLLAKQEATLTN[Ammonia loss on N]PDNLTALMIAAQSDHPRVVEVLAPLE[Sodium on E]YSIFLP[Hydroxylation on P]N[Deamidation on N]GRTALSLAAEAGHDECVMILAKYLSTERDCD[Sodium on D]SLSALDYAVKN[Deamidation on N]DNLNCIKvmlnthkFTIDDITHTLRYAHEKDAVDTVRVLEAEAERIANLCYAQATATQSSVTPIE[Sodium on E]QKSPGSMLGSRvggprSTQSMNGTSS…	mplvdkkDWFQAIANKnhsairtaiprFAGSTN[Deamidation on N]GAGDTGLIMAARLN[Ammonia loss on N][Deamidation on N]DVELAHLLAKQEATLTN[Ammonia loss on N]PDNLTALMIAAQSDHPRVVEVLAPLEYSIFLPNGRtalslaaeaghdecvmilakYLSTERDCDSLSALDYAVKNDNLN[Deamidation on N]CIKvmlnthkFTIDDITHTLRYAHEKDAVDTVRVLEAEAERIANLCYAQATATQSSVTPIEQKspgsmlgsrvggprstqsmngtssmrsvgmtesmrsggrivtrFADLATYEKELDMALTKLDKYEVDRtvlktentrLFEENTELKKrIKIQQDQLDQIRv…	mplvdkkDWFQAIANKnhsairtaiprFAGSTN[Deamidation on N]GAGDTGLIMAARLN[Ammonia loss on N][Deamidation on N]DVELAHLLAKQEATLTN[Ammonia loss on N]PDNLTALMIAAQSDHPRVVEVLAPLEYSIFLPN[Deamidation on N]GRtalslaaeaghdecvmilakYLSTERDCDSLSALDYAVKN[Deamidation on N]DNLN[Deamidation on N]CIKvmlnthkFTIDDITHTLRYAHEKDAVDTVRVLEAEAERIANLCYAQATATQSSVTPIE[Magnesium on E]QKspgsmlgsrvggprstqsmngtssmrsvgmtesmrsggrivtrFADLAT…	mplvdkkDWFQAIANKnhsairtaiprFAGSTN[Deamidation on N]GAGDTGLIMAARLN[Ammonia loss on N][Deamidation on N]DVELAHLLAKQEATLTN[Ammonia loss on N]PDNLTALMIAAQSDHPRVVEVLAPLE[Sodium on E]YSIFLPN[Deamidation on N]GRTALSLAAEAGHDECVMILAKYLSTERDCD[Sodium on D]SLSALDYAVKN[Deamidation on N]DNLN[Deamidation on N]CIKvmlnthkFTIDDITHTLRYAHEKDAVDTVRVLEAEAERIANLCYAQATATQSSVTPIEQKspgsmlgsrvggprSTQSMN[Deamidation on N]G…	mplvdkkDWFQAIANKnhsairtaiprFAGSTN[Deamidation on N]GAGDTGLIMAARLN[Ammonia loss on N][Deamidation on N]D[Calcium on D]VELAHLLAKQEATLTN[Ammonia loss on N]PDNLTALMIAAQSDHPRVVEVLAPLE[Sodium on E]YSIFLPN[Deamidation on N]GRtalslaaeaghdecvmilakYLSTERDCD[Sodium on D]SLSALDYAVKNDNLN[Deamidation on N]CIKvmlnthkFTIDDITHTLRYAHEKDAVDTVRVLEAEAERIANLCYAQATATQSSVTPIEQKspgsmlgsrvggprstqsmngtssmrsvgmtesmrsggrivtr…	mplvdkkDWFQAIANKnhsairtaiprFAGSTN[Deamidation on N]GAGDTGLIMAARLN[Ammonia loss on N][Deamidation on N]DVELAHLLAKQEATLTNPDNLTALMIAAQSDHPRVVEVLAPLEYSIFLPN[Deamidation on N]GRtalslaaeaghdecvmilakYLSTERDCD[Sodium on D][Fe[III] on D]SLSALDYAVKN[Deamidation on N]DNLN[Deamidation on N]CIKvmlnthkFTIDDITHTLRYAHEKDAVDTVRVLEAEAERIANLCYAQATATQSSVTPIEQKspgsmlgsrvggprstqsmngtssmrsvgmtesmrsggrivtrFADLATYEKELDMA…
GL50803_14017	11	12	4	13	10	9	15	13	3	1	2	4	13	8	8	6	9	9	6	7	1.30859e+07	1.01462e+07	7.30581e+06	1.48394e+07	1.24243e+07	9.43169e+06	9.6389e+06	9.57735e+06	7.08245e+06	6.94625e+06	2.79809e+06	4.05046e+06	1.8399e+07	9.72908e+06	4.00852e+06	4.39529e+06	8.7951e+06	9.40836e+06	8.52293e+06	9.45799e+06	mpcssitllfglfilycsqtpdakdsnlssspplslnvsiscrgkEIEHCVTCTKtgslckTCDN[Deamidation on N]GYGPKYPDLSACYDCTKdlgktnttgyncadimcnilmtncqectedgsgcktcalgshrvgdrcvaceddrmgkncadrlcastvipycskckGIQASCETCDEDYQLTDEGRCEPCPEGTSGNNCRqkqcngfaiydckvcgpdnsmmcrecnddykldvyeqtmidgvlvslgkCVACPDGRLGPECSLLKcglkklehctscgttgkcgvcfdgyapntsgictpcesglsgvncvvrQCGFNLFEGCASCDQIDPNACGSCSSGRfkSYTLDN[Deamidation on N]IFYESCVECPLGCASCESLS…	mpcssitllfglfilycsqtpdakdsnlssspplslnvsiscrGKEIEHCVTCTKtgslcktcdngygpkYPDLSACYDCTKdlgktnttgyncadimcnilmtncqectedgsgcktcalgshrvgdrcvaceddrmgkncadrlcastvipycskckGIQASCETCDEDYQLTDEGRCEPCPEGTSGNNCRqkqcngfaiydckvcgpdnsmmcrecnddykLDVYEQTMIDGVLVSLGKcvacpdgrLGPECSLLKcglkklehctscgttgkcgvcfdgyapntsgictpcesglsgvncvvrQCGFNLFEGCASCDQIDPNACGSCSSGRfkSYTLDNIFYESCVECPLGCASCESLSKctsclsgysgdmcttykclgvslenciqcpplsnk…	mpcssitllfglfilycsqtpdakdsnlssspplslnvsiscrgkEIEHCVTCTKtgslcktcdngygpkypdlsacydctkdlgktnttgyncadimcnilmtncqectedgsgcktcalgshrvgdrcvaceddrmgkncadrLCASTVIPYCSKckGIQASCETCDEDYQLTDEGRcepcpegtsgnncrqkqcngfaiydckvcgpdnsmmcrecnddykldvyeqtmidgvlvslgkcvacpdgrlgpecsllkcglkklehctscgttgkcgvcfdgyapntsgictpcesglsgvncvvrqcgfnlfegcascdqidpnacgscssgrfkSYTLDN[Deamidation on N]IFYESCVECPLGCASCESLSKctsclsgysgdmcttyk…	mpcssitllfglfilycsqtpdakdsnlssspplslnvsiscrgkEIEHCVTCTKtgslcktcdngygpkYPDLSACYDCTKdlgktnttgyncadimcnilmtncqectedgsgcktcalgshrvgdrcvaceddrmgkncadrLCASTVIPYCSKckGIQASCETCDEDYQLTDEGRCEPCPEGTSGNNCRqkQCN[Deamidation on N]GFAIYDCKvcgpdnsmmcrecnddykLDVYEQTMIDGVLVSLGKcvacpdgrLGPECSLLKcglkklehctscgttgkcgvcfdgyapntsgictpcesglsgvncvvrQCGFNLFEGCASCDQIDPNACGSCSSGRfkSYTLDNIFYESCVECPLGCASCESLSKCTSCLSGYSGDMCTTYK…	mpcssitllfglfilycsqtpdakdsnlssspplslnvsiscrGKEIEHCVTCTKtgslckTCDN[Deamidation on N]GYGPKypdlsacydctkdlgktnttgyncadimcnilmtncqectedgsgcktcalgshrvgdrcvaceddrmgkncadrLCASTVIPYCSKckGIQASCETCDEDYQLTDEGRCEPCPEGTSGNNCRqkqcngfaiydckvcgpdnsmmcrecnddykldvyeqtmidgvlvslgkCVACPDGRlgpecsllkcglkklehctscgttgkcgvcfdgyapntsgictpcesglsgvncvvrqcgfnlfegcascdqidpnacgscssgrfksytldnifyescvecplgcasceslskctsclsgysgdmcttyk…	mpcssitllfglfilycsqtpdakdsnlssspplslnvsiscrgkEIEHCVTCTKtgslckTCDN[Deamidation on N]GYGPKYPDLSACYDCTKdlgktnttgyncadimcnilmtncqectedgsgcktcalgshrvgdrcvaceddrmgkncadrLCASTVIPYCSKckGIQASCETCDEDYQLTDEGRCEPCPEGTSGNNCRqkqcngfaiydckvcgpdnsmmcrecnddykldvyeqtmidgvlvslgkcvacpdgrLGPECSLLKcglkklehctscgttgkcgvcfdgyapntsgictpcesglsgvncvvrqcgfnlfegcascdqidpnacgscssgrfkSYTLDN[Deamidation on N]IFYESCVECPLGCASCESLS…	mpcssitllfglfilycsqtpdakdsnlssspplslnvsiscrGKEIEHCVTCTKtgslckTCDN[Deamidation on N]GYGPKYPDLSACYDCTKdlgktnttgyncadimcnilmtncqectedgsgcktcalgshrvgdrcvaceddrmgkncadrlcastvipycskckGIQASCETCDEDYQLTDEGRCEPCPEGTSGNNCRqkqcngfaiydckvcgpdnsmmcrecnddykLDVYEQTMIDGVLVSLGKCVACPDGRLGPECSLLKcglkklehctscgttgkCGVCFDGYAPNTSGICTPCESGLSGVNCVVRQCGFNLFEGCASCDQIDPNACGSCSSGRfkSYTLDNIFYESCVECPLGCASCESLSKCTSCLSGYSGDMCTTYK…	mpcssitllfglfilycsqtpdakdsnlssspplslnvsiscrgkEIEHCVTCTKtgslckTCDN[Deamidation on N]GYGPKYPDLSACYDCTKdlgktnttgyncadimcnilmtncqectedgsgcktcalgshrvgdrcvaceddrmgkncadrLCASTVIPYCSKckGIQASCETCDEDYQLTDEGRCEPCPEGTSGNNCRqkqcngfaiydckvcgpdnsmmcrecnddykldvyeqtmidgvlvslgkCVACPDGRLGPECSLLKcglkklehctscgttgkCGVCFDGYAPNTSGICTPCESGLSGVNCVVRqcgfnlfegcascdqidpnacgscssgrfkSYTLDN[Deamidation on N]IFYESCVECPLGCASCESLS…	mpcssitllfglfilycsqtpdakdsnlssspplslnvsiscrgkeiehcvtctktgslcktcdngygpkypdlsacydctkdlgktnttgyncadimcnilmtncqectedgsgcktcalgshrvgdrcvaceddrmgkncadrlcastvipycskckGIQASCETCDEDYQLTDEGRCEPCPEGTSGNNCRqkqcngfaiydckvcgpdnsmmcrecnddykldvyeqtmidgvlvslgkcvacpdgrLGPECSLLKcglkklehctscgttgkcgvcfdgyapntsgictpcesglsgvncvvrqcgfnlfegcascdqidpnacgscssgrfksytldnifyescvecplgcasceslskctsclsgysgdmcttykclgvslenciqcpplsnk…
GL50803_112633	3	2	2	2	3	2	4	2	0	0	0	0	4	2	2	4	0	0	0	0	1.47801e+06	1.89013e+06	1.91856e+06	2.56659e+06	3.76189e+06	2.5909e+06	1.04827e+06	1.35642e+06	NA	NA	NA	NA	3.57945e+06	5.01545e+06	1.35689e+06	1.97203e+06	NA	NA	NA	64206.7	mlillyaiaflasacgtgpecvhgnctygdgayfcqcrrgwagaacdapragfrrvttsgqtpadravnyaclvngtectesnkctyyagayscdpcpdgfvsyegeclpkscfntgdlsgqeatkppcngrgrcllkDPGLAGLSADDYACDCYPIYRgslcqscddanaidakTPSQDNLPTCNPRACQDPDGTVCSGHGNCVLDVGLNResyhyrCACETGYTRvghkcvrtecvatidgspvvcggfgnctdegntgtfrcvcdsnavqvgefcthptctdssnskicggvgacvrdgagykcdcrglatgdlcdtctdksakingkcvpvgcltsdkrescknggtcvkfdgeyhcrcpdmliavdgectspacmdeelgkvcsghgtcktddl…	mlillyaiaflasacgtgpecvhgnctygdgayfcqcrrGWAGAACDAPRagfrrVTTSGQTPADRavnyaclvngtectesnkctyyagayscdpcpdgfvsyegeclpkscfntgdlsgqeatkppcngrgrcllkDPGLAGLSADDYACDCYPIYRgslcqscddanaidaktpsqdnlptcnprACQDPDGTVCSGHGNCVLDVGLNResyhyrcacetgytrvghkcvrtecvatidgspvvcggfgnctdegntgtfrcvcdsnavqvgefcthptctdssnskicggvgacvrdgagykcdcrGLATGDLCDTCTDKsakingkcvpvgcltsdkrescknggtcvkfdgeyhcrCPDMLIAVDGECTSPACMDEELGKvcsghgtcktddl…	mlillyaiaflasacgtgpecvhgnctygdgayfcqcrrgwagaacdapragfrrvttsgqtpadravnyaclvngtectesnkctyyagayscdpcpdgfvsyegeclpkscfntgdlsgqeatkppcngrgrcllkDPGLAGLSAD[Sodium on D]DYACDCYPIYRGSLCQSCDDANAIDAKTPSQDNLPTCNPRacqdpdgtvcsghgncvldvglnresyhyrcacetgytrvghkcvrtecvatidgspvvcggfgnctdegntgtfrcvcdsnavqvgefcthptctdssnskicggvgacvrdgagykcdcrGLATGDLCDTCTDKsakingkcvpvgcltsdkrescknggtcvkfdgeyhcrcpdmliavdgectspacmdeelgk…	mlillyaiaflasacgtgpecvhgnctygdgayfcqcrrGWAGAACDAPRagfrrVTTSGQTPADRavnyaclvngtectesnkctyyagayscdpcpdgfvsyegeclpkscfntgdlsgqeatkppcngrgrcllkDPGLAGLSADDYACDCYPIYRGSLCQSCDDANAIDAKtpsqdnlptcnprACQDPDGTVCSGHGNCVLDVGLNResyhyrcacetgytrvghkcvrtecvatidgspvvcggfgnctdegntgtfrcvcdsnavqvgefcthptctdssnskicggvgacvrdgagykcdcrglatgdlcdtctdksakingkcvpvgcltsdkrescknggtcvkfdgeyhcrcpdmliavdgectspacmdeelgkvcsghgtcktddl…	mlillyaiaflasacgtgpecvhgnctygdgayfcqcrrgwagaacdapragfrrVTTSGQTPADRavnyaclvngtectesnkctyyagayscdpcpdgfvsyegeclpkscfntgdlsgqeatkppcngrgrcllkDPGLAGLSAD[Sodium on D]DYACDCYPIYRGSLCQSCDDANAIDAKTPSQDNLPTCNPRACQDPDGTVCSGHGNCVLDVGLNResyhyrcacetgytrvghkcvrtecvatidgspvvcggfgnctdegntgtfrcvcdsnavqvgefcthptctdssnskicggvgacvrdgagykcdcrglatgdlcdtctdksakingkcvpvgcltsdkrescknggtcvkfdgeyhcrCPDMLIAVDGECTSPACMDEELGK…	mlillyaiaflasacgtgpecvhgnctygdgayfcqcrRGWAGAACDAPRagfrrvttsgqtpadravnyaclvngtectesnkctyyagayscdpcpdgfvsyegeclpkscfntgdlsgqeatkppcngrgrcllkDPGLAGLSADDYACDCYPIYRgslcqscddanaidakTPSQDNLPTCNPRacqdpdgtvcsghgncvldvglnresyhyrcacetgytrvghkcvrtecvatidgspvvcggfgnctdegntgtfrCVCDSNAVQVGEFCTHPTCTDSSNSKicggvgacvrdgagykcdcrGLATGDLCDTCTDKsakingkcvpvgcltsdkrescknggtcvkfdgeyhcrcpdmliavdgectspacmdeelgkvcsghgtcktddl…	mlillyaiaflasacgtgpecvhgnctygdgayfcqcrRGWAGAACDAPRagfrrVTTSGQTPADRavnyaclvngtectesnkctyyagayscdpcpdgfvsyegeclpkscfntgdlsgqeatkppcngrgrcllkDPGLAGLSADDYACDCYPIYRgslcqscddanaidakTPSQDNLPTCNPRACQDPDGTVCSGHGNCVLDVGLNResyhyrcacetgytrvghkcvrtecvatidgspvvcggfgnctdegntgtfrcvcdsnavqvgefcthptctdssnskicggvgacvrdgagykcdcrglatgdlcdtctdksakingkcvpvgcltsdkrescknggtcvkfdgeyhcrcpdmliavdgectspacmdeelgkvcsghgtcktddl…	mlillyaiaflasacgtgpecvhgnctygdgayfcqcrRGWAGAACDAPRagfrrvttsgqtpadravnyaclvngtectesnkctyyagayscdpcpdgfvsyegeclpkscfntgdlsgqeatkppcngrgrcllkDPGLAGLSADDYACDCYPIYRgslcqscddanaidaktpsqdnlptcnprACQDPDGTVCSGHGNCVLDVGLNResyhyrcacetgytrvghkcvrtecvatidgspvvcggfgnctdegntgtfrcvcdsnavqvgefcthptctdssnskicggvgacvrdgagykcdcrGLATGDLCDTCTDKsakingkcvpvgcltsdkrescknggtcvkfdgeyhcrCPDMLIAVDGECTSPACMDEELGKvcsghgtcktddl…	mlillyaiaflasacgtgpecvhgnctygdgayfcqcrrgwagaacdapragfrrvttsgqtpadravnyaclvngtectesnkctyyagayscdpcpdgfvsyegeclpkscfntgdlsgqeatkppcngrgrcllkDPGLAGLSAD[Sodium on D]DYACDCYPIYRgslcqscddanaidaktpsqdnlptcnpracqdpdgtvcsghgncvldvglnresyhyrcacetgytrvghkcvrtecvatidgspvvcggfgnctdegntgtfrcvcdsnavqvgefcthptctdssnskicggvgacvrdgagykcdcrGLATGDLCDTCTDKsakingkcvpvgcltsdkrescknggtcvkfdgeyhcrcpdmliavdgectspacmdeelgk…
GL50803_113268	0	0	0	0	0	0	0	0	0	0	0	0	1	1	1	1	0	0	0	0	NA	NA	NA	NA	NA	NA	NA	NA	NA	NA	NA	NA	2.19231e+06	3.38655e+06	690061	1.02351e+06	NA	NA	NA	NA	mlillcaaaclaeacgtgpacvngdcaygdgahfcqcrrgwagaacdapragfcrvttntgkastdravnyaclvngtectgsskctyyagayscdpcpdgfvsyegeclprgcfntddfsnqeatkapcngrgrcllkDPGLAGLSADDYACDCYPIYRgglcqscddanaiatessssdalptcnaracqdsdgivcsgqgtctldvgldresyryrckcndgytrvghrcvrTECVATIDGSPVVCGGFGKctdegnngvfrcvcdsdavqvdkfctysactdesrskicggvgacvrngagyscdcrglatgdlcdtctdksakingtcvpvgcltsnnqescknggtcvksngeyhcrcpdmllpstesarpprawtrnwgrsargtararrti…	mlillcaaaclaeacgtgpacvngdcaygdgahfcqcrrGWAGAACDAPRagfcrvttntgkastdravnyaclvngtectgsskctyyagayscdpcpdgfvsyegeclprgcfntddfsnqeatkapcngrgrcllkDPGLAGLSADDYACDCYPIYRgglcqscddanaiatessssdalptcnarACQDSDGIVCSGQGTCTLDVGLDResyryrckcndgytrvghrcvrTECVATIDGSPVVCGGFGKctdegnngvfrcvcdsdavqvdkfctysactdesrskicggvgacvrngagyscdcrGLATGDLCDTCTDKsakingtcvpvgcltsnnqescknggtcvksngeyhcrcpdmllpstesarpprawtrnwgrsargtararrti…	mlillcaaaclaeacgtgpacvngdcaygdgahfcqcrrgwagaacdapragfcrvttntgkastdravnyaclvngtectgsskctyyagayscdpcpdgfvsyegeclprgcfntddfsnqeatkapcngrgrcllkDPGLAGLSAD[Sodium on D]DYACDCYPIYRgglcqscddanaiatessssdalptcnarACQDSDGIVCSGQGTCTLDVGLDResyryrckcndgytrvghrcvrTECVATIDGSPVVCGGFGKctdegnngvfrcvcdsdavqvdkfctysactdesrskicggvgacvrngagyscdcrGLATGDLCDTCTDKsakingtcvpvgcltsnnqescknggtcvksngeyhcrcpdmllpstesarpprawtrnwg…	mlillcaaaclaeacgtgpacvngdcaygdgahfcqcrrGWAGAACDAPRagfcrvttntgkastdravnyaclvngtectgsskctyyagayscdpcpdgfvsyegeclprgcfntddfsnqeatkapcngrgrcllkDPGLAGLSADDYACDCYPIYRgglcqscddanaiatessssdalptcnarACQDSDGIVCSGQGTCTLDVGLDResyryrckcndgytrvghrcvrTECVATIDGSPVVCGGFGKctdegnngvfrcvcdsdavqvdkfctysactdesrskicggvgacvrngagyscdcrglatgdlcdtctdksakingtcvpvgcltsnnqescknggtcvksngeyhcrcpdmllpstesarpprawtrnwgrsargtararrti…	mlillcaaaclaeacgtgpacvngdcaygdgahfcqcrrgwagaacdapragfcrvttntgkastdravnyaclvngtectgsskctyyagayscdpcpdgfvsyegeclprgcfntddfsnqeatkapcngrgrcllkDPGLAGLSAD[Sodium on D]DYACDCYPIYRgglcqscddanaiatessssdalptcnarACQDSDGIVCSGQGTCTLDVGLDResyryrckcndgytrvghrcvrTECVATIDGSPVVCGGFGKctdegnngvfrcvcdsdavqvdkfctysactdesrskicggvgacvrngagyscdcrglatgdlcdtctdksakingtcvpvgcltsnnqescknggtcvksngeyhcrcpdmllpstesarpprawtrnwg…	mlillcaaaclaeacgtgpacvngdcaygdgahfcqcrRGWAGAACDAPRagfcrvttntgkastdravnyaclvngtectgsskctyyagayscdpcpdgfvsyegeclprgcfntddfsnqeatkapcngrgrcllkDPGLAGLSADDYACDCYPIYRgglcqscddanaiatessssdalptcnarACQDSDGIVCSGQGTCTLDVGLDResyryrckcndgytrvghrcvrTECVATIDGSPVVCGGFGKctdegnngvfrcvcdsdavqvdkfctysactdesrskicggvgacvrngagyscdcrGLATGDLCDTCTDKsakingtcvpvgcltsnnqescknggtcvksngeyhcrcpdmllpstesarpprawtrnwgrsargtararrti…	mlillcaaaclaeacgtgpacvngdcaygdgahfcqcrRGWAGAACDAPRagfcrvttntgkastdravnyaclvngtectgsskctyyagayscdpcpdgfvsyegeclprgcfntddfsnqeatkapcngrgrcllkDPGLAGLSADDYACDCYPIYRgglcqscddanaiatessssdalptcnarACQDSDGIVCSGQGTCTLDVGLDResyryrckcndgytrvghrcvrTECVATIDGSPVVCGGFGKctdegnngvfrcvcdsdavqvdkfctysactdesrskicggvgacvrngagyscdcrglatgdlcdtctdksakingtcvpvgcltsnnqescknggtcvksngeyhcrcpdmllpstesarpprawtrnwgrsargtararrti…	mlillcaaaclaeacgtgpacvngdcaygdgahfcqcrRGWAGAACDAPRagfcrvttntgkastdravnyaclvngtectgsskctyyagayscdpcpdgfvsyegeclprgcfntddfsnqeatkapcngrgrcllkDPGLAGLSADDYACDCYPIYRgglcqscddanaiatessssdalptcnarACQDSDGIVCSGQGTCTLDVGLDResyryrckcndgytrvghrcvrTECVATIDGSPVVCGGFGKctdegnngvfrcvcdsdavqvdkfctysactdesrskicggvgacvrngagyscdcrGLATGDLCDTCTDKsakingtcvpvgcltsnnqescknggtcvksngeyhcrcpdmllpstesarpprawtrnwgrsargtararrti…	mlillcaaaclaeacgtgpacvngdcaygdgahfcqcrrgwagaacdapragfcrvttntgkastdravnyaclvngtectgsskctyyagayscdpcpdgfvsyegeclprgcfntddfsnqeatkapcngrgrcllkDPGLAGLSAD[Sodium on D]DYACDCYPIYRgglcqscddanaiatessssdalptcnarACQDSDGIVCSGQGTCTLDVGLDResyryrckcndgytrvghrcvrTECVATIDGSPVVCGGFGKctdegnngvfrcvcdsdavqvdkfctysactdesrskicggvgacvrngagyscdcrGLATGDLCDTCTDKsakingtcvpvgcltsnnqescknggtcvksngeyhcrcpdmllpstesarpprawtrnwg…
GL50803_113531	2	1	2	1	5	4	2	5	3	4	5	5	11	8	5	5	8	7	4	6	2.22577e+06	1.75022e+06	1.8908e+06	3.07473e+06	5.91294e+06	3.7184e+06	1.76951e+06	1.62554e+06	8.78159e+06	6.45297e+06	3.54092e+06	1.82854e+06	1.02659e+07	1.11658e+07	3.42483e+06	4.60311e+06	4.75445e+06	3.45584e+06	3.95712e+06	3.57788e+06	mlillcaaaclaeacgtgpacvngdcaygdgayfcqcrrgwagaacdapragfrrvttntgkastdravnyaclvngtectgsskctyyagayscdpcpdgfvsyegeclpkkCFNNDGDYSGQEATKapcngrgrcllkDPGLAGLSADDYACDCYPIYRGGLCQSCDDANAIAAGSSSSDALPTCNARacqdsdgvvcsgqgtcildvglnresyhyrcvcetgytrvghkcvrTECVATIDGSPVVCGGFGKctdkdspgtfkcvcdsdavqvgqfctysactdesrskicggvgacvrngagyscdcrglatgdlcdtctdksakingkcvpvgcltsdnqescknggtcvksdgeyhcrcpdmliaingectspacmdeelgkvcsghgtcktd…	mlillcaaaclaeacgtgpacvngdcaygdgayfcqcrrGWAGAACDAPRagfrrvttntgkastdravnyaclvngtectgsskctyyagayscdpcpdgfvsyegeclpkkcfnndgdysgqeatkapcngrgrcllkDPGLAGLSADDYACDCYPIYRgglcqscddanaiaagssssdalptcnaracqdsdgvvcsgqgtcildvglnresyhyrcvcetgytrvghkcvrTECVATIDGSPVVCGGFGKctdkdspgtfkcvcdsdavqvgqfctysactdesrskicggvgacvrngagyscdcrGLATGDLCDTCTDKsakingkcvpvgcltsdnqescknggtcvksdgeyhcrcpdmliaingectspacmdeelgkvcsghgtcktd…	mlillcaaaclaeacgtgpacvngdcaygdgayfcqcrrgwagaacdapragfrrvttntgkastdravnyaclvngtectgsskctyyagayscdpcpdgfvsyegeclpkkCFNNDGDYSGQEATKapcngrgrcllkDPGLAGLSAD[Sodium on D]DYACDCYPIYRGGLCQSCDDANAIAAGSSSSDALPTCNARacqdsdgvvcsgqgtcildvglnresyhyrcvcetgytrvghkcvrTECVATIDGSPVVCGGFGKctdkdspgtfkcvcdsdavqvgqfctysactdesrskicggvgacvrngagyscdcrGLATGDLCDTCTDKsakingkCVPVGCLTSDNQESCKnggtcvksdgeyhcrcpdmliaingectspacmdeel…	mlillcaaaclaeacgtgpacvngdcaygdgayfcqcrrGWAGAACDAPRagfrrvttntgkastdravnyaclvngtectgsskctyyagayscdpcpdgfvsyegeclpkkCFNNDGDYSGQEATKapcngrgrcllkDPGLAGLSADDYACDCYPIYRgglcqscddanaiaagssssdalptcnaracqdsdgvvcsgqgtcildvglnresyhyrcvcetgytrvghkcvrTECVATIDGSPVVCGGFGKctdkdspgtfkcvcdsdavqvgqfctysactdesrskicggvgacvrngagyscdcrglatgdlcdtctdksakingkcvpvgcltsdnqescknggtcvksdgeyhcrcpdmliaingectspacmdeelgkvcsghgtcktd…	mlillcaaaclaeacgtgpacvngdcaygdgayfcqcrrgwagaacdapragfrrvttntgkastdravnyaclvngtectgsskctyyagayscdpcpdgfvsyegeclpkkCFNNDGDYSGQEATKapcngrgrcllkDPGLAGLSAD[Sodium on D]DYACDCYPIYRGGLCQSCDDANAIAAGSSSSDALPTCNARacqdsdgvvcsgqgtcildvglnresyhyrCVCETGYTRvghkcvrTECVATIDGSPVVCGGFGKCTDKDSPGTFKcvcdsdavqvgqfctysactdesrskicggvgacvrngagyscdcrglatgdlcdtctdksakingkCVPVGCLTSDNQESCKnggtcvksdgeyhcrcpdmliaingectspacmdeel…	mlillcaaaclaeacgtgpacvngdcaygdgayfcqcrRGWAGAACDAPRagfrrvttntgkastdravnyaclvngtectgsskctyyagayscdpcpdgfvsyegeclpkkCFNNDGDYSGQEATKapcngrgrcllkDPGLAGLSADDYACDCYPIYRGGLCQSCDDANAIAAGSSSSDALPTCNARacqdsdgvvcsgqgtcildvglnresyhyrCVCETGYTRvghkcvrTECVATIDGSPVVCGGFGKCTDKDSPGTFKcvcdsdavqvgqfctysactdesrskicggvgacvrngagyscdcrGLATGDLCDTCTDKsakingkCVPVGCLTSDNQESCKnggtcvksdgeyhcrcpdmliaingectspacmdeelgkvcsghgtcktd…	mlillcaaaclaeacgtgpacvngdcaygdgayfcqcrRGWAGAACDAPRagfrrvttntgkastdravnyaclvngtectgsskctyyagayscdpcpdgfvsyegeclpkkCFNNDGDYSGQEATKapcngrgrcllkDPGLAGLSADDYACDCYPIYRGGLCQSCDDANAIAAGSSSSDALPTCNARACQDSD[Sodium on D]GVVCSGQGTCILDVGLNResyhyrcvcetgytrvghkcvrTECVATIDGSPVVCGGFGKctdkdspgtfkcvcdsdavqvgqfctysactdesrskicggvgacvrngagyscdcrglatgdlcdtctdksakingkcvpvgcltsdnqescknggtcvksdgeyhcrcpdmliaingectspacmdeel…	mlillcaaaclaeacgtgpacvngdcaygdgayfcqcrRGWAGAACDAPRagfrrvttntgkastdravnyaclvngtectgsskctyyagayscdpcpdgfvsyegeclpkkCFNNDGDYSGQEATKapcngrgrcllkDPGLAGLSADDYACDCYPIYRGGLCQSCDDANAIAAGSSSSDALPTCNARacqdsdgvvcsgqgtcildvglnresyhyrCVCETGYTRvghkcvrTECVATIDGSPVVCGGFGKCTDKDSPGTFKcvcdsdavqvgqfctysactdesrskicggvgacvrngagyscdcrGLATGDLCDTCTDKsakingkCVPVGCLTSDNQESCKnggtcvksdgeyhcrCPDMLIAINGECTSPACMDEELGKvcsghgtcktd…	mlillcaaaclaeacgtgpacvngdcaygdgayfcqcrrgwagaacdapragfrrvttntgkastdravnyaclvngtectgsskctyyagayscdpcpdgfvsyegeclpkkCFNNDGDYSGQEATKapcngrgrcllkDPGLAGLSAD[Sodium on D]DYACDCYPIYRGGLCQSCDDANAIAAGSSSSDALPTCNARacqdsdgvvcsgqgtcildvglnresyhyrcvcetgytrvghkcvrTECVATIDGSPVVCGGFGKctdkdspgtfkcvcdsdavqvgqfctysactdesrskicggvgacvrngagyscdcrGLATGDLCDTCTDKsakingkCVPVGCLTSDNQESCKnggtcvksdgeyhcrcpdmliaingectspacmdeel…
GL50803_114626	9	7	8	8	7	7	9	7	6	6	7	6	9	7	8	7	6	5	7	8	8.84117e+06	8.49608e+06	1.17189e+07	1.22674e+07	2.32355e+07	1.57263e+07	1.16882e+07	8.73497e+06	2.60364e+07	2.80977e+07	1.04822e+07	8.52488e+06	2.68346e+07	2.79996e+07	9.27347e+06	1.18914e+07	1.01911e+07	5.72918e+06	9.2794e+06	7.17595e+06	mlillcaaaclaeacgtgpacvngdcaygdgahfcqcrrgwagaacdapragfrrvttntgkastdravnyaclvngtectesnkctyyagayscdpcpagfvsyedeclprGCFNTGDLSGQEATKapcngrgrcllkDPGLAGLSADDYACDCYPIYRGGLCQSCDDANAIAVESSSSDALPTCNARacqdsdgivcsgqgtctldvgldresyryrckcndgytrvghrcvkTECVATIDGSPVVCGGFGKCIEEGDGAPKCACDPDAVQVDKFCTSPTCTTETPAKicggvgacvrDGAGYSCDCRGLATGNLCENCVPEKSESIDGTCVPVGCLTSNKqssctnkgvcvksdgeyhcrcpdmliavdgectspacmdeelgkvcsghgtcktdd…	mlillcaaaclaeacgtgpacvngdcaygdgahfcqcrrGWAGAACDAPRagfrrvttntgkastdravnyaclvngtectesnkctyyagayscdpcpagfvsyedeclprGCFNTGDLSGQEATKapcngrgrcllkDPGLAGLSADDYACDCYPIYRGGLCQSCDDANAIAVESSSSDALPTCNARACQDSDGIVCSGQGTCTLDVGLDResyryrckcndgytrvghrcvkTECVATIDGSPVVCGGFGKcieegdgapkCACDPDAVQVDKFCTSPTCTTETPAKicggvgacvrDGAGYSCDCRglatgnlcencvpekSESIDGTCVPVGCLTSNKqssctnkgvcvksdgeyhcrCPDMLIAVDGECTSPACMDEELGKvcsghgtcktdd…	mlillcaaaclaeacgtgpacvngdcaygdgahfcqcrrgwagaacdapragfrrvttntgkastdravnyaclvngtectesnkctyyagayscdpcpagfvsyedeclprGCFNTGDLSGQEATKapcngrgrcllkDPGLAGLSAD[Sodium on D]DYACDCYPIYRGGLCQSCDDANAIAVESSSSDALPTCNARACQDSDGIVCSGQGTCTLDVGLDResyryrckcndgytrvghrcvkTECVATIDGSPVVCGGFGKCIEEGDGAPKCACDPDAVQVDKFCTSPTCTTETPAKicggvgacvrDGAGYSCDCRGLATGNLCENCVPEKSESIDGTCVPVGCLTSNKqssctnkgvcvksdgeyhcrcpdmliavdgectspacmdeelg…	mlillcaaaclaeacgtgpacvngdcaygdgahfcqcrrGWAGAACDAPRagfrrvttntgkastdravnyaclvngtectesnkctyyagayscdpcpagfvsyedeclprGCFNTGDLSGQEATKapcngrgrcllkDPGLAGLSADDYACDCYPIYRGGLCQSCDDANAIAVESSSSDALPTCNARACQDSDGIVCSGQGTCTLDVGLDResyryrckcndgytrvghrcvkTECVATIDGSPVVCGGFGKCIEEGDGAPKCACDPDAVQVDKFCTSPTCTTETPAKicggvgacvrDGAGYSCDCRGLATGNLCENCVPEKSESIDGTCVPVGCLTSNKqssctnkgvcvksdgeyhcrcpdmliavdgectspacmdeelgkvcsghgtcktdd…	mlillcaaaclaeacgtgpacvngdcaygdgahfcqcrrgwagaacdapragfrrvttntgkastdravnyaclvngtectesnkctyyagayscdpcpagfvsyedeclprGCFNTGDLSGQEATKapcngrgrcllkDPGLAGLSAD[Sodium on D]DYACDCYPIYRGGLCQSCDDANAIAVESSSSDALPTCNARACQDSDGIVCSGQGTCTLDVGLDResyryrckcndgytrvghrcvkTECVATIDGSPVVCGGFGKcieegdgapkCACDPDAVQVDKFCTSPTCTTETPAKicggvgacvrDGAGYSCDCRGLATGNLCENCVPEKSESIDGTCVPVGCLTSNKqssctnkgvcvksdgeyhcrCPDMLIAVDGECTSPACMDEELG…	mlillcaaaclaeacgtgpacvngdcaygdgahfcqcrRGWAGAACDAPRagfrrvttntgkastdravnyaclvngtectesnkctyyagayscdpcpagfvsyedeclprGCFNTGDLSGQEATKapcngrgrcllkDPGLAGLSADDYACDCYPIYRgglcqscddanaiavessssdalptcnarACQDSDGIVCSGQGTCTLDVGLDResyryrckcndgytrvghrcvkTECVATIDGSPVVCGGFGKCIEEGDGAPKCACDPDAVQVDKFCTSPTCTTETPAKicggvgacvrDGAGYSCDCRGLATGNLCENCVPEKSESIDGTCVPVGCLTSNKqssctnkgvcvksdgeyhcrcpdmliavdgectspacmdeelgkvcsghgtcktdd…	mlillcaaaclaeacgtgpacvngdcaygdgahfcqcrRGWAGAACDAPRagfrrvttntgkastdravnyaclvngtectesnkctyyagayscdpcpagfvsyedeclprGCFNTGDLSGQEATKapcngrgrcllkDPGLAGLSADDYACDCYPIYRGGLCQSCDDANAIAVESSSSDALPTCNARACQDSDGIVCSGQGTCTLDVGLDResyryrckcndgytrvghrcvkTECVATIDGSPVVCGGFGKcieegdgapkCACDPDAVQVDKFCTSPTCTTETPAKicggvgacvrDGAGYSCDCRGLATGNLCENCVPEKSESIDGTCVPVGCLTSNKqssctnkgvcvksdgeyhcrcpdmliavdgectspacmdeelgkvcsghgtcktdd…	mlillcaaaclaeacgtgpacvngdcaygdgahfcqcrRGWAGAACDAPRagfrrvttntgkastdravnyaclvngtectesnkctyyagayscdpcpagfvsyedeclprGCFNTGDLSGQEATKapcngrgrcllkDPGLAGLSADDYACDCYPIYRGGLCQSCDDANAIAVESSSSDALPTCNARACQDSDGIVCSGQGTCTLDVGLDResyryrckcndgytrvghrcvkTECVATIDGSPVVCGGFGKcieegdgapkCACDPDAVQVDKFCTSPTCTTETPAKicggvgacvrDGAGYSCDCRGLATGNLCENCVPEKSESIDGTCVPVGCLTSNKqssctnkgvcvksdgeyhcrCPDMLIAVDGECTSPACMDEELGKvcsghgtcktdd…	mlillcaaaclaeacgtgpacvngdcaygdgahfcqcrrgwagaacdapragfrrvttntgkastdravnyaclvngtectesnkctyyagayscdpcpagfvsyedeclprGCFNTGDLSGQEATKapcngrgrcllkDPGLAGLSAD[Sodium on D]DYACDCYPIYRgglcqscddanaiavessssdalptcnarACQDSDGIVCSGQGTCTLDVGLDResyryrckcndgytrvghrcvkTECVATIDGSPVVCGGFGKCIEEGDGAPKCACDPDAVQVDKFCTSPTCTTETPAKicggvgacvrdgagyscdcrGLATGNLCENCVPEKSESIDGTCVPVGCLTSNKqssctnkgvcvksdgeyhcrcpdmliavdgectspacmdeelg…
GL50803_137727	2	1	3	3	3	2	6	5	3	3	3	2	13	10	9	11	5	7	5	9	2.99104e+06	2.84333e+06	2.93719e+06	3.0896e+06	7.51402e+06	4.92461e+06	3.29707e+06	2.85827e+06	2.47098e+06	3.76695e+06	1.64332e+06	1.33788e+06	1.7008e+07	1.84745e+07	6.60667e+06	8.25898e+06	5.57173e+06	3.62172e+06	4.68904e+06	4.66048e+06	mlgllfitvysvtpcgtgpacvngdcaygdgahfcqcrrgwagaacdapragfrkvttsgqtpadravnyaclvngtectgsskcnyyagayscdpcpdgfvsyegeclskDCFNTGDLSGQEATKapcngrgrcllkDPGLAGLSADDYACDCYPIYRgglcqscddanaiatessssdslptcnaracqdsdgvvcsgqgtcildvgldresyhyrckcndgytrvghkcvrtecvvtidgspvvcggfgnctdegntgtfkcvcdsdavqvgqfctysvctdesrskicggvgacvrngagyscdcrGLATGDLCDTCTSGKsaqvgdkcvplgcltsnnqescknggtcvksdgeyhcrcpdmliavsgectspacmdeelgkvcsghgtcktdn…	mlgllfitvysvtpcgtgpacvngdcaygdgahfcqcrrGWAGAACDAPRagfrkVTTSGQTPADRavnyaclvngtectgsskcnyyagayscdpcpdgfvsyegeclskDCFNTGDLSGQEATKapcngrgrcllkDPGLAGLSADDYACDCYPIYRgglcqscddanaiatessssdslptcnaracqdsdgvvcsgqgtcildvgldresyhyrckcndgytrvghkcvrtecvvtidgspvvcggfgnctdegntgtfkcvcdsdavqvgqfctysvctdesrskicggvgacvrngagyscdcrglatgdlcdtctsgksaqvgdkcvplgcltsnnqescknggtcvksdgeyhcrcpdmliavsgectspacmdeelgkvcsghgtcktdn…	mlgllfitvysvtpcgtgpacvngdcaygdgahfcqcrrgwagaacdapragfrkvttsgqtpadravnyaclvngtectgsskcnyyagayscdpcpdgfvsyegeclskDCFNTGDLSGQEATKapcngrgrcllkDPGLAGLSAD[Sodium on D]DYACDCYPIYRGGLCQSCDDANAIATESSSSDSLPTCNARacqdsdgvvcsgqgtcildvgldresyhyrckcndgytrvghkcvrtecvvtidgspvvcggfgnctdegntgtfkcvcdsdavqvgqfctysvctdesrskicggvgacvrngagyscdcrGLATGDLCDTCTSGKsaqvgdkcvplgcltsnnqescknggtcvksdgeyhcrcpdmliavsgectspacmdeelg…	mlgllfitvysvtpcgtgpacvngdcaygdgahfcqcrrGWAGAACDAPRagfrkVTTSGQTPADRavnyaclvngtectgsskcnyyagayscdpcpdgfvsyegeclskDCFNTGDLSGQEATKapcngrgrcllkDPGLAGLSADDYACDCYPIYRgglcqscddanaiatessssdslptcnaracqdsdgvvcsgqgtcildvgldresyhyrckcndgytrvghkcvrtecvvtidgspvvcggfgnctdegntgtfkcvcdsdavqvgqfctysvctdesrskicggvgacvrngagyscdcrGLATGDLCDTCTSGKsaqvgdkcvplgcltsnnqescknggtcvksdgeyhcrcpdmliavsgectspacmdeelgkvcsghgtcktdn…	mlgllfitvysvtpcgtgpacvngdcaygdgahfcqcrrgwagaacdapragfrkVTTSGQTPADRavnyaclvngtectgsskcnyyagayscdpcpdgfvsyegeclskDCFNTGDLSGQEATKapcngrgrcllkDPGLAGLSAD[Sodium on D]DYACDCYPIYRGGLCQSCDDANAIATESSSSDSLPTCNARACQDSDGVVCSGQ[Deamidation on Q]GTCILDVGLDResyhyrckcndgytrvghkcvrtecvvtidgspvvcggfgnctdegntgtfkcvcdsdavqvgqfctysvctdesrskicggvgacvrngagyscdcrGLATGDLCDTCTSGKsaqvgdkcvplgcltsnnqescknggtcvksdgeyhcrcpdml…	mlgllfitvysvtpcgtgpacvngdcaygdgahfcqcrRGWAGAACDAPRagfrkvttsgqtpadravnyaclvngtectgsskcnyyagayscdpcpdgfvsyegeclskDCFNTGDLSGQEATKapcngrgrcllkDPGLAGLSADDYACDCYPIYRGGLCQSCDDAN[Deamidation on N]AIATESSSSDSLPTCNARACQDSDGVVCSGQGTCILDVGLDResyhyrckcndgytrvghkcvrtecvvtidgspvvcggfgnctdegntgtfkcvcdsdavqvgqfctysvctdesrskicggvgacvrngagyscdcrglatgdlcdtctsgksaqvgdkcvplgcltsnnqescknggtcvksdgeyhcrcpdmliavsgectspacm…	mlgllfitvysvtpcgtgpacvngdcaygdgahfcqcrRGWAGAACDAPRagfrkVTTSGQTPADRavnyaclvngtectgsskcnyyagayscdpcpdgfvsyegeclskDCFNTGDLSGQEATKapcngrgrcllkDPGLAGLSADDYACDCYPIYRGGLCQSCDDANAIATESSSSDSLPTCNARacqdsdgvvcsgqgtcildvgldresyhyrckcndgytrvghkcvrtecvvtidgspvvcggfgnctdegntgtfkcvcdsdavqvgqfctysvctdesrskicggvgacvrngagyscdcrGLATGDLCDTCTSGKsaqvgdkcvplgcltsnnqescknggtcvksdgeyhcrcpdmliavsgectspacmdeelgkvcsghgtcktdn…	mlgllfitvysvtpcgtgpacvngdcaygdgahfcqcrRGWAGAACDAPRagfrkvttsgqtpadravnyaclvngtectgsskcnyyagayscdpcpdgfvsyegeclskDCFNTGDLSGQEATKapcngrgrcllkDPGLAGLSADDYACDCYPIYRgglcqscddanaiatessssdslptcnaracqdsdgvvcsgqgtcildvgldresyhyrckcndgytrvghkcvrtecvvtidgspvvcggfgnctdegntgtfkcvcdsdavqvgqfctysvctdesrskicggvgacvrngagyscdcrglatgdlcdtctsgksaqvgdkcvplgcltsnnqescknggtcvksdgeyhcrcpdmliavsgectspacmdeelgkvcsghgtckTDN…	mlgllfitvysvtpcgtgpacvngdcaygdgahfcqcrrgwagaacdapragfrkvttsgqtpadravnyaclvngtectgsskcnyyagayscdpcpdgfvsyegeclskDCFNTGDLSGQEATKapcngrgrcllkDPGLAGLSAD[Sodium on D]DYACDCYPIYRgglcqscddanaiatessssdslptcnaracqdsdgvvcsgqgtcildvgldresyhyrckcndgytrvghkcvrtecvvtidgspvvcggfgnctdegntgtfkcvcdsdavqvgqfctysvctdesrskicggvgacvrngagyscdcrGLATGDLCDTCTSGKsaqvgdkcvplgcltsnnqescknggtcvksdgeyhcrcpdmliavsgectspacmdeelg…
GL50803_9704	16	17	14	20	12	12	18	16	12	11	9	12	14	11	10	13	17	20	17	20	6.84872e+07	8.90609e+07	5.39575e+07	9.85704e+07	8.117e+07	7.64098e+07	5.69189e+07	4.01807e+07	1.02646e+08	9.10553e+07	4.00198e+07	2.98984e+07	7.35573e+07	8.44823e+07	2.4754e+07	3.72097e+07	8.9261e+07	9.65249e+07	8.3483e+07	7.88638e+07	MLDGIDGRcinairclsvdqvnaansghpgtpigfapaayilfkEFLQFDPSDPLWINRdrfvlsnghaspliysllhlfgynlsmddlrhfrQLGSHTPGHPERdisrgieittgalgqgigsavgmalaskcaaaqypgvftnkVICVVGDGCLQEGVSAEASSLAGRlqlnnlivlyddngitidgkTAISFTEDVARryqaygwqvlevkN[Deamidation on N]GN[Deamidation on N]TGLEELRsvigkAYTSLLSCPTLVIIKTTIGYGTAKQGTAAVHGAPLGESTRqfkELIGVNPDLEFHVSDEVRNNFESIIAKkkaahakwtknvferlapdvrvtierrfkglehrTLSELFAKadheyeklvaanvgkrlasrqm…	MLDGIDGRcinairclsvdqvnaansghpgtpigfapaayilfkEFLQFDPSD[Sodium on D]PLWINRdrfvlsnghaspliysllhlfgynlsmddlrhfrQLGSHTPGHPERdisrgieittgalgqgigsavgmalaskCAAAQYPGVFTNKVICVVGDGCLQEGVSAEASSLAGRLQLNNLIVLYDDNGITIDGKTAISFTEDVARryqaygwqvlevkN[Deamidation on N]GN[Deamidation on N]TGLEELRsvigkAYTSLLSCPTLVIIKttigygtakQGTAAVHGAPLGESTRqfkELIGVNPDLEFHVSDEVRNNFESIIAKkkaahakwtknvferlapdvrvtierrfkglehrTLSELFAKadheyeklv…	MLDGIDGRcinairclsvdqvnaansghpgtpigfapaayilfkEFLQFDPSDPLWINRdrfvlsnghaspliysllhlfgynlsmddlrhfrQLGSHTPGHPERdisrgieittgalgqgigsavgmalaskcaaaqypgvftnkVICVVGDGCLQEGVSAEASSLAGRlqlnnlivlyddngitidgkTAISFTEDVARryqaygwqvlevkN[Deamidation on N]GN[Deamidation on N]TGLEELRsvigkAYTSLLSCPTLVIIKttigygtakQGTAAVHGAPLGESTRqfkELIGVNPDLEFHVSDEVRNNFESIIAKkkaahakwtknvferlapdvrvtierrfkglehrTLSELFAKadheyeklvaanvgkrlasrqm…	MLDGIDGRcinairCLSVDQVNAANSGHPGTPIGFAPAAYILFKEFLQFD[Sodium on D]PSDPLWINRdrfvlsnghaspliysllhlfgynlsmddlrhfrQLGSHTPGHPERdisrGIEITTGALGQGIGSAVGMALASKCAAAQYPGVFTNKVICVVGDGCLQEGVSAEASSLAGRLQLNNLIVLYDDNGITIDGKTAISFTEDVARryqaygwqvlevkN[Deamidation on N]GN[Deamidation on N]TGLEELRsvigkAYTSLLSCPTLVIIKTTIGYGTAKQGTAAVHGAPLGESTRqfkELIGVNPDLEFHVSDEVRNNFESIIAKkkaahakwtknvferlapdvrvtierrfkglehrTLSELFAKadheyeklv…	MLDGIDGRcinairclsvdqvnaansghpgtpigfapaayilfkEFLQFDPSDPLWINRdrfvlsnghaspliysllhlfgynlsmddlrhfrQLGSHTPGHPERdisrgieittgalgqgigsavgmalaskcaaaqypgvftnkVICVVGDGCLQEGVSAEASSLAGRlqlnnlivlyddngitidgkTAISFTEDVARryqaygwqvlevkN[Deamidation on N]GNTGLEELRsvigkAYTSLLSCPTLVIIKttigygtakQGTAAVHGAPLGESTRqfkeligvnpdlefhvsdevrNNFESIIAKkkaahakwtknvferlapdvrvtierrfkglehrTLSELFAKadheyeklvaanvgkrlasrqmsqqildllathvlgdsml…	MLDGIDGRcinairclsvdqvnaansghpgtpigfapaayilfkEFLQFDPSDPLWINRdrfvlsnghaspliysllhlfgynlsmddlrhfrQLGSHTPGHPERdisrgieittgalgqgigsavgmalaskcaaaqypgvftnkVICVVGDGCLQEGVSAEASSLAGRlqlnnlivlyddngitidgkTAISFTEDVARryqaygwqvlevkN[Deamidation on N]GN[Deamidation on N]TGLEELRsvigkAYTSLLSCPTLVIIKTTIGYGTAKQGTAAVHGAPLGESTRqfkELIGVNPDLEFHVSDEVRNNFESIIAKkkaahakwtknvferlapdvrvtierrfkglehrTLSELFAKadheyeklvaanvgkrlasrqm…	MLDGIDGRcinairclsvdqvnaansghpgtpigfapaayilfkEFLQFD[Sodium on D]PSDPLWINRdrfvlsnghaspliysllhlfgynlsmddlrhfrQLGSHTPGHPERdisrgieittgalgqgigsavgmalaskCAAAQYPGVFTNKVICVVGDGCLQEGVSAEASSLAGRlqlnnlivlyddngitidgkTAISFTEDVARryqaygwqvlevkN[Deamidation on N]GN[Deamidation on N]TGLEELRsvigkAYTSLLSCPTLVIIKTTIGYGTAKQGTAAVHGAPLGESTRqfkELIGVNPDLEFHVSDEVRNNFESIIAKkkaahakwtknvferlapdvrvtierrfkglehrTLSELFAKadheyeklv…	MLDGIDGRcinairclsvdqvnaansghpgtpigfapaayilfkEFLQFDPSD[Calcium on D]PLWINRdrfvlsnghaspliysllhlfgynlsmddlrhfrQLGSHTPGHPERdisrgieittgalgqgigsavgmalaskcaaaqypgvftnkVICVVGDGCLQEGVSAEASSLAGRlqlnnlivlyddngitidgkTAISFTEDVARryqaygwqvlevkN[Deamidation on N]GN[Deamidation on N]TGLEELRsvigkAYTSLLSCPTLVIIKTTIGYGTAKQGTAAVHGAPLGESTRqfkELIGVNPDLEFHVSDEVRNNFESIIAKkkaahakwtknvferlapdvrvtierrfkglehrTLSELFAKadheyekl…	MLDGIDGRcinairclsvdqvnaansghpgtpigfapaayilfkEFLQFDPSDPLWINRdrfvlsnghaspliysllhlfgynlsmddlrhfrQLGSHTPGHPERdisrgieittgalgqgigsavgmalaskCAAAQYPGVFTNKVICVVGDGCLQEGVSAEASSLAGRlqlnnlivlyddngitidgkTAISFTEDVARryqaygwqvlevkN[Deamidation on N]GNTGLEELRsvigkAYTSLLSCPTLVIIKttigygtakQGTAAVHGAPLGESTRqfkELIGVNPDLEFHVSDEVRNNFESIIAKkkaahakwtknvferlapdvrvtierrfkglehrTLSELFAKadheyeklvaanvgkrlasrqmsqqildllathvlgdsml…
GL50803_14670	2	2	2	2	2	2	2	1	1	2	1	2	2	2	2	2	2	2	2	2	1.08058e+08	9.91445e+07	9.74128e+07	1.70289e+08	2.66547e+08	1.05555e+08	9.4319e+07	9.22637e+07	5.82706e+08	5.92651e+08	2.2617e+08	1.62984e+08	3.42441e+08	3.67237e+08	5.82164e+07	1.50457e+08	2.17117e+08	1.36453e+08	1.76803e+08	1.7151e+08	miaglllvasafgavldvtssfkaelakgkpmmvkFFAPWCGHCKalapkYVDLSDDAPE[Sodium on E][Calcium on E]GVVIAEVDCTKANELCGSEGIEGYPTVKfykdskFVEEYSGPREVVAMKEWIKqrl	miaglllvasafgavldvtssfkaelakgkpmmvkFFAPWCGHCKalapkYVDLSDDAPE[Sodium on E][Calcium on E][Magnesium on E][Potassium on E]GVVIAEVDCTKANELCGSE[Sodium on E]GIEGYPTVKfykdskFVEEYSGPREVVAMKEWIKqrl	miaglllvasafgavldvtssfkaelakgkpmmvkFFAPWCGHCKalapkYVDLSDDAPE[Sodium on E][Calcium on E]GVVIAEVDCTKANELCGSE[Calcium on E]GIEGYPTVKfykdskFVEEYSGPREVVAMKEWIKqrl	miaglllvasafgavldvtssfkaelakgkpmmvkFFAPWCGHCKalapkYVDLSDDAPE[Sodium on E][Calcium on E]GVVIAEVDCTKAN[Deamidation on N]ELCGSE[Sodium on E]GIEGYP[Hydroxylation on P]TVKfykdskFVEEYSGPREVVAMKEWIKqrl	miaglllvasafgavldvtssfkaelakgkpmmvkFFAPWCGHCKalapkYVDLSDDAPE[Sodium on E][Calcium on E][Potassium on E][Fe[III] on E][Fe[II] on E]GVVIAE[Potassium on E]VDCTKAN[Deamidation on N]ELCGSE[Sodium on E]GIEGYP[Hydroxylation on P]TVK[Hydroxylation on K]fykdskFVEEYSGPREVVAMKEWIKqrl	miaglllvasafgavldvtssfkaelakgkpmmvkFFAPWCGHCKalapkYVDLSDDAPE[Sodium on E][Calcium on E][Potassium on E]GVVIAEVDCTKANELCGSEGIEGYPTVKfykdskFVEEYSGPREVVAMKEWIKqrl	miaglllvasafgavldvtssfkaelakgkpmmvkFFAPWCGHCKalapkYVDLSDDAPE[Sodium on E]GVVIAEVDCTKANELCGSE[Sodium on E]GIEGYPTVKfykdskFVEEYSGPREVVAMKEWIKqrl	miaglllvasafgavldvtssfkaelakgkpmmvkFFAPWCGHCKalapkYVDLSDD[Sodium on D]APE[Sodium on E][Calcium on E][Fe[III] on E]GVVIAEVDCTK[Acetylation on K]ANELCGSE[Sodium on E][Calcium on E]GIEGYPTVKfykdskFVEEYSGPRevvamkewikqrl	miaglllvasafgavldvtssfkaelakgkpmmvkFFAPWCGHCKalapkYVDLSDDAPE[Sodium on E][Calcium on E][Fe[III] on E]GVVIAE[Fe[II] on E]VDCTKAN[Deamidation on N]ELCGSE[Sodium on E][Calcium on E][Fe[III] on E]GIEGYP[Hydroxylation on P]TVK[Hydroxylation on K]fykdskFVEEYSGPRevvamkewikqrl
GL50803_24425	7	11	7	11	6	7	8	7	2	3	2	4	7	6	2	5	6	5	7	7	1.23048e+07	1.17913e+07	1.31376e+07	2.71905e+07	1.99676e+07	1.29635e+07	2.15058e+07	1.52662e+07	1.01035e+07	1.68774e+07	7.18704e+06	5.97135e+06	2.94825e+07	2.86298e+07	8.52134e+06	1.52496e+07	1.19595e+07	1.1487e+07	1.39553e+07	1.25581e+07	mtwslpsskmsgdfvavvthnlkmkISLHIYDLSQGIAKtvspmllgqtieavyhtgvvvagteyyygagiqsepagqthfgvplqqmemgettktqdeiraflnsvqsrytesaynliehncnhfsdeflqflcdkkvpehivhqgaaflqtplgrmvapmlqssalgipgaslpnpgstrispspptkAGSITIEKPLFFVPKESDLAASQDCIIAKygekgqlsegsafqaefsrltravldkAPCDVSLGVVKSVCDELSQELNSSTAQDERfiraaldylscvclssdqssitdscvplhllelqdtlpgsvleslyryihnwfvqlrgmhdfrnnadrYLDFFIIKlvrssdsmqrlygyrllytvsriftkkmaidaqtslcellinailda…	mtwslpsskmsgdfvavvthnlkmkISLHIYDLSQGIAKtvspmllgqtieavyhtgvvvagteyyygagiqsepagqthfgvplqqmemgettktqdeiraflnsvqsrYTESAYNLIEHNCNHFSDEFLQFLCDKkvpehivhqgaaflqtplgrmvapmlqssalgipgaslpnpgstrispspptkAGSITIEKPLFFVPKESDLAASQDCIIAKygekGQLSEGSAFQAEFSRltrAVLDK[Acetylation on K]APCDVSLGVVKSVCDELSQELNSSTAQDERfirAALDYLSCVCLSSDQSSITDSCVPLHLLELQDTLPGSVLESLYRyihnwfvqlrgmhdfrnnadrYLDFFIIKlvrssdsmqrlygyrllytvsriftkkMA…	mtwslpsskmsgdfvavvthnlkmkISLHIYDLSQGIAKtvspmllgqtieavyhtgvvvagteyyygagiqsepagqthfgvplqqmemgettktqdeiraflnsvqsrytesaynliehncnhfsdeflqflcdkkvpehivhqgaaflqtplgrmvapmlqssalgipgaslpnpgstrispspptkAGSITIEKPLFFVPKESDLAASQDCIIAKygekgqlsegsafqaefsrltravldkAPCDVSLGVVKSVCDELSQ[Deamidation on Q]ELN[Deamidation on N]SSTAQDERfiraaldylscvclssdqssitdscvplhllelqdtlpgsvleslyryihnwfvqlrgmhdfrnnadrYLDFFIIKlvrssdsmqrl…	mtwslpsskmsgdfvavvthnlkmkISLHIYDLSQGIAKtvspmllgqtieavyhtgvvvagteyyygagiqsepagqthfgvplqqmemgettktqdeiraflnsvqsrYTESAYNLIEHNCNHFSDEFLQFLCDKkvpehivhqgaaflqtplgrmvapmlqssalgipgaslpnpgstrispspptkAGSITIEKPLFFVPKESDLAASQDCIIAKygekGQLSEGSAFQAEFSRltravldkAPCDVSLGVVKSVCDELSQELNSSTAQDERfirAALDYLSCVCLSSDQ[Deamidation on Q]SSITDSCVPLHLLELQDTLPGSVLESLYRyihnwfvqlrgmhdfrnnadrYLDFFIIKlvrssdsmqrlygyrllytvsriftkkMA…	mtwslpsskmsgdfvavvthnlkmkislhiydlsqgiaktvspmllgqtieavyhtgvvvagteyyygagiqsepagqthfgvplqqmemgettktqdeiraflnsvqsrytesaynliehncnhfsdeflqflcdkkvpehivhqgaaflqtplgrmvapmlqssalgipgaslpnpgstrispspptkAGSITIEKPLFFVPKESDLAASQDCIIAKygekgqlsegsafqaefsrltravldkAPCDVSLGVVKSVCDELSQELNSSTAQDERfiraaldylscvclssdqssitdscvplhllelqdtlpgsvleslyryihnwfvqlrgmhdfrnnadrYLDFFIIKlvrssdsmqrlygyrLLYTVSRiftkkmaidaqtslcellinailda…	mtwslpsskmsgdfvavvthnlkmkISLHIYDLSQGIAKtvspmllgqtieavyhtgvvvagteyyygagiqsepagqthfgvplqqmemgettktqdeiraflnsvqsrytesaynliehncnhfsdeflqflcdkkvpehivhqgaaflqtplgrmvapmlqssalgipgaslpnpgstrispspptkAGSITIEKPLFFVPKESDLAASQDCIIAKygekgqlsegsafqaefsrltravldkAPCDVSLGVVKSVCDELSQELNSSTAQDERfiraaldylscvclssdqssitdscvplhllelqdtlpgsvleslyryihnwfvqlrgmhdfrnnadrYLDFFIIKlvrssdsmqrlygyrllytvsriftkkmaidaqtslcellinailda…	mtwslpsskmsgdfvavvthnlkmkISLHIYDLSQGIAKtvspmllgqtieavyhtgvvvagteyyygagiqsepagqthfgvplqqmemgettktqdeiraflnsvqsrytesaynliehncnhfsdeflqflcdkkvpehivhqgaaflqtplgrmvapmlqssalgipgaslpnpgstrispspptkAGSITIEKPLFFVPKESDLAASQDCIIAKygekGQLSEGSAFQAEFSRltravldkapcdvslgvvkSVCDELSQELNSSTAQDERfiraaldylscvclssdqssitdscvplhllelqdtlpgsvleslyryihnwfvqlrgmhdfrnnadrYLDFFIIKlvrssdsmqrlygyrLLYTVSRiftkkmaidaqtslcellinailda…	mtwslpsskmsgdfvavvthnlkmkISLHIYDLSQGIAKtvspmllgqtieavyhtgvvvagteyyygagiqsepagqthfgvplqqmemgettktqdeiraflnsvqsrytesaynliehncnhfsdeflqflcdkkvpehivhqgaaflqtplgrmvapmlqssalgipgaslpnpgstrispspptkAGSITIEKPLFFVPKESDLAASQDCIIAKygekgqlsegsafqaefsrltravldkapcdvslgvvkSVCDELSQELNSSTAQDERfiraaldylscvclssdqssitdscvplhllelqdtlpgsvleslyryihnwfvqlrgmhdfrnnadrYLDFFIIKlvrssdsmqrlygyrllytvsriftkkmaidaqtslcellinailda…	mtwslpsskmsgdfvavvthnlkmkislhiydlsqgiaktvspmllgqtieavyhtgvvvagteyyygagiqsepagqthfgvplqqmemgettktqdeiraflnsvqsrytesaynliehncnhfsdeflqflcdkkvpehivhqgaaflqtplgrmvapmlqssalgipgaslpnpgstrispspptkagsitiekplffvpkESDLAASQDCIIAKygekgqlsegsafqaefsrltravldkapcdvslgvvksvcdelsqelnsstaqderfiraaldylscvclssdqssitdscvplhllelqdtlpgsvleslyryihnwfvqlrgmhdfrnnadryldffiiklvrssdsmqrlygyrllytvsriftkkmaidaqtslcellinailda…
GL50803_8250	1	2	3	1	2	3	2	2	2	2	2	2	2	3	4	3	3	3	2	3	1.60954e+07	1.58124e+07	1.55378e+07	3.14299e+07	2.87599e+07	2.25284e+07	1.18855e+07	1.6054e+07	8.74322e+07	1.05667e+08	3.26403e+07	2.35691e+07	3.65903e+07	4.1376e+07	1.16002e+07	1.70018e+07	3.06683e+07	2.66704e+07	3.78962e+07	2.60736e+07	[Acetylation on X]-mSTVD[Sodium on D]LQLLNLKPDATEERlkeflqqqasvteilnveiltpgdnkprvgvarvianraalkADLTGAQLD[Sodium on D]GNPLDVVFLDEETGPNPQQKGKIDFNQVIEKvkkiyaelnsdelkpiysevaammikngkvdlssqnlqsvgqkmapvfgklsgmfkk	[Acetylation on X]-mSTVD[Sodium on D]LQLLNLKPDATEERlkeflqqqasvteilnveiltpgdnkprvgvarvianraalkADLTGAQLD[Sodium on D]GN[Deamidation on N]PLDVVFLDEETGPNPQQKGKIDFNQVIEKvkkiyaelnsdelkpiysevaammikngkvdlssqnlqsvgqkmapvfgklsgmfkk	[Acetylation on X]-mSTVD[Sodium on D]LQLLNLKPDATEERlkeflqqqasvteilnveiltpgdnkprvgvarvianraalkADLTGAQLDGNPLD[Sodium on D]VVFLD[Potassium on D]EETGPNPQQKGKIDFNQVIEKvkkiyaelnsdelkpiysevaammikngkVDLSSQNLQSVGQKmapvfgklsgmfkk	[Acetylation on X]-mSTVD[Sodium on D]LQLLNLKPDATEERlkeflqqqasvteilnveiltpgdnkprvgvarvianraalkADLTGAQLDGNPLD[Sodium on D][Potassium on D]VVFLDEETGPNPQQKGKIDFNQVIEKvkkiyaelnsdelkpiysevaammikngkvdlssqnlqsvgqkmapvfgklsgmfkk	[Acetylation on X]-mSTVD[Sodium on D]LQLLNLKPDATEERlkeflqqqasvteilnveiltpgdnkprvgvarvianraalkADLTGAQLD[Sodium on D]GNPLDVVFLDEETGPNPQQKGKIDFNQVIEKvkkiyaelnsdelkpiysevaammikngkvdlssqnlqsvgqkmapvfgklsgmfkk	[Acetylation on X]-mSTVD[Sodium on D]LQLLNLKPDATEERlkeflqqqasvteilnveiltpgdnkprvgvarvianraalkADLTGAQLDGNPLD[Sodium on D]VVFLDEETGPNPQQKGKIDFNQVIEKvkkiyaelnsdelkpiysevaammikngkVDLSSQNLQSVGQKmapvfgklsgmfkk	[Acetylation on X]-mSTVD[Sodium on D]LQLLNLKPDATEERlkeflqqqasvteilnveiltpgdnkprvgvarvianraalkADLTGAQLD[Sodium on D]GNPLDVVFLDEETGPNPQQKGKIDFNQVIEKvkkiyaelnsdelkpiysevaammikngkvdlssqnlqsvgqkmapvfgklsgmfkk	[Acetylation on X]-mSTVD[Sodium on D]LQLLNLKPDATEERlkeflqqqasvteilnveiltpgdnkprvgvarvianraalkADLTGAQLDGN[Deamidation on N]PLD[Potassium on D]VVFLDEETGPNPQQKGKIDFNQVIEKvkkiyaelnsdelkpiysevaammikngkvdlssqnlqsvgqkmapvfgklsgmfkk	[Acetylation on X]-mSTVD[Sodium on D]LQLLNLKPDATEERlkeflqqqasvteilnveiltpgdnkprvgvarvianraalkADLTGAQLDGN[Deamidation on N]PLD[Sodium on D][Potassium on D]VVFLDEETGPNPQQKGKIDFNQVIEKvkkiyaelnsdelkpiysevaammikngkvdlssqnlqsvgqkmapvfgklsgmfkk
GL50803_7268	14	14	16	18	15	15	14	14	8	11	8	13	16	12	10	12	22	15	15	16	3.28127e+07	3.18591e+07	4.57157e+07	4.58483e+07	7.59109e+07	5.49153e+07	3.17775e+07	3.37495e+07	9.29332e+07	9.44834e+07	3.61629e+07	2.17414e+07	6.06763e+07	7.22674e+07	2.3107e+07	3.14311e+07	3.46422e+07	2.1379e+07	3.76312e+07	3.13189e+07	mqtasdwfkaikdrshnavsknmktfqgtknaqgetalmlavrsrdiqmvkLLAPLESGIFNNDGETALMIASKIDFADGAKhlhaleghlhnkdgqtalmiaamndcssvirrlmpetrydvdslgrTALALAAEANAVEAMRaltthtnmiydmdsqsaliyatirDNPEALSYLSEFIKesgeslrlsttkaptysskipsavsqqgpqspgispdtlkQVLDQEIDNKlailerrimeardcapgniaqkkALEDQIDTLNNDIVLMNQHRdkleaqmakgssanrrkssvsqmksapqrsgstvssaragstkrpptgfagheqeafsprgvgkgstsrsgrrqeepspwkplggrggkTFDEIAAETQKqhyptnngsniryptpksgragst…	mqtasdwfkaikdrshnavsknmktfqgtknaqgetalmlavrsrdiqmvkLLAPLESGIFNNDGETALMIASKidfadgakhlhaleghlhnkdgqtalmiaamndcssvirrlmpetrydvdslgrtalalaaeanaveamraltthtnmiydmdsqsaliyatirDNPEALSYLSEFIKesgeslrlsttkaptysskipsavsqqgpqspgispdtlkQVLDQEIDNKlailerrimeardcapgniaqkkALEDQIDTLNNDIVLMNQHRdkleaqmakgssanrrkssvsqmksapqrsgstvssaragstkrpptgfagheqeafsprgvgkgstsrsgrrqeepspwkplggrggkTFDEIAAETQKqhyptnngsniryptpksgragst…	mqtasdwfkaikdrshnavsknmktfqgtknaqgetalmlavrsrdiqmvkLLAPLESGIFNNDGETALMIASKIDFADGAKhlhaleghlhnkdgqtalmiaamndcssvirrlmpetrYDVDSLGRtalalaaeanaveamraltthtnmiydmdsqsaliyatirDNPEALSYLSEFIKesgeslrlsttkaptysskipsavsqqgpqspgispdtlkQVLDQEIDNKlailerrimearDCAPGNIAQKkALEDQIDTLNNDIVLMNQHRdkleaqmakgssanrrkssvsqmksapqrsgstvssaragstkrpptgfagheqeafsprgvgkgstsrsgrrqeepspwkplggrggkTFDEIAAETQKqhyptnngsniryptpksgragst…	mqtasdwfkaikdrshnavsknmktfqgtknaqgetalmlavrsrdiqmvkLLAPLESGIFNNDGETALMIASKIDFADGAKhlhaleghlhnkdgqtalmiaamndcssvirrlmpetrydvdslgrtalalaaeanaveamraltthtnmiydmdsqsaliyatirDNPEALSYLSEFIKesgeslrlsttkaptysskipsavsqqgpqspgispdtlkQVLDQEIDNKlailerrimearDCAPGNIAQKkALEDQIDTLNNDIVLMNQHRdkleaqmakgssanrrkssvsqmksapqrsgstvssaragstkrpptgfagheqeafsprgvgkgstsrsgrrqeepspwkplggrggkTFDEIAAETQKqhyptnngsniryptpksgragst…	[Acetylation on X]-MQTASDWFKaikdrshnavsknmktfqgtknaqgetalmlavrsrdiqmvkllaplesgifnndgetalmiaskIDFADGAKhlhaleghlhnkdgqtalmiaamndcssvirrlmpetrydvdslgrtalalaaeanaveamraltthtnmiydmdsqsaliyatirDNPEALSYLSEFIKesgeslrlsttkaptysskipsavsqqgpqspgispdtlkQ[Deamidation on Q]VLDQEIDNKlailerrimearDCAPGNIAQKkALEDQIDTLNNDIVLMNQHRdkleaqmakgssanrrkssvsqmksapqrsgstvssaragstkrpptgfagheqeafsprgvgkgstsrsgrrqeepspwkplggrg…	mqtasdwfkaikdrshnavsknmktfqgtknaqgetalmlavrsrdiqmvkLLAPLESGIFN[Deamidation on N]NDGETALMIASKIDFADGAKhlhaleghlhnkdgqtalmiaamndcssvirrlmpetrydvdslgrtalalaaeanaveamraltthtnmiydmdsqsaliyatirDNPEALSYLSEFIKesgeslrlsttkaptysskipsavsqqgpqspgispdtlkQVLDQEIDNKlailerrimeardcapgniaqkkALEDQIDTLNNDIVLMNQHRdkleaqmakgssanrrkssvsqmksapqrsgstvssaragstkrpptgfagheqeafsprgvgkgstsrsgrrqeepspwkplggrggkTFDEIAAETQKqhyptn…	mqtasdwfkaikdrshnavsknmktfqgtknaqgetalmlavrsrdiqmvkLLAPLESGIFNNDGETALMIASKIDFADGAKhlhaleghlhnkdgqtalmiaamndcssvirrlmpetrydvdslgrtalalaaeanaveamraltthtnmiydmdsqsaliyatirDNPEALSYLSEFIKesgeslrlsttkaptysskipsavsqqgpqspgispdtlkQVLDQEIDNKlailerrimeardcapgniaqkkALEDQIDTLNNDIVLMNQHRdkleaqmakgssanrrkssvsqmksapqrsgstvssaragstkrpptgfagheqeafsprgvgkgstsrsgrrqeepspwkplggrggkTFDEIAAETQKqhyptnngsniryptpksgragst…	mqtasdwfkaikdrshnavsknmktfqgtknaqgetalmlavrsrdiqmvkLLAPLESGIFNNDGETALMIASKIDFADGAKhlhaleghlhnkdgqtalmiaamndcssvirrlmpetrYDVDSLGRtalalaaeanaveamraltthtnmiydmdsqsaliyatirDNPEALSYLSEFIKesgeslrlsttkaptysskipsavsqqgpqspgispdtlkQVLDQEIDNKlailerrimearDCAPGNIAQKkaledqidtlnndivlmnqhrdkleaqmakgssanrrkssvsqmksapqrsgstvssaragstkrpptgfagheqeafsprgvgkgstsrsgrrqeepspwkplggrggkTFDEIAAETQKqhyptnngsniryptpksgragst…	mqtasdwfkaikdrshnavsknmktfqgtknaqgetalmlavrsrdiqmvkllaplesgifnndgetalmiaskidfadgakhlhaleghlhnkdgqtalmiaamndcssvirrlmpetrydvdslgrtalalaaeanaveamraltthtnmiydmdsqsaliyatirDNPEALSYLSEFIKesgeslrlsttkaptysskipsavsqqgpqspgispdtlkQVLDQEIDNKlailerrimeardcapgniaqkkaledqidtlnndivlmnqhrdkleaqmakgssanrrkssvsqmksapqrsgstvssaragstkrpptgfagheqeafsprgvgkgstsrsgrrqeepspwkplggrggkTFDEIAAETQKqhyptnngsniryptpksgragst…
GL50803_17063	39	37	40	43	31	37	42	34	34	34	34	35	19	14	17	16	35	38	38	40	1.93182e+08	1.90558e+08	1.54042e+08	2.46321e+08	3.00178e+08	2.3855e+08	162688394	1.15994e+08	4.58034e+08	4.45399e+08	118175331	1.22085e+08	3.00639e+07	3.85186e+07	9.42798e+06	1.59031e+07	1.855e+08	2.03929e+08	2.23826e+08	165101971	msvvhapidgchaaahvsyffsdasiiypitpstpmaeyvdswaakgrKNAFGQTLRveemnsegaaagalhgalstgllastytasqglllmipnmykMAGEHLPAVFHVAARTIATHSLSVHGDHADIMAVRqtgctimvsediqeamdmaiaahltaiysshpvvhafdgfrtshtikkVELIDYEHLRPHVPYDEIEAFRqkSLSPQHPEMRGSCQGPPIWMQAGE[Sodium on E]ADNKHYAEIPGHIERafekvreitgrsykffnyfgapdatavviimgsgyltvrEVVEYLVERgdkVGVVCVHLFRPFCGDKLLEAIPTSCRricvmekAKEIMAGAEPLRLDVIEALYSGNRlsavttviggifglsskDFN[Deamidation …	msvvhapidgchaaahvsyffsdasiiypitpstpmaeyvdswaakgrKNAFGQTLRveemnsegaaagalhgalstgllastytasqglllmipnmykMAGEHLPAVFHVAARTIATHSLSVHGDHADIMAVRqtgctimvsediqeamdmaiaahltaiysshpvvhafdgfrtshtikKVELIDYEHLRPHVPYDEIEAFRqkSLSPQHPEMRGSCQGPPIWMQAGEADNKHYAEIPGHIERafekvreitgrsykffnyfgapdatavviimgsgyltvrEVVEYLVERgdkVGVVCVHLFRPFCGDKLLEAIPTSCRricvmekAKEIMAGAEPLRLDVIEALYSGNRLSAVTTVIGGIFGLSSKDFNTAD[Calcium on D]AFAIFRNLQ…	msvvhapidgchaaahvsyffsdasiiypitpstpmaeyvdswaakgrKNAFGQTLRveemnsegaaagalhgalstgllastytasqglllmipnmykMAGEHLPAVFHVAARTIATHSLSVHGDHADIMAVRqtgctimvsediqeamdmaiaahltaiysshpvvhafdgfrtshtikkVELIDYEHLRPHVPYDEIEAFRqkSLSPQHPEMRGSCQGPPIWMQAGE[Sodium on E]ADNKHYAEIPGHIERafekvreitgrsykffnyfgapdatavviimgsgyltvrEVVEYLVERgdkVGVVCVHLFRPFCGDKLLEAIPTSCRricvmekAKEIMAGAEPLRLDVIE[Sodium on E]ALYSGNRLSAVTTVIGGIFGLSSKDFN…	msvvhapidgchaaahvsyffsdasiiypitpstpmaeyvdswaakgrKNAFGQTLRveemnsegaaagalhgalstgllastytasqglllmipnmykMAGEHLPAVFHVAARTIATHSLSVHGDHADIMAVRqtgctimvsediqeamdmaiaahltaiysshpvvhafdgfrtshtikKVELIDYEHLRPHVPYDEIEAFRqkSLSPQHPEMRGSCQGPPIWMQAGEADNKHYAEIPGHIERafekvreitgrsykffnyfgapdatavviimgsgyltvrEVVEYLVERgdkVGVVCVHLFRPFCGDKLLEAIPTSCRricvmekAKEIMAGAEPLRLDVIEALYSGNRLSAVTTVIGGIFGLSSKDFNTADAFAIFRNLQATTPLNN[Deamid…	msvvhapidgchaaahvsyffsdasiiypitpstpmaeyvdswaakgrkNAFGQTLRveemnsegaaagalhgalstgllastytasqglllmipnmykMAGEHLPAVFHVAARTIATHSLSVHGDHADIMAVRqtgctimvsediqeamdmaiaahltaiysshpvvhafdgfrtshtikKVELIDYEHLRPHVPYDEIEAFRqkSLSPQHPEMRGSCQGPPIWMQAGEADNKHYAEIPGHIERafekvreitgrsykffnyfgapdatavviimgsgyltvrEVVEYLVERgdkvgvvcvhlfrpfcgdkLLEAIPTSCRricvmekAKEIMAGAEPLRLDVIEALYSGNRlsavttviggifglsskDFNTADAFAIFRNLQATTPLNNFTVGIED…	msvvhapidgchaaahvsyffsdasiiypitpstpmaeyvdswaakgrKNAFGQTLRveemnsegaaagalhgalstgllastytasqglllmipnmykMAGEHLPAVFHVAARTIATHSLSVHGDHADIMAVRqtgctimvsediqeamdmaiaahltaiysshpvvhafdgfrtshtikKVELIDYEHLRPHVPYDEIEAFRqkSLSPQHPEMRGSCQGPPIWMQAGEADNKHYAEIPGHIERafekvreitgrsykffnyfgapdatavviimgsgyltvrEVVEYLVERgdkVGVVCVHLFRPFCGDKLLEAIPTSCRricvmekAKEIMAGAEPLRLDVIEALYSGNRLSAVTTVIGGIFGLSSKDFN[Deamidation on N]TAD[Calc…	msvvhapidgchaaahvsyffsdasiiypitpstpmaeyvdswaakgrKNAFGQTLRveemnsegaaagalhgalstgllastytasqglllmipnmykMAGEHLPAVFHVAARTIATHSLSVHGDHADIMAVRqtgctimvsediqeamdmaiaahltaiysshpvvhafdgfrtshtikKVELIDYEHLRPHVPYDEIEAFRqkSLSPQHPEMRGSCQGPPIWMQAGE[Sodium on E]ADNKHYAEIPGHIERafekvreitgrsykffnyfgapdatavviimgsgyltvrEVVEYLVERgdkVGVVCVHLFRPFCGDKLLEAIPTSCRricvmekAKEIMAGAEPLR[Citrullination on R]LDVIE[Sodium on E]ALYSGN…	msvvhapidgchaaahvsyffsdasiiypitpstpmaeyvdswaakgrKNAFGQTLRveemnsegaaagalhgalstgllastytasqglllmipnmykMAGEHLPAVFHVAARTIATHSLSVHGDHADIMAVRqtgctimvsediqeamdmaiaahltaiysshpvvhafdgfrtshtikkVELIDYEHLRPHVPYDEIEAFRqkSLSPQHPEMRGSCQGPPIWMQAGE[Sodium on E]ADNKHYAEIPGHIERafekvreitgrsykffnyfgapdatavviimgsgyltvrEVVEYLVERgdkVGVVCVHLFRPFCGDKLLEAIPTSCRricvmekAKEIMAGAEPLRLDVIEALYSGNRLSAVTTVIGGIFGLSSKDFNTADAFAIFRN[De…	msvvhapidgchaaahvsyffsdasiiypitpstpmaeyvdswaakgrKNAFGQTLRveemnsegaaagalhgalstgllastytasqglllmipnmykMAGEHLPAVFHVAARTIATHSLSVHGDHADIMAVRqtgctimvsediqeamdmaiaahltaiysshpvvhafdgfrtshtikkVELIDYEHLRPHVPYDEIEAFRqkSLSPQHPEMRGSCQGPPIWMQAGEADNKHYAEIPGHIERafekvreitgrsykffnyfgapdatavviimgsgyltvrEVVEYLVERgdkVGVVCVHLFRPFCGDKLLEAIPTSCRricvmekAKEIMAGAEPLRLDVIEALYSGNRLSAVTTVIGGIFGLSSKDFNTADAFAIFRNLQATTPLNNFTVGIED…
GL50803_16044	3	3	2	3	3	3	3	2	3	3	1	1	4	2	1	1	3	3	2	2	4.76999e+07	4.7792e+07	3.94852e+07	7.05325e+07	4.80046e+07	4.0766e+07	3.72144e+07	2.65923e+07	4.11188e+07	3.87387e+07	1.10882e+07	8.45207e+06	3.71585e+07	1.81622e+07	5.35752e+06	7.53095e+06	6.32879e+07	7.38764e+07	4.88301e+07	4.5615e+07	megqwilfpdqivnhlcrhadhrlqarvssksnlksnyayyfspssemrprikkcvkkeqgnirFAVDCSAGKDLELNLNE[Calcium on E]FADYVRthfkinnrkhgvaekVACSVEGDSLVIQTTGYEFAKryvkyltkrFLYQDYQGVFRvlstdketytlkpytieddddeagtdde	megqwilfpdqivnhlcrhadhrlqarvssksnlksnyayyfspssemrprikkcvkkeqgnirFAVDCSAGKDLE[Calcium on E]LNLNE[Sodium on E][Fe[III] on E]FADYVRthfkinnrkhgvaekVACSVEGDSLVIQTTGYEFAKryvkyltkrFLYQDYQGVFRvlstdketytlkpytieddddeagtdde	megqwilfpdqivnhlcrhadhrlqarvssksnlksnyayyfspssemrprikkcvkkeqgnirFAVDCSAGKDLELNLNE[Calcium on E][Sodium on E]FADYVRthfkinnrkhgvaekVACSVEGDSLVIQTTGYEFAKryvkyltkrFLYQDYQGVFRvlstdketytlkpytieddddeagtdde	megqwilfpdqivnhlcrhadhrlqarvssksnlksnyayyfspssemrprikkcvkkeqgnirFAVDCSAGKDLELN[Deamidation on N]LN[Deamidation on N]E[Calcium on E][Sodium on E][Fe[III] on E]FADYVRthfkinnrkhgvaekVACSVEGDSLVIQTTGYEFAKryvkyltkRFLYQDYQGVFRvlstdketytlkpytieddddeagtdde	megqwilfpdqivnhlcrhadhrlqarvssksnlksnyayyfspssemrprikkcvkkeqgnirFAVDCSAGKDLELNLNEFADYVRthfkinnrkhgvaekVACSVEGDSLVIQTTGYEFAKryvkyltkrFLYQDYQGVFRvlstdketytlkpytieddddeagtdde	megqwilfpdqivnhlcrhadhrlqarvssksnlksnyayyfspssemrprikkcvkkeqgnirFAVDCSAGKDLELNLN[Deamidation on N]E[Sodium on E]FADYVRthfkinnrkhgvaekVACSVEGDSLVIQTTGYEFAKryvkyltkrFLYQDYQGVFRvlstdketytlkpytieddddeagtdde	megqwilfpdqivnhlcrhadhrlqarvssksnlksnyayyfspssemrprikkcvkkeqgnirFAVDCSAGKDLE[Calcium on E]LNLN[Hydroxylation on N]E[Sodium on E]FADYVRthfkinnrkhgvaekVACSVEGDSLVIQTTGYEFAKryvkyltkRFLYQDYQGVFRvlstdketytlkpytieddddeagtdde	megqwilfpdqivnhlcrhadhrlqarvssksnlksnyayyfspssemrprikkcvkkeqgnirFAVDCSAGKDLE[Sodium on E]LNLNE[Sodium on E]FADYVRthfkinnrkhgvaekVACSVEGDSLVIQTTGYEFAKryvkyltkrFLYQDYQGVFRvlstdketytlkpytieddddeagtdde	megqwilfpdqivnhlcrhadhrlqarvssksnlksnyayyfspssemrprikkcvkkeqgnirFAVDCSAGKDLELNLNE[Sodium on E]FADYVRthfkinnrkhgvaekVACSVEGDSLVIQTTGYEFAKryvkyltkrFLYQDYQGVFRvlstdketytlkpytieddddeagtdde
GL50803_17121	28	30	28	31	26	30	34	29	25	28	24	28	32	30	27	27	30	29	29	28	3.33675e+08	3.24394e+08	3.27222e+08	3.94909e+08	9.979e+08	4.89458e+08	284964871	353220152	1.11423e+09	1.31309e+09	5.17016e+08	309792339	5.99026e+08	8.20479e+08	2.57507e+08	339665218	2.75633e+08	2.00716e+08	322007546	2.75729e+08	mtsshvnqkkdaeikmlalvfaalalaetiigidlgttyscvavsrAGQVE[Sodium on E]IIPNELGARVTPSYVAFTADGERlvgdaakN[Deamidation on N]YAPISPE[Sodium on E]NTIFDVKRligrKFDDPEVQKdmkllpykvinkDGRPFVQLSGTNLPKelqnkIMSPEEISAMVLTKmkTIAEDYLGEKitkAVVTVPAYFSDSQRsatkdagrIAGLDVVRIINEPTSSSIAYGLDKKtqetsgkaknilvfdcgggthdvsilsvdsgvfevlatagnthlggedfdrrLLDHFIAIFKkKNNIDLSITNTGDKakdmavkkaisrlrreieagkrqlstassvqivvdslidgidfsesltrAKFEELNIDLF…	mtsshvnqkkdaeikmlalvfaalalaetiigidlgttyscvavsrAGQVE[Sodium on E]IIPNE[Sodium on E]LGARVTPSYVAFTADGERlvgdaakN[Deamidation on N]YAPISPE[Sodium on E]NTIFDVKRligrKFDDPEVQKdmkllpykvinkDGRPFVQLSGTNLPKelqnkIMSPEEISAMVLTKmkTIAEDYLGEKitkAVVTVPAYFSDSQRsatkdagrIAGLDVVRIINEPTSSSIAYGLDKKtqetsgkakNILVFDCGGGTHDVSILSVDSGVFEVLATAGNTHLGGEDFDRrLLDHFIAIFKkKNNIDLSITNTGDKakdmavkkaisrlrreieagkrQLSTASSVQIVVDSLIDGIDFSESL…	mtsshvnqkkdaeikmlalvfaalalaetiigidlgttyscvavsrAGQVEIIPNELGARVTPSYVAFTADGERlvgdaakN[Deamidation on N]YAPISPE[Sodium on E]NTIFDVKRligrKFDDPEVQKdmkllpykvinkDGRPFVQLSGTNLPKelqnkIMSPEEISAMVLTKmkTIAEDYLGEKitkAVVTVPAYFSDSQRsatkdagrIAGLDVVRIINEPTSSSIAYGLDKKtqetsgkakNILVFDCGGGTHDVSILSVDSGVFEVLATAGNTHLGGEDFDRrLLDHFIAIFKkKNNIDLSITNTGDKakdmavkkaisrlrreieagkrQLSTASSVQIVVD[Sodium on D]SLIDGIDFSESLTRAKFEELNIDLF…	mtsshvnqkkdaeikmlalvfaalalaetiigidlgttyscvavsrAGQVE[Sodium on E]IIPNELGARVTPSYVAFTADGERlvgdaakN[Deamidation on N]YAPISPE[Sodium on E]NTIFDVKRligrKFDDPEVQKdmkllpykvinkDGRPFVQLSGTNLPKelqnkIMSPEEISAMVLTKmkTIAEDYLGEKitkAVVTVPAYFSDSQRsatkdagrIAGLDVVRIINEPTSSSIAYGLDKKtqetsgkakN[Deamidation on N]ILVFDCGGGTHDVSILSVDSGVFEVLATAGN[Deamidation on N]THLGGEDFDRrLLDHFIAIFKKKNNIDLSITNTGDKakdmavkkaisrlrreieagkrQL…	mtsshvnqkkdaeikmlalvfaalalaetiigidlgttyscvavsrAGQ[Deamidation on Q]VE[Sodium on E]IIPN[Deamidation on N]ELGARVTPSYVAFTADGERlvgdaakN[Deamidation on N][Hydroxylation on N]YAPISPE[Sodium on E]NTIFDVKRligrKFDDPEVQKdmkllpykvinkDGRPFVQLSGTNLPKelqnkIMSPEEISAMVLTKmkTIAEDYLGEKitkAVVTVPAYFSDSQRsatkdagrIAGLDVVRIINEPTSSSIAYGLDKKtqetsgkaknilvfdcgggthdvsilsvdsgvfevlatagnthlggedfdrrLLDHFIAIFKKKNNIDLSITNTGDKakdm…	mtsshvnqkkdaeikmlalvfaalalaetiigidlgttyscvavsrAGQVE[Sodium on E]IIPN[Deamidation on N]ELGARVTPSYVAFTADGERlvgdaakN[Deamidation on N][Hydroxylation on N]YAPISPE[Sodium on E]N[Deamidation on N]TIFDVKRligrKFDDPEVQKdmkllpykvinkDGRPFVQLSGTNLPKelqnkIMSPEEISAMVLTKmkTIAEDYLGEKitkAVVTVPAYFSDSQRsatkdagrIAGLDVVRIINEPTSSSIAYGLDKKtqetsgkaknilvfdcgggthdvsilsvdsgvfevlatagnthlggedfdrrLLDHFIAIFKkKNNIDLSITNTGDKakdm…	mtsshvnqkkdaeikmlalvfaalalaetiigidlgttyscvavsrAGQVE[Sodium on E]IIPNELGARVTPSYVAFTADGERlvgdaakN[Deamidation on N]YAPISPE[Sodium on E]NTIFDVKRligrKFDDPEVQKdmkllpykVINKDGRPFVQLSGTNLPKelqnkIMSPEEISAMVLTKmkTIAEDYLGEKitkAVVTVPAYFSDSQRsatkdagrIAGLDVVRIINEPTSSSIAYGLDKKtqetsgkaknilvfdcgggthdvsilsvdsgvfevlatagnthlggedfdrrLLDHFIAIFKKKNNIDLSITNTGDKakdmavkkaisrlrreieagkrQLSTASSVQIVVDSLIDGIDFSESLTRAKFEELNIDLF…	mtsshvnqkkdaeikmlalvfaalalaetiigidlgttyscvavsrAGQVE[Sodium on E]IIPNELGARVTPSYVAFTADGERlvgdaakN[Deamidation on N]YAPISPE[Sodium on E]N[Deamidation on N]TIFDVKRligrKFDDPEVQKdmkllpykvinkDGRPFVQLSGTNLPKelqnkIMSPEEISAMVLTKmkTIAEDYLGEKitkAVVTVPAYFSDSQRsatkdagrIAGLDVVRIINEPTSSSIAYGLDKKtqetsgkaknilvfdcgggthdvsilsvdsgvfevlatagnthlggedfdrrLLDHFIAIFKKkNNIDLSITNTGDKakdmavkkaisrlrreieagkrQLSTASSVQIVVDSLIDGID…	mtsshvnqkkdaeikmlalvfaalalaetiigidlgttyscvavsrAGQVE[Sodium on E]IIPNELGARvtpsyvaftadgerLVGDAAK[Formylation on K]N[Deamidation on N][Hydroxylation on N]YAPISPE[Sodium on E]NTIFDVKRligrKFDDPEVQKdmkllpykvinkDGRPFVQLSGTNLPKelqnkIMSPEEISAMVLTKmkTIAEDYLGEKitkavvtvpayfsdsqrsatkdagrIAGLDVVRIINEPTSSSIAYGLDKKtqetsgkaknilvfdcgggthdvsilsvdsgvfevlatagnthlggedfdrrLLDHFIAIFKKKNNIDLSITNTGDKakdmavkkaisrlrreieagkr…
GL50803_15409	8	9	7	10	4	7	7	8	5	4	3	5	4	3	4	3	8	8	6	5	493886976	4.55044e+08	288524614	563806731	4.22635e+08	3.99505e+08	4.0242e+08	2.87307e+08	3.99636e+08	4.39943e+08	1.18075e+08	1.41767e+08	4.30569e+08	5.11082e+08	1.24978e+08	1.7524e+08	4.02232e+08	4.53064e+08	467252899	3.51145e+08	[Acetylation on X]-MDGQAFAMDYQPVADIYSTGVHEIASARstrD[Sodium on D]PSSNIALFTCSYGGFD[Potassium on D]ESDRatlrrRTGEYCE[Sodium on E]FN[Deamidation on N]N[Deamidation on N]SSTAVQ[Deamidation on Q]PDLLSPYLARlshyfnddasalltmglpygvntlydvmmakAQSYSNFTEEEVWRVVAALCDAARfmhseekpdteleefahlgihpaniflyadgarIRLGYPYICPTMSFKnpgnyrAFQQLGE[Sodium on E]AHFMAPEFIEAGAKgscpcdifsigmvgyammtnstawsasnindlqgevytrGAISLPYDGRysqdlvdli…	[Acetylation on X]-MDGQAFAMD[Sodium on D]Y[Sulfonation on Y]QPVADIYSTGVHEIASARstrD[Sodium on D]PSSNIALFTCSYGGFDESDRatlrrrTGEYCE[Sodium on E]FN[Deamidation on N]N[Deamidation on N]SSTAVQPDLLSPYLARlshyfnddasalltmglpygvntlydvmmakAQSYSNFTEEEVWRVVAALCDAARFMHSEEKPDTELEEFAHLGIHPANIFLYADGARirLGYPYICPTMSFKnpgnyrAFQQLGE[Sodium on E]AHFMAPEFIEAGAKgscpcdifsigmvgyammtnstawsasnindlqgevytrGAISLPYDGRYSQDLVD[Sodi…	[Acetylation on X]-MDGQAFAMD[Sodium on D]Y[Sulfonation on Y]QPVADIYSTGVHEIASARstrDPSSNIALFTCSYGGFD[Sodium on D]ESDRatlrrRTGEYCE[Sodium on E]FN[Deamidation on N]NSSTAVQPDLLSPYLARlshyfnddasalltmglpygvntlydvmmakAQSYSN[Hydroxylation on N]FTEEEVWRVVAALCDAARFMHSEEKPDTELEEFAHLGIHPANIFLYADGARirLGYPYICPTMSFKnpgnyrAFQQLGEAHFMAPEFIEAGAKgscpcdifsigmvgyammtnstawsasnindlqgevytrGAISLPYDGRYSQDLVDLINSMLSFDSSARpka…	[Acetylation on X]-MDGQAFAM[Carbamyl on M]D[Sodium on D]YQ[Deamidation on Q]PVADIYSTGVHEIASARstrD[Sodium on D]PSSNIALFTCSYGGFD[Sodium on D]ESDRatlrrRTGEYCE[Sodium on E][Potassium on E][Fe[III] on E]FN[Deamidation on N]N[Deamidation on N]SSTAVQ[Deamidation on Q]PDLLSPYLARlshyfnddasalltmglpygvntlydvmmakAQ[Deamidation on Q]SYSN[Hydroxylation on N][Deamidation on N]FTEEEVWRVVAALCDAARFMHSEEKPDTELEEFAH…	mdgqafamdyqpvadiystgvheiasarstrD[Sodium on D]PSSNIALFTCSYGGFDESDRatlrrrTGEYCE[Sodium on E]FNN[Deamidation on N]SSTAVQ[Deamidation on Q]PDLLSPYLARlshyfnddasalltmglpygvntlydvmmakAQSYSNFTEEEVWRVVAALCDAARfmhseekpdteleefahlgihpaniflyadgarirLGYPYICPTMSFKnpgnyrAFQQLGEAHFMAPEFIEAGAKgscpcdifsigmvgyammtnstawsasnindlqgevytrGAISLPYDGRysqdlvdlinsmlsfdssarpkaeqlcasgkIAQCIAEN[Deamidation on N]GDAPTMAPPKmtrDIVQP…	[Acetylation on X]-MDGQAFAMDYQPVADIYSTGVHEIASARstrD[Sodium on D]PSSNIALFTCSYGGFDESDRatlrrrTGEYCE[Sodium on E][Magnesium on E][Fe[III] on E]FNN[Deamidation on N]SSTAVQPDLLSPYLARlshyfnddasalltmglpygvntlydvmmakAQSYSNFTEEEVWRVVAALCDAARfmhseekpdteleefahlgihpaniflyadgarirLGYPYICPTMSFKnpgnyrAFQQLGEAHFMAPEFIEAGAKgscpcdifsigmvgyammtnstawsasnindlqgevytrGAISLPYDGRYSQDLVDLINSMLSFDSSARpkaeqlcasgkIAQCIAEN[Deam…	[Acetylation on X]-MDGQAFAMD[Sodium on D]YQPVADIYSTGVHEIASARstrD[Sodium on D]PSSNIALFTCSYGGFDESDRatlrrrTGEYCE[Sodium on E][Fe[III] on E]FN[Deamidation on N]N[Deamidation on N]SSTAVQPDLLSPYLARlshyfnddasalltmglpygvntlydvmmakAQ[Deamidation on Q]SYSN[Hydroxylation on N][Deamidation on N]FTEEEVWRVVAALCDAARfmhseekpdteleefahlgihpaniflyadgarirLGYPYICPTMSFKnpgnyrAFQQLGE[Sodium on E]AHFMAPEFIEAGAKgscpcdifs…	[Acetylation on X]-MDGQAFAMDYQPVADIYSTGVHEIASARstrDPSSNIALFTCSYGGFD[Sodium on D]ESDRatlrrRTGEYCE[Sodium on E]FN[Deamidation on N]NSSTAVQPDLLSPYLARlshyfnddasalltmglpygvntlydvmmakAQSYSNFTEEEVWRVVAALCDAARfmhseekpdteleefahlgihpaniflyadgarirLGYPYICPTMSFKnpgnyrAFQQLGEAHFMAPEFIEAGAKgscpcdifsigmvgyammtnstawsasnindlqgevytrGAISLPYDGRYSQDLVDLINSMLSFDSSARpkaeqlcasgkIAQCIAEN[Deamidation on N]GDAPTMAPPKmtrD[Ca…	[Acetylation on X]-MDGQAFAMD[Sodium on D]YQPVADIYSTGVHEIASARstrDPSSNIALFTCSYGGFDESDRatlrrrTGEYCE[Sodium on E]FNNSSTAVQPDLLSPYLARlshyfnddasalltmglpygvntlydvmmakAQSYSNFTEEEVWRVVAALCDAARfmhseekpdteleefahlgihpaniflyadgarirLGYPYICPTMSFKnpgnyrAFQQLGEAHFMAPEFIEAGAKgscpcdifsigmvgyammtnstawsasnindlqgevytrGAISLPYDGRysqdlvdlinsmlsfdssarpkaeqlcasgkIAQCIAEN[Deamidation on N]GDAPTMAPPKmtrD[Sodium on D]IVQPPSGL…
GL50803_16935	14	15	14	19	14	14	14	16	12	9	10	10	13	10	12	10	16	17	15	14	2.23955e+07	2.17982e+07	2.31514e+07	2.86229e+07	4.47832e+07	3.14677e+07	2.03947e+07	1.51315e+07	6.04357e+07	4.42355e+07	2.09823e+07	1.23291e+07	3.36339e+07	3.39863e+07	1.05913e+07	1.43263e+07	2.41682e+07	1.52967e+07	2.2039e+07	1.95687e+07	msigrainarfpesqsgytrATGPEFAFQADPIRRqqttseavarDLDPNVMRLDTEYNDQYCGPSGMIPDATIKqcftnpytglpcgsqmlstgqvyntqnfphvgvtdpnlpttegaprVLIPGSQPGSNEGTRaiynqdipkTYEFNPDQSFGRrtgaalpvtgsgrldglqrtgnlgvsmsrtevlartmsttqpelaasfrASQGIIPGSVGDLEQMKeqgvvgmgnnqypewhapecdqqaycmsqsmkhgacpqkctnrEIIPGSQPGSNEGTRalcgtgtgrtipfnrtgistiggakrlyqtgqiasgatpmnqtldgtmlpatlsksmnlsqlnksgavpelpaikspigssrvpakasstqdrreeaqaeiqaalqfgqqlenpqcta…	msigrainarfpesqsgytrATGPEFAFQADPIRRqqttseavarDLDPNVMRLDTEYNDQYCGPSGMIPDATIKqcftnpytglpcgsqmlstgqvyntqnfphvgvtdpnlpttegaprVLIPGSQPGSNEGTRaiynqdipkTYEFNPDQSFGRrtgaalpvtgsgrldglqrtgnlgvsmsrtevlartmsttqpelaasfrASQGIIPGSVGDLEQMKeqgvvgmgnnqypewhapecdqqaycmsqsmkhgacpqkctnrEIIPGSQPGSNEGTRalcgtgtgrtipfnrtgistiggakrlyqtgqiasgatpmnqtldgtmlpatlsksmnlsqlnkSGAVPELPAIKspigssrvpakasstqdrreeaqaeiqaalqfgqqlenpqcta…	msigrainarFPESQSGYTRATGPEFAFQADPIRRqqttseavarDLDPNVMRLDTEYNDQYCGPSGMIPDATIKqcftnpytglpcgsqmlstgqvyntqnfphvgvtdpnlpttegaprVLIPGSQPGSNEGTRaiynqdipkTYEFNPDQSFGRrtgaalpvtgsgrldglqrtgnlgvsmsrtevlartmsttqpelaasfrASQGIIPGSVGDLEQMKeqgvvgmgnnqypewhapecdqqaycmsqsmkhgacpqkctnrEIIPGSQPGSNEGTRalcgtgtgrtipfnrtgistiggakrlyqtgqiasgatpmnqtldgtmlpatlsksmnlsqlnkSGAVPELPAIKspigssrvpakasstqdrreeaqaeiqaalqfgqqlenpqcta…	msigrainarFPESQSGYTRATGPEFAFQADPIRRqqttseavarDLDPNVMRLDTEYNDQYCGPSGMIPDATIKqcftnpytglpcgsqmlstgqvyntqnfphvgvtdpnlpttegaprVLIPGSQPGSNEGTRaiynqdipkTYEFNPDQSFGRrTGAALPVTGSGRldglqrtgnlgvsmsrtevlarTMSTTQPELAASFRASQGIIPGSVGDLEQMKeqgvvgmgnnqypewhapecdqqaycmsqsmkhgacpqkctnrEIIPGSQPGSNEGTRalcgtgtgrtipfnrtgistiggakrlyqtgqiasgatpmnqtldgtmlpatlsksmnlsqlnkSGAVPELPAIKspigssrvpakasstqdrreeaqaeiqaalqfgqqlenpqcta…	msigrainarfpesqsgytrATGPEFAFQADPIRRqqttseavardldpnvmrLDTEYNDQYCGPSGMIPDATIKqcftnpytglpcgsqmlstgqvyntqnfphvgvtdpnlpttegaprVLIPGSQPGSNEGTRaiynqdipkTYEFNPDQSFGRrtgaalpvtgsgrldglqrtgnlgvsmsrtevlartmsttqpelaasfrASQGIIPGSVGDLEQMKeqgvvgmgnnqypewhapecdqqaycmsqsmkhgacpqkctnrEIIPGSQPGSNEGTRalcgtgtgrtipfnrtgistiggakrlyqtgqiasgatpmnqtldgtmlpatlsksmnlsqlnkSGAVPELPAIKspigssrvpakasstqdrreeaqaeiqaalqfgqqlenpqcta…	msigrainarfpesqsgytrATGPEFAFQADPIRRqqttseavarDLDPNVMRLDTEYNDQYCGPSGMIPDATIKqcftnpytglpcgsqmlstgqvyntqnfphvgvtdpnlpttegaprVLIPGSQPGSNEGTRaiynqdipkTYEFNPDQSFGRrtgaalpvtgsgrldglqrtgnlgvsmsrtevlartmsttqpelaasfrASQGIIPGSVGDLEQMKeqgvvgmgnnqypewhapecdqqaycmsqsmkhgacpqkctnrEIIPGSQPGSNEGTRalcgtgtgrtipfnrtgistiggakrlyqtgqiasgatpmnqtldgtmlpatlsksmnlsqlnkSGAVPELPAIKspigssrvpakasstqdrreeaqaeiqaalqfgqqlenpqcta…	msigrainarFPESQSGYTRATGPEFAFQADPIRRqqttseavardldpnvmrLDTEYNDQYCGPSGMIPDATIKqcftnpytglpcgsqmlstgqvyntqnfphvgvtdpnlpttegaprVLIPGSQPGSNEGTRaiynqdipkTYEFNPDQSFGRrtgaalpvtgsgrldglqrtgnlgvsmsrtevlartmsttqpelaasfrASQGIIPGSVGDLEQMKeqgvvgmgnnqypewhapecdqqaycmsqsmkhgacpqkctnrEIIPGSQPGSNEGTRalcgtgtgrtipfnrtgistiggakrlyqtgqiasgatpmnqtldgtmlpatlsksmnlsqlnksgavpelpaikspigssrvpakasstqdrreeaqaeiqaalqfgqqlenpqcta…	msigrainarFPESQSGYTRATGPEFAFQADPIRRQQTTSEAVARdldpnvmrLDTEYNDQYCGPSGMIPDATIKqcftnpytglpcgsqmlstgqvyntqnfphvgvtdpnlpttegaprVLIPGSQPGSNEGTRaiynqdipkTYEFNPDQSFGRrtgaalpvtgsgrldglqrtgnlgvsmsrtevlarTMSTTQPELAASFRASQGIIPGSVGDLEQMKeqgvvgmgnnqypewhapecdqqaycmsqsmkhgacpqkctnrEIIPGSQPGSNEGTRalcgtgtgrtipfnrtgistiggakrlyqtgqiasgatpmnqtldgtmlpatlsksmnlsqlnkSGAVPELPAIKspigssrvpakasstqdrreeaqaeiqaalqfgqqlenpqcta…	msigrainarfpesqsgytrATGPEFAFQADPIRRqqttseavarDLDPNVMRLDTEYNDQYCGPSGMIPDATIKqcftnpytglpcgsqmlstgqvyntqnfphvgvtdpnlpttegaprVLIPGSQPGSNEGTRaiynqdipkTYEFNPDQSFGRrtgaalpvtgsgrldglqrtgnlgvsmsrtevlartmsttqpelaasfrASQGIIPGSVGDLEQMKeqgvvgmgnnqypewhapecdqqaycmsqsmkhgacpqkctnrEIIPGSQPGSNEGTRalcgtgtgrtipfnrtgistiggakrlyqtgqiasgatpmnqtldgtmlpatlsksmnlsqlnkSGAVPELPAIKspigssrvpakasstqdrreeaqaeiqaalqfgqqlenpqcta…
GL50803_15252	4	5	5	5	4	4	6	3	4	3	1	3	3	2	1	4	4	4	5	4	1.3087e+07	1.50584e+07	7.95092e+06	2.23931e+07	1.30259e+07	1.12417e+07	1.14357e+07	4.02368e+06	7.62741e+06	7.27469e+06	1.60295e+06	2.63385e+06	7.77625e+06	6.59947e+06	1.41957e+06	2.92696e+06	9.86137e+06	5.34211e+06	9.91829e+06	9.72433e+06	mqlafktrnsvkmanhkrihatkncwnskmaqkriqkelkEFQKDPPMNCSGGPVGDDISVWRacilgpkdspyesgifylnicfpsdypfkppkvtfetkifhpnisedgvicldilkKEWSPVLTIAKILLSICSLLDDPNPDDPLNSAAARllktdkenyirtvkkytldyaskk	mqlafktrnsvkmanhkrihatkncwnskmaqkriqkelkEFQKDPPMNCSGGPVGDDISVWRacilgpkdspyesgifylnicfpsdypfkppkvtfetkIFHPNISEDGVICLDILKKEWSPVLTIAKILLSICSLLDDPNPDDPLNSAAARllktdkenyirtvkkytldyaskk	mqlafktrnsvkmanhkrihatkncwnskmaqkriqkelkEFQKDPPMNCSGGPVGDDISVWRacilgpkdspyesgifylnicfpsdypfkppkvtfetkIFHPNISEDGVICLDILKKEWSPVLTIAKILLSICSLLDDPNPDDPLNSAAARllktdkenyirtvkkytldyaskk	mqlafktrnsvkmanhkrihatkncwnskmaqkriqkelkEFQKDPPMNCSGGPVGDDISVWRacilgpkdspyesgifylnicfpsdypfkppkvtfetkIFHPNISEDGVICLDILKKEWSPVLTIAKILLSICSLLD[Sodium on D]D[Calcium on D]PN[Deamidation on N]PDDPLNSAAARllktdkenyirtvkkytldyaskk	mqlafktrnsvkmanhkrihatkncwnskmaqkriqkelkefqkDPPMNCSGGPVGDDISVWRacilgpkdspyesgifylnicfpsdypfkppkvtfetkifhpnisedgvicldilkKEWSPVLTIAKILLSICSLLDDPNPDDPLNSAAARllkTDKENYIRtvkkytldyaskk	mqlafktrnsvkmanhkrihatkncwnskmaqkriqkelkEFQKDPPMNCSGGPVGDDISVWRacilgpkdspyesgifylnicfpsdypfkppkvtfetkifhpnisedgvicldilkKEWSPVLTIAKILLSICSLLDDPNPDDPLNSAAARllktdkenyirtvkkytldyaskk	mqlafktrnsvkmanhkrihatkncwnskmaqkriqkelkEFQKDPPMNCSGGPVGDDISVWRacilgpkdspyesgifylnicfpsdypfkppkvtfetkIFHPNISEDGVICLDILKKEWSPVLTIAKILLSICSLLDDPNPDDPLNSAAARllktdkenyirtvkkYTLDYASKk	mqlafktrnsvkmanhkrihatkncwnskmaqkriqkelkefqkDPPMNCSGGPVGDDISVWRacilgpkdspyesgifylnicfpsdypfkppkvtfetkifhpnisedgvicldilkKEWSPVLTIAKILLSICSLLD[Sodium on D]DPN[Deamidation on N]PDDPLNSAAARllktdkenyirtvkkytldyaskk	mqlafktrnsvkmanhkrihatkncwnskmaqkriqkelkEFQKDPPMNCSGGPVGDDISVWRacilgpkdspyesgifylnicfpsdypfkppkvtfetkifhpnisedgvicldilkKEWSPVLTIAKILLSICSLLDDPNPDDPLNSAAARllktdkenyirtvkkytldyaskk
GL50803_115066	22	24	25	21	24	24	23	25	13	15	13	14	12	11	8	9	22	19	19	22	2.93392e+07	2.19422e+07	4.77545e+07	3.70693e+07	6.33173e+07	3.75056e+07	1.97608e+07	2.07946e+07	4.35337e+07	3.72415e+07	1.80458e+07	1.01579e+07	1.37502e+07	1.35029e+07	4.0007e+06	4.96031e+06	2.0896e+07	1.25485e+07	2.2528e+07	1.79555e+07	miillgilfasqaakCTHSYQVN[Deamidation on N]DCAEDHCEEINGHELCTECKNDGYIPFN[Deamidation on N]GYCLKydsgryssckNADGSAITNQKkCGMCTGSMHLYKGGCYSCGNFYPGNLICKecdrGVCTSCTSNFFKNPAASQTVDSCVRCDDTTGVSGYVGVTDCLRcslpsnskvakcrtcklsthkpnlegnacykcrtpdcyrckADNACEVCGNFKylqgttkpycvsacgvgfysvsvpslqckkcsatcracegpnerdctacrESENYFLAATN[Deamidation on N]GVGKciscgdergysgwmgvanckTCYPPNGPGVATCNKcerGYSLVDGKCKADCDDTSGQCAAKgchvtigdksfc…	miillgilfasqaakCTHSYQVN[Deamidation on N]DCAEDHCEEIN[Deamidation on N]GHELCTECKNDGYIPFN[Deamidation on N]GYCLKydsgryssckNADGSAITNQKkCGMCTGSMHLYKGGCYSCGNFYPGNLICKecdrGVCTSCTSNFFKNPAASQTVDSCVRCDDTTGVSGYVGVTDCLRcslpsnskvakcrtckLSTHKPNLEGNACYKcrtpdcyrCKADNACEVCGNFKylqgttkpycvsacgvgfysvsvpslqckkcsatcracegpnerdctacrESENYFLAATN[Deamidation on N]GVGKciscgdergysgwmgvanckTCYPPNGPGVATCNKcerGYSLVDGKCKADCDDTS…	miillgilfasqaakCTHSYQVNDCAEDHCEEINGHELCTECKNDGYIPFNGYCLKydsgryssckN[Deamidation on N]ADGSAITNQKkCGMCTGSMHLYKGGCYSCGNFYPGNLICKecdrGVCTSCTSNFFKNPAASQTVDSCVRCDDTTGVSGYVGVTDCLRcslpsnskvakcrtckLSTHKPNLEGNACYKcrtpdcyrckADNACEVCGNFKylqgttkpycvsacgvgfysvsvpslqckkcsatcracegpnerdctacrESENYFLAATN[Deamidation on N]GVGKciscgderGYSGWMGVANCKTCYPPN[Deamidation on N]GPGVATCNKcerGYSLVDGKCKADCDDTSGQCAAKgchvtigdkSFC…	miillgilfasqaakCTHSYQVNDCAEDHCEEIN[Deamidation on N]GHELCTECKNDGYIPFN[Deamidation on N]GYCLKydsgryssckN[Deamidation on N]ADGSAITNQKkCGMCTGSMHLYKGGCYSCGNFYPGNLICKecdrGVCTSCTSNFFKNPAASQTVDSCVRCDDTTGVSGYVGVTDCLRcslpsnskvakcrtcklsthkpnlegnacykcrtpdcyrckADNACEVCGNFKylqgttkpycvsacgvgfysvsvpslqckkcsatcracegpnerdctacrESENYFLAATN[Deamidation on N]GVGKciscgderGYSGWMGVANCKtcyppngpgvatcnkcerGYSLVDGKCKADCDDTS…	miillgilfasqaakCTHSYQVN[Deamidation on N]DCAEDHCEEIN[Deamidation on N]GHELCTECKNDGYIPFN[Deamidation on N]GYCLKydsgryssckNADGSAITNQKkCGMCTGSMHLYKGGCYSCGNFYPGNLICKecdrGVCTSCTSNFFKNPAASQTVDSCVRcddttgvsgyvgvtdclrcslpsnskvakcrtckLSTHKPNLEGNACYKcrtpdcyrCKADNACEVCGNFKylqgttkpycvsacgvgfysvsvpslqckkcsatcracegpnerdctacrESENYFLAATN[Deamidation on N]GVGKciscgdergysgwmgvanckTCYPPNGPGVATCNKcerGYSLVDGKCKADCDDTS…	miillgilfasqaakcthsyqvndcaedhceeinghelcteckNDGYIPFN[Deamidation on N]GYCLKydsgryssckNADGSAITNQKkCGMCTGSMHLYKGGCYSCGNFYPGNLICKecdrGVCTSCTSNFFKNPAASQTVDSCVRCDDTTGVSGYVGVTDCLRcslpsnskvakcrtckLSTHKPNLEGNACYKcrtpdcyrckADNACEVCGNFKylqgttkpycvsacgvgfysvsvpslqckkcsatcracegpnerdctacrESENYFLAATN[Deamidation on N]GVGKciscgdergysgwmgvanckTCYPPNGPGVATCNKcerGYSLVDGKCKADCDDTSGQCAAKgchvtigdksfcslcntgyapvdgicttvq…	miillgilfasqaakCTHSYQVNDCAEDHCEEINGHELCTECKNDGYIPFN[Deamidation on N]GYCLKydsgryssckNADGSAITNQKkCGMCTGSMHLYKGGCYSCGNFYPGNLICKecdrGVCTSCTSNFFKNPAASQTVDSCVRCDDTTGVSGYVGVTDCLRcslpsnskvakcrtcklsthkpnlegnacykcrtpdcyrckADNACEVCGNFKylqgttkpycvsacgvgfysvsvpslqckkcsatcracegpnerdctacrESENYFLAATN[Deamidation on N]GVGKciscgdergysgwmgvancktcyppngpgvatcnkcerGYSLVDGKCKADCDDTSGQCAAKgchvtigdkSFCSLCNTGYAPVDGICTTVQ…	miillgilfasqaakCTHSYQVNDCAEDHCEEINGHELCTECKNDGYIPFNGYCLKydsgryssckNADGSAITNQKkCGMCTGSMHLYKGGCYSCGNFYPGNLICKecdrGVCTSCTSNFFKNPAASQTVDSCVRcddttgvsgyvgvtdclrcslpsnskvakcrtcklsthkpnlegnacykcrtpdcyrckADNACEVCGNFKylqgttkpycvsacgvgfysvsvpslqckkcsatcracegpnerdctacrESENYFLAATN[Deamidation on N]GVGKciscgderGYSGWMGVANCKTCYPPNGPGVATCNKcerGYSLVDGKCKADCDDTSGQCAAKgchvtigdksfcslcntgyapvdgicttvqpdnpsgcvanngqcnkcg…	miillgilfasqaakcthsyqvndcaedhceeinghelcteckNDGYIPFNGYCLKydsgryssckNADGSAITNQKkcgmctgsmhlykggcyscgnfypgnlickecdrGVCTSCTSNFFKNPAASQTVDSCVRcddttgvsgyvgvtdclrcslpsnskvakcrtcklsthkpnlegnacykcrtpdcyrckadnacevcgnfkylqgttkpycvsacgvgfysvsvpslqckkcsatcracegpnerdctacrESENYFLAATN[Deamidation on N]GVGKciscgdergysgwmgvancktcyppngpgvatcnkcergyslvdgkCKADCDDTSGQCAAKgchvtigdksfcslcntgyapvdgicttvqpdnpsgcvanngqcnkcg…
GL50803_16588	2	3	2	2	2	2	3	2	2	1	2	2	2	2	2	1	3	2	2	2	2.67991e+08	2.12566e+08	2.30143e+08	3.86616e+08	5.41459e+08	2.87945e+08	1.82934e+08	1.68518e+08	6.77335e+08	8.40501e+08	3.26672e+08	2.3207e+08	4.12277e+08	5.07608e+08	1.66199e+08	1.95881e+08	3.86851e+08	2.22678e+08	2.93296e+08	2.35439e+08	mkHLAAYLLAKmggkNEPAVADIEKIIAAVGGTTD[Sodium on D]ADLAKtvvekVGAGGLSVEDLMSLGK[Methylation on K]krMASMPAVGAAPAAASTAAAVAE[Sodium on E]AAPAAAKkeesdddeivgaggmfggdsssseeesssd	mkHLAAYLLAKmggkNEPAVADIEKIIAAVGGTTD[Sodium on D]ADLAKtvvekVGAGGLSVE[Calcium on E]DLMSLGK[Methylation on K]KrMASMPAVGAAPAAASTAAAVAE[Calcium on E]AAPAAAKkeesdddeivgaggmfggdsssseeesssd	mkHLAAYLLAKmggkNEPAVADIEKIIAAVGGTTD[Sodium on D]ADLAKtvvekVGAGGLSVE[Potassium on E]DLMSLGKkrMASMPAVGAAPAAASTAAAVAE[Sodium on E][Potassium on E]AAPAAAKkeesdddeivgaggmfggdsssseeesssd	mkHLAAYLLAKmggkNEPAVADIEKIIAAVGGTTD[Sodium on D]ADLAKtvvekVGAGGLSVE[Calcium on E]DLMSLGKkrMASMPAVGAAPAAASTAAAVAE[Sodium on E][Potassium on E]AAPAAAKkeesdddeivgaggmfggdsssseeesssd	mkhlaayllakmggkNEPAVADIEKIIAAVGGTTD[Sodium on D]ADLAKtvvekVGAGGLSVEDLMSLGK[Methylation on K]KrMASMPAVGAAPAAASTAAAVAE[Sodium on E]AAPAAAKkeesdddeivgaggmfggdsssseeesssd	mkhlaayllakmggkNEPAVADIEKIIAAVGGTTD[Sodium on D]ADLAKtvvekVGAGGLSVEDLMSLGK[Methylation on K]KrMASMPAVGAAPAAASTAAAVAEAAPAAAKkeesdddeivgaggmfggdsssseeesssd	mkHLAAYLLAKmggkNEPAVADIEKIIAAVGGTTDADLAKtvvekVGAGGLSVEDLMSLGKKrMASMPAVGAAPAAASTAAAVAE[Magnesium on E]AAPAAAKkeesdddeivgaggmfggdsssseeesssd	mkHLAAYLLAKmggkNEPAVADIEKIIAAVGGTTD[Sodium on D]ADLAKtvvekVGAGGLSVE[Calcium on E]DLMSLGKkrMASMPAVGAAPAAASTAAAVAE[Potassium on E]AAPAAAKkeesdddeivgaggmfggdsssseeesssd	mkHLAAYLLAKmggkNEPAVADIEKIIAAVGGTTD[Sodium on D]ADLAKtvvekVGAGGLSVED[Calcium on D]LMSLGK[Methylation on K]krmasmpavgaapaaastaaavaeaapaaakkeesdddeivgaggmfggdsssseeesssd
GL50803_41212	65	67	72	67	64	66	68	63	70	60	68	70	70	71	61	67	59	58	66	62	1.15699e+08	1.06997e+08	240482669	1.88256e+08	4.68845e+08	2.39531e+08	1.22113e+08	1.09447e+08	5.54797e+08	4.35672e+08	208585070	1.3159e+08	2.34726e+08	2.89871e+08	9.24081e+07	118095821	1.3899e+08	8.55764e+07	1.46553e+08	1.14172e+08	MATSSALRdtsrLANTNESMRNNLELSGLSSSATLKdatvqkLEADLAAAQAELNSLRekvvkdadtrVRDLESENERlrelvtnakEQEATIAEYAKRDEEIVQLRSLLN[Deamidation on N]TSEQEN[Deamidation on N]SR[Citrullination on R]RVAELEEELARtkerLKESEEQLEILNSTT[Phosphorylation on T]PSREVEEQLRrdlaerEREIDELKKtvkaqeaeiarLQDALHAACD[Calcium on D][Sodium on D]AAEADALRteneslrsmlakVAESGSAEDALREELDRlralvisrGIEIANMDRKLAESETEYNRLLEELNRvlaevrdddsaqvknlraelrAREEQ…	matssalrdtsrLANTNESMRNNLELSGLSSSATLKdatvqkLEADLAAAQAELN[Deamidation on N]SLRekvvkdadtrVRDLESENERlrelvtnakEQEATIAEYAKRDEEIVQLRSLLNTSEQEN[Deamidation on N]SRRVAELEEELARtkerLKESEEQLEILNSTT[Phosphorylation on T]PSREVEEQLRrdlaerEREIDELKKtvkaqeaeiarLQDALHAACDAAEADALRteneslrsmlakVAESGSAEDALREELDRLRalvisrGIEIANMDRKLAESETEYNRLLEELNRvlaevrdddsaqvknlraelrAREEQISELRsllsaqgqvvdstrEVDLLAEVDALKRelrnkrdeadklrGLV…	MATSSALRdtsrLANTNESMRNNLELSGLSSSATLKdatvqkLEADLAAAQAELN[Deamidation on N]SLRekvvkdadtrVRDLESENERlrelvtnakEQEATIAEYAKRDEEIVQLRSLLNTSEQEN[Deamidation on N]SRRVAELEEELARtkerLKESEEQLEILNSTTPSREVEEQLRrdlaerEREIDELKKtvkaqeaeiarLQDALHAACD[Calcium on D][Sodium on D]AAEADALRteneslrsmlakVAESGSAEDALREELDRLRalvisrGIEIANMDRKLAESETEYNRLLEELNRvlaevrdddsaqvknlraelrAREEQISELRSLLSAQGQVVDSTREVDLLAEVDALKRelrnkrdeadk…	matssalrdtsrLANTNESMRNNLELSGLSSSATLKdatvqkLEADLAAAQAELNSLRekvvkdadtrVRDLESENERlrelvtnakEQEATIAEYAKRDEEIVQLRSLLNTSEQEN[Deamidation on N]SRRVAELEEELARtkerLKESEEQ[Deamidation on Q]LEILN[Deamidation on N]STT[Phosphorylation on T]PSREVEEQLRrdlaerEREIDELKktvkaqeaeiarLQDALHAACD[Calcium on D][Sodium on D]AAEADALRteneslrsmlakVAESGSAEDALREELDRLRalvisrGIEIANMDRKLAESETEYNRLLEELNRvlaevrdddsaqvknlraelrAREEQISE…	matssalrdtsrLANTNESMRNNLELSGLSSSATLKdatvqkLEADLAAAQAE[Sodium on E]LN[Deamidation on N]SLRekvvkdadtrVRDLESEN[Deamidation on N]ERlrelvtnakEQEATIAEYAKRDEEIVQLRSLLN[Deamidation on N]TSEQ[Deamidation on Q]EN[Deamidation on N]SRRVAELEEELARtkerLKESEEQLEILN[Deamidation on N]STT[Phosphorylation on T]PSREVEEQLRrdlaerEREIDELKKtvkaqeaeiarLQDALHAACD[Sodium on D]AAEADALRteneslrsmlakVAESGSAEDALREELDRlralvisrGIE…	matssalrdtsrLANTNESMRNNLELSGLSSSATLKdatvqkLEADLAAAQAE[Sodium on E]LN[Deamidation on N]SLRekvvkdadtrVRDLESENERLRELVTNAKEQEATIAEYAKRDEEIVQLRSLLNTSEQEN[Deamidation on N]SRRVAELEEELARtkerLKESEEQLEILNSTT[Phosphorylation on T]PSREVEEQLRrdlaerereidelkktvkAQEAEIARLQDALHAACD[Sodium on D]AAEADALRteneslrsmlakVAESGSAEDALREELDRlralvisrGIEIANMDRKLAESETEYNRLLEELNRvlaevrdddsaqvknlraelrAREEQISELRSLLSAQGQVVDSTREVD…	matssalrdtsrLANTNESMRNNLELSGLSSSATLKdatvqkLEADLAAAQ[Deamidation on Q]AELN[Deamidation on N]SLRekvvkdadtrVRDLESENERLRELVTNAKEQEATIAEYAKRDEEIVQLRSLLNTSEQEN[Deamidation on N]SRRVAELEEELARtkerLKESEEQLEILNSTT[Phosphorylation on T]PSREVEEQLRrdlaerEREIDELKKtvkaqeaeiarLQDALHAACD[Sodium on D]AAEADALRteneslrsmlakVAESGSAEDALREELDRlralvisrGIEIANMDRKLAESETEYNRLLEELNRvlaevrdddsaqvknlraelrAREEQISELRSLLSAQGQVVDS…	matssalrdtsrLANTNESMRNNLELSGLSSSATLKdatvqkLEADLAAAQAELNSLRekvvkdadtrVRDLESENERlrelvtnakEQEATIAEYAKRDEEIVQLRSLLNTSEQ[Deamidation on Q]EN[Deamidation on N]SRRVAELEEELARtkerLKESEEQLE[Sodium on E]ILNSTT[Phosphorylation on T]PSREVEEQLRrdlaerereidelkktvkaqeaeiarLQD[Potassium on D]ALHAACD[Sodium on D]AAEADALRteneslrsmlakVAESGSAEDALREELDRlralvisrGIEIANMDRKLAESETEYNRLLEELNRvlaevrdddsaqvknlraelrAREEQISELRS…	matssalrdtsrlantnesmrNNLELSGLSSSATLKdatvqkLEADLAAAQAE[Sodium on E]LN[Deamidation on N]SLRekvvkdadtrVRDLESEN[Deamidation on N]ERLRELVTNAKEQEATIAEYAKRDEEIVQLRSLLNTSEQEN[Deamidation on N]SRRVAELEEELARtkerLKESEEQLE[Sodium on E]ILN[Deamidation on N]STT[Phosphorylation on T]PSREVEEQLRrdlaerereidelkktvkaqeaeiarLQDALHAACD[Sodium on D]AAEADALRteneslrsmlakVAESGSAEDALREELDRLRalvisrGIEIANMDRKLAESETEYNRLLEELN…
GL50803_14521	1	1	0	1	1	1	1	1	0	0	0	1	1	0	1	1	0	1	0	1	1.32322e+07	1.30706e+07	1.4022e+07	2.28843e+07	1.5667e+07	1.1384e+07	1.24607e+07	7.73543e+06	6.14553e+06	1.77431e+06	652065	2.63731e+06	1.00895e+07	1.514e+07	912962	5.50213e+06	8.41072e+06	7.08299e+06	5.51844e+06	7.29696e+06	mPVPIPGT[Phosphorylation on T]PCPD[Sodium on D][Calcium on D][Fe[III] on D][Fe[II] on D]FE[Sodium on E]VDVVTPELKFAKrklsdykgkylivffypldftfvcpseiihfsnlaeqlkkkcnaeiiigstdsvyshyawclqgqneggigtckCDLFADTN[Deamidation on N]HKmarDFGVLVE[Sodium on E]DAGIALRGMFIVSDKGVVRHVTIN[Deamidation on N]D[Sodium on D]LPVGRSVEEAMRLVQAFQYADKTGGVIP[Hydroxylation on P]CGWTP[Hydroxylation on P]EK[Hydroxylation on K][Formyla…	MPVPIPGT[Phosphorylation on T]PCPD[Sodium on D][Potassium on D][Fe[III] on D][Fe[II] on D]FE[Sodium on E]VD[Sodium on D]VVTPELKfakrklsdykgkYLIVFFYPLDFTFVCPSEIIHFSNLAEQLKkkCNAEIIIGSTDSVYSHYAWCLQGQNEGGIGTCKCDLFADTN[Deamidation on N]HKmarDFGVLVE[Calcium on E][Sodium on E]DAGIALRGMFIVSDKGVVRHVTIN[Deamidation on N]D[Sodium on D]LPVGRSVEEAMRLVQ[Deamidation on Q]AFQ[Deamidation on Q]YADKTGGVIP[Hydroxyla…	mPVPIPGT[Phosphorylation on T]PCPD[Sodium on D]FE[Sodium on E]VD[Magnesium on D]VVT[Phosphorylation on T]PELKfakrklsdykgkYLIVFFYPLDFTFVCPSEIIHFSNLAEQLKkkCNAEIIIGSTDSVYSHYAWCLQGQNEGGIGTCKCDLFADTN[Deamidation on N]HKmarDFGVLVE[Calcium on E][Sodium on E]DAGIALRGMFIVSDKGVVRHVTIN[Deamidation on N]D[Calcium on D][Sodium on D]LPVGRSVEEAMRLVQAFQYADK[Hydroxylation on K]TGGVIP[Hydroxylation on P]CGWTP[Hydr…	MPVPIPGT[Phosphorylation on T]PCPD[Sodium on D][Potassium on D][Fe[III] on D]FE[Sodium on E][Magnesium on E]VD[Fe[III] on D]VVTPELKfakrklsdykgkYLIVFFYPLDFTFVCPSEIIHFSNLAEQLKkkCNAEIIIGSTDSVYSHYAWCLQ[Deamidation on Q]GQNEGGIGTCKCDLFADTN[Deamidation on N]HKmarDFGVLVE[Calcium on E][Sodium on E][Fe[III] on E]DAGIALRGMFIVSDKGVVRHVTIN[Deamidation on N]D[Calcium on D][Sodium on D]LPVGRSVEEAMRLVQAFQYADK[H…	mPVPIPGT[Phosphorylation on T]PCPDFE[Magnesium on E]VDVVT[Phosphorylation on T]PELKfakrklsdykgkylivffypldftfvcpseiihfsnlaeqlkkkcnaeiiigstdsvyshyawclqgqneggigtckCDLFADTN[Deamidation on N]HKmarDFGVLVEDAGIALRGMFIVSDKGVVRHVTIN[Deamidation on N]D[Sodium on D]LPVGRSVEEAMRLVQAFQYADK[Hydroxylation on K]TGGVIP[Hydroxylation on P]CGWTP[Hydroxylation on P]E[Sodium on E]K[Hydroxylation on K]N[Deamidation on …	[Acetylation on X]-mPVPIPGT[Phosphorylation on T]PC[Carbamyl on C]PD[Sodium on D][Magnesium on D]FE[Magnesium on E][Sodium on E]VDVVTPELKFAKrklsdykgkylivffypldftfvcpseiihfsnlaeqlkkkcnaeiiigstdsvyshyawclqgqneggigtckCDLFADTN[Deamidation on N]HKmarDFGVLVE[Calcium on E][Sodium on E]DAGIALRGMFIVSDKGVVRHVTIN[Deamidation on N]D[Sodium on D]LPVGRSVEEAMRLVQ[Deamidation on Q]AFQYADKTGGVIP[Hydroxylation on …	mPVPIPGT[Phosphorylation on T]PCPD[Sodium on D][Calcium on D]FEVDVVT[Phosphorylation on T]PELKfakrklsdykgkylivffypldftfvcpseiihfsnlaeqlkkkCNAEIIIGSTDSVYSHYAWCLQGQNEGGIGTCKCDLFADTN[Deamidation on N]HKmarDFGVLVE[Calcium on E][Sodium on E]DAGIALRGMFIVSDKGVVRHVTIN[Deamidation on N]D[Calcium on D][Sodium on D]LPVGRSVEEAMRLVQAFQYADKTGGVIP[Hydroxylation on P]CGWTP[Hydroxylation on P]E[Sodium on E][Calci…	MPVPIPGT[Phosphorylation on T]PCPD[Sodium on D][Fe[III] on D]FE[Sodium on E]VDVVT[Phosphorylation on T]PELKfakrklsdykgkylivffypldftfvcpseiihfsnlaeqlkkkcnaeiiigstdsvyshyawclqgqneggigtckCDLFADTN[Deamidation on N]HKmarDFGVLVE[Calcium on E][Sodium on E]DAGIALRGMFIVSDKGVVRHVTIN[Deamidation on N]D[Calcium on D][Sodium on D]LPVGRSVEEAMRLVQAFQYADKTGGVIPCGWTPE[Calcium on E]KN[Deamidation on N]DTIIPDPEKKke…	[Acetylation on X]-mPVPIPGT[Phosphorylation on T]PC[Carbamyl on C]PD[Sodium on D][Calcium on D][Potassium on D]FE[Sodium on E]VDVVTPELKFAKrklsdykgkylivffypldftfvcpseiihfsnlaeqlkkkcnaeiiigstdsvyshyawclqgqneggigtckCDLFADTN[Deamidation on N]HKmarDFGVLVE[Potassium on E]DAGIALRGMFIVSDKGVVRHVTIN[Deamidation on N]DLPVGRSVEEAMRLVQAFQYADKTGGVIP[Hydroxylation on P]CGWTPEKN[Deamidation on N]DTIIPDPEKKkeyfsk…
GL50803_16076	0	1	1	1	1	1	1	1	1	0	0	1	1	2	1	1	1	1	1	1	4.09605e+06	4.21088e+06	5.09792e+06	5.86189e+06	8.86907e+06	4.58461e+06	2.73459e+06	2.45545e+06	3.40735e+06	2.42299e+06	979225	1.14009e+06	9.22114e+06	1.00884e+07	1.80094e+06	4.34508e+06	2.46357e+06	1.73187e+06	2.17317e+06	1.82012e+06	mPVPIPGT[Phosphorylation on T]PCPD[Sodium on D][Calcium on D][Fe[III] on D][Fe[II] on D]FE[Sodium on E]VDVVTPELKFAKrklsdykgkylivffypldftfvcpseiihfsnlaeqlkkkcnaeiiigstdsvyshyawclqgqneggigtckCDLFADTN[Deamidation on N]HKmarDFGVLVE[Sodium on E]DAGIALRGMFIVSDKGVVRHVTIN[Deamidation on N]D[Sodium on D]LPVGRSVEEAMRLVQAFQYADKtggdipcgwtpekN[Deamidation on N]DTIIPDPEKKkeyfsktfke	MPVPIPGT[Phosphorylation on T]PCPD[Sodium on D][Potassium on D][Fe[III] on D][Fe[II] on D]FE[Sodium on E]VD[Sodium on D]VVTPELKfakrklsdykgkYLIVFFYPLDFTFVCPSEIIHFSNLAEQLKkkCNAEIIIGSTDSVYSHYAWCLQGQNEGGIGTCKCDLFADTN[Deamidation on N]HKmarDFGVLVE[Calcium on E][Sodium on E]DAGIALRGMFIVSDKGVVRHVTIN[Deamidation on N]D[Sodium on D]LPVGRSVEEAMRLVQ[Deamidation on Q]AFQYADKTGGDIPCGWTPEKN[Deamidation on N]DT…	mPVPIPGT[Phosphorylation on T]PCPD[Sodium on D]FE[Sodium on E]VD[Magnesium on D]VVT[Phosphorylation on T]PELKfakrklsdykgkYLIVFFYPLDFTFVCPSEIIHFSNLAEQLKkkCNAEIIIGSTDSVYSHYAWCLQGQNEGGIGTCKCDLFADTN[Deamidation on N]HKmarDFGVLVE[Calcium on E][Sodium on E]DAGIALRGMFIVSDKGVVRHVTIN[Deamidation on N]D[Calcium on D][Sodium on D]LPVGRSVEEAMRLVQAFQYADK[Hydroxylation on K]TGGDIPCGWTPEKN[Deamidation on N]DTII…	MPVPIPGT[Phosphorylation on T]PCPD[Sodium on D][Potassium on D][Fe[III] on D]FE[Sodium on E][Magnesium on E]VD[Fe[III] on D]VVTPELKfakrklsdykgkYLIVFFYPLDFTFVCPSEIIHFSNLAEQLKkkCNAEIIIGSTDSVYSHYAWCLQ[Deamidation on Q]GQNEGGIGTCKCDLFADTN[Deamidation on N]HKmarDFGVLVE[Calcium on E][Sodium on E][Fe[III] on E]DAGIALRGMFIVSDKGVVRHVTIN[Deamidation on N]D[Calcium on D][Sodium on D]LPVGRSVEEAMRLVQAFQYADK[H…	mPVPIPGT[Phosphorylation on T]PCPDFE[Magnesium on E]VDVVT[Phosphorylation on T]PELKfakrklsdykgkylivffypldftfvcpseiihfsnlaeqlkkkcnaeiiigstdsvyshyawclqgqneggigtckCDLFADTN[Deamidation on N]HKmarDFGVLVEDAGIALRGMFIVSDKGVVRHVTIN[Deamidation on N]D[Sodium on D]LPVGRSVEEAMRLVQAFQYADK[Hydroxylation on K]TGGDIPCGWTPEKN[Deamidation on N]DTIIPDPEKKkeyfsktfke	[Acetylation on X]-mPVPIPGT[Phosphorylation on T]PC[Carbamyl on C]PD[Sodium on D][Magnesium on D]FE[Magnesium on E][Sodium on E]VDVVTPELKFAKrklsdykgkylivffypldftfvcpseiihfsnlaeqlkkkcnaeiiigstdsvyshyawclqgqneggigtckCDLFADTN[Deamidation on N]HKmarDFGVLVE[Calcium on E][Sodium on E]DAGIALRGMFIVSDKGVVRHVTIN[Deamidation on N]D[Sodium on D]LPVGRSVEEAMRLVQ[Deamidation on Q]AFQYADKTGGDIPCGWTPEKN[Deamidati…	mPVPIPGT[Phosphorylation on T]PCPD[Sodium on D][Calcium on D]FEVDVVT[Phosphorylation on T]PELKfakrklsdykgkylivffypldftfvcpseiihfsnlaeqlkkkCNAEIIIGSTDSVYSHYAWCLQGQNEGGIGTCKCDLFADTN[Deamidation on N]HKmarDFGVLVE[Calcium on E][Sodium on E]DAGIALRGMFIVSDKGVVRHVTIN[Deamidation on N]D[Calcium on D][Sodium on D]LPVGRSVEEAMRLVQAFQYADKTGGDIPCGWTPEKN[Deamidation on N]DTIIPDPEKKkeyfsktfke	MPVPIPGT[Phosphorylation on T]PCPD[Sodium on D][Fe[III] on D]FE[Sodium on E]VDVVT[Phosphorylation on T]PELKfakrklsdykgkylivffypldftfvcpseiihfsnlaeqlkkkcnaeiiigstdsvyshyawclqgqneggigtckCDLFADTN[Deamidation on N]HKmarDFGVLVE[Calcium on E][Sodium on E]DAGIALRGMFIVSDKGVVRHVTIN[Deamidation on N]D[Calcium on D][Sodium on D]LPVGRSVEEAMRLVQAFQYADKTGGDIPCGWTPEKN[Deamidation on N]DTIIPDPEKKkeyfsktfke	[Acetylation on X]-mPVPIPGT[Phosphorylation on T]PC[Carbamyl on C]PD[Sodium on D][Calcium on D][Potassium on D]FE[Sodium on E]VDVVTPELKFAKrklsdykgkylivffypldftfvcpseiihfsnlaeqlkkkcnaeiiigstdsvyshyawclqgqneggigtckCDLFADTN[Deamidation on N]HKmarDFGVLVE[Potassium on E]DAGIALRGMFIVSDKGVVRHVTIN[Deamidation on N]DLPVGRSVEEAMRLVQAFQYADKTGGDIPCGWTPEKN[Deamidation on N]DTIIPDPEKKkeyfsktfke
GL50803_3643	14	12	12	12	13	15	13	12	12	10	12	11	14	10	10	9	14	13	12	12	97667991	9.37159e+07	1.10079e+08	162308131	2.66973e+08	1.41113e+08	8.32073e+07	7.74108e+07	2.94162e+08	2.49114e+08	107108900	61480497	1.65842e+08	1.82525e+08	6.38797e+07	8.90544e+07	1.29193e+08	4.61787e+07	1.0582e+08	7.96429e+07	[Acetylation on X]-MFDN[Deamidation on N]S[Phosphorylation on S]APE[Sodium on E]PAGEVTEVFMPTFCSDEEReiynkFKESPETIDVKgngailkQVLVAGPEDAEVCPQSDATVYVHYTGKLLN[Deamidation on N]GTVFDSSVTRGQPFNFDIGNMSVIRGWDEGVCGMRvgekSLFTIASDYAYGSKgsgsipadatlqfeielldvvekdheyphtneeklaaakVRQEAGNALFKsgkykkaaakydkGTQLLE[Sodium on E][Calcium on E]YFIDSTPEVEEERcvlratlfgnwalcnlrMKDYADCCSHARegmkILEEKEERasknvelrlklcqrvgrgamgagrsa…	[Acetylation on X]-MFDN[Deamidation on N]SAPEPAGEVTEVFMPTFCSDEEReiynkFKESPETIDVKgngailkQVLVAGPEDAEVCPQSDATVYVHYTGKLLN[Deamidation on N]GTVFDSSVTRGQPFNFDIGNMSVIRGWDEGVCGMRvgekSLFTIASDYAYGSKGSGSIPAD[Sodium on D]ATLQFEIELLDVVEKdheyphtneeklaaakVRQEAGNALFKsgkykkaaakydkGTQLLE[Sodium on E][Calcium on E]YFID[Fe[III] on D]STPEVEEERcvlratlfgnwalcnlrmkDYADCCSHARegmkileekeerasknvelrlklcqrvgrgamgagrsaearKYIDM…	[Acetylation on X]-MFD[Carboxylation on D]NS[Phosphorylation on S]APE[Potassium on E]PAGEVTEVFMPTFCSDEEReiynkFKESPETIDVKgngailkQVLVAGPEDAEVCPQSDATVYVHYTGKLLN[Deamidation on N]GTVFD[Calcium on D]SSVTRGQPFNFDIGNMSVIRGWDEGVCGMRvgekSLFTIASDYAYGSKGSGSIPAD[Sodium on D]ATLQFEIELLDVVEKDHEYPHTNEEKlaaakVRQEAGNALFKsgkykkaaakydkGTQLLE[Sodium on E][Calcium on E]YFID[Sodium on D][Fe[III] on D][Fe[II] on D]STPE…	[Acetylation on X]-MFDN[Deamidation on N]S[Phosphorylation on S]APEPAGEVTEVFMPTFCSDEEReiynkFKESPETIDVKgngailkQVLVAGPEDAEVCPQSDATVYVHYTGKLLN[Deamidation on N]GTVFD[Calcium on D]SSVTRGQPFNFDIGNMSVIRGWDEGVCGMRvgekSLFTIASDYAYGSKGSGSIPAD[Sodium on D]ATLQFEIELLDVVEKdheyphtneeklaaakVRQEAGNALFKsgkykkaaakydkGTQLLE[Sodium on E][Calcium on E]YFID[Sodium on D][Fe[III] on D]STPEVEEERcvlratlfgnwalcnlrMKDYADCCS…	[Acetylation on X]-MFDNSAPEPAGEVTEVFMPTFCSDEEReiynkFKESPETIDVKgngailkQVLVAGPEDAEVCPQSDATVYVHYTGKLLN[Deamidation on N]GTVFDSSVTRGQPFNFDIGNMSVIRGWDEGVCGMRvgekSLFTIASDYAYGSKGSGSIPADATLQFEIELLDVVEKDHEYPHTNEEKlaaakvrQEAGNALFKsgkykkaaakydkGTQLLE[Sodium on E][Potassium on E]YFID[Sodium on D]STPEVEEERcvlratlfgnwalcnlrMKDYADCCSHARegmkILEEKEERasknvelrlklcqrvgrgamgagrsaearKYIDMGLDIAKAAGQNDKVQEFEN[Deamidatio…	[Acetylation on X]-MFDNS[Phosphorylation on S]APEPAGE[Sodium on E]VTEVFMPTFCSDEEReiynkFKESPETIDVKgngailkQVLVAGPEDAEVCPQSDATVYVHYTGKLLN[Deamidation on N]GTVFDSSVTRGQPFNFDIGNMSVIRGWDEGVCGMRvgekSLFTIASDYAYGSKGSGSIPADATLQFEIELLDVVEKDHEYPHTNEEKlaaakVRQEAGNALFKsgkykkaaakydkGTQLLE[Sodium on E][Potassium on E]YFIDSTPEVEEERcvlratlfgnwalcnlrmkDYADCCSHARegmkILEEKEERasknvelrlklcqrvgrgamgagrsaearKYIDMGLDIAKAA…	[Acetylation on X]-MFD[Carboxylation on D]N[Deamidation on N]SAPEPAGEVT[Phosphorylation on T]EVFMPTFCSDEEReiynkFKESPETIDVKgngailkQVLVAGPEDAEVCPQSDATVYVHYTGKLLN[Deamidation on N]GTVFDSSVTRGQPFNFDIGNMSVIRGWDEGVCGMRvgekSLFTIASDYAYGSKGSGSIPADATLQFEIELLDVVEKDHEYPHTNEEKlaaakVRQEAGNALFKsgkykkaaakydkGTQLLE[Sodium on E][Calcium on E][Potassium on E]YFID[Potassium on D][Sodium on D]STPEVEEERcvlratlfgnwalcn…	[Acetylation on X]-MFDNSAPEPAGEVTEVFMPTFCSDEEReiynkFKESPETIDVKgngailkQVLVAGPEDAEVCPQSDATVYVHYTGKLLN[Deamidation on N]GTVFDSSVTRGQPFNFDIGNMSVIRGWDEGVCGMRvgekSLFTIASDYAYGSKGSGSIPADATLQFEIELLDVVEKDHEYPHTNEEKlaaakVRQEAGNALFKsgkykkaaakydkGTQLLE[Sodium on E][Calcium on E][Fe[III] on E]YFID[Fe[III] on D]STPEVEEERcvlratlfgnwalcnlrMKDYADCCSHARegmkILEEKEERasknvelrlklcqrvgrgamgagrsaearKYIDMGLDIAKAAGQNDKVQEF…	[Acetylation on X]-MFDN[Deamidation on N]S[Phosphorylation on S]APE[Sodium on E]PAGEVTEVFMPTFCSDEEReiynkFKESPETIDVKgngailkQVLVAGPEDAEVCPQSDATVYVHYTGKLLN[Deamidation on N]GTVFDSSVTRgqpfnfdignmsvirGWDEGVCGMRvgekSLFTIASDYAYGSKGSGSIPADATLQFEIELLDVVEKDHEYPHTNEEKlaaakVRQEAGNALFKsgkykkaaakydkGTQLLE[Sodium on E][Potassium on E][Fe[III] on E]YFID[Sodium on D][Calcium on D]STPEVEEERcvlratlfgnwalcnlrMKDYADC…
GL50803_112557	12	15	13	12	9	12	9	12	8	6	7	7	7	8	8	7	15	11	10	11	1.65764e+07	1.83969e+07	1.65298e+07	2.73479e+07	2.20897e+07	2.03835e+07	1.42115e+07	1.58434e+07	1.84751e+07	1.77862e+07	8.31388e+06	8.48385e+06	1.98577e+07	2.44574e+07	5.57559e+06	1.02039e+07	1.74641e+07	1.45254e+07	1.7524e+07	1.5711e+07	maprsvlkrEWFDAIYRgdvecvsqmlpqmkktcnqwgetglmisakEGNLTMAELLAPHEAGMTNVEGRtalmlaaaannpeickilvteekHIVTLDSRnalmfaaaanaadaaeilicdlgktrdalgraplhyavlsraphvvqlilqypndishddvsllldyakeygydtiiqmlteydpinrLMEFDQVSLIKLSELQQLMQRfpssslrseatkllseatesitidlekktamidgyhneismlherISVLNETINQQQKeldglykmvklgisgidsskqsmpasefaikraqelmvkpmsvdsskvnhddhdekysdrCSTDLHEDLQYHEGS[Phosphorylation on S]DAIPGSTEAKSLETYLARtkstpsradttdertc…	maprsvlkrEWFDAIYRgdvecvsqmlpqmkktcnqwgetglmisakEGNLTMAELLAPHEAGMTNVEGRtalmlaaaannpeickilvteekHIVTLDSRNALMFAAAANAADAAEILICDLGKtrdalgraplhyavlsraphvvqlilqypndishddvsllldyakeygydtiiqmlteydpinrLMEFDQVSLIKLSELQQLMQRfpssslrSEATKLLSEATESITIDLEKktamidgyhneismlherISVLNETINQQQKeldglykmvklgisgidsskqsmpasefaikraqelmvkpmsvdsskvnhddhdekysdrCSTDLHEDLQYHEGS[Phosphorylation on S]DAIPGSTEAKSLETYLARtkstpsradttdertc…	maprsvlkrEWFDAIYRgdvecvsqmlpqmkktcnqwgetglmisakEGNLTMAELLAPHEAGMTNVEGRtalmlaaaannpeickilvteekHIVTLDSRNALMFAAAANAADAAEILICDLGKtrdalgraplhyavlsraphvvqlilqypndishddvsllldyakeygydtiiqmlteydpinrLMEFDQVSLIKlselqqlmqrfpssslrseatkllseatesitidlekkTAMIDGYHNEISMLHERISVLNETINQQQKELDGLYKMVKlgisgidsskqsmpasefaikraqelmvkpmsvdsskvnhddhdekysdrCSTDLHEDLQYHEGS[Phosphorylation on S]DAIPGSTEAKsletylartkstpsradttdertc…	maprsvlkrEWFDAIYRGDVECVSQMLPQMKktcnqwgetglmisakEGNLTMAELLAPHEAGMTNVEGRtalmlaaaannpeickilvteekHIVTLDSRnalmfaaaanaadaaeilicdlgktrdalgraplhyavlsraphvvqlilqypndishddvsllldyakEYGYDTIIQMLTEYDPINRLMEFDQVSLIKLSELQQLMQRfpssslrseatkllseatesitidlekktamidgyhneismlherISVLNETINQQQKELDGLYKmvklgisgidsskqsmpasefaikraqelmvkpmsvdsskvnhddhdekysdrCSTDLHEDLQYHEGSDAIPGSTEAKsletylartkstpsradttdertclsdrDQQALVTDPTIETEDSPS…	maprsvlkrEWFDAIYRgdvecvsqmlpqmkktcnqwgetglmisakEGNLTMAELLAPHEAGMTNVEGRtalmlaaaannpeickilvteekHIVTLDSRnalmfaaaanaadaaeilicdlgktrdalgraplhyavlsraphvvqlilqypndishddvsllldyakeygydtiiqmlteydpinrLMEFDQVSLIKLSELQQLMQRfpssslrseatkllseatesitidlekktamidgyhneismlherISVLNETINQQQKeldglykmvklgisgidsskqsmpasefaikraqelmvkpmsvdsskvnhddhdekysdrCSTDLHEDLQYHEGS[Phosphorylation on S]DAIPGSTEAKsletylartkstpsradttdertc…	maprsvlkrEWFDAIYRgdvecvsqmlpqmkktcnqwgetglmisakEGNLTMAELLAPHEAGMTNVEGRtalmlaaaannpeickilvteekHIVTLDSRNALMFAAAANAADAAEILICDLGKtrdalgraplhyavlsraphvvqlilqypndishddvsllldyakeygydtiiqmlteydpinrLMEFDQVSLIKLSELQQLMQRfpssslrseatkllseatesitidlekkTAMIDGYHNEISMLHERISVLNETINQQQKeldglykmvklgisgidsskqsmpasefaikraqelmvkpmsvdsskvnhddhdekysdrCSTDLHEDLQYHEGS[Phosphorylation on S]DAIPGSTEAKSLETYLARtkstpsradttdertc…	maprsvlkrEWFDAIYRgdvecvsqmlpqmkktcnqwgetglmisakEGNLTMAELLAPHEAGMTNVEGRtalmlaaaannpeickilvteekHIVTLDSRnalmfaaaanaadaaeilicdlgktrdalgraplhyavlsraphvvqlilqypndishddvsllldyakeygydtiiqmlteydpinrLMEFDQVSLIKLSELQQLMQRfpssslrseatkllseatesitidlekkTAMIDGYHNEISMLHERISVLNETINQQQKeldglykmvklgisgidsskqsmpasefaikraqelmvkpmsvdsskvnhddhdekysdrCSTDLHEDLQYHEGS[Phosphorylation on S]DAIPGSTEAKsletylartkstpsradttdertc…	maprsvlkrEWFDAIYRgdvecvsqmlpqmkktcnqwgetglmisakEGNLTMAELLAPHEAGMTNVEGRtalmlaaaannpeickilvteekHIVTLDSRnalmfaaaanaadaaeilicdlgktrdalgraplhyavlsraphvvqlilqypndishddvsllldyakeygydtiiqmlteydpinrLMEFDQVSLIKLSELQQLMQRfpssslrseatkllseatesitidlekkTAMIDGYHNEISMLHERISVLNETINQQQKELDGLYKmvklgisgidsskqsmpasefaikraqelmvkpmsvdsskvnhddhdekysdrCSTDLHEDLQYHEGS[Phosphorylation on S]DAIPGSTEAKsletylartkstpsradttdertc…	maprsvlkrewfdaiyrgdvecvsqmlpqmkktcnqwgetglmisakEGNLTMAELLAPHEAGMTNVEGRtalmlaaaannpeickilvteekhivtldsrnalmfaaaanaadaaeilicdlgktrdalgraplhyavlsraphvvqlilqypndishddvsllldyakeygydtiiqmlteydpinrLMEFDQVSLIKLSELQQLMQRfpssslrseatkllseatesitidlekktamidgyhneismlherISVLNETINQQQKeldglykmvklgisgidsskqsmpasefaikraqelmvkpmsvdsskvnhddhdekysdrCSTDLHEDLQYHEGS[Phosphorylation on S]DAIPGSTEAKSLETYLARtkstpsradttdertc…
GL50803_17375	4	4	4	6	5	3	4	5	4	2	4	4	4	3	4	2	5	3	3	5	1.18285e+07	9.57775e+06	7.65558e+06	1.13616e+07	2.59748e+07	1.56849e+07	5.99809e+06	6.63465e+06	2.39304e+07	2.69522e+07	7.71998e+06	3.80692e+06	2.01856e+07	1.74835e+07	3.61054e+06	4.64771e+06	1.47425e+07	7.66427e+06	7.79877e+06	7.26535e+06	mqagslccanarGCMDCVEPRhapgcpypfhgvcgcgsfdaadnvpqwnqqtmspcpplqcepvtdnvgismedvsrrtiprsymirptsfhpppeqlpmsnsythinplldaaerGDPVPTVIGSQRaieraqtvtsrpnpypdltatfprtsqagqrfrasnyrmchpdmtgwgatthvryvpnkqelcemrreqtrLEHLPESNCRwrpslaysdhrprmkedvpmnnerrpvsrninhmysdyyarphsnlartrAATADQIDYLNPTSTQIKsrTVYPQHPSNHPTAYSDYKsnlrphdktapitatkpnliereadllnksvtigtfthinlgatpagtaplncvtgrecvpcqgf	mqagslccanarGCMDCVEPRhapgcpypfhgvcgcgsfdaadnvpqwnqqtmspcpplqcepvtdnvgismedvsrrtiprsymirptsfhpppeqlpmsnsythinplldaaerGDPVPTVIGSQRaieraqtvtsrpnpypdltatfprtsqagqrfrasnyrmchpdmtgwgatthvryvpnkqelcemrreqtrLEHLPESNCRwrpslaysdhrprmkedvpmnnerrpvsrninhmysdyyarphsnlartrAATADQIDYLNPTSTQIKsrTVYPQHPSNHPTAYSDYKsnlrphdktapitatkpnliereadllnksvtigtfthinlgatpagtaplncvtgrecvpcqgf	mqagslccanarGCMDCVEPRhapgcpypfhgvcgcgsfdaadnvpqwnqqtmspcpplqcepvtdnvgismedvsrrtiprsymirptsfhpppeqlpmsnsythinplldaaerGDPVPTVIGSQRaieraqtvtsrpnpypdltatfprtsqagqrfrasnyrmchpdmtgwgatthvryvpnkqelcemrreqtrLEHLPESNCRwrpslaysdhrprMKEDVPMNNERrpvsrninhmysdyyarphsnlartrAATADQIDYLNPTSTQIKsrtvypqhpsnhptaysdyksnlrphdktapitatkpnliereadllnksvtigtfthinlgatpagtaplncvtgrecvpcqgf	mqagslccanarGCMDCVEPRhapgcpypfhgvcgcgsfdaadnvpqwnqqtmspcpplqcepvtdnvgismedvsrrtiprsymirPTSFHPPPEQLPMSNSYTHINPLLDAAERGDPVPTVIGSQRaieraqtvtsrpnpypdltatfprtsqagqrfrasnyrmchpdmtgwgatthvryvpnkqelcemrreqtrLEHLPESNCRwrpslaysdhrprMKEDVPMNNERrpvsrninhmysdyyarphsnlartrAATADQIDYLNPTSTQIKsrTVYPQHPSNHPTAYSDYKsnlrphdktapitatkpnliereadllnksvtigtfthinlgatpagtaplncvtgrecvpcqgf	mqagslccanarGCMDCVEPRhapgcpypfhgvcgcgsfdaadnvpqwnqqtmspcpplqcepvtdnvgismedvsrrtiprsymirptsfhpppeqlpmsnsythinplldaaerGDPVPTVIGSQRaieraqtvtsrpnpypdltatfprtsqagqrfrasnyrmchpdmtgwgatthvryvpnkqelcemrreqtrLEHLPESNCRwrpslaysdhrprMKEDVPMNNERrpvsrninhmysdyyarphsnlartrAATADQIDYLNPTS[Phosphorylation on S]TQIKsrTVYPQHPSNHPTAYSDYKsnlrphdktapitatkpnliereadllnksvtigtfthinlgatpagtaplncvtgrecvpcqgf	mqagslccanarGCMDCVEPRhapgcpypfhgvcgcgsfdaadnvpqwnqqtmspcpplqcepvtdnvgismedvsrrtiprsymirptsfhpppeqlpmsnsythinplldaaergdpvptvigsqraieraqtvtsrpnpypdltatfprtsqagqrfrasnyrmchpdmtgwgatthvryvpnkqelcemrreqtrLEHLPESNCRwrpslaysdhrprMKEDVPMNNERrpvsrninhmysdyyarphsnlartrAATADQIDYLNPTSTQIKsrtvypqhpsnhptaysdyksnlrphdktapitatkpnliereadllnksvtigtfthinlgatpagtaplncvtgrecvpcqgf	mqagslccanarGCMDCVEPRhapgcpypfhgvcgcgsfdaadnvpqwnqqtmspcpplqcepvtdnvgismedvsrrtiprsymirptsfhpppeqlpmsnsythinplldaaerGDPVPTVIGSQRaieraqtvtsrpnpypdltatfprtsqagqrfrasnyrmchpdmtgwgatthvryvpnkqelcemrreqtrLEHLPESNCRwrpslaysdhrprMKEDVPMNNERrpvsrninhmysdyyarphsnlartrAATADQIDYLNPTS[Phosphorylation on S]TQIKsrtvypqhpsnhptaysdyksnlrphdktapitatkpnliereadllnksvtigtfthinlgatpagtaplncvtgrecvpcqgf	mqagslccanarGCMDCVEPRhapgcpypfhgvcgcgsfdaadnvpqwnqqtmspcpplqcepvtdnvgismedvsrrtiprsymirptsfhpppeqlpmsnsythinplldaaerGDPVPTVIGSQRaieraqtvtsrpnpypdltatfprtsqagqrfrasnyrmchpdmtgwgatthvryvpnkqelcemrreqtrLEHLPESNCRwrpslaysdhrprMKEDVPMNNERrpvsrninhmysdyyarphsnlartrAATADQIDYLNPTS[Phosphorylation on S]TQIKsrTVYPQHPSNHPTAYSDYKsnlrphdktapitatkpnliereadllnksvtigtfthinlgatpagtaplncvtgrecvpcqgf	mqagslccanarGCMDCVEPRhapgcpypfhgvcgcgsfdaadnvpqwnqqtmspcpplqcepvtdnvgismedvsrrtiprsymirptsfhpppeqlpmsnsythinplldaaerGDPVPTVIGSQRaieraqtvtsrpnpypdltatfprtsqagqrfrasnyrmchpdmtgwgatthvryvpnkqelcemrreqtrLEHLPESNCRwrpslaysdhrprMKEDVPMNNERrpvsrninhmysdyyarphsnlartrAATADQIDYLNPTS[Phosphorylation on S]TQIKsrtvypqhpsnhptaysdyksnlrphdktapitatkpnliereadllnksvtigtfthinlgatpagtaplncvtgrecvpcqgf
GL50803_13864	10	10	10	10	11	11	10	11	8	8	8	8	11	9	7	10	11	9	9	12	491021445	5.18898e+08	487208456	681631408	1.03745e+09	5.42658e+08	444578763	477611953	7.89746e+08	6.96838e+08	2.95334e+08	206643172	6.77907e+08	6.6317e+08	1.72271e+08	2.63191e+08	5.19257e+08	3.98907e+08	471247936	438003764	mlqknrivntirknlinkalklfkDLEDDKDKYETFLKqfgksikLGIHEDSENRgklakllryystkskdkRTSLDDYVTRmpenqkSIYYITGD[Sodium on D][Fe[III] on D]SLENLKESPFLERFNKKGIEVLLMDEAIDEYMTSSLKefegkqlkcitkDGIDLELTEDEKKEQEEKkerfaklckymkEVLGDKVEGVRvgcdrlvdtpcilvtaewgwtatmskimkHQALRDDTLGSVMAGKKTLELNPD[Sodium on D][Calcium on D]SSIIQNLASKLDDDAEN[Hydroxylation on N]LYVKDITTLLFETALIQSGFDIEDTATFAKrihamvrVSLGDDTAAAPASD[Sodium on D][Fe[I…	mlqknrivntirknlinkalklfkDLEDDKDKYETFLKqfgksikLGIHEDSENRgklakllryystkskdkRTSLDDYVTRmpenqkSIYYITGD[Fe[III] on D]SLE[Sodium on E]NLKESPFLERfnkKGIEVLLMD[Sodium on D]EAIDEYMTSSLKefegkqlkcitkDGIDLELTEDEKKEQEEKkerfaklckymkEVLGDKVEGVRvgcdrlvdtpcilvtaewgwtatmskimkHQALRDDTLGSVMAGKKTLELNPD[Sodium on D][Calcium on D]SSIIQNLASKLDDDAEN[Hydroxylation on N]LYVKDITTLLFE[Magnesium on E]TALIQSGFDIEDTATFAKrihamvrVSL…	mlqknrivntirknlinkalklfkDLEDDKDKYETFLKqfgksikLGIHEDSENRgklakllryystkskdkRTSLDDYVTRmpenqkSIYYITGD[Sodium on D]SLE[Sodium on E]NLKESPFLERfnkKGIE[Cu[I] on E]VLLMDEAIDEYMTSSLKefegkqlkcitkDGIDLELTEDEKKEQEEKkerfaklckymkEVLGDKVEGVRvgcdrlvdtpcilvtaewgwtatmskimkHQALRDDTLGSVMAGKKTLELNPD[Sodium on D]SSIIQNLASKLDDDAEN[Hydroxylation on N]LYVKDITTLLFE[Magnesium on E][Calcium on E]TALIQSGFDIEDTATFAKrihamvrVSLGD…	mlqknrivntirknlinkalklfkDLEDDKDKYETFLKqfgksikLGIHEDSENRgklakllryystkskdkRTSLDDYVTRMPE[Cu[I] on E]NQKSIYYITGD[Sodium on D]SLE[Sodium on E]NLKespflerfnkKGIEVLLMD[Calcium on D][Potassium on D]E[Sodium on E]AIDEYMTSSLKefegkqlkcitkDGIDLELT[Phosphorylation on T]EDEKKEQEEKkerfaklckymkEVLGDKVEGVRvgcdrlvdtpcilvtaewgwtatmskimkHQALRDDTLGSVMAGKKTLELNPD[Sodium on D][Fe[III] on D]SSIIQNLASKLDDDAEN[Deamidation …	mlqknrivntirknlinkalklfkDLEDDKDKYETFLKqfgksikLGIHEDSENRgklakllryystkskdkRTSLDDYVTRmpenqkSIYYITGD[Sodium on D]SLENLKESPFLERfnkKGIEVLLMDEAIDEYMTSSLKefegkqlkCITK[Hydroxylation on K]DGIDLELT[Phosphorylation on T]EDEKKEQEEKkerfaklckymkEVLGDKVEGVRvgcdrlvdtpcilvtaewgwtatmskimkHQALRDDTLGSVMAGKKT[HexNAc on T]LELNPD[Sodium on D][Calcium on D]SSIIQNLASKLDDDAEN[Hydroxylation on N]LYVKDITTLLFETALIQSGFDIEDTATF…	mlqknrivntirknlinkalklfkDLEDDKDKYETFLKqfgksikLGIHEDSENRgklakllryystkskdkRTSLDDYVTRmpenqkSIYYITGD[Sodium on D][Fe[III] on D]SLENLKESPFLERfnkKGIEVLLMDEAIDEYMTSSLKefegkqlkcitkDGIDLELTEDEKKEQEEKkerfaklckymkEVLGDKVEGVRvgcdrlvdtpcilvtaewgwtatmskimkHQALRDDTLGSVMAGKKTLELNPD[Sodium on D][Potassium on D]SSIIQNLASKLDDDAEN[Hydroxylation on N]LYVKDITTLLFETALIQSGFDIEDTATFAKrihamvrVSLGDDTAAAPASDLPALEECHDEEDVD[S…	mlqknrivntirknlinkalklfkDLEDDKDKYETFLKqfgksikLGIHEDSENRgklakllryystkskdkRTSLDDYVTRmpenqkSIYYITGD[Calcium on D][Sodium on D][Fe[III] on D]SLENLKESPFLERfnkKGIEVLLMDEAIDEYMTSSLKefegkqlkcitkDGIDLELTEDEKKEQEEKkerfaklckymkEVLGDKVEGVRvgcdrlvdtpcilvtaewgwtatmskimkHQALRDDTLGSVMAGKKTLELNPD[Sodium on D][Potassium on D]SSIIQNLASKLDDDAEN[Hydroxylation on N]LYVKDITTLLFETALIQSGFDIEDTATFAKrihamvrVSLGDDTAAAPASDLP…	mlqknrivntirknlinkalklfkDLEDDKDKYETFLKqfgksikLGIHEDSENRgklakllryystkskdkRTSLDDYVTRmpenqkSIYYITGD[Sodium on D][Fe[III] on D]SLENLKESPFLERfnkKGIE[Zinc on E]VLLMDEAIDEYMTSSLKefegkqlkcitkDGIDLELT[Phosphorylation on T]EDEKKEQEEKkerfaklckymkEVLGDKVEGVRvgcdrlvdtpcilvtaewgwtatmskimkHQALRDDTLGSVMAGKKTLELNPD[Sodium on D]SSIIQNLASKLDDDAENLYVKDITTLLFETALIQSGFDIEDTATFAKrihamvrVSLGDDTAAAPASD[Fe[II] on D]LPALEE…	mlqknrivntirknlinkalklfkDLEDDKDKYETFLKqfgksikLGIHEDSENRgklakllryystkskdkrTSLDDYVTRmpenqkSIYYITGD[Sodium on D][Fe[III] on D]SLENLKESPFLERFNKKGIEVLLMDEAIDEYMTSSLKefegkqlkcitkDGIDLELT[Phosphorylation on T]EDEKKEQEEKkerfaklckymkEVLGDKVEGVRvgcdrlvdtpcilvtaewgwtatmskimkhqalrDDTLGSVMAGKKTLELNPD[Sodium on D][Potassium on D]SSIIQNLASKLDDDAENLYVKDITTLLFETALIQSGFDIEDTATFAKrihamvrVSLGDDTAAAPASDLPALEECHDEEDVD…
GL50803_15460	8	6	11	8	6	7	8	9	5	4	5	7	8	8	5	9	5	7	9	8	1.51621e+07	2.05877e+07	1.08592e+07	1.94588e+07	2.7424e+07	1.64054e+07	1.21492e+07	9.36581e+06	3.16684e+07	3.72135e+07	1.14152e+07	8.35501e+06	2.07949e+07	2.23562e+07	8.51781e+06	1.14331e+07	1.71649e+07	1.36397e+07	1.64115e+07	1.1836e+07	mqkqkkfqvdvedpytlqselqfpglvvleifahwcdvckSIDPIFRnhfvdlatrklkfvrVQHAFVPWLRryhgrcrptflffvggslkEIVEGIDTPRLDTLIPQLAPENEVPLEKfvpeerFPELNTDEVYLQYLTRveelererTIAIEAGTDTDIDPRgeynslvkefeskfqlpmsayspgsfsgerpppvvakkSTESTTLQATEFVMQQSTEEQKEVIPPEAEPDTSTVQPTQVELDDKPAEQAKDAEDVADSADANAEAEEEGQKPLS[Phosphorylation on S]DVDEERlrtpesrnsteddqhrSAEKNEDGSALDHPDVEGHGDAVRldreplkEGQEDS[Phosphorylation on S]EGAFHYETGASTEDDQDH…	mqkqkkfqvdvedpytlqselqfpglvvleifahwcdvckSIDPIFRNHFVDLATRklkfvrVQHAFVPWLRryhgrcrptflffvggslkEIVEGIDTPRLDTLIPQLAPENEVPLEKfvpeerFPELNTDEVYLQYLTRveelerertiaieagtdtdidprgeynslvkefeskfqlpmsayspgsfsgerpppvvakkstesttlqatefvmqqsteeqkEVIPPEAEPDTSTVQPTQVELDDKPAEQAKDAEDVADSADANAEAEEEGQKPLS[Phosphorylation on S]DVDEERlrtpesrnsteddqhrsaeknedgsaldhpdveghgdavrldreplkegqedsegafhyetgasteddqdhqqgldsqrsyehpaeetpvdqp…	mqkqkkfqvdvedpytlqselqfpglvvleifahwcdvckSIDPIFRNHFVDLATRklkfvrVQHAFVPWLRryhgrcrptflffvggslkEIVEGIDTPRLDTLIPQLAPENEVPLEKfvpeerFPELNTDEVYLQYLTRveelererTIAIEAGTDTDIDPRgeynslvkefeskfqlpmsayspgsfsgerpppvvakKSTESTTLQATEFVMQQSTEEQKEVIPPEAEPDTSTVQPTQVE[Sodium on E]LDDKPAEQAKDAEDVADSADANAEAEEEGQKPLS[Phosphorylation on S]DVDEERlrtpesrnsteddqhrSAEKNEDGSALDHPDVEGHGDAVRldreplkEGQEDS[Phosphorylation on S]EGAFH…	mqkqkkfqvdvedpytlqselqfpglvvleifahwcdvckSIDPIFRNHFVDLATRklkfvrVQHAFVPWLRryhgrcrptflffvggslkEIVEGIDTPRLDTLIPQLAPENEVPLEKfvpeerFPELNTDEVYLQYLTRveelererTIAIEAGTDTDIDPRgeynslvkefeskfqlpmsayspgsfsgerpppvvakkstesttlqatefvmqqsteeqkEVIPPEAEPDTSTVQPTQVELDDKPAEQAKDAEDVADSADANAEAEEEGQKPLS[Phosphorylation on S]DVDEERlrtpesrnsteddqhrSAEKNEDGSALDHPDVEGHGDAVRldreplkegqedsegafhyetgasteddqdhqqgldsqrsyehpaeetpvdqp…	mqkqkkfqvdvedpytlqselqfpglvvleifahwcdvckSIDPIFRnhfvdlatrklkfvrVQHAFVPWLRryhgrcrptflffvggslkEIVEGIDTPRLDTLIPQLAPENEVPLEKfvpeerfpelntdevylqyltrveelerertiaieagtdtdidprgeynslvkefeskfqlpmsayspgsfsgerpppvvakkSTESTTLQATEFVMQQSTEEQKEVIPPEAEPDTSTVQPTQVELDDKPAEQAKDAEDVADS[Phosphorylation on S]ADANAEAEEEGQKPLS[Phosphorylation on S]DVDEERlrtpesrnsteddqhrSAEKNEDGS[Phosphorylation on S]ALDHPDVEGHGDAVRldreplkEG…	mqkqkkfqvdvedpytlqselqfpglvvleifahwcdvckSIDPIFRNHFVDLATRklkfvrVQHAFVPWLRryhgrcrptflffvggslkEIVEGIDTPRLDTLIPQLAPENEVPLEKfvpeerFPELNTDEVYLQYLTRveelerertiaieagtdtdidprgeynslvkefeskfqlpmsayspgsfsgerpppvvakkSTESTTLQATEFVMQQSTEEQKEVIPPEAEPDTSTVQPTQVELDDKPAEQAKDAEDVADS[Phosphorylation on S]ADANAEAEEEGQKPLS[Phosphorylation on S]DVDEERlrtpesrnsteddqhrsaekNEDGSALDHPDVEGHGDAVRldreplkEGQEDS[Phosphorylation o…	mqkqkkfqvdvedpytlqselqfpglvvleifahwcdvckSIDPIFRnhfvdlatrklkfvrVQHAFVPWLRryhgrcrptflffvggslkEIVEGIDTPRLDTLIPQLAPENEVPLEKfvpeerFPELNTDEVYLQYLTRveelererTIAIEAGTDTDIDPRgeynslvkefeskfqlpmsayspgsfsgerpppvvakkstesttlqatefvmqqsteeqkEVIPPEAEPDTSTVQPTQVELDDKPAEQAKDAEDVADS[Phosphorylation on S]ADANAEAEEEGQKPLS[Phosphorylation on S]DVDEERlrtpesrnsteddqhrSAEKNEDGSALDHPDVEGHGDAVRldreplkEGQEDS[Phosphorylation o…	mqkqkkfqvdvedpytlqselqfpglvvleifahwcdvckSIDPIFRNHFVDLATRklkfvrVQHAFVPWLRryhgrcrptflffvggslkEIVEGIDTPRLDTLIPQLAPENEVPLEKfvpeerFPELNTDEVYLQYLTRveelerertiaieagtdtdidprgeynslvkefeskfqlpmsayspgsfsgerpppvvakkSTESTTLQATEFVMQQSTEEQKEVIPPEAEPDTSTVQPTQVELDDKPAEQAKDAEDVADS[Phosphorylation on S]ADANAEAEEEGQKPLS[Phosphorylation on S]DVDEERlrtpesrnsteddqhrSAEKNEDGSALDHPDVEGHGDAVRldreplkEGQEDS[Phosphorylation o…	mqkqkkfqvdvedpytlqselqfpglvvleifahwcdvckSIDPIFRnhfvdlatrklkfvrVQHAFVPWLRryhgrcrptflffvggslkEIVEGIDTPRLDTLIPQLAPENEVPLEKfvpeerfpelntdevylqyltrveelerertiaieagtdtdidprgeynslvkefeskfqlpmsayspgsfsgerpppvvakkstesttlqatefvmqqsteeqkEVIPPEAEPDTSTVQPTQVELDDKPAEQAKDAEDVADSADANAEAEEEGQKPLSDVDEERlrtpesrnsteddqhrSAEKNEDGSALDHPDVEGHGDAVRldreplkEGQEDS[Phosphorylation on S]EGAFHYETGASTEDDQDHQQGLDSQRSYEHPAEETPVDQP…
GL50803_1695	7	7	6	8	6	7	7	7	4	4	3	5	5	5	5	6	6	7	7	7	5.1027e+07	5.50294e+07	3.69766e+07	6.78339e+07	6.36635e+07	5.1094e+07	4.25828e+07	2.91113e+07	4.74969e+07	6.16638e+07	1.51747e+07	1.72631e+07	4.13581e+07	4.84692e+07	1.0595e+07	1.99914e+07	4.44512e+07	4.18151e+07	4.71282e+07	4.09172e+07	[Acetylation on X]-mTDAYDHLYKLILIGDSAVGKsnilsrftsnkfnassaatigvefttkTLTVEVQGKmistrLQCWDTAGQERyrSITSSYYRGAHGCLLVFDVTKrTSFEHCTEWLTELRnasanstackvilvgnkvdlrhlrE[Sodium on E]VTTEEATAFAQQQGLSYIETSASSGHGIDDAFKQLVTELAVVELAN[Ammonia loss on N]TAVAGAQRqlpvgvapisqvslnnaaktkqkkrc	[Acetylation on X]-mTDAYDHLYKLILIGDSAVGKsnilsrftsnkfnassaatigvefttkTLTVEVQGKmistrLQCWDTAGQERyrSITSSYYRGAHGCLLVFDVTKrTSFEHCTEWLTELRnasanstackvilvgnkvdlrhlrEVTTEEATAFAQQQGLSYIETSASSGHGIDDAFKQLVTELAVVE[Sodium on E]LAN[Ammonia loss on N]TAVAGAQRqlpvgvapisqvslnnaaktkqkkrc	[Acetylation on X]-mTDAYDHLYKLILIGDSAVGKsnilsrftsnkfnassaatigvefttkTLTVEVQGKmistrLQCWDTAGQERyrsitssyyrGAHGCLLVFDVTKrTSFEHCTEWLTELRnasanstackvilvgnkvdlrhlrEVTTEEATAFAQQQGLSYIETSASSGHGIDDAFKQLVTELAVVE[Sodium on E]LAN[Ammonia loss on N]TAVAGAQRqlpvgvapisqvslnnaaktkqkkrc	[Acetylation on X]-mTDAYDHLYKLILIGDSAVGKsnilsrftsnkfnassaatigvefttkTLTVEVQGKmistrLQCWDTAGQERyrsitssyyrGAHGCLLVFDVTKrTSFEHCTEWLTELRnasanstackVILVGNKvdlrhlrEVTTEEATAFAQQQGLSYIETSASSGHGIDDAFKQLVTELAVVELAN[Ammonia loss on N]TAVAGAQRQLPVGVAPISQVSLNNAAKtkqkkrc	[Acetylation on X]-mTDAYDHLYKLILIGDSAVGKsnilsrftsnkfnassaatigvefttkTLTVEVQGKmistrLQCWDTAGQERyrSITSSYYRgahgcllvfdvtkrTSFEHCTEWLTELRnasanstackvilvgnkvdlrhlrEVTTEEATAFAQQQGLSYIETSASSGHGIDDAFKQLVTELAVVELANTAVAGAQRqlpvgvapisqvslnnaaktkqkkrc	[Acetylation on X]-mTDAYDHLYKLILIGDSAVGKsnilsrftsnkfnassaatigvefttkTLTVEVQGKmistrLQCWDTAGQERyrSITSSYYRGAHGCLLVFDVTKrTSFEHCTEWLTELRnasanstackvilvgnkvdlrhlrEVTTEEATAFAQQQGLSYIETSASSGHGIDDAFKQLVTELAVVELAN[Ammonia loss on N]TAVAGAQRqlpvgvapisqvslnnaaktkqkkrc	[Acetylation on X]-mTDAYDHLYKLILIGDSAVGKsnilsrftsnkfnassaatigvefttkTLTVEVQGKmistrLQCWDTAGQERyrSITSSYYRGAHGCLLVFDVTKrTSFEHCTEWLTELRnasanstackvilvgnkvdlrhlrEVTTEEATAFAQQQGLSYIETSASSGHGIDDAFKQLVTELAVVELANTAVAGAQRqlpvgvapisqvslnnaaktkqkkrc	[Acetylation on X]-mTDAYDHLYKLILIGDSAVGKsnilsrftsnkfnassaatigvefttkTLTVEVQGKmistrLQCWDTAGQERyrSITSSYYRGAHGCLLVFDVTKrTSFEHCTEWLTELRnasanstackvilvgnkvdlrhlrEVTTEEATAFAQQQ[Deamidation on Q]GLSYIETSASSGHGIDDAFKQLVTELAVVELANTAVAGAQRqlpvgvapisqvslnnaaktkqkkrc	[Acetylation on X]-mTDAYDHLYKLILIGDSAVGKsnilsrftsnkfnassaatigvefttkTLTVEVQGKmistrlqcwdtagqeryrsitssyyrgahgcllvfdvtkrTSFEHCTEWLTELRnasanstackvilvgnkvdlrhlrE[Sodium on E]VTTEEATAFAQQQGLSYIETSASSGHGIDDAFKQLVTELAVVELANTAVAGAQRqlpvgvapisqvslnnaaktkqkkrc
GL50803_16653	19	24	21	22	10	15	22	16	6	10	6	10	13	9	8	10	20	21	20	20	6.16873e+07	6.77613e+07	3.73799e+07	8.77842e+07	4.47041e+07	4.58881e+07	5.49604e+07	50727910	2.15564e+07	2.9464e+07	5.27247e+06	1.34656e+07	4.56038e+07	3.4504e+07	8.50176e+06	1.72628e+07	6.6015e+07	8.20707e+07	6.56473e+07	6.03978e+07	mysgpynsapagnpyggppqmssggpygagapqagpgpygssmpsanagpygapagpygaqaqgasgpygasqaapqpasgpygstapgygasaqpygaaastagvgpygagapsmggsgvggpgpyanpggpygssgqppaglygsgaqpgmmggpygaqgqmgmggpapgyeqtrIPGMDVGGYSQGPVGGPQTIEPIEEVKRvrfhmtngyefslsiaiphktlvprTEWIQDKDVNNCQGCD[Sodium on D]TAFTLLNRrhhcrrcgrIFCNACCIKPIDILSDTGTDRlcklckAVMLVVDGPPNPLAYDVKqfledqslsvyltsqdhlmaaeyirLIQNNLRnndsrTFLMQYRPQLIYRAVELLDQAVRsivdhasrvhyitlpqsq…	mysgpynsapagnpyggppqmssggpygagapqagpgpygssmpsanagpygapagpygaqaqgasgpygasqaapqpasgpygstapgygasaqpygaaastagvgpygagapsmggsgvggpgpyanpggpygssgqppaglygsgaqpgmmggpygaqgqmgmggpapgyeqtrIPGMDVGGYSQGPVGGPQTIE[Sodium on E]PIEEVKRvrfhmtngyefslsiaiphktlvprTEWIQDKDVNNCQGCDTAFTLLNRrhhcrrcgrIFCNACCIKPIDILSDTGTDRlcklckAVMLVVDGPPNPLAYDVKqfledqslsvyltsqdhlmaaeyirLIQNNLRnndsrTFLMQYRPQLIYRAVELLDQAVRsivdhasrvhyitlpqsq…	mysgpynsapagnpyggppqmssggpygagapqagpgpygssmpsanagpygapagpygaqaqgasgpygasqaapqpasgpygstapgygasaqpygaaastagvgpygagapsmggsgvggpgpyanpggpygssgqppaglygsgaqpgmmggpygaqgqmgmggpapgyeqtrIPGMDVGGYSQGPVGGPQTIE[Sodium on E]PIEEVKRvrfhmtngyefslsiaiphktlvprTEWIQDKDVNNCQGCD[Sodium on D]TAFTLLNRrhhcrrcgrIFCN[Deamidation on N]ACCIKPIDILSDTGTDRlcklckAVMLVVDGPPNPLAYDVKqfledqslsvyltsqdhlmaaeyirLIQNNLRnndsrTFLMQYRPQL…	mysgpynsapagnpyggppqmssggpygagapqagpgpygssmpsanagpygapagpygaqaqgasgpygasqaapqpasgpygstapgygasaqpygaaastagvgpygagapsmggsgvggpgpyanpggpygssgqppaglygsgaqpgmmggpygaqgqmgmggpapgyeqtrIPGMDVGGYSQGPVGGPQTIEPIEEVKRvrfhmtngyefslsiaiphktlvprTEWIQDKDVNNCQGCDTAFTLLNRrhhcrrcgrIFCN[Deamidation on N]ACCIKPIDILSDTGTDRlcklckAVMLVVDGPPNPLAYDVKqfledqslsvyltsqdhlmaaeyirLIQNNLRnndsrTFLMQYRPQLIYRAVELLDQAVRsivdhasrvhyit…	mysgpynsapagnpyggppqmssggpygagapqagpgpygssmpsanagpygapagpygaqaqgasgpygasqaapqpasgpygstapgygasaqpygaaastagvgpygagapsmggsgvggpgpyanpggpygssgqppaglygsgaqpgmmggpygaqgqmgmggpapgyeqtrIPGMDVGGYSQGPVGGPQTIEPIEEVKRvrfhmtngyefslsiaiphktlvprtewiqdkDVNNCQGCDTAFTLLNRrhhcrrcgrIFCNACCIKPIDILSDTGTDRlcklckAVMLVVDGPPNPLAYDVKqfledqslsvyltsqdhlmaaeyirliqnnlrnndsrTFLMQYRpqliyrAVELLDQAVRsivdhasrvhyitlpqsqggyaipngpqmmn…	mysgpynsapagnpyggppqmssggpygagapqagpgpygssmpsanagpygapagpygaqaqgasgpygasqaapqpasgpygstapgygasaqpygaaastagvgpygagapsmggsgvggpgpyanpggpygssgqppaglygsgaqpgmmggpygaqgqmgmggpapgyeqtrIPGMDVGGYSQGPVGGPQTIEPIEEVKRvrfhmtngyefslsiaiphktlvprTEWIQDKDVNNCQGCDTAFTLLNRrhhcrrcgrIFCNACCIKPIDILSDTGTDRlcklckAVMLVVDGPPNPLAYDVKqfledqslsvyltsqdhlmaaeyirliqnnlrnndsrTFLMQYRPQLIYRAVELLDQAVRsivdhasrvhyitlpqsqggyaipngpqmmn…	mysgpynsapagnpyggppqmssggpygagapqagpgpygssmpsanagpygapagpygaqaqgasgpygasqaapqpasgpygstapgygasaqpygaaastagvgpygagapsmggsgvggpgpyanpggpygssgqppaglygsgaqpgmmggpygaqgqmgmggpapgyeqtrIPGMDVGGYSQGPVGGPQTIEPIEEVKRvrfhmtngyefslsiaiphktlvprTEWIQDKDVNNCQGCD[Sodium on D]TAFTLLNRrhhcrrcgrIFCNACCIKPIDILSDTGTDRlcklckAVMLVVDGPPNPLAYDVKqfledqslsvyltsqdhlmaaeyirLIQNNLRnndsrTFLMQYRPQLIYRAVELLDQAVRsivdhasrvhyitlpqsq…	mysgpynsapagnpyggppqmssggpygagapqagpgpygssmpsanagpygapagpygaqaqgasgpygasqaapqpasgpygstapgygasaqpygaaastagvgpygagapsmggsgvggpgpyanpggpygssgqppaglygsgaqpgmmggpygaqgqmgmggpapgyeqtrIPGMDVGGYSQGPVGGPQTIEPIEEVKRvrfhmtngyefslsiaiphktlvprTEWIQDKDVNNCQGCD[Sodium on D]TAFTLLNRrhhcrrcgrIFCNACCIKPIDILSDTGTDRlcklckAVMLVVDGPPNPLAYDVKqfledqslsvyltsqdhlmaaeyirLIQNNLRnndsrTFLMQYRPQLIYRAVELLDQAVRsivdhasrvhyitlpqsq…	mysgpynsapagnpyggppqmssggpygagapqagpgpygssmpsanagpygapagpygaqaqgasgpygasqaapqpasgpygstapgygasaqpygaaastagvgpygagapsmggsgvggpgpyanpggpygssgqppaglygsgaqpgmmggpygaqgqmgmggpapgyeqtrIPGMDVGGYSQGPVGGPQTIEPIEEVKRvrfhmtngyefslsiaiphktlvprtewiqdkdvnncqgcdtaftllnrrhhcrrcgrIFCNACCIKPIDILSDTGTDRlcklckavmlvvdgppnplaydvkqfledqslsvyltsqdhlmaaeyirliqnnlrnndsrtflmqyrpqliyrAVELLDQAVRsivdhasrvhyitlpqsqggyaipngpqmmn…
GL50803_21201	5	4	4	4	4	2	3	3	1	2	1	1	1	1	0	1	5	5	4	3	1.47901e+07	1.4701e+07	1.61682e+07	2.05797e+07	1.36672e+07	2.10168e+07	9.13789e+06	1.14571e+07	6.50065e+06	4.8889e+06	2.58528e+06	1.19702e+06	2.45031e+06	4.46856e+06	247087	1.1644e+06	3.77485e+06	3.53498e+06	5.2267e+06	2.64017e+06	[Acetylation on X]-mSSITVNEATLTELLQKtvkltisngssfigniievhnifcvldnvyrETTSTALEIIPRPVKfnydlitemslidrTVDAAHGLPALPNANSPAHGGGKfssqrpqgftsesnrserDAAGGNVEDGEEDLFGDLDLDAERerykkqlaqrNFITTGAQPDESSAPLSYDSKksffdtltvqkgtrrnnnnganrfqdnrrsdrnegsgssgsnnvnnrrkneqhrghdndggyrnrnrnrQQ[Deamidation on Q]SSAQADSEYRhrgtggrppgrfanat	[Acetylation on X]-mSSITVNEATLTELLQKtvkltisngssfigniievhnifcvldnvyrETTSTALEIIPRpvkFNYDLITEMSLIDRTVDAAHGLPALPNANSPAHGGGKfssqrpqgftsesnrserDAAGGNVEDGEEDLFGDLDLDAERerykkqlaqrnfittgaqpdessaplsydskksffdtltvqkgtrrnnnnganrfqdnrrsdrnegsgssgsnnvnnrrkneqhrghdndggyrnrnrnrQQ[Deamidation on Q]SSAQADSEYRhrgtggrppgrfanat	[Acetylation on X]-mSSITVNEATLTELLQKtvkltisngssfigniievhnifcvldnvyrETTSTALEIIPRpvkFNYDLITEMSLIDRTVDAAHGLPALPNANSPAHGGGKfssqrpqgftsesnrserDAAGGNVEDGEEDLFGDLDLDAERerykkqlaqrNFITTGAQPDESSAPLSYDSKksffdtltvqkgtrrnnnnganrfqdnrrsdrnegsgssgsnnvnnrrkneqhrghdndggyrnrnrnrqqssaqadseyrhrgtggrppgrfanat	[Acetylation on X]-mSSITVNEATLTELLQKtvkltisngssfigniievhnifcvldnvyrETTSTALEIIPRPVKFNYDLITEMSLIDRTVDAAHGLPALPNANSPAHGGGKfssqrpqgftsesnrserDAAGGNVEDGEEDLFGDLDLDAERerykkqlaqrnfittgaqpdessaplsydskksffdtltvqkgtrrnnnnganrfqdnrrsdrnegsgssgsnnvnnrrkneqhrghdndggyrnrnrnrQQ[Deamidation on Q]SSAQADSEYRhrgtggrppgrfanat	[Acetylation on X]-mSSITVNEATLTELLQKtvkltisngssfigniievhnifcvldnvyrETTSTALEIIPRPVKfnydlitemslidrtvdaahglpalpnanspahgggkfssqrpqgftsesnrserDAAGGNVEDGEEDLFGDLDLDAERerykkqlaqrNFITTGAQPDESSAPLSYDSKksffdtltvqkgtrrnnnnganrfqdnrrsdrnegsgssgsnnvnnrrkneqhrghdndggyrnrnrnrqqssaqadseyrhrgtggrppgrfanat	[Acetylation on X]-mSSITVNEATLTELLQKtvkltisngssfigniievhnifcvldnvyrETTSTALEIIPRpvkfnydlitemslidrtvdaahglpalpnanspahgggkfssqrpqgftsesnrserDAAGGNVEDGEEDLFGDLDLDAERerykkqlaqrnfittgaqpdessaplsydskksffdtltvqkgtrrnnnnganrfqdnrrsdrnegsgssgsnnvnnrrkneqhrghdndggyrnrnrnrQQ[Deamidation on Q]SSAQADSEYRhrgtggrppgrfanat	[Acetylation on X]-mSSITVNEATLTELLQKtvkltisngssfigniievhnifcvldnvyrETTSTALEIIPRPVKfnydlitemslidrtvdaahglpalpnanspahgggkfssqrpqgftsesnrserDAAGGNVEDGEEDLFGDLDLDAERerykkqlaqrnfittgaqpdessaplsydskksffdtltvqkgtrrnnnnganrfqdnrrsdrnegsgssgsnnvnnrrkneqhrghdndggyrnrnrnrQQ[Deamidation on Q]SSAQADSEYRhrgtggrppgrfanat	[Acetylation on X]-mSSITVNEATLTELLQKtvkltisngssfigniievhnifcvldnvyrETTSTALEIIPRpvkfnydlitemslidrtvdaahglpalpnanspahgggkfssqrpqgftsesnrserDAAGGNVEDGEEDLFGDLDLDAERerykkqlaqrNFITTGAQPDESSAPLSYDSKksffdtltvqkgtrrnnnnganrfqdnrrsdrnegsgssgsnnvnnrrkneqhrghdndggyrnrnrnrqqssaqadseyrhrgtggrppgrfanat	[Acetylation on X]-mSSITVNEATLTELLQKtvkltisngssfigniievhnifcvldnvyrettstaleiiprpvkfnydlitemslidrtvdaahglpalpnanspahgggkfssqrpqgftsesnrserDAAGGNVEDGEEDLFGDLDLDAERerykkqlaqrnfittgaqpdessaplsydskksffdtltvqkgtrrnnnnganrfqdnrrsdrnegsgssgsnnvnnrrkneqhrghdndggyrnrnrnrqqssaqadseyrhrgtggrppgrfanat
GL50803_10330	2	3	3	3	3	3	3	3	4	3	4	4	4	4	5	4	4	2	4	5	9.13451e+07	8.57651e+07	7.14428e+07	6.89932e+07	1.77968e+08	1.19267e+08	6.97486e+07	8.31394e+07	3.55731e+08	2.92045e+08	1.77813e+08	7.55356e+07	3.53633e+08	4.33864e+08	1.06786e+08	1.5134e+08	1.26039e+08	1.19069e+08	1.76943e+08	1.42603e+08	mlfvslaafawavscpedevliddqcikkTCVGFNQLECMGYGKcmngiclcddgfvlqgtfkCIPITCIVDGKmcpnglcqqnvsgnwycgcntnytpsggrCIPNECVTGMFESGEAEICHTRGVCDIENKvctcsylyagfhcnvcsadaevldgdtcapsicvhedksghrsicgghgkcirydvspypddfiymcecdvgytniladncvndhcvdpehpskecsghgeckdnrcvckDNYAGSYCEIKheh	mlfvslaafawavscpedevliddqcikkTCVGFNQLECMGYGKcmngiclcddgfvlqgtfkCIPITCIVDGKmcpnglcqqnvsgnwycgcntnytpsggrCIPN[Ammonia loss on N]ECVTGMFESGEAEICHTRGVCDIENKvctcsylyagfhcnvcsadaevldgdtcapsicvhedksghrsicgghgkcirYDVSPYPDDFIYMCECDVGYTN[Deamidation on N]ILADNCVNDHCVDPEHPSKecsghgeckdnrcvckDNYAGSYCEIKHEH	mlfvslaafawavscpedevliddqcikkTCVGFNQLECMGYGKcmngiclcddgfvlqgtfkCIPITCIVDGKmcpnglcqqnvsgnwycgcntnytpsggrCIPNECVTGMFESGEAEICHTRGVCDIENKvctcsylyagfhcnvcsadaevldgdtcapsicvhedksghrsicgghgkcirYDVSPYPDDFIYMCECDVGYTNILADNCVNDHCVDPEHPSKecsghgeckdnrcvckDNYAGSYCEIKHEH	mlfvslaafawavscpedevliddqcikkTCVGFNQLECMGYGKcmngiclcddgfvlqgtfkCIPITCIVDGKmcpnglcqqnvsgnwycgcntnytpsggrCIPNECVTGMFESGEAEICHTRGVCDIENKvctcsylyagfhcnvcsadaevldgdtcapsicvhedksghrsicgghgkcirYDVSPYPDDFIYMCECDVGYTNILADNCVNDHCVDPEHPSKecsghgeckdnrcvckDNYAGSYCEIKHEH	mlfvslaafawavscpedevliddqcikkTCVGFNQLECMGYGKcmngiclcddgfvlqgtfkCIPITCIVDGKmcpnglcqqnvsgnwycgcntnytpsggrCIPNECVTGMFESGEAEICHTRGVCDIENKvctcsylyagfhcnvcsadaevldgdtcapsicvhedksghrsicgghgkcirydvspypddfiymcecdvgytniladncvndhcvdpehpskecsghgeckdnrcvckDNYAGSYCEIKHEH	mlfvslaafawavscpedevliddqcikkTCVGFNQLECMGYGKcmngiclcddgfvlqgtfkCIPITCIVDGKmcpnglcqqnvsgnwycgcntnytpsggrCIPN[Ammonia loss on N]ECVTGMFESGEAEICHTRGVCDIENKvctcsylyagfhcnvcsadaevldgdtcapsicvhedksghrsicgghgkcirydvspypddfiymcecdvgytniladncvndhcvdpehpskecsghgeckdnrcvckDNYAGSYCEIKHEH	mlfvslaafawavscpedevliddqcikkTCVGFNQLECMGYGKcmngiclcddgfvlqgtfkCIPITCIVDGKmcpnglcqqnvsgnwycgcntnytpsggrCIPNECVTGMFESGEAEICHTRGVCDIENKvctcsylyagfhcnvcsadaevldgdtcapsicvhedksghrsicgghgkcirydvspypddfiymcecdvgytniladncvndhcvdpehpskecsghgeckdnrcvckDNYAGSYCEIKHEH	mlfvslaafawavscpedevliddqcikkTCVGFNQLECMGYGKcmngiclcddgfvlqgtfkCIPITCIVDGKmcpnglcqqnvsgnwycgcntnytpsggrCIPNECVTGMFESGEAEICHTRGVCDIENKvctcsylyagfhcnvcsadaevldgdtcapsicvhedksghrsicgghgkcirydvspypddfiymcecdvgytniladncvndhcvdpehpskecsghgeckdnrcvckDNYAGSYCEIKHEH	mlfvslaafawavscpedevliddqcikKTCVGFNQLECMGYGKcmngiclcddgfvlqgtfkCIPITCIVDGKmcpnglcqqnvsgnwycgcntnytpsggrCIPNECVTGMFESGEAEICHTRGVCDIENKvctcsylyagfhcnvcsadaevldgdtcapsicvhedksghrsicgghgkcirydvspypddfiymcecdvgytniladncvndhcvdpehpskecsghgeckdnrcvckDNYAGSYCEIKHEH
GL50803_9848	3	4	5	5	2	3	3	4	3	5	2	4	2	3	2	4	2	3	2	2	179662613	1.99651e+08	1.52492e+08	291029773	1.17973e+08	1.95907e+08	1.63057e+08	9.80714e+07	1.55665e+08	3.92283e+08	3.82815e+07	8.54508e+07	1.82498e+08	2.18836e+08	4.88553e+07	6.89562e+07	1.49236e+08	1.66444e+08	2.04355e+08	1.81243e+08	msersvnvkN[Deamidation on N]ADMPEDMQQDAIDCAIQSMERFNIEKDIAAYIKKefdkkHHPTWHVIVGKN[Deamidation on N]FGSYITHETKRfiyfyvgqlaflifksg	mSERSVNVK[Formylation on K]N[Deamidation on N]ADMPEDMQQD[Fe[III] on D]AIDCAIQSMERFNIEKDIAAYIKKefdkkHHPTWHVIVGKN[Deamidation on N]FGSYITHETKRFIYFYVGQLAFLIFKsg	msersvnvkN[Deamidation on N]ADMPED[Sodium on D]MQQD[Fe[II] on D]AIDC[Carbamyl on C]AIQSMER[Dimethylation on R]FNIEKDIAAYIKKefdkkHHPTWHVIVGKN[Deamidation on N]FGSYITHETKRFIYFYVGQLAFLIFKsg	mSERSVNVK[Formylation on K]N[Deamidation on N]ADMPED[Sodium on D]MQQD[Sodium on D][Calcium on D][Fe[II] on D][Fe[III] on D]AIDCAIQSMERFNIEKDIAAYIKKefdkkHHPTWHVIVGKN[Deamidation on N]FGSYITHETKRFIYFYVGQLAFLIFKsg	mSERSVNVK[Formylation on K]N[Deamidation on N]ADMPED[Sodium on D]MQ[Deamidation on Q]QDAIDCAIQSMERFNIEKDIAAYIKkefdkkhhptwhvivgkN[Deamidation on N]FGSYITHETKRfiyfyvgqlaflifksg	msersvnvkN[Deamidation on N]ADMPEDMQQD[Sodium on D][Fe[II] on D]AIDCAIQSMERFNIEKDIAAYIKKefdkkhhptwhvivgkN[Deamidation on N]FGSYITHETKRfiyfyvgqlaflifksg	mSERSVNVK[Formylation on K]N[Deamidation on N]ADMPED[Sodium on D]MQQD[Sodium on D][Fe[III] on D]AIDCAIQSMERFNIEKDIAAYIKKefdkkhhptwhvivgkN[Deamidation on N]FGSYITHETKRfiyfyvgqlaflifksg	mSERSVNVK[Formylation on K]N[Deamidation on N]ADMPEDMQQD[Sodium on D]AIDCAIQSMERFNIEKDIAAYIKKefdkkhhptwhvivgkN[Deamidation on N]FGSYITHETKRfiyfyvgqlaflifksg	msersvnvkN[Deamidation on N]ADMPED[Sodium on D]MQQD[Sodium on D]AIDCAIQSMERFNIEKDIAAYIKKefdkkhhptwhvivgkN[Deamidation on N]FGSYITHETKRfiyfyvgqlaflifksg
GL50803_17551	21	20	21	19	20	20	18	18	16	17	15	18	21	16	15	16	25	21	20	22	97257601	7.17464e+07	1.7226e+08	1.27137e+08	2.41725e+08	1.44174e+08	9.13813e+07	9.38187e+07	4.18016e+08	2.83115e+08	1.6339e+08	118999615	2.12675e+08	2.55796e+08	49311097	1.19411e+08	1.53556e+08	9.38355e+07	1.72138e+08	1.1394e+08	mskADSKEWFTAIGARrytqvrELLDIYKgfrNSAQDTGLMVAARIDDPELATILAVQE[Sodium on E][Calcium on E]AGLVNKNDETALIIAAQLDHPKICEILAPLEKtiyykdgrnalmiaaeagamnaclalarefpverDPSGYTALDYSVISNNIACTRaivdlvrhsqedfqfamnlaerdgrsdiytylqmalrkqtqkaeeqevevinatsatvanscavrashaplhrsgstpmkatlnrneirarsnqksqtvmraqtghspsypkhsqysnntfhsptarvvsasglnnstavmnmqaslsgsvvgssqlrSLS[Phosphorylation on S]PGSNLRerTQPGE[Magnesium on E]LAVPNANSVLSAVE…	mskadskewftaigarrytqvrELLDIYKgfrNSAQDTGLMVAARIDDPELATILAVQE[Sodium on E][Calcium on E]AGLVNKNDETALIIAAQLDHPKICEILAPLEKtiyykdgrnalmiaaeagamnaclalarefpverdpsgytaldysvisnniactraivdlvrhsqedfqfamnlaerdgrsdiytylqmalrkqtqkaeeqevevinatsatvanscavrashaplhrsgstpmkatlnrneirarsnqksqtvmraqtghspsypkhsqysnntfhsptarvvsasglnnstavmnmqaslsgsvvgssqlrSLS[Phosphorylation on S]PGSNLRerTQPGELAVPNANSVLSAVEYQTIQKnaevrdlfeq…	mskadskewftaigarrytqvrELLDIYKgfrNSAQDTGLMVAARIDDPELATILAVQE[Sodium on E][Calcium on E]AGLVNKNDETALIIAAQLDHPKICEILAPLEKtiyykdgrnalmiaaeagamnaclalarefpverDPSGYTALDYSVISNNIACTRaivdlvrhsqedfqfamnlaerdgrsdiytylqmalrkqtqkAEEQEVEVINATSATVANSCAVRashaplhrsgstpmkatlnrneirarsnqksqtvmraqtghspsypkhsqysnntfhsptarvvsasglnnstavmnmqaslsgsvvgssqlrSLS[Phosphorylation on S]PGSNLRerTQPGELAVPNANSVLSAVEYQTIQKnaevrdlfeq…	mskadskewftaigarrytqvrELLDIYKgfrNSAQDTGLMVAARIDDPE[Sodium on E]LATILAVQE[Calcium on E]AGLVNKNDETALIIAAQLDHPKICEILAPLEKtiyykdgrnalmiaaeagamnaclalarefpverDPSGYTALDYSVISN[Deamidation on N]NIACTRaivdlvrHSQEDFQFAMNLAERdgrsdiytylqmalrkqtqkaeeqevevinatsatvanscavrashaplhrsgstpmkatlnrneirarsnqksqtvmraqtghspsypkhsqysnntfhsptarvvsasglnnstavmnmqaslsgsvvgssqlrSLS[Phosphorylation on S]PGSNLRerTQPGELAVPNANSVLSA…	mskadskewftaigarrytqvrELLDIYKgfrNSAQDTGLMVAARIDDPELATILAVQE[Sodium on E]AGLVNKNDETALIIAAQLDHPKICEILAPLEKtiyykdgrnalmiaaeagamnaclalarefpverdpsgytaldysvisnniactraivdlvrhsqedfqfamnlaerdgrsdiytylqmalrkqtqkAEEQEVEVINATSATVANSCAVRashaplhrsgstpmkatlnrneirarsnqksqtvmraqtghspsypkhsqysnntfhsptarvvsasglnnstavmnmqaslsgsvvgssqlrSLS[Phosphorylation on S]PGSNLRerTQPGELAVPNANSVLSAVEYQTIQKnaevrdlfeqlknvtdlrSSPLIN…	mskadskewftaigarrytqvrELLDIYKgfrNSAQDTGLMVAARIDDPELATILAVQE[Sodium on E][Calcium on E]AGLVNKNDETALIIAAQLDHPKICEILAPLEKtiyykdgrnalmiaaeagamnaclalarefpverDPSGYTALDYSVISNNIACTRaivdlvrhsqedfqfamnlaerdgrsdiytylqmalrkqtqkaeeqevevinatsatvanscavrashaplhrsgstpmkatlnrneirarsnqksqtvmraqtghspsypkhsqysnntfhsptarvvsasglnnstavmnmqaslsgsvvgssqlrslspgsnlrerTQPGELAVPNANSVLSAVEYQTIQKnaevrdlfeqlknvtdlrSSPLINQLQKyvan…	mskADSKEWFTAIGARrytqvrELLDIYKgfrNSAQDTGLMVAARIDDPE[Sodium on E]LATILAVQE[Calcium on E]AGLVNKNDETALIIAAQLDHPKiceilaplektiyykdgrnalmiaaeagamnaclalarefpverdpsgytaldysvisnniactraivdlvrhsqedfqfamnlaerdgrsdiytylqmalrkqtqkaeeqevevinatsatvanscavrashaplhrsgstpmkatlnrneirarsnqksqtvmraqtghspsypkhsqysnntfhsptarvvsasglnnstavmnmqaslsgsvvgssqlrSLS[Phosphorylation on S]PGSNLRerTQPGELAVPNANSVLSAVEYQTIQKnaevrdlfeq…	mskadskewftaigarrytqvrELLDIYKgfrNSAQDTGLMVAARIDDPE[Potassium on E]LATILAVQE[Sodium on E]AGLVNKNDETALIIAAQLDHPKICEILAPLEKtiyykdgrnalmiaaeagamnaclalarefpverdpsgytaldysvisnniactraivdlvrhsqedfqfamnlaerdgrsdiytylqmalrkqtqkaeeqevevinatsatvanscavrashaplhrsgstpmkatlnrneirarsnqksqtvmraqtghspsypkhsqysnntfhsptarvvsasglnnstavmnmqaslsgsvvgssqlrSLS[Phosphorylation on S]PGSNLRerTQPGELAVPNANSVLSAVEYQTIQKnaevrdlf…	mskadskewftaigarrytqvrELLDIYKgfrNSAQDTGLMVAARIDDPELATILAVQE[Sodium on E][Fe[II] on E]AGLVNKNDETALIIAAQLDHPKICEILAPLEKtiyykdgrnalmiaaeagamnaclalarefpverdpsgytaldysvisnniactraivdlvrhsqedfqfamnlaerdgrsdiytylqmalrkqtqkaeeqevevinatsatvanscavrashaplhrsgstpmkatlnrneirarsnqksqtvmraqtghspsypkhsqysnntfhsptarvvsasglnnstavmnmqaslsgsvvgssqlrslspgsnlrerTQPGELAVPNANSVLSAVEYQTIQKnaevrdlfeqlknvtdlrssplinqlqkyvanl…
GL50803_92645	9	11	9	10	8	11	12	10	8	9	9	7	2	3	1	2	6	10	10	11	6.68631e+06	7.97541e+06	4.41404e+06	8.74536e+06	1.19276e+07	8.67635e+06	6.82471e+06	5.79766e+06	1.87699e+07	2.31203e+07	5.88452e+06	5.87295e+06	2.04208e+06	2.46041e+06	982154	1.12795e+06	8.2738e+06	9.4786e+06	9.10283e+06	8.02927e+06	mvlavlalallfastaeaqnlaldvisvsdthgwiyghrhqkELGDYGTLVSYIERtrdeaakdparAVLAIDGGDLIEGTGLSDATPIKgmyiyqaasevgfdlitvgnhdlgsesstayihekIDDMFGDAYVSTNTFMNADNSPLVKnrykhmtlknglnvlmfgflyrSSYVSSYVERasdiiktaeiqaildkyfdktdvlvvanhmsysdgelenivnafrsyyggrgytipiiliaahshrlyndacafdqtgqcfiveaecylkriqhikysftpiqymdtktratrtgyqmavpptvltpsknipktmadrFGLAVDQFDTPKaialrekIHGWVDSLDLNRvlgcsnylysksvgmesptsvfniwlnavvpaeiynddrlskCTQFPV…	mvlavlalallfastaeaqnlaldvisvsdthgwiyghrhqkELGDYGTLVSYIERtrdeaakdparAVLAIDGGDLIEGTGLSDATPIKgmyiyqaasevgfdlitvgnhdlgsesstayihekiddmfgdayvstntfmnadnsplvknrykhmtlknglnvlmfgflyrSSYVSSYVERasdiikTAEIQAILDKyfdktdvlvvanhmsysdgelenivnafrsyyggrgytipiiliaahshrLYNDACAFDQTGQCFIVEAECYLKriqhikysftpiqymdtktratrtgyqmavpptvltpsknipktmadrFGLAVDQFDTPKaialrekIHGWVDSLDLNRvlgcsnylysksvgmesptsvfniwlnavvpaeiynddrlskCTQFPV…	mvlavlalallfastaeaqnlaldvisvsdthgwiyghrhqkELGDYGTLVSYIERtrdeaakdparAVLAIDGGDLIEGTGLSDATPIKgmyiyqaasevgfdlitvgnhdlgsesstayihekiddmfgdayvstntfmnadnsplvknrykhmtlknglnvlmfgflyrSSYVSSYVERasdiikTAEIQAILDKyfdktdvlvvanhmsysdgelenivnafrsyyggrgytipiiliaahshrlyndacafdqtgqcfiveaecylkriqhikYSFTPIQYMDTKtratrtgyqmavpptvltpsknipktmadrFGLAVDQFDTPKaialrekIHGWVDSLDLNRvlgcsnylysksvgmesptsvfniwlnavvpaeiynddrlskctqfpv…	mvlavlalallfastaeaqnlaldvisvsdthgwiyghrhqkELGDYGTLVSYIERtrdeaakdparAVLAIDGGDLIEGTGLSDATPIKgmyiyqaasevgfdlitvgnhdlgsesstayihekiddmfgdayvstntfmnadnsplvknrykhmtlknglnvlmfgflyrSSYVSSYVERasdiikTAEIQAILDKyfdktdvlvvanhmsysdgelenivnafrsyyggrgytipiiliaahshrLYNDACAFDQTGQCFIVEAECYLKriqhikysftpiqymdtktratrtgyqmavpptvltpsknipktmadrFGLAVDQFDTPKaialrekIHGWVDSLDLNRvlgcsnylysksvgmesptsvfniwlnavvpaeiynddrlskctqfpv…	mvlavlalallfastaeaqnlaldvisvsdthgwiyghrhqkELGDYGTLVSYIERtrdeaakdparAVLAIDGGDLIEGTGLSDATPIKgmyiyqaasevgfdlitvgnhdlgsesstayihekiddmfgdayvstntfmnadnsplvknrykhmtlknglnvlmfgflyrSSYVSSYVERasdiikTAEIQAILDKyfdktdvlvvanhmsysdgelenivnafrsyyggrgytipiiliaahshrlyndacafdqtgqcfiveaecylkriqhikYSFTPIQYMDTKtratrtgyqmavpptvltpsknipktmadrFGLAVDQFDTPKaialrekIHGWVDSLDLNRvlgcsnylysksvgmesptsvfniwlnavvpaeiynddrlskCTQFPV…	mvlavlalallfastaeaqnlaldvisvsdthgwiyghrhqkELGDYGTLVSYIERtrdeaakdparAVLAIDGGDLIEGTGLSDATPIKgmyiyqaasevgfdlitvgnhdlgsesstayihekIDDMFGDAYVSTNTFMNADNSPLVKnrykhmtlknglnvlmfgflyrSSYVSSYVERasdiikTAEIQAILDKyfdktdvlvvanhmsysdgelenivnafrsyyggrgytipiiliaahshrlyndacafdqtgqcfiveaecylkriqhikYSFTPIQYMDTKtratrTGYQMAVPPTVLTPSKnipktmadrFGLAVDQFDTPKaialrekIHGWVDSLDLNRvlgcsnylysksvgmesptsvfniwlnavvpaeiynddrlskctqfpv…	mvlavlalallfastaeaqnlaldvisvsdthgwiyghrhqkELGDYGTLVSYIERtrdeaakdparAVLAIDGGDLIEGTGLSDATPIKgmyiyqaasevgfdlitvgnhdlgsesstayihekIDDMFGDAYVSTNTFMNADNSPLVKnrykhmtlknglnvlmfgflyrSSYVSSYVERasdiikTAEIQAILDKyfdktdvlvvanhmsysdgelenivnafrsyyggrgytipiiliaahshrLYNDACAFDQTGQCFIVEAECYLKriqhikysftpiqymdtktratrtgyqmavpptvltpsknipktmadrFGLAVDQFDTPKaialrekIHGWVDSLDLNRvlgcsnylysksvgmesptsvfniwlnavvpaeiynddrlskCTQFPV…	mvlavlalallfastaeaqnlaldvisvsdthgwiyghrhqkELGDYGTLVSYIERtrdeaakdparAVLAIDGGDLIEGTGLSDATPIKgmyiyqaasevgfdlitvgnhdlgsesstayihekIDDMFGDAYVSTNTFMNADNSPLVKnrykhmtlknglnvlmfgflyrSSYVSSYVERasdiikTAEIQAILDKyfdktdvlvvanhmsysdgelenivnafrsyyggrgytipiiliaahshrlyndacafdqtgqcfiveaecylkriqhikysftpiqymdtktratrtgyqmavpptvltpsknipktmadrFGLAVDQFDTPKaialrekIHGWVDSLDLNRvlgcsnylysksvgmesptsvfniwlnavvpaeiynddrlskctqfpv…	mvlavlalallfastaeaqnlaldvisvsdthgwiyghrhqkELGDYGTLVSYIERtrdeaakdparAVLAIDGGDLIEGTGLSDATPIKgmyiyqaasevgfdlitvgnhdlgsesstayihekiddmfgdayvstntfmnadnsplvknrykhmtlknglnvlmfgflyrSSYVSSYVERasdiikTAEIQAILDKyfdktdvlvvanhmsysdgelenivnafrsyyggrgytipiiliaahshrlyndacafdqtgqcfiveaecylkriqhikYSFTPIQYMDTKtratrtgyqmavpptvltpsknipktmadrFGLAVDQFDTPKaialrekIHGWVDSLDLNRvlgcsnylysksvgmesptsvfniwlnavvpaeiynddrlskctqfpv…
GL50803_41512	29	28	22	23	22	25	27	22	20	22	10	22	22	19	16	16	24	23	22	21	4.3101e+07	3.3061e+07	3.5656e+07	6.00702e+07	6.17081e+07	5.31787e+07	3.51689e+07	3.04566e+07	4.13825e+07	4.54175e+07	1.31415e+07	1.71349e+07	4.01306e+07	4.08304e+07	1.14869e+07	2.01359e+07	2.97296e+07	3.98547e+07	4.24791e+07	3.18853e+07	MSQTNVDPKDIPFMPGTAFPDPHRTNFPVSHSLDMDHRikthddekALAAPTGLTSAYTATLAPIDYDERralrttwtmrQPADYLQWGEGHTKsmtvrgeflrttrgaigcrtnslnalmasgvrpdatllprtheeerqfarsipkFKPEHAVLDRvvmrffawfmedvfesqsekrrirHVFIDYYLADRTIQIQERPVKNSGIPQGDLVKRhriprdhrDASAGFLSLEDLRVGDAVCIYSKVFYIYGCNDSTRQFLECQAAPGEVIPPN[Deamidation on N]LPPESIPQDPYLAERQATEIAVMRKTHVTQHVPEEKlakflrhdrevlrFYAIWDNRhlvygelrqliihffladdtvevlevlpqnsgrDPFPAFLRrqkvpkqht…	msqtnvdpkDIPFMPGTAFPDPHRTNFPVSHSLDMDHRikthddekalaaptgltsaytatlapidyderralrttwtmrqpadylqwgeghtksmtvrgeflrttrgaigcrtnslnalmasgvrpdatllprtheeerqfarsipkFKPEHAVLDRvvmrffawfmedvfesqsekrrirHVFIDYYLADRTIQIQERPVKNSGIPQGDLVKRhriprdhrDASAGFLSLEDLRVGDAVCIYSKVFYIYGCNDSTRQFLECQAAPGEVIPPNLPPESIPQDPYLAERQATEIAVMRKTHVTQHVPEEKlakflrhdrevlrFYAIWDNRHLVYGELRqliihffladdtvevlevlpqnsgrDPFPAFLRrqkvpkQHTMTQFAEHSLVTNEFFGAR…	msqtnvdpkDIPFMPGTAFPDPHRtnfpvshsldmdhrikthddekALAAPTGLTSAYTATLAPIDYDERralrttwtmrQPADYLQWGEGHTKsmtvrgeflrttrgaigcrtnslnalmasgvrpdatllprtheeerqfarsipkfkpehavldrvvmrffawfmedvfesqsekrrirHVFIDYYLADRTIQIQERPVKNSGIPQGDLVKrhriprdhrDASAGFLSLEDLRVGDAVCIYSKVFYIYGCNDSTRQFLECQAAPGEVIPPN[Deamidation on N]LPPESIPQ[Deamidation on Q]DPYLAERQATEIAVMRkTHVTQHVPEEKlakflrhdrevlrFYAIWDNRHLVYGELRqliihffladdtvevlevlpqnsg…	msqtnvdpkDIPFMPGTAFPDPHRTNFPVSHSLDMDHRikthddekALAAPTGLTSAYTATLAPIDYDERralrttwtmrQPADYLQWGEGHTKsmtvrgeflrttrgaigcrtnslnalmasgvrpdatllprtheeerqfarsipkFKPEHAVLDRvvmrffawfmedvfesqsekrrirHVFIDYYLADRTIQIQERPVKNSGIPQGDLVKrhriprdhrDASAGFLSLEDLRVGDAVCIYSKVFYIYGCNDSTRQFLECQAAPGEVIPPN[Deamidation on N]LPPESIPQDPYLAERQATEIAVMRkTHVTQHVPEEKlakflrhdrevlrFYAIWDNRhlvygelrqliihffladdtvevlevlpqnsgrDPFPAFLRrqkvpkqht…	msqtnvdpkDIPFMPGTAFPDPHRTNFPVSHSLDMDHRikthddekALAAPTGLTSAYTATLAPIDYDERralrttwtmrQPADYLQWGEGHTKsmtvrgeflrttrgaigcrtnslnalmasgvrpdatllprtheeerqfarsipkFKPEHAVLDRvvmrffawfmedvfesqsekrrirhvfidyyladrTIQIQERPVKNSGIPQGDLVKrhriprdhrDASAGFLSLEDLRvgdavciyskVFYIYGCNDSTRQFLECQAAPGEVIPPNLPPESIPQDPYLAERqateiavmrkTHVTQHVPEEKlakflrhdrevlrFYAIWDNRhlvygelrqliihffladdtvevlevlpqnsgrDPFPAFLRrqkvpkqhtmtqfaehslvtneffgar…	msqtnvdpkDIPFMPGTAFPDPHRtnfpvshsldmdhrikthddekALAAPTGLTSAYTATLAPIDYDERralrttwtmrQPADYLQWGEGHTKsmtvrgeflrttrgaigcrtnslnalmasgvrpdatllprtheeerqfarSIPKFKPEHAVLDRvvmrffawfmedvfesqsekrrirHVFIDYYLADRTIQIQERPVKNSGIPQGDLVKrhriprdhrDASAGFLSLEDLRVGDAVCIYSKVFYIYGCNDSTRQFLECQAAPGEVIPPN[Deamidation on N]LPPESIPQDPYLAERQATEIAVMRKTHVTQHVPEEKlakflrhdrevlrFYAIWDNRhlvygelrqliihffladdtvevlevlpqnsgrDPFPAFLRrqkvpkqht…	msqtnvdpkDIPFMPGTAFPDPHRTNFPVSHSLDMDHRikthddekALAAPTGLTSAYTATLAPIDYDERralrttwtmrQPADYLQWGEGHTKsmtvrgeflrttrgaigcrtnslnalmasgvrpdatllprtheeerqfarsipkFKPEHAVLDRvvmrffawfmedvfesqsekrrirHVFIDYYLADRTIQIQERPVKNSGIPQGDLVKrhriprdhrDASAGFLSLEDLRVGDAVCIYSKVFYIYGCNDSTRQFLECQAAPGEVIPPN[Deamidation on N]LPPESIPQDPYLAERQATEIAVMRKTHVTQHVPEEKlakflrhdrevlrFYAIWDNRHLVYGELRqliihffladdtvevlevlpqnsgrDPFPAFLRrqkvpkqht…	msqtnvdpkDIPFMPGTAFPDPHRtnfpvshsldmdhrikthddekALAAPTGLTSAYTATLAPIDYDERralrttwtmrQPADYLQWGEGHTKsmtvrgeflrttrgaigcrtnslnalmasgvrpdatllprtheeerqfarsipkfkpehavldrvvmrffawfmedvfesqsekrrirHVFIDYYLADRTIQIQERpvkNSGIPQGDLVKrhriprdhrDASAGFLSLEDLRvgdavciyskVFYIYGCNDSTRQFLECQAAPGEVIPPN[Deamidation on N]LPPESIPQDPYLAERQATEIAVMRKTHVTQHVPEEKlakflrhdrevlrFYAIWDNRHLVYGELRqliihffladdtvevlevlpqnsgrDPFPAFLRrqkvpkqht…	MSQTNVDPKDIPFMPGTAFPDPHRtnfpvshsldmdhrikthddekalaaptgltsaytatlapidyderralrttwtmrQPADYLQWGEGHTKsmtvrgeflrttrgaigcrtnslnalmasgvrpdatllprtheeerqfarSIPKFKPEHAVLDRvvmrffawfmedvfesqsekrrirhvfidyyladrTIQIQERpvkNSGIPQGDLVKrhriprdhrDASAGFLSLEDLRVGDAVCIYSKVFYIYGCNDSTRQFLECQAAPGEVIPPNLPPESIPQDPYLAERqateiavmrkTHVTQHVPEEKlakflrhdrevlrFYAIWDNRhlvygelrqliihffladdtvevlevlpqnsgrDPFPAFLRrqkvpkqhtmtqfaehslvtneffgar…
GL50803_15514	6	8	8	9	3	6	7	9	4	2	3	4	5	3	4	4	6	8	9	8	1.42612e+07	1.36652e+07	1.4202e+07	1.46742e+07	1.39322e+07	1.64252e+07	1.06957e+07	1.08731e+07	9.12863e+06	7.51175e+06	3.56625e+06	5.33698e+06	1.17295e+07	1.69363e+07	2.74016e+06	7.24629e+06	1.43024e+07	1.24066e+07	1.32626e+07	1.10708e+07	[Acetylation on X]-MNLADLIEEGNPRecfellspigsgsygavwqafsvltseivavkriplesdtsalileiqlmkKLNHPNIVKylgsfvdkvddelwiilefcsagaisdlmrgchkTLTEEQCSYTLASTLLGLRylhkqhvihrdikANNLLISEDASVRiadfgvsaemqnsfaqrnstigtpywlspqqikgepygfkadvwalgitaieltegkpphseltsmrAMIVIPRqppmklkgrtnpftkQPHSDVFADFVDRclqhaeedratveellqhefitmhckIENDRIVSKSTLPTLIAERykcslvdvvvdgddaqgetdydecgtivmappeqhlpnpnfgtmvyedgtvimhgkvlrQ[Deamidation on Q]GES…	[Acetylation on X]-MNLAD[Magnesium on D]LIEEGNPRecfellspigsgsygavwqafsvltseivavkriplesdtsalileiqlmkklnhpnivkYLGSFVDKvddelwiilefcsagaisdlmrgchkTLTEEQCSYTLASTLLGLRylhkqhvihrdikANNLLISEDASVRiadfgvsaemqnsfaqrNSTIGTPYWLSPQQIKgepygfkadvwalgitaieltegkpphseltsmrAMIVIPRqppmklkgrtnpftkQPHSDVFADFVDRclqhaeedratveellqhefitmhckiendrivskSTLPTLIAERykcslvdvvvdgddaqgetdydecgtivmappeqhlpnpnfgtmvyedgtvimhgkvlrQGESSD…	[Acetylation on X]-MNLADLIEEGNPRecfellspigsgsygavwqafsvltseivavkriplesdtsalileiqlmkklnhpnivkylgsfvdkvddelwiilefcsagaisdlmrgchkTLTEEQCSYTLASTLLGLRylhkqhvihrdikANNLLISEDASVRiadfgvsaemqnsfaqrNSTIGTPYWLSPQQIKgepygfkadvwalgitaieltegkpphseltsmrAMIVIPRqppmklkgrtnpftkQPHSDVFADFVDRclqhaeedratveellqhefitmhckiendrivskSTLPTLIAERykcslvdvvvdgddaqgetdydecgtivmappeqhlpnpnfgtmvyedgtvimhgkvlrQ[Deamidation on Q]GES…	[Acetylation on X]-MNLADLIEEGNPRecfellspigsgsygavwqafsvltseivavkrIPLESDTSALILEIQLMKKLNHPNIVKylgsfvdkvddelwiilefcsagaisdlmrgchkTLTEEQCSYTLASTLLGLRylhkqhvihrdikANNLLISEDASVRiadfgvsaemqnsfaqrnstigtpywlspqqikgepygfkadvwalgitaieltegkpphseltsmrAMIVIPRqppmklkgrtnpftkQPHSDVFADFVDRclqhaeedratveellqhefitmhckIENDRIVSKSTLPTLIAERykcslvdvvvdgddaqgetdydecgtivmappeqhlpnpnfgtmvyedgtvimhgkvlrQ[Deamidation on Q]GES…	[Acetylation on X]-MNLADLIEEGNPRecfellspigsgsygavwqafsvltseivavkriplesdtsalileiqlmkklnhpnivkylgsfvdkvddelwiilefcsagaisdlmrgchktlteeqcsytlastllglrylhkqhvihrdikANNLLISEDASVRiadfgvsaemqnsfaqrnstigtpywlspqqikgepygfkadvwalgitaieltegkpphseltsmramiviprqppmklkgrtnpftkQPHSDVFADFVDRclqhaeedratveellqhefitmhckiendrivskSTLPTLIAERykcslvdvvvdgddaqgetdydecgtivmappeqhlpnpnfgtmvyedgtvimhgkvlrQGESSDVPVGTIVRsgstdtpi…	[Acetylation on X]-MNLADLIEEGNPRecfellspigsgsygavwqafsvltseivavkriplesdtsalileiqlmkKLNHPNIVKylgsfvdkvddelwiilefcsagaisdlmrgchkTLTEEQCSYTLASTLLGLRylhkqhvihrdikANNLLISEDASVRiadfgvsaemqnsfaqrnstigtpywlspqqikgepygfkadvwalgitaieltegkpphseltsmramiviprqppmklkgrtnpftkQPHSDVFADFVDRclqhaeedratveellqhefitmhckiendrivskSTLPTLIAERykcslvdvvvdgddaqgetdydecgtivmappeqhlpnpnfgtmvyedgtvimhgkvlrQGESSDVPVGTIVRsgstdtpi…	[Acetylation on X]-MNLADLIEEGNPRecfellspigsgsygavwqafsvltseivavkriplesdtsalileiqlmkklnhpnivkylgsfvdkvddelwiilefcsagaisdlmrgchkTLTEEQCSYTLASTLLGLRylhkqhvihrdikANNLLISEDASVRiadfgvsaemqnsfaqrnstigtpywlspqqikgepygfkadvwalgitaieltegkpphseltsmrAMIVIPRqppmklkgrtnpftkQPHSDVFADFVDRclqhaeedratveellqhefitmhckiendrivskSTLPTLIAERykcslvdvvvdgddaqgetdydecgtivmappeqhlpnpnfgtmvyedgtvimhgkvlrQGESSDVPVGTIVRsgstdtpi…	[Acetylation on X]-MNLADLIEEGNPRecfellspigsgsygavwqafsvltseivavkriplesdtsalileiqlmkklnhpnivkYLGSFVDKvddelwiilefcsagaisdlmrgchkTLTEEQCSYTLASTLLGLRylhkqhvihrdikANNLLISEDASVRiadfgvsaemqnsfaqrNSTIGTPYWLSPQQIKgepygfkadvwalgitaieltegkpphseltsmrAMIVIPRqppmklkgrtnpftkQPHSDVFADFVDRclqhaeedratveellqhefitmhckiendrivskSTLPTLIAERykcslvdvvvdgddaqgetdydecgtivmappeqhlpnpnfgtmvyedgtvimhgkvlrQGESSDVPVGTIVRsgstdtpi…	[Acetylation on X]-MNLADLIEEGNPRecfellspigsgsygavwqafsvltseivavkriplesdtsalileiqlmkklnhpnivkylgsfvdkvddelwiilefcsagaisdlmrgchktlteeqcsytlastllglrylhkqhvihrdikANNLLISEDASVRiadfgvsaemqnsfaqrnstigtpywlspqqikgepygfkadvwalgitaieltegkpphseltsmramiviprqppmklkgrtnpftkQPHSDVFADFVDRclqhaeedratveellqhefitmhckiendrivskSTLPTLIAERykcslvdvvvdgddaqgetdydecgtivmappeqhlpnpnfgtmvyedgtvimhgkvlrQ[Deamidation on Q]GES…
GL50803_11390	15	17	17	15	12	15	15	15	11	13	9	13	15	14	10	12	16	17	15	15	1.09077e+08	1.13077e+08	9.52503e+07	158683717	1.43388e+08	1.1101e+08	7.03028e+07	7.31659e+07	1.68756e+08	2.28913e+08	6.97265e+07	3.66125e+07	1.32265e+08	1.51191e+08	4.9281e+07	6.36998e+07	1.18079e+08	1.089e+08	1.11788e+08	9.55875e+07	[Acetylation on X]-mAAVQLPAPYVWTADICRttlgcicqamdtsnntevtvkVVNYSQLSQEEANALAHEARALLYLNHDHVVKtyntiiapetytiyiimepclgtlgtaiqvmsaygqqipeehiwyiaaevgsalkylhephekmmidwysaeipigpvvhgyltpsdifisrdgkckVGGISPTQSAWEIRsgnadlgrLFLQAPEILD[Sodium on D]MQPNITEKvdiwslgttlffiaafqsvwissdyasivaeikhgkiqrLPDRYSCELDGFIARclqvdpmyrPSILELLLEPQINDVMRSVCEGSVPSMRYLLGLSEES[Phosphorylation on S]ESQPPSMQ[Deamidation on Q]PEEPAAPAAPI…	maavqlpapyvwtadicrttlgcicqamdtsnntevtvkVVNYSQLSQEEANALAHEARALLYLNHDHVVKtyntiiapetytiyiimepclgtlgtaiqvmsaygqqipeehiwyiaaevgsalkylhephekmmidwysaeipigpvvhgyltpsdifisrdgkckVGGISPTQSAWEIRsgnadlgrLFLQAPEILD[Sodium on D][Calcium on D]MQPNITEKvdiwslgttlffiaafqsvwissdyasivaeikhgkiqrLPDRYSCELDGFIARclqvdpmyrPSILELLLEPQINDVMRSVCEGSVPSMRYLLGLS[Phosphorylation on S]EESESQPPSMQPEEPAAPAAPIQEQPEEQPQRDPMQVERIST[Ph…	[Acetylation on X]-mAAVQLPAPYVWTADICRttlgcicqamdtsnntevtvkVVNYSQLSQEEANALAHEARALLYLNHDHVVKtyntiiapetytiyiimepclgtlgtaiqvmsaygqqipeehiwyiaaevgsalkylhephekmmidwysaeipigpvvhgyltpsdifisrdgkckVGGISPTQSAWEIRsgnadlgrLFLQAPE[Magnesium on E]ILD[Sodium on D]MQ[Deamidation on Q]PNITEKvdiwslgttlffiaafqsvwissdyasivaeikhgkiqrLPDRYSCELDGFIARCLQVDPMYRPSILELLLEPQINDVMRSVCEGSVPSMRYLLGLSEESESQPPSMQ[Deamidation on Q…	[Acetylation on X]-mAAVQLPAPYVWTADICRTTLGCICQAMDTSNNTEVTVKVVNYSQLSQEEANALAHEARALLYLNHDHVVKtyntiiapetytiyiimepclgtlgtaiqvmsaygqqipeehiwyiaaevgsalkylhephekmmidwysaeipigpvvhgyltpsdifisrdgkckVGGISPTQSAWEIRsgnadlgrLFLQAPEILD[Calcium on D][Sodium on D]MQPNITEKvdiwslgttlffiaafqsvwissdyasivaeikhgkiqrLPDRYSCELDGFIARCLQVDPMYRPSILELLLEPQIND[Zinc on D]VMRSVCEGSVPSMRYLLGLSEESESQPPSMQ[Deamidation on Q]PEEPAAPA…	maavqlpapyvwtadicrttlgcicqamdtsnntevtvkVVNYSQLSQEEANALAHEARALLYLNHDHVVKtyntiiapetytiyiimepclgtlgtaiqvmsaygqqipeehiwyiaaevgsalkylhephekmmidwysaeipigpvvhgyltpsdifisrdgkckVGGISPTQSAWEIRsgnadlgrLFLQAPEILDMQPNITEKvdiwslgttlffiaafqsvwissdyasivaeikhgkiqrlpdrYSCELDGFIARCLQVDPMYRpsilelllepqindvmrSVCEGSVPSMRYLLGLSEESESQ[Deamidation on Q]PPSMQPEEPAAPAAPIQEQPEEQPQRdpmqverIST[Phosphorylation on T]PMSGS[Phosph…	[Acetylation on X]-mAAVQLPAPYVWTADICRttlgcicqamdtsnntevtvkVVNYSQLSQEEANALAHEARALLYLNHDHVVKtyntiiapetytiyiimepclgtlgtaiqvmsaygqqipeehiwyiaaevgsalkylhephekmmidwysaeipigpvvhgyltpsdifisrdgkckVGGISPTQSAWEIRsgnadlgrLFLQAPE[Sodium on E]ILDMQPNITEKvdiwslgttlffiaafqsvwissdyasivaeikhgkiqrlpdrYSCELDGFIARclqvdpmyrpsilelllepqindvmrSVCEGSVPSMRYLLGLSEESESQPPSMQPEEPAAPAAPIQEQPEEQPQRDPMQVERIST[Phosphorylation on …	[Acetylation on X]-mAAVQLPAPYVWTADICRTTLGCICQAMD[Sodium on D]TSNNTEVTVKVVNYSQLSQEEANALAHEARALLYLNHDHVVKtyntiiapetytiyiimepclgtlgtaiqvmsaygqqipeehiwyiaaevgsalkylhephekmmidwysaeipigpvvhgyltpsdifisrdgkckVGGISPTQSAWEIRsgnadlgrLFLQAPEILD[Calcium on D][Sodium on D]MQPNITEKvdiwslgttlffiaafqsvwissdyasivaeikhgkiqrLPDRYSCELDGFIARCLQVDPMYRPSILELLLEPQINDVMRSVCEGSVPSMRYLLGLSEES[Phosphorylation on S]ESQPPSMQ[D…	[Acetylation on X]-mAAVQLPAPYVWTADICRttlgcicqamdtsnntevtvkVVNYSQLSQEEANALAHEARALLYLNHDHVVKtyntiiapetytiyiimepclgtlgtaiqvmsaygqqipeehiwyiaaevgsalkylhephekmmidwysaeipigpvvhgyltpsdifisrdgkckVGGISPTQSAWEIRsgnadlgrLFLQAPEILD[Sodium on D]MQPNITEKvdiwslgttlffiaafqsvwissdyasivaeikhgkiqrLPDRYSCELDGFIARclqvdpmyrpsilelllepqindvmrSVCEGSVPSMRYLLGLSEES[Phosphorylation on S]ESQPPSMQ[Deamidation on Q]PEE[Sodium …	maavqlpapyvwtadicrttlgcicqamdtsnntevtvkVVNYSQLSQEEANALAHEARallylnhdhvvktyntiiapetytiyiimepclgtlgtaiqvmsaygqqipeehiwyiaaevgsalkylhephekmmidwysaeipigpvvhgyltpsdifisrdgkckVGGISPTQSAWEIRsgnadlgrLFLQAPEILDMQPNITEKvdiwslgttlffiaafqsvwissdyasivaeikhgkiqrLPDRYSCELDGFIARclqvdpmyrpsilelllepqindvmrSVCEGSVPSMRYLLGLSEESESQPPSMQ[Deamidation on Q]PEEPAAPAAPIQEQPEEQPQRdpmqverIST[Phosphorylation on T]PMSGS[Phosph…
[truncated: 3,719 more rows]
[truncated: 31 more columns]

## Sheet: Information DEqMS
On the following four sheets LFQ values and statistics for the comparison on proteomics level for one of the lines and WB are presented.
Following headers are used (compare even documentation for DEqMS R package) :
LFQ 1-4	LFQ values for the four replicates of the line and WB for this specific gene.
	Only genes which are present in atleast three out of the four replicates for both WB and the line in question are included.
logFC	log2 fold change of the LFQ values between this line and WB
AveExpr	Mean of log2 ratios/intensities across all samples. (Average expression)
t	Limma output t-statistics
P.Value	Limma p-values
adj.P.Val	Benjamini - Hochberg method adjusted Limma p-values
B	Limma B values
count	PSM/peptide counts
sca.t	DEqMS t-statistics
sca.P.Value	DEqMS p-values - Genes are filtered based on this value, all below 0.05 are deemed significant
sca.adj.pval	Benjamini - Hochberg method adjusted DEqMS p-values
pValue	pValues as calculated by the base R Welch's t-test

## Sheet: DEqMS M1
Geneid	LFQ M1_1	LFQ M1_2	LFQ M1_3	LFQ M1_4	LFQ WB_1	LFQ WB_2	LFQ WB_3	LFQ WB_4	logFC	AveExpr	t	P.Value	adj.P.Val	B	count	sca.t	sca.P.Value	sca.adj.pval	pValue
GL50803_6430	11926.6	10653.5	9280.61	12644.9	11214.6	12242.7	11483.4	11840.9	-0.081067	13.4723	-0.602603	0.562234	0.872912	-6.97234	7	-0.684098	0.511331	0.839574	0.507542
GL50803_17337	2701.88	2797.11	3127.85	2914.26	4394.69	3006.13	2894.29	3058.24	-0.190844	11.5878	-1.18417	0.26786	0.699458	-6.44923	2	-1.13088	0.287657	0.709843	0.293755
GL50803_17432	2037.43	1817.15	347.02	389.045	1469.84	1547.36	376.145	312.743	0.225411	9.60296	0.289021	0.779371	0.945827	-7.12349	11	0.294012	0.77549	0.945104	0.709604
GL50803_17060	1403.15	1398.7	1770.79	1411.25	1766.15	1544.68	1765.65	1499.97	-0.139733	10.6092	-1.02944	0.331194	0.74282	-6.61539	7	-1.16605	0.273889	0.698447	0.251115
GL50803_17249	1561.55	1517.22	2220.02	1793.12	1780.16	1258.66	2048.87	1771.99	0.053343	10.7485	0.276358	0.788762	0.947348	-7.12742	61	0.253532	0.805617	0.95085	0.809537
GL50803_15411	3540.06	3081.18	4094.28	3744.71	3806.35	3163.49	4344.13	3844.22	-0.066492	11.8455	-0.446636	0.666109	0.918109	-7.06022	11	-0.494195	0.633136	0.905071	0.607133
[truncated: 2,284 more rows]

## Sheet: DEqMS M1_tr
Geneid	LFQ M1_tr_1	LFQ M1_tr_2	LFQ M1_tr_3	LFQ M1_tr_4	LFQ WB_1	LFQ WB_2	LFQ WB_3	LFQ WB_4	logFC	AveExpr	t	P.Value	adj.P.Val	B	count	sca.t	sca.P.Value	sca.adj.pval	pValue
[truncated: 2,140 more rows]

[truncated: 6 more sheets: DEqMS M1NR, DEqMS M2, M1 DE proteins, M1_tr DE proteins, M1NR DE proteins, M2 DE proteins]
