# Supplementary material for: Characterization of Metronidazole-Resistant Giardia intestinalis Lines by Comparative Transcriptomics and Proteomics
Source: Front Microbiol. 2022 Feb 10;13:834008. doi: 10.3389/fmicb.2022.834008 (PMC8866875; doi:10.3389/fmicb.2022.834008)
Supplement: Supplementary file 4 [file Table_4.XLSX]

## Sheet: Common genes RNA all lines
Geneid	M1NRr	M1r	M2r	Length	Description
GL50803_60026	0.91	0.81	1.06	716	Ankyrin repeat protein 1
GL50803_50015	0.9	1.08	0.65	578	pVSP
GL50803_50035	3.35	1.74	3.28	623	pVSP
GL50803_39904	-0.29	-0.3	-0.27	842	High cysteine membrane protein Group 2
GL50803_137721	-1.64	-1.96	-1.47	584	VSP
GL50803_32607	-1.43	-0.74	-0.56	861	High cysteine membrane protein Group 1
GL50803_8725	-0.53	-0.84	-0.48	470	Hypothetical protein
GL50803_11209	-0.34	-0.33	-0.22	538	Cathepsin L
GL50803_50130	1.32	1.37	1.69	709	pVSP
GL50803_13200	-0.58	-0.19	-0.26	637	RNA helicase, putative
GL50803_13194	-2.11	-1.46	-0.33	616	VSP AS8
GL50803_40591	-5.44	-5.22	-3.86	618	VSP AS8
GL50803_14763	0.66	0.62	0.42	579	Exonuclease
GL50803_113987	1.77	1.1	1.98	834	High cysteine membrane protein Group 3
GL50803_101330	0.39	0.57	0.49	411	Hypothetical protein
GL50803_5812	-1.59	-1.47	-1.07	410	VSP
GL50803_90767	0.4	0.51	0.54	1618	Separase
GL50803_97820	-1.09	-1.18	-5.02	704	pVSP
GL50803_50229	-3.27	-1.97	-1.47	741	VSP
GL50803_111936	0.86	1.74	3.8	742	VSP
GL50803_7799	-0.45	-0.35	-0.28	297	Alpha-4 giardin
GL50803_95639	-0.3	-0.3	-0.34	793	Hypothetical protein
GL50803_115830	-5.66	-2.07	-1.22	634	VSP with INR
GL50803_115831	-5.63	-2.14	-1.25	634	VSP with INR
GL50803_113797	-6.87	-6.61	-4.36	714	VSP with INR
GL50803_14521	0.51	0.94	1.38	202	Peroxiredoxin 1aii
GL50803_16596	0.29	0.21	0.71	600	PX domain-containing protein
GL50803_9327	0.23	1.05	0.52	734	Kinase, NEK
GL50803_114674	0.76	2.03	4.48	721	VSP
GL50803_4188	0.35	0.56	0.57	297	Hypothetical protein
GL50803_50359	-2.29	-0.84	-0.74	637	VSP
GL50803_134710	-2.26	-0.84	-0.83	637	VSP
GL50803_113130	1.08	0.88	0.47	503	Hypothetical protein
GL50803_87628	-2.76	-2.79	-2.08	617	VSP
GL50803_113094	0.38	0.5	1.39	1115	Kinase, NEK

## Sheet: Common genes M1 M2 RNA
Geneid	M1NRr	M1r	M2r	Length	Description
GL50803_60027	0	0.88	1.49	392	Kinase, NEK
GL50803_60028	0	0.71	0.67	1907	Hypothetical protein
GL50803_8038	0	0.75	0.32	422	Nucleoporin
GL50803_8035	0	0.7	0.26	756	Ribosome biogenesis protein ERB1
GL50803_14614	0	1.01	0.43	150	Eukaryotic translation initiation factor 5A
GL50803_16310	0	0.95	0.4	150	Ribosomal protein L27a
GL50803_10609	0	0.34	0.2	424	Kinase, STE STE20
GL50803_10605	0	0.47	0.41	459	Ankyrin repeat protein 2
GL50803_10587	0	0.25	0.38	732	Kinase, NEK
GL50803_113304	0	0.67	1.11	637	VSP
GL50803_3755	0	0.34	0.33	194	Hypothetical protein
GL50803_3756	0	0.39	0.39	144	Hypothetical protein
GL50803_26894	0	0.42	0.84	143	VSP
GL50803_60090	0	0.87	0.97	813	Reverse transcriptase/endonuclease, putative
GL50803_17054	0	0.63	0.64	327	Acidic ribosomal protein P0
GL50803_34357	0	0.75	0.33	1018	pVSP
GL50803_116477	0	0.81	4.84	749	VSP
GL50803_96616	0	-0.66	-0.54	543	Kinase, CMGC CDKL
GL50803_27836	0	-0.38	-0.77	537	Ankyrin repeat protein 1
GL50803_17157	0	-0.78	-0.93	454	Protein phosphatase 2A regulary subunit B
GL50803_96605	0	-0.54	-0.74	3209	Hypothetical protein
GL50803_15101	0	-0.56	-0.72	311	Alpha-17 giardin
GL50803_10036	0	-0.45	-0.59	366	Alpha-16 giardin
GL50803_10034	0	-0.85	-0.75	2067	Hypothetical protein
GL50803_10033	0	-0.57	-0.58	308	Hypothetical protein
GL50803_17155	0	-0.46	-0.74	613	Hypothetical protein
GL50803_10027	0	-0.45	-0.67	252	Hypothetical protein
GL50803_13999	0	-0.46	-0.48	648	Hypothetical protein
GL50803_13998	0	-0.59	-0.41	696	Threonyl-tRNA synthetase
GL50803_17153	0	-0.4	-0.71	308	Alpha-11 giardin
GL50803_5649	0	-0.57	-0.81	297	Alpha-10 giardin
GL50803_5648	0	-0.76	-0.74	889	Hypothetical protein
GL50803_17152	0	-0.3	-0.65	670	Ankyrin repeat protein 1
GL50803_17151	0	-0.38	-0.58	169	NAD(P)H:quinone oxidoreductase
GL50803_7590	0	-0.59	-0.63	258	Qc-SNARE 2
GL50803_14490	0	-0.65	-0.72	789	Ankyrin repeat protein 1
GL50803_7588	0	-0.54	-0.35	419	Serine/threonine protein phosphatase 7
GL50803_24555	0	-1.08	-0.57	1103	Hypothetical protein
GL50803_14487	0	-0.62	-0.67	934	Hypothetical protein
GL50803_7579	0	-0.38	-0.47	301	Kinase, NEK
GL50803_7577	0	-0.38	-0.79	475	Hypothetical protein
GL50803_17149	0	-0.32	-0.65	494	GTP-binding protein
GL50803_88245	0	-0.81	-0.8	1227	Ankyrin repeat protein 1
GL50803_116713	0	-0.56	-0.9	147	Hypothetical protein
GL50803_134442	0	-0.34	-0.7	132	Hypothetical protein
GL50803_60130	0	-0.47	-1.05	171	Hypothetical protein
GL50803_50033	0	0.62	6.78	578	pVSP
GL50803_88735	0	-0.37	-0.32	655	Ankyrin repeat protein 1
GL50803_50045	0	1.39	1.3	576	pVSP
GL50803_50046	0	1.53	1.96	582	pVSP
GL50803_137605	-0.58	1.09	1.65	446	VSP with INR
GL50803_114120	0	0.59	0.82	587	Kinase, NEK
GL50803_16076	0	1.05	1.54	202	Peroxiredoxin 1ai
GL50803_14456	0	0.58	0.85	155	Low molecular weight protein-tyrosine-phosphatase
GL50803_14457	0	0.81	0.61	63	Ribosomal protein L29e
GL50803_13239	0	0.67	1.26	165	Dynein heavy chain and region D6 of dynein motor containing protein
GL50803_50064	0	0.97	2.15	486	VSP
GL50803_24194	0	-0.3	-0.34	787	Ankyrin repeat protein 1
GL50803_6377	0	-0.42	-0.44	823	Hypothetical protein
GL50803_113876	0	-0.41	-0.46	2072	ABC transporter, ATP-binding protein, putative
GL50803_36943	0	-0.3	-0.36	2129	Hypothetical protein
GL50803_3141	0	-0.27	-0.37	256	Hypothetical protein
GL50803_28477	0	1.35	0.63	63	Hypothetical protein
GL50803_16355	0	0.26	0.46	1007	Ankyrin repeat protein 1
GL50803_16953	0	-0.19	-0.39	362	Flap structure-specific endonuclease
GL50803_137720	0	-0.21	-0.4	767	Hypothetical protein
GL50803_11099	0	-0.2	-0.29	887	Ankyrin repeat protein 1
GL50803_15338	0	-0.23	-0.29	314	Kinase, NEK
GL50803_11107	0	-0.21	-0.2	820	Ankyrin repeat protein 1
GL50803_33672	0	-0.37	-0.42	703	Hypothetical protein
GL50803_16533	0	-0.29	-0.51	934	Ankyrin repeat protein 1
GL50803_27880	0	-0.35	-0.43	208	Torus domain-containing protein
GL50803_137714	0	1.83	3.15	628	VSP with INR
GL50803_11470	0	2.16	3.27	628	VSP with INR
GL50803_33660	0	-0.3	-0.55	935	Ankyrin repeat protein 1
GL50803_16468	0	-0.41	-0.47	306	Cathepsin B
GL50803_8917	0	-0.31	-0.36	435	Mu adaptin isoform b
GL50803_112693	0	0.52	0.53	1432	VSP
GL50803_17229	0	-0.36	-0.3	1242	Hypothetical protein
GL50803_137710	-0.79	0.32	1.56	573	pVSP
GL50803_6242	0	0.71	0.5	152	Translationally controlled tumor protein-like protein
GL50803_7474	0	0.29	1	327	DNA-directed RNA polymerase RPB3
GL50803_137708	-1.05	0.63	2.18	594	VSP
GL50803_10410	0	0.28	0.23	222	Ankyrin repeat protein 1
GL50803_92134	0	-0.39	-0.64	1172	Ankyrin repeat protein 1
GL50803_40376	0	-0.36	-0.37	1610	High cysteine non-variant cyst protein
GL50803_16973	0	-0.21	-0.24	521	Hypothetical protein
GL50803_50100	0	0.45	1.23	776	VSP
GL50803_137706	0	-0.22	-0.19	596	Kinase, NEK
GL50803_101994	0	-0.29	-0.24	817	Hypothetical protein
GL50803_4554	0	-0.32	-0.43	599	Hypothetical protein
GL50803_4264	0	0.41	0.62	674	Ankyrin repeat protein 1
GL50803_15918	0	-0.61	-0.68	229	Hypothetical protein
GL50803_94003	0	-0.8	-0.27	678	High cysteine membrane protein
GL50803_4414	0	-0.79	-0.39	304	Hypothetical protein
GL50803_4415	0	-0.52	-0.18	522	Hypothetical protein
GL50803_101904	0	-0.46	-0.36	616	Serine/Threonine protein phosphatase, putative
GL50803_101906	0	-0.54	-0.26	455	Vacuolar protein sorting 4a
GL50803_42657	0	0.42	0.73	639	Kinase, NEK
GL50803_4789	0	-0.21	-0.23	553	Tubulin binding cofactor C family protein
GL50803_8123	0	-0.28	-0.27	313	Hypothetical protein
GL50803_137690	0	0.35	0.7	264	Helicase conserved C-terminal domain-containing protein
GL50803_16323	0	0.38	0.71	84	Hypothetical protein
GL50803_7230	0	-0.24	-0.2	554	Hypothetical protein
GL50803_17192	0	-0.33	-0.3	2368	Sec7 family protein
GL50803_11207	0	-0.2	-0.32	526	Hypothetical protein
GL50803_60401	0	-0.18	-0.22	362	Hypothetical protein
GL50803_23694	0	-0.48	-0.37	429	Hypothetical protein
GL50803_86680	0	-0.38	-0.36	989	Hypothetical protein
GL50803_7559	0	-0.5	-0.17	580	Hypothetical protein
GL50803_4017	0	-0.42	-0.49	560	Hypothetical protein
GL50803_95003	0	-0.28	-0.24	919	Kinase, NEK
GL50803_95001	0	-0.31	-0.25	698	Hypothetical protein
GL50803_14100	0	-0.14	-0.22	404	Ankyrin repeat protein 1
GL50803_14098	0	-0.22	-0.51	758	ATP-dependent RNA helicase
GL50803_16484	0	-0.47	-0.55	1604	Hypothetical protein
GL50803_39117	0	-0.34	-0.25	387	Hypothetical protein
GL50803_111732	0	0.38	0.46	709	VSP
GL50803_16715	0	-0.24	-0.27	1091	Hypothetical protein
GL50803_9752	0	-0.45	-0.42	1509	Hypothetical protein
GL50803_16721	0	-0.46	-0.77	598	High cysteine membrane protein Group 2
GL50803_42000	0	-0.39	-0.4	2667	Coiled-coil protein
GL50803_42008	0	0.18	0.19	751	Hypothetical protein
GL50803_14235	0	-0.25	-0.54	337	Hypothetical protein
GL50803_6289	0	0.99	1	134	FixW protein, putative
GL50803_88945	0	0.53	0.62	333	GARP-like protein 2
GL50803_21110	0	-0.41	-0.24	234	Hypothetical protein
GL50803_9352	0	-1.48	-0.53	1569	U5 small nuclear ribonucleoprotein 200 kDa helicase, putative
GL50803_137680	0	0.37	0.31	518	Cathepsin L-like protease
GL50803_16384	0	0.59	0.42	246	Hypothetical protein
GL50803_14546	0	-0.31	-0.25	229	Phosphoglycolate phosphatase
GL50803_7791	0	-0.17	-0.2	1347	Hypothetical protein
GL50803_113268	0	0.73	0.72	421	Hypothetical protein
GL50803_113252	0	-0.18	-0.16	964	Msh2-like protein
GL50803_15008	0	0.39	0.38	610	High cysteine membrane protein Group 1
GL50803_15009	0	0.5	0.51	459	Flavohemoprotein
GL50803_137604	-0.61	0.74	1.24	634	VSP S8
GL50803_137603	0	-0.27	-0.23	464	TMP52
GL50803_91334	0	-0.29	-0.34	1004	Kinase, NEK
GL50803_9162	0	-0.33	-0.47	303	Nuclear LIM interactor-interacting factor 1
GL50803_10524	0	-0.49	-0.74	251	Hypothetical protein
GL50803_10522	0	-0.21	-0.32	285	SHIPPO repeat domain-containing protein
GL50803_8556	0	-0.3	-0.28	1480	Kinase, NEK
GL50803_15585	0	-0.51	-0.61	1337	Hypothetical protein
GL50803_137676	0	-0.78	-0.58	341	Kinase, NEK
GL50803_4959	0	-0.66	-0.28	1045	Kinase, NEK
GL50803_4964	0	-0.6	-0.52	342	Mevalonate kinase
GL50803_32815	0	-0.37	-0.19	447	Hypothetical protein
GL50803_17224	0	-0.37	-0.24	299	Alpha-SNAP, putative
GL50803_112692	0	-0.54	-0.57	1824	ABC transporter
GL50803_50143	-0.91	0.78	3.98	617	VSP AS8
GL50803_17495	0	-0.34	-0.34	1388	RAD50 DNA repair protein, putative
GL50803_12058	0	-0.2	-0.19	639	Hypothetical protein
GL50803_32879	0	-0.4	-0.26	1388	RecF/RecN/SMC N terminal domain-containing protein(Smc5)
GL50803_17484	0	-0.36	-0.24	721	Hypothetical protein
GL50803_3549	0	-0.48	-0.51	321	Hypothetical protein
GL50803_13539	0	0.44	0.47	173	Hypothetical protein
GL50803_31576	0	-0.96	-0.51	171	Ubiquitin-conjugating enzyme E2
GL50803_115202	0	-0.3	-0.33	793	High cysteine protein
GL50803_40067	0	-0.21	-0.17	488	Hypothetical protein
GL50803_7680	0	-0.25	-0.27	667	Ankyrin repeat protein 1
GL50803_4410	0	-0.29	-0.61	256	SALP-1
GL50803_4540	0	-0.46	-0.62	296	Hypothetical protein
GL50803_17123	0	-0.34	-0.27	1687	Hypothetical protein
GL50803_5857	0	-0.29	-0.29	360	Pantothenate kinase 4
GL50803_16671	0	-0.57	-0.48	613	DinF protein
GL50803_32933	-0.57	0.29	2.06	659	VSP
GL50803_9528	0	0.42	0.46	341	Methyltransferase like 2
GL50803_60621	0	2.81	0.7	224	Ankyrin repeat protein 1
GL50803_112875	0	-0.33	-0.35	3878	Hypothetical protein
GL50803_3746	0	-0.27	-0.25	1102	Ankyrin repeat protein 1
GL50803_112867	-1.13	0.76	1.73	843	VSP
GL50803_90131	0	0.67	0.57	1783	Leucine-rich repeat protein
GL50803_23597	0	-0.23	-0.25	704	Hypothetical protein
GL50803_3465	0	-0.17	-0.26	359	Hypothetical protein
GL50803_50169	0	0.73	1.18	1603	VSP
GL50803_10374	0	-0.74	-0.43	701	Ankyrin repeat protein 1
GL50803_15187	0	-0.78	-0.3	575	Zinc finger domain-containing protein
GL50803_10370	0	-0.51	-0.5	454	ATP/GTP binding protein, putative
GL50803_7610	0	0.43	0.39	419	Hypothetical protein
GL50803_103992	-2.92	1.03	1.39	628	VSP
GL50803_114044	0	0.54	0.96	525	Hypothetical protein
GL50803_50179	0	0.87	1.32	599	pVSP
GL50803_8880	0	0.18	0.14	594	Hypothetical protein
GL50803_86933	0	0.52	0.47	363	Hypothetical protein
GL50803_102575	0	0.63	0.68	504	Hypothetical protein
GL50803_50181	-2.14	0.54	1.05	794	VSP
GL50803_17008	0	-0.21	-0.19	1929	Hypothetical protein
GL50803_112017	0	0.53	1.18	525	Hypothetical protein
GL50803_101326	0	-0.2	-0.29	321	Hypothetical protein
GL50803_14759	0	0.21	0.56	472	6-phosphogluconate dehydrogenase, decarboxylating
GL50803_137608	-0.4	0.23	0.72	545	VSP with INR
GL50803_50192	0	1.96	4.16	588	pVSP
GL50803_5273	0	-0.39	-0.36	361	Hypothetical protein
GL50803_137620	0	4.2	7.34	681	VSP
GL50803_113093	0	0.7	3.2	652	pVSP
GL50803_137611	0	4.65	1.01	624	pVSP
GL50803_50208	0	2.24	0.92	584	pVSP
GL50803_50211	0	2.42	3.06	583	pVSP
GL50803_10358	0	0.43	1.04	415	Flavodiironprotein
GL50803_10361	0	0.28	0.27	649	P60 katanin
GL50803_17434	0	0.24	0.24	343	Hypothetical protein
GL50803_60750	0	0.68	0.34	219	Hypothetical protein
GL50803_41927	0	0.55	0.44	179	Rab GTPase-like family protein
GL50803_2972	0	0.42	0.27	259	Cytochrome b5-like Heme/Steroid binding domain-containing protein
GL50803_13204	0	0.6	0.27	419	Zinc transporter protein
GL50803_10697	0	0.46	0.44	348	Hypothetical protein
GL50803_10712	0	0.81	1.27	433	Hypothetical protein
GL50803_14299	0	0.57	0.76	131	Endoribonuclease L-PSP
GL50803_221693	0	0.68	0.42	1182	VSP
GL50803_15125	0	0.8	0.41	253	Hypothetical protein
GL50803_17420	0	0.43	0.39	397	tRNA N6-adenosine threonylcarbamoyladenine synthase, putative
GL50803_13555	0	0.24	0.35	992	Hypothetical protein
GL50803_32332	0	0.4	0.35	185	Hypothetical protein
GL50803_24126	0	0.26	0.22	795	VID27 cytoplasmic protein
GL50803_115138	0	0.29	0.22	2371	Hypothetical protein
GL50803_9422	0	0.25	0.61	352	Kinase, CMGC CDK
GL50803_15454	0	0.52	0.39	481	Hypothetical protein
GL50803_15442	0	0.45	0.32	924	KIF-1 binding protein C terminal-containing protein
GL50803_17351	0	0.84	1.13	431	Hypothetical protein
GL50803_17350	0	0.69	1.04	267	Hypothetical protein
GL50803_4812	0	-0.36	-0.49	273	Beta-giardin
GL50803_4820	0	0.36	0.5	162	Hypothetical protein
GL50803_33787	0	0.18	0.7	547	Na+ driven multidrug efflux pump
GL50803_14493	0	0.48	0.34	275	Mre11
GL50803_5248	0	0.4	0.37	230	Myb-like DNA-binding domain-containing protein
GL50803_13876	0	0.45	0.34	327	WD-repeat protein 5
GL50803_5258	0	0.65	0.53	107	Hypothetical protein
GL50803_17364	0	0.7	0.35	110	Ribosomal protein S26
GL50803_17366	0	0.37	0.26	274	NAD(P)H-hydrate epimerase, putative
GL50803_17365	0	0.4	0.46	313	PAP2 superfamily protein
GL50803_114162	-0.43	0.27	0.34	865	VSP
GL50803_15226	0	-0.29	-0.71	291	Hypothetical protein
GL50803_60806	0	-0.39	-5.38	403	Reverse transcriptase/endonuclease, putative
GL50803_60815	0	1.6	0.58	382	Hypothetical protein
GL50803_17375	0	-0.31	-0.9	363	Hypothetical protein
GL50803_15985	0	-0.22	-0.68	264	Hypothetical protein
GL50803_93550	0	-0.39	-0.42	2498	Hypothetical protein
GL50803_5638	0.92	-0.91	-0.65	242	Cyst wall protein 1
GL50803_16841	0	0.74	0.29	572	DinF protein
GL50803_16843	0	-0.53	-0.79	1211	Ankyrin repeat protein 1
GL50803_16844	0	-0.61	-0.89	325	Hypothetical protein
GL50803_4852	0	-0.43	-1.07	452	Hypothetical protein
GL50803_50247	0	6.3	4.15	654	pVSP
GL50803_50259	-2.15	0.64	1.07	690	VSP
GL50803_104186	0	-0.29	-0.79	1348	Hypothetical protein
GL50803_14690	0	-1.08	-1.56	287	Hypothetical protein
GL50803_8364	0	-0.5	-0.93	393	Thymidine kinase
GL50803_8360	0	-0.45	-0.55	440	Acid sphingomyelinase
GL50803_16520	0	-0.35	-0.44	1178	Sec24-like protein
GL50803_10924	0	-0.52	-0.87	332	Hypothetical protein
GL50803_16526	0	-0.19	-0.17	398	WD-repeat protein
GL50803_112801	0	0.81	2.01	748	VSP
GL50803_24043	0	-0.37	-0.77	1097	CH-like domain-containing protein
GL50803_11152	0	0.48	0.3	573	Hypothetical protein
GL50803_15353	0	0.68	0.49	521	Hypothetical protein
GL50803_24603	0	0.35	0.22	2126	Lecithin-cholesterol acyl transferase, putative
GL50803_27056	0	0.87	1.15	161	Hypothetical protein
GL50803_111933	0	1.28	3.26	742	VSP
GL50803_11247	0	0.61	0.36	198	Ribosomal protein L13a
GL50803_4595	0	0.19	0.19	1553	Hypothetical protein
GL50803_17563	-0.32	0.76	0.24	386	Kinase, CMGC MAPK
GL50803_12853	0	0.68	0.45	270	Molybdopterin biosynthesis MoeB protein
GL50803_17561	0	0.7	0.28	315	Putative GTPase activating protein for Arf
GL50803_10744	0	0.3	0.39	1121	Kinase, NEK
GL50803_103142	0	3.94	4.31	1475	VSP with INR
GL50803_60960	0	1.2	1.55	771	High cysteine membrane protein
GL50803_11654	0	-0.33	-0.5	296	Alpha-1 giardin
GL50803_15464	0	-0.34	-0.59	542	Ankyrin repeat protein 1
GL50803_16541	0	-0.42	-0.61	766	Ankyrin repeat protein 2
GL50803_11649	0	-0.38	-0.8	312	Alpha-8 giardin
GL50803_16540	0	-0.23	-0.6	469	Dynein regulatory complex
GL50803_15461	0	-0.35	-0.44	224	Hypothetical protein
GL50803_13852	0	-0.43	-0.6	622	Kinase, CAMK CAMK-Unique
GL50803_93011	0	-0.5	-0.63	1043	Ankyrin repeat protein 1
GL50803_21662	0	-0.38	-0.45	1921	Coiled-coil protein
GL50803_16905	0	-0.43	-0.37	586	DinF protein
GL50803_3449	0	-0.37	-0.29	861	Kinase, NEK
GL50803_95895	0	-0.31	-0.45	621	ZipA
GL50803_16906	0	-0.45	-0.45	377	Phosphatidate cytidylyltransferase
GL50803_95904	0	-0.55	-0.34	560	Amino acid transporter system N2, putative
GL50803_95908	0	-0.6	-0.67	3837	Hypothetical protein
GL50803_38578	0	0.58	1.49	439	Kinase, NEK
GL50803_14475	0	-0.38	-0.35	1144	Hypothetical protein
GL50803_4329	0	-0.4	-0.39	430	Ankyrin repeat protein 2
GL50803_4328	0	-0.42	-0.38	841	TFIIH basal transcription factor complex helicase subunit
GL50803_16392	0	-0.29	-0.35	731	Kinase
GL50803_119706	0	1.22	5.36	674	VSP
GL50803_119707	0	1.47	5.52	674	VSP
GL50803_13590	0	-0.18	-0.23	656	Ankyrin repeat protein 1
GL50803_137641	0	-0.35	-0.71	494	TMP55
GL50803_31144	0	-0.69	-1.02	188	Hypothetical protein
GL50803_3367	0	0.69	0.38	160	Histone H3
GL50803_3372	0	0.34	0.6	439	Asparagine synthase, putative
GL50803_34160	0	0.46	0.57	293	RING-type zinc-finger domain-containing protein
GL50803_101380	0	0.19	0.67	636	VSP
GL50803_8218	0	0.17	0.28	973	Kinase, NEK
GL50803_16285	0	0.47	0.67	521	Topoisomerase I-related protein
GL50803_8200	0	0.53	0.38	101	Hypothetical protein
GL50803_113565	0	0.5	0.56	1071	Hypothetical protein
GL50803_8195	0	0.37	0.53	836	Hypothetical protein
GL50803_14661	0	0.34	0.29	470	Kinase, CAMK CAMKL
GL50803_14660	0	0.65	0.37	107	Vacuolar ATP synthase subunit G
GL50803_2198	0	0.35	0.26	514	Serine/threonine protein phosphatase 5
GL50803_4455	0	0.33	0.31	172	Hypothetical protein
GL50803_9004	0	0.56	0.37	115	Hypothetical protein
GL50803_17241	0	0.77	0.6	152	Hypothetical protein
GL50803_17246	0	0.23	0.18	212	ELMO/CED-12 family protein
GL50803_4911	0	0.91	0.5	497	Major facilitator family protein
GL50803_90575	0	0.61	0.5	848	Kinase
GL50803_95064	0	0.2	0.34	403	Queuine tRNA-ribosyltransferase, putative
GL50803_17626	0	0.59	0.58	205	HMG (high mobility group) box-containing protein
GL50803_17625	0	0.33	0.21	351	Kinase, CMGC GSK
GL50803_12148	0	0.31	0.21	786	Kinase, NEK
GL50803_29772	0	0.33	0.46	787	Hypothetical protein
GL50803_102178	0	0.98	1.26	129	VSP
GL50803_15887	0	0.45	0.4	703	Hypothetical protein
GL50803_14181	0	0.26	0.24	694	Spindle pole protein, putative
GL50803_6365	0	0.52	0.51	136	Hypothetical protein
GL50803_14374	0	0.36	0.71	547	Serine palmitoyltransferase 2
GL50803_7139	0	0.49	0.42	263	Phosphopantetheine adenylyltransferase
GL50803_16958	0	0.3	0.31	1285	Phospholipid-transporting ATPase IA, putative
GL50803_16957	0	0.35	0.31	363	WD40 repeat protein
GL50803_16956	0	1.13	0.78	756	Hypothetical protein
GL50803_11055	0	0.32	0.34	209	NOT2 / NOT3 / NOT5 family protein
GL50803_11054	0	0.31	0.37	450	Hypothetical protein
GL50803_8465	0	0.21	0.44	826	Ankyrin repeat protein 1
GL50803_8456	0	0.23	0.3	662	Tubulin tyrosine ligase-like 3
GL50803_17617	0	0.18	0.19	257	Hypothetical protein
GL50803_113512	0	1.14	1.23	594	High cysteine membrane protein Group 6
GL50803_93221	0	2.65	3.5	438	Kinase, NEK
GL50803_6341	0	0.39	0.41	140	Hypothetical protein
GL50803_6346	0	0.34	0.36	445	Kinase, NEK
GL50803_88059	0	0.46	0.38	309	Myb-like DNA-binding domain-containing protein
GL50803_34906	0	0.36	0.21	937	Hypothetical protein
GL50803_114698	0	0.42	0.28	1482	Hypothetical protein
GL50803_17604	-0.28	1.29	1.42	225	Ankyrin repeat protein 1
GL50803_114470	0	0.45	0.54	585	High cysteine membrane protein Group 6
GL50803_137744	0	1.31	1.73	1488	VSP
GL50803_16943	0	0.38	0.29	947	Kinase, NEK
GL50803_96994	0	0.58	0.38	308	Qa-SNARE 3
GL50803_103785	0	0.38	0.44	249	Transmembrane domain-containing protein
GL50803_20020	0	0.4	0.42	265	Transmembrane domain-containing protein
GL50803_10315	0	0.42	0.41	223	Qb-SNARE 5
GL50803_16940	0	0.54	0.39	312	Hypothetical protein
GL50803_10313	0	0.5	0.51	305	Kinase
GL50803_27614	0	0.52	0.41	146	Ribose 5-phosphate isomerase
GL50803_95693	0	0.26	0.29	220	Hypothetical protein
GL50803_17190	0	0.41	0.24	458	Eukaryotic peptide chain release factor subunit 1
GL50803_17188	0	0.25	0.53	707	Kinase, NEK
GL50803_15522	0	0.27	0.25	735	Hypothetical protein
GL50803_101451	0	0.34	0.53	254	Transmembrane domain-containing protein
GL50803_112341	0	0.5	0.43	250	Transmembrane domain-containing protein
GL50803_15520	0	0.5	0.36	160	Ribosomal protein L21
GL50803_11885	0	0.26	0.31	478	Phosphatase 1 regulatory subunit, putative
GL50803_11884	0	0.99	0.75	96	Ubiquitin related modifier protein
GL50803_29682	0	0.45	0.43	136	Hypothetical protein
GL50803_87926	0	0.32	0.53	430	Hypothetical protein
GL50803_11044	0	0.58	0.48	212	Mob1-like protein
GL50803_11039	0	0.25	0.25	871	Actin related protein
GL50803_29387	0	0.42	0.43	155	Hypothetical protein
GL50803_15093	0	0.39	0.63	224	Hypothetical protein
GL50803_10013	0	0.61	0.28	221	Qc-SNARE 3
GL50803_102688	0	0.31	0.32	340	Hypothetical protein
GL50803_113788	0	0.79	0.77	57	Regulatory subunit of type II PKA R-subunit
GL50803_14581	0	0.16	0.27	641	Chaperone protein DnaK HSP70
GL50803_7906	0	0.26	0.35	994	Hypothetical protein
GL50803_19381	0	0.23	0.33	141	Hypothetical protein
GL50803_7913	0	0.22	0.23	719	Hypothetical protein
GL50803_7710	0	0.62	0.68	728	Ankyrin repeat protein 1
GL50803_14519	0	0.68	0.84	434	Iron-sulfur cluster biosynthesis protein IscS
GL50803_7715	0	0.28	0.62	683	High cysteine membrane protein Group 1
GL50803_102710	0	0.18	0.17	814	Ubiquitin carboxyl-terminal hydrolase 14
GL50803_14290	0	0.18	0.23	794	Hypothetical protein
GL50803_19259	0	0.52	0.41	145	Hypothetical protein
GL50803_6929	0	0.39	0.42	137	Hypothetical protein
GL50803_6927	0	0.2	0.18	1295	Hypothetical protein
GL50803_7394	0	0.27	0.3	465	Hypothetical protein
GL50803_6056	0	0.44	0.38	342	Hypothetical protein
GL50803_6055	0	0.39	0.21	269	FtsJ-like protein
GL50803_4368	0	0.39	0.3	178	Ankyrin repeat protein 1
GL50803_4369	0	0.84	0.32	121	Rhodanese-like domain-containing protein
GL50803_14206	0	0.25	0.28	1332	Ankyrin repeat protein 2
GL50803_16143	0	0.45	0.36	2080	Transcription regulatory protein SNF2
GL50803_31339	0	0.65	0.46	149	TB2/DP1, HVA22 family protein
GL50803_137751	0	0.57	0.3	691	Hypothetical protein
GL50803_4624	0	0.6	0.46	135	Hypothetical protein
GL50803_4509	0	0.41	0.47	195	Transmembrane emp24 domain-containing protein
GL50803_93372	0	0.27	0.29	334	Hypothetical protein
GL50803_93356	0	0.37	0.34	727	Hypothetical protein
GL50803_137752	0	0.37	0.65	1420	VSP
GL50803_15137	0	0.52	0.66	215	Hypothetical protein
GL50803_10161	0	0.64	0.41	854	Hypothetical protein
GL50803_19271	0	0.53	0.49	112	Hypothetical protein
GL50803_16750	0	0.31	0.36	1361	Hypothetical protein
GL50803_14601	0	0.31	0.43	591	Ankyrin repeat protein 1
GL50803_14604	0	0.4	0.88	413	Nucleotide-binding protein 35
GL50803_136003	0	1.02	1.12	552	VSP
GL50803_136004	0	1.38	1.23	552	VSP
GL50803_12028	0	0.31	0.55	730	Ankyrin repeat protein 1
GL50803_38275	0	0.27	0.29	640	Hypothetical protein
GL50803_16158	0	0.6	0.24	1137	High cysteine membrane protein
GL50803_16159	0	0.39	0.23	377	Hypothetical protein
GL50803_3528	0	0.44	0.59	337	Hypothetical protein
GL50803_3531	0	0.37	0.32	377	Hypothetical protein
GL50803_3593	0	-0.72	-0.38	408	Alcohol dehydrogenase 3
GL50803_112073	0	1.16	1.02	803	Reverse transcriptase/endonuclease, putative
GL50803_50317	0	1.7	2.67	700	VSP
GL50803_50321	0	-2.3	-1.89	622	pVSP
GL50803_50322	0	-1.13	-2.05	609	pVSP
GL50803_50324	0	5.24	0.99	618	pVSP
GL50803_33083	0	0.49	0.44	1475	Mlh2-like protein
GL50803_8987	0	0.55	0.5	179	Hypothetical protein
GL50803_16862	0	0.28	0.31	300	Kinase, NEK
GL50803_50332	0	0.63	1.09	420	High cysteine membrane protein
GL50803_11499	0	0.24	0.25	275	Ankyrin repeat protein 1
GL50803_11521	0	3.09	3.64	629	VSP
GL50803_101919	0	0.59	0.23	246	5'-AMP-activated protein kinase, beta-1 subunit
GL50803_10969	0	1.06	0.54	323	Nucleotide-binding protein 35
GL50803_8505	0	0.49	1.94	100	TM2 domain-containing protein
GL50803_95847	0	1.54	0.59	212	Ankyrin repeat protein 1
GL50803_42698	0	0.74	0.77	718	Kinase, NEK
GL50803_14997	0	0.29	0.53	832	Hypothetical protein
GL50803_9605	0	0.57	1.05	623	Hypothetical protein
GL50803_87826	0	1.07	1.11	698	Hypothetical protein
GL50803_9826	0	0.34	0.3	91	Hypothetical protein
GL50803_16894	0	-0.37	-0.3	505	Calcineurin-like phosphoesterase
GL50803_115047	0	0.28	0.75	588	VSP
GL50803_14172	0	0.31	0.29	303	Kinase, CMGC RCK
GL50803_9098	0	0.22	0.22	466	MT associated TRAF3 interacting protein
GL50803_137729	0	0.6	0.7	404	VSP
GL50803_15404	0	0.6	0.2	1057	Glycosaminoglycan polysaccharide lyase, putative
GL50803_22739	0	0.32	0.27	330	Hypothetical protein
GL50803_17083	0	0.35	0.21	551	Hypothetical protein
GL50803_112048	0	0.65	0.48	529	pVSP
GL50803_116482	0	-1.43	-1.19	692	Reverse transcriptase/endonuclease, putative
GL50803_50370	0	0.46	1.04	548	VSP AS12
GL50803_137614	0	1.86	2.23	690	VSP
GL50803_112113	0	2.02	3.38	682	VSP
GL50803_50375	0	1.4	1.52	682	VSP
GL50803_13727	0	0.51	0.89	541	VSP
GL50803_61549	0	0.61	0.73	657	Ankyrin repeat protein 1
GL50803_61550	0	0.87	1	112	Superoxide reductase (Desulfoferredoxin)
GL50803_111869	0	-0.7	-0.27	1460	Hypothetical protein
GL50803_87358	0	-0.7	-0.9	3275	Chorein
GL50803_22677	0	-0.66	-0.47	265	Nitroreductase Fd-NR2(NR1)
GL50803_6147	0	-0.77	-0.85	290	Hypothetical protein
GL50803_6148	0	-0.56	-0.78	762	Alanyl dipeptidyl peptidase
GL50803_16581	0	-0.74	-1.09	320	Hypothetical protein
GL50803_2902	0	-0.69	-0.28	901	Argonaute
GL50803_22543	0	-0.64	-0.62	1311	Hypothetical protein
GL50803_14818	0	-1.15	-0.5	777	Hypothetical protein
GL50803_8955	0	-0.94	-0.33	719	Hypothetical protein
GL50803_61589	0	-0.95	-0.39	154	Spec3 membrane protein
GL50803_8958	0	-1.03	-0.36	164	Hypothetical protein
GL50803_8960	0	-0.64	-0.45	316	Alpha/beta hydrolase family protein
GL50803_8961	0	-0.68	-0.58	969	Kinase, NEK
GL50803_16495	0	-0.96	-0.22	415	Phosphatidylserine decarboxylase proenzyme
GL50803_14821	0	-0.62	-0.31	132	Iron-sulfur cluster biosynthesis protein IscA
GL50803_14800	0	-0.55	-0.22	392	Ankyrin repeat protein 3
GL50803_16020	0	0.54	0.51	1033	Leucine-rich repeat protein
GL50803_13838	0	-0.44	-0.36	381	SET domain-containing protein
GL50803_115797	-1.18	0.54	2.35	683	VSP with INR
GL50803_12828	0	-0.4	-0.19	392	Hypothetical protein
GL50803_112208	-1.69	0.78	1.18	597	VSP with INR
GL50803_17329	0	-0.31	-0.31	375	RING-type zinc-finger domain-containing protein
GL50803_103202	0	-0.74	-0.21	1362	Hypothetical protein
GL50803_7520	0	-0.22	-0.31	483	Hypothetical protein
GL50803_16433	0	-0.16	-0.32	644	Amino acid permease, putative
GL50803_8377	0	0.54	0.64	285	Putative TM nitroreductase
GL50803_16070	0	-0.55	-0.24	738	Hypothetical protein
GL50803_5925	0	-0.28	-0.14	882	ERCC4 domain-containing protein(Rad1 homolog)
GL50803_4255	0	-0.29	-0.2	347	ATP-dependent NAD(P)H-hydrate dehydratase
GL50803_2107	0	-0.64	-0.4	329	Hypothetical protein
GL50803_116745	0	0.68	0.86	222	Hypothetical protein
GL50803_16722	0	-0.32	-0.24	446	Xaa-Pro dipeptidase
GL50803_2011	0	0.64	0.31	120	Hypothetical protein
GL50803_2012	0	0.49	0.55	130	Hypothetical protein
GL50803_2013	0	0.61	0.44	203	Glutaredoxin 5
GL50803_2014	0	0.22	0.37	378	Hypothetical protein
GL50803_5919	0	0.22	0.48	526	Cation efflux family protein
GL50803_10829	0	-0.69	-0.49	264	Glucosamine-6-phosphate deaminase
GL50803_90425	0	-0.28	-0.4	518	Hypothetical protein
GL50803_17510	0	0.78	0.5	686	Kinase, NEK
GL50803_6579	0	-0.18	-0.37	665	Hypothetical protein
GL50803_8250	0	-0.61	-0.73	159	RNA recognition motif-containing protein
GL50803_14668	0	-0.56	-0.29	268	Hypothetical protein
GL50803_14669	0	-0.67	-0.38	598	Hypothetical protein
GL50803_17520	0	0.87	0.52	883	ClpB protein
GL50803_38901	0	5.28	3.06	1938	VSP with INR
GL50803_50419	0	8.91	5.88	625	pVSP
GL50803_50422	0	1.31	3.09	1021	pVSP
GL50803_50427	0	-0.78	-7.46	569	pVSP
GL50803_50428	0.64	-1.19	-7.31	619	pVSP
GL50803_50483	0	1.75	0.91	606	pVSP
