# Supplementary material for: Characterization of Metronidazole-Resistant Giardia intestinalis Lines by Comparative Transcriptomics and Proteomics
Source: Front Microbiol. 2022 Feb 10;13:834008. doi: 10.3389/fmicb.2022.834008 (PMC8866875; doi:10.3389/fmicb.2022.834008)
Supplement: Supplementary file 5 [file Table_5.XLSX]

## Sheet:  Common genes Prot
Geneid	M1NR	M1	M1_tr	M2	Length	Description
GL50803_41472	-3.47	-4.49	-4.13	-0.47	588	VSP
GL50803_11521	2.51	4.22	4.61	7.83	629	VSP
GL50803_4627	-3.22	-3.51	-3.57	-3.26	1066	Hypothetical protein
GL50803_115830	2.58	2.27	2.65	6.38	634	VSP with INR
GL50803_6687	1.7	0.45	0.41	1.61	337	Glyceraldehyde 3-phosphate dehydrogenase
GL50803_16716	1.52	0.82	0.95	1.5	675	High cysteine membrane protein Group 5
GL50803_8805	-1.73	-0.41	-0.82	-0.9	937	Kinase, SCY1
GL50803_95653	1.37	0.37	0.6	0.82	801	Coiled-coil protein
GL50803_10358	1.39	0.54	0.99	1.3	415	Flavodiironprotein
GL50803_22543	-1.65	-0.5	-0.71	-1.14	1311	Hypothetical protein
GL50803_15228	-1.59	-0.47	-0.78	-1.32	131	Ribosomal protein S15A
GL50803_2452	1.2	0.75	0.91	1.16	332	Ornithine cyclodeaminase
GL50803_13272	1.48	0.64	0.88	1.45	368	Uridine nucleosidase
GL50803_27310	1.29	0.47	0.98	1.03	588	Stress-induced-phosphoprotein 1
GL50803_4149	-1.45	-0.44	-0.69	-0.68	441	Homing endonuclease
GL50803_9239	1.3	0.42	0.83	0.99	269	Nif3-related protein
GL50803_14581	0.99	0.67	0.81	1.14	641	Chaperone protein DnaK HSP70
GL50803_10013	1.2	0.56	0.94	1.32	221	Qc-SNARE 3
GL50803_17153	-1.03	-0.45	-0.47	-0.87	308	Alpha-11 giardin
GL50803_12867	0.98	0.51	0.82	0.77	531	Hypothetical protein
GL50803_7309	0.83	0.24	0.41	0.76	294	Qa-SNARE 1
GL50803_6289	1.12	0.53	0.66	1.79	134	FixW protein, putative
GL50803_17570	1.01	0.32	0.71	0.64	899	Elongation factor 2
GL50803_13262	1.17	0.55	0.89	1.1	335	Flagellar C1a complex subunit C1a-32, putative
GL50803_114991	0.97	0.5	0.69	0.6	1452	High cysteine membrane protein EGF-like
GL50803_16507	-1.2	-0.69	-1.05	-1.23	876	Hypothetical protein
GL50803_112828	1.24	0.9	1.15	1.58	818	High cysteine membrane protein Group 4
GL50803_115797	1.64	0.45	0.84	3.49	683	VSP with INR
GL50803_113439	1.41	0.77	1.02	3.19	728	VSP with INR
GL50803_115478	1.03	0.57	0.92	0.93	740	Ankyrin repeat protein 1
GL50803_40592	1.68	7.91	8.15	6.1	GL50803_40592-t26_1	VSP with INR
GL50803_9117	0.65	0.36	0.45	1.02	461	cAMP-dependent protein kinase regulatory chain
GL50803_8035	0.95	0.97	1	0.58	756	Ribosome biogenesis protein ERB1
GL50803_17055	0.98	0.4	0.61	0.57	555	Hypothetical protein
GL50803_11359	-0.69	-0.42	-0.52	-0.74	269	Ribosomal protein S4
GL50803_40016	-1.62	-0.52	-0.84	-0.85	683	Ankyrin repeat protein 1
GL50803_91099	1.53	0.38	0.54	1.19	1375	High cysteine membrane protein Group 2
GL50803_10315	0.99	0.33	0.69	1.56	223	Qb-SNARE 5
GL50803_14390	0.75	0.42	0.65	0.89	1499	Hypothetical protein
GL50803_6724	1.08	0.39	0.5	1.66	123	Nuclear transport factor 2, putative
GL50803_116477	1.08	0.84	1.48	3.39	749	VSP
GL50803_8377	0.79	0.73	0.69	0.91	285	Putative TM nitroreductase
GL50803_7126	2.1	0.87	1.04	2.13	425	Lysophospholipid acyltransferase
GL50803_9421	0.87	0.35	0.51	0.94	585	Kinase, NEK
GL50803_16263	-1.07	-0.51	-0.56	-1.26	107	Deflagellation inducible protein
GL50803_8903	-0.77	-0.83	-0.98	-0.69	255	Copine I
GL50803_14373	0.48	0.35	0.62	0.65	733	Dynamin
GL50803_11043	0.9	0.37	0.66	1.13	324	Fructose-bisphosphate aldolase
GL50803_17056	-0.82	-0.42	-0.46	-0.97	186	Ribosomal protein L6
GL50803_15270	0.7	0.55	0.7	0.43	499	Ubiquitin protein, putative
GL50803_114042	2.8	2.8	2.81	2.33	828	High cysteine membrane protein Group 4
GL50803_4323	0.8	0.52	0.7	0.52	387	Hypothetical protein
GL50803_14800	-0.93	-0.63	-0.63	-0.7	392	Ankyrin repeat protein 3
GL50803_16368	-1.06	-0.55	-0.66	-0.95	107	Ribosomal protein L31e
GL50803_12885	0.72	0.88	0.97	0.88	399	UBA-like domain-containing protein
GL50803_7328	-1.04	-1.75	-1.42	-1.54	626	Hypothetical protein
GL50803_15995	0.83	0.41	0.6	1.3	1621	Hypothetical protein
GL50803_137620	1	1.51	1.56	4.84	681	VSP
GL50803_7843	-0.7	-0.47	-0.91	-0.7	199	Hypothetical protein
GL50803_14661	0.69	0.75	0.59	0.63	470	Kinase, CAMK CAMKL
GL50803_137750	0.7	0.6	0.81	0.56	977	Leucine-rich repeat protein
GL50803_28696	0.58	0.41	0.47	0.58	129	Hypothetical protein
GL50803_8968	-0.99	-0.88	-1.3	-1.21	85	Hypothetical protein
GL50803_17585	-0.62	-0.37	-0.39	-0.74	719	Ankyrin repeat protein 1
GL50803_17520	0.64	0.78	1.27	0.82	883	ClpB protein

## Sheet:  M1NR M2
Geneid	M1NR	M1	M1_tr	M2	Length	Description
GL50803_21423	-2.16	0	0	-1.14	1133	Beta adaptin
GL50803_6226	-1.43	0	0	-0.87	925	Glycogen phosphorylase
GL50803_9779	1.48	0	0	1.4	311	Uridine phosphorylase 1
GL50803_5328	-1.96	0	0	-1.47	142	AP2 sigma adaptin
GL50803_7569	-1.79	0	0	-1.49	192	GTP-binding protein Sar1
GL50803_94287	1.87	0	0	1.18	1429	Hypothetical protein
GL50803_2980	0.96	-0.33	-0.41	0.46	246	20S proteasome alpha subunit 5
GL50803_11713	1.27	0	0	0.81	109	Prefoldin subunit 2
GL50803_41212	1.51	0	0	0.86	1621	Ankyrin repeat protein 1
GL50803_93294	1.13	0	0	0.36	3305	Ankyrin repeat protein 3
GL50803_8917	-1.95	0	0	-1.3	435	Mu adaptin isoform b
GL50803_11486	1.15	0	0	0.53	273	20S proteasome alpha subunit 7
GL50803_3896	-1.7	0	0	-0.82	75	Sec61-gamma
GL50803_2562	-1.79	0	0	-1.02	1025	Sec31
GL50803_14704	-1.58	0	0	-0.71	996	Hypothetical protein
GL50803_16760	-1.76	0	0	-0.78	590	Phenylalanyl-tRNA synthetase beta chain
GL50803_16596	1.24	0	0	1.08	600	PX domain-containing protein
GL50803_11100	2.35	0	0	1.78	1823	Tetratricopeptide repeat-containing protein
GL50803_91374	1.8	0	0	0.7	868	Coiled-coil protein
GL50803_16745	1.69	0	0	0.76	1040	Axoneme-associated protein GASP-180
GL50803_93551	-1.38	0	0	-0.94	1134	Metalloprotease, insulinase family
GL50803_3291	-1.71	0	0	-0.44	199	Hypothetical protein
GL50803_10802	1.45	0	0	0.83	1182	Hypothetical protein
GL50803_17190	1.39	0	0	1.08	458	Eukaryotic peptide chain release factor subunit 1
GL50803_17574	1.19	0	0	0.78	630	Coiled-coil protein
GL50803_17249	1.22	0	0	0.7	1676	Hypothetical protein
GL50803_7593	-1.59	0	0	-1.18	304	D123 family protein
GL50803_16653	-1.98	0	0	-1.25	991	FYVE zinc finger domain-containing protein
GL50803_40014	1.05	0	0	0.58	1610	Ankyrin repeat protein 1
GL50803_17304	-1.42	0	0	-1.15	784	Alpha adaptin
GL50803_16833	1.17	-0.52	0	2.45	606	Tenascin-like protein
GL50803_10608	-1.48	0	0	-0.93	930	Hypothetical protein
GL50803_15218	-1.42	0	0	-0.89	788	WD40 repeat protein
GL50803_16948	-1.08	0	0	-0.77	503	Nucleolar protein NOP2
GL50803_8172	-2.05	0	0	-0.83	GL50803_8172-t26_1	Dynein heavy chain
GL50803_9270	-1.82	0	0	-1.02	611	Dual specificity protein phosphatase CDC14A
GL50803_8174	0.97	0	0	0.35	835	Ankyrin repeat protein 1
GL50803_5258	1.45	0	0	1.57	107	Hypothetical protein
GL50803_91643	-1.12	0	0	-0.53	1340	26S proteasome regulatory subunit, putative
GL50803_13832	1.24	0	0	0.6	181	D-tyrosyl-tRNA deacylase
GL50803_15985	1.16	-0.52	0	0.73	264	Hypothetical protein
GL50803_11364	-1.13	0	0	-1.2	587	Kinase, AGC Akt
GL50803_8217	-1	0	0	-0.38	583	Uridine kinase
GL50803_16328	-1	0	0	-0.96	569	DRAP deaminase
GL50803_32999	1.16	0	0	0.98	GL50803_32999-t26_1	hypothetical protein
GL50803_29487	0.99	0	0	0.85	235	Protein disulfide isomerase
GL50803_91056	1.21	0	0	1.48	428	Aspartate aminotransferase
GL50803_14742	-1.25	0	0	-0.67	288	Kinase, NEK
GL50803_17255	-1.2	0	0	-0.6	665	Hypothetical protein
GL50803_17000	-1.72	0	0	-1.51	192	Peptidyl-prolyl cis-trans isomerase B
GL50803_12139	1.07	0	0	0.46	682	Ankyrin repeat protein 3
GL50803_7375	-1.28	0	0	-0.94	795	Ankyrin repeat protein 1
GL50803_3032	-1.6	0	0	-1.04	430	Tryptophanyl-tRNA synthetase
GL50803_7009	1.07	0	0	0.66	254	Adenylate kinase family protein
GL50803_10167	1.15	0	0	0.85	1191	Hypothetical protein
GL50803_7520	0.77	0	0	0.55	483	Hypothetical protein
GL50803_6671	-1.31	0	0	-0.78	657	Histone chaperone Rttp106-like family protein
GL50803_13608	0.95	-0.26	0	1.05	716	Acetyl-CoA synthetase
GL50803_5810	1.23	0	0	0.95	132	Pyridoxamine 5'-phosphate oxidase
GL50803_15397	-1.44	0	0	-0.92	341	Kinase, CMGC CDK
GL50803_9720	1.14	0	0	0.91	1025	Ankyrin repeat protein 1
GL50803_14971	1.36	0	0	0.84	675	SMC family protein
GL50803_3331	0.99	0	0	0.97	332	Malate dehydrogenase
GL50803_13575	-1.64	0	0	-1.14	108	Tctex-1 family protein
GL50803_8074	-1.28	0	0	-0.77	692	Manganese-dependent inorganic pyrophosphatase, putative
GL50803_22291	-1.59	0	0	-1.24	473	EamA-like transporter family protein
GL50803_10521	-1.33	0	0	-0.72	622	Arginyl-tRNA synthetase
GL50803_16766	-1.3	0	0	-0.51	577	Lysyl-tRNA synthetase
GL50803_11720	-1.68	0	0	-1.17	443	Ankyrin repeat protein 1
GL50803_1649	1.04	0	0	0.94	115	Tubulin binding cofactor A
GL50803_86468	-1.52	0	0	-1.05	318	Hypothetical protein
GL50803_7662	-1.05	0	0	-0.52	675	RNase L inhibitor
GL50803_7522	-1.37	0	0	-0.66	411	Eukaryotic initiation factor 5C
GL50803_7874	2.33	-0.74	0	1.11	778	Kinesin-16
GL50803_16367	0.78	0	0	0.56	547	Hypothetical protein
GL50803_33989	-1.3	0	0	-0.85	313	Hypothetical protein
GL50803_15214	-0.99	0	0	-0.61	309	Serine/threonine-protein phosphatase
GL50803_15251	-2.08	0	0	-1.27	295	Hypothetical protein
GL50803_16595	0.87	0	0	0.58	1812	PX domain-containing protein
GL50803_86511	-1.14	0	0	-0.36	903	Acyl-CoA synthetase
GL50803_3419	0.88	0	0	0.66	174	Hypothetical protein
GL50803_5949	1.08	0	0	1.04	190	Tetratricopeptide repeat protein
GL50803_7532	-1.12	0	0	-0.54	656	Vacuolar ATP synthase catalytic subunit A
GL50803_137641	-1.5	0	0	-1.12	494	TMP55
GL50803_17400	-1.62	0	0	-1.22	315	Cyclin
GL50803_11034	-1.5	0	0	-0.83	224	Hypothetical protein
GL50803_13372	0.91	0	0	0.79	465	Spindle pole protein, putative
GL50803_14278	0.92	0	0	0.4	667	Hypothetical protein
GL50803_6330	2.14	0	0	1.59	272	Hypothetical protein
GL50803_86855	0.8	0	0	0.54	1112	Ankyrin repeat protein 1
GL50803_9353	0.89	-1.05	-0.39	0.59	446	Inositol monophosphatase, putative
GL50803_10577	-0.84	0	0	-0.51	499	Nop domain-containing protein
GL50803_14651	-0.98	0	0	-0.63	149	Glucosamine 6-phosphate N-acetyltransferase
GL50803_15297	1.21	0	0	0.95	345	Ribokinase
GL50803_15046	-2.07	0	0	-1.75	136	Ribosomal protein L26
GL50803_104685	0.82	0	0	0.49	177	Centrin
GL50803_6455	0.9	0	0	0.53	445	Hypothetical protein
GL50803_137754	-0.92	0	0	-0.9	951	Ubiquitin-protein ligase E3A
GL50803_8360	1.71	0	0	0.98	440	Acid sphingomyelinase
GL50803_14869	-1.1	0	0	-0.76	190	Ribosomal protein L24e
GL50803_94322	0.93	0	0	0.72	1119	Spastin
GL50803_17551	1	0	0	0.43	1075	Ankyrin repeat protein 1
GL50803_8687	1.09	-0.78	-0.56	0.66	505	Tenascin-like protein
GL50803_112893	-1.11	0	0	-0.48	240	Hypothetical protein
GL50803_9659	2.48	0	0	1.98	605	Hypothetical protein
GL50803_5643	-0.85	0	0	-0.42	685	Kinase, NEK
GL50803_101534	-1.72	0	0	-1.48	286	Kinase, NEK
GL50803_137716	1.39	0	0	1.05	1628	Axoneme-associated protein GASP-180
GL50803_16588	0.96	0	0	0.44	123	Ribosomal protein P2
GL50803_16867	0.89	0	0	0.82	871	AAA family ATPase
GL50803_3409	0.77	0	0	0.53	901	Coiled-coil protein
GL50803_22739	1.12	0	0	0.56	330	Hypothetical protein
GL50803_14019	0.9	-0.67	0	0.59	301	Cathepsin B
GL50803_3822	1.07	0	0	1.2	695	Dipeptidyl-peptidase III
GL50803_16406	1.8	0	0	1.72	487	Chaperone protein DnaJ subfamily C
GL50803_6939	0.94	0	0	0.53	628	Dynein intermediate chain
GL50803_6464	0.79	0	0	0.63	1262	Hypothetical protein
GL50803_8978	-0.99	0	0	-0.47	1199	4-alpha-glucanotransferase
GL50803_104150	-1.08	0	0	-0.75	679	Kinase, PLK
GL50803_11311	-1.83	0	0	-1.24	368	Kinase, NEK
GL50803_17150	1.06	-1.25	-0.93	1.01	165	NAD(P)H:quinone oxidoreductase
GL50803_9099	-1.72	0	0	-1.2	407	Hypothetical protein
GL50803_112681	-1.31	0	0	-1.54	810	Vesicle-fusing ATPase
GL50803_32786	1.01	0	0	0.97	598	Coiled-coil protein
GL50803_103285	-1.21	0	0	-0.85	2382	Protein BAP28
GL50803_3146	0.86	0	0	0.57	953	Hypothetical protein
GL50803_9376	0.96	0	0	0.62	862	Sec23
GL50803_11621	0.81	-0.75	-0.54	0.37	496	Sas10 domain-containing protein
GL50803_12224	1.14	0	0	0.81	290	Hypothetical protein
GL50803_14874	-1.2	0	0	-0.38	190	SAS-6_N domain-containing protein
GL50803_92741	-1.12	0	0	-0.61	445	Kinase, CMGC CLK
GL50803_94463	-0.85	0	0	-0.64	481	Hypothetical protein
GL50803_100955	0.79	0	0	0.51	204	Mitotic spindle checkpoint protein MAD2
GL50803_10836	0.87	0	0	0.9	192	Leucine zipper-containing protein
GL50803_7953	-1.17	0	0	-0.62	355	Arsenical pump-driving ATPase
GL50803_15573	0.88	-0.37	0	0.68	699	Hypothetical protein
GL50803_15847	0.87	0	0	0.84	257	Hypothetical protein
GL50803_14318	-0.8	0	0	-0.45	231	Hypothetical protein
GL50803_14434	-0.67	0	0	-0.64	453	Ankyrin repeat protein 1
GL50803_8564	1.86	0	0	1.28	1681	Coiled-coil protein
GL50803_13904	0.99	0	0	0.53	160	Prefoldin subunit
GL50803_16540	0.7	0	0	0.35	469	Dynein regulatory complex
GL50803_17069	-1.19	0	0	-0.92	524	Kinase, NEK
GL50803_4357	0.67	0	0	0.55	662	Phosphatase, putative
GL50803_17402	1.45	0	0	1.4	999	Ankyrin repeat protein 1
GL50803_34684	-1.1	0	0	-0.78	668	DEAD box RNA helicase Vasa
GL50803_16660	0.84	0	0	0.52	832	Intraflagellar transport protein IFT88
GL50803_40369	-1.42	0	0	-0.75	1387	Hypothetical protein
GL50803_15871	-0.87	0	0	-0.45	470	Serine peptidase, putative
GL50803_16326	-0.91	0	0	-0.43	729	Ankyrin repeat protein 1
GL50803_11497	-1.62	0	0	-0.73	940	Hypothetical protein
GL50803_17391	1.03	0	0	0.62	496	Maebl, putative
GL50803_103810	1.01	0	0	0.67	1874	Ankyrin repeat protein 1
GL50803_16667	-1.02	0	0	-0.31	906	Acyl-CoA synthetase
GL50803_5890	1.03	0	0	1.12	107	Hypothetical protein
GL50803_102101	0.78	0	0	0.89	1027	Kinesin-3
GL50803_96537	-0.83	0	0	-1.01	617	ATP-dependent RNA helicase
GL50803_29327	-1.06	0	0	-0.94	201	Vacuolar protein sorting 2
GL50803_14481	-1.03	0	0	-1.01	135	Hypothetical protein
GL50803_6700	-1.39	0	0	-0.74	398	Kinase, CMGC RCK
GL50803_16235	-0.63	0	0	-0.42	339	Kinase, CAMK CAMKL
GL50803_135231	-1.22	0	0	-1.35	147	Histone H3
GL50803_24662	-0.85	0	0	-0.58	526	L-serine dehydratase
GL50803_40496	1.18	0	0	1.17	4878	IAD-4 Dynein heavy chain
GL50803_5809	-1.28	0	0	-0.82	824	Hypothetical protein
GL50803_14730	-0.82	0	0	-0.7	365	Macro domain-containing protein
GL50803_16935	0.77	0	0	0.42	875	Hypothetical protein
GL50803_113655	-0.98	0	0	-0.79	562	Superfamily II DNA and RNA helicase
GL50803_14341	1.15	0	0	0.75	248	SF-assemblin/beta-giardin, putative
GL50803_137606	1.4	0	0	2.01	737	VSP
GL50803_16733	0.86	0	0	0.79	602	Kinase
GL50803_16823	-1	0	0	-0.61	323	Non ATPase subunit MPR1 of 26S proteasome
GL50803_94582	-0.88	0	0	-0.43	449	Ornithine decarboxylase
GL50803_14225	0.7	0	0	1.22	1806	CXC-rich protein
GL50803_10073	-1.5	0	0	-0.99	324	Alpha-12 giardin
GL50803_14254	1.47	-0.4	-0.42	1.63	805	Ankyrin repeat protein 1
GL50803_5744	-1.4	0	0	-1.34	473	Sec61 alpha family protein
GL50803_21942	0.95	0	0	1.41	450	NADP-specific glutamate dehydrogenase
GL50803_15166	0.91	0	0	0.87	216	Hypothetical protein
GL50803_9062	-0.76	0.41	0	-0.48	854	Long chain fatty acid CoA ligase 5
GL50803_7204	-0.89	0	0	-0.67	160	RNA recognition motif family protein
GL50803_14285	1.2	0	0	1.1	558	Malate dehydrogenase
GL50803_10428	0.68	0	0	0.34	211	Ribosomal protein L10
GL50803_27308	0.85	0	0	0.63	100	Dynein light chain LC4
GL50803_11470	1.14	0	0	2.78	628	VSP with INR
GL50803_15869	-0.47	0	0	-0.46	227	GTP-binding nuclear protein RAN/TC4
GL50803_7287	0.69	0	0	0.41	294	Small glutamine-rich tetratricopeptide repeat-containing protein
GL50803_2970	-1.08	0	0	-0.76	479	Translation initiation factor 2 gamma subunit
GL50803_10843	-0.85	0	0	-0.5	523	Serine carboxypeptidase
GL50803_35670	0.92	0	0	0.46	395	Zinc finger domain-containing protein
GL50803_4383	0.57	0	0	1.04	786	Ankyrin repeat protein 3
GL50803_3643	1.06	0	0	0.83	339	FKBP-type peptidyl-prolyl cis-trans isomerase
GL50803_93002	-1.02	0	0	-0.93	2431	Hypothetical protein
GL50803_7296	0.64	0	0	0.54	186	U2 small nuclear ribonucleoprotein A' putative
GL50803_19378	-0.9	0	0	-0.54	120	Hypothetical protein
GL50803_15460	0.57	0	0	0.39	468	Dynein-like protein
GL50803_9707	0.7	0	0	0.53	62	Hypothetical protein
GL50803_104173	-0.82	0	0	-1.16	1166	Isoleucyl-tRNA synthetase
GL50803_10231	-0.74	0	0	-0.54	560	TCP-1 chaperonin subunit zeta protein
GL50803_7368	-0.9	0	0	-0.45	302	tRNA(Ile)-lysidine synthase
GL50803_13747	-1.17	0	0	-1.21	199	C4 group specific protein
GL50803_16387	0.6	0	0	0.51	173	Ribosomal protein L18a
GL50803_17163	1.01	0	0	0.54	169	Peptidyl-prolyl cis-trans isomerase B
GL50803_86681	0.98	0	0	0.6	703	Glutamate-tRNA synthetase
GL50803_15410	-0.8	0	0	-0.58	252	Ankyrin repeat protein 1
GL50803_93938	0.91	0	0	0.82	258	Triosephosphate isomerase, cytosolic
GL50803_114777	-0.98	0	0	-0.84	657	Major facilitator superfamily transporter
GL50803_15428	0.63	0	0	1.16	673	Intraflagellar transport protein IFT81
GL50803_5604	0.69	0	0	0.47	132	NAC domain-containing protein
GL50803_14660	0.73	0	0	0.5	107	Vacuolar ATP synthase subunit G
GL50803_12223	-1.11	0	0	-0.62	643	Kinase, NAK
GL50803_14198	0.76	0	0	0.65	379	Hypothetical protein
GL50803_104866	-0.85	0	0	-1.08	195	Hypothetical protein
GL50803_15305	0.62	0	0	0.73	225	Hydroxyacylglutathione hydrolase
GL50803_17586	-1.06	0	0	-0.98	481	Ankyrin repeat protein 1
GL50803_96399	-0.88	0	0	-0.81	1671	XMAP215 family protein
GL50803_7422	-0.94	0	0	-0.57	623	Hypothetical protein
GL50803_4463	0.6	0	0	0.44	188	Dynein light chain
GL50803_16612	-1.23	0	0	-0.82	388	Tyrosyl-tRNA synthetase
GL50803_3570	-1.14	0	0	-1.12	65	Ribosomal protein S28
GL50803_16478	0.72	0	0	0.57	629	Hypothetical protein
GL50803_32676	0.57	0	0	0.72	730	Ankyrin repeat protein 1
GL50803_15605	0.6	0	0	0.51	383	Hypothetical protein
GL50803_113677	1.28	0	0	0.75	3227	Coiled-coil protein
GL50803_3762	0.61	0	0	0.44	754	Ankyrin repeat protein 1
GL50803_33513	0.78	0	0	0.63	490	Hypothetical protein
GL50803_15483	-1.41	0	0	-1.24	388	UAA transporter family protein
GL50803_14475	-0.75	0	0	-0.46	1144	Hypothetical protein
GL50803_8865	0.51	0	0	0.35	405	Hypothetical protein
GL50803_92495	0.66	0	0	1.2	1094	Neurogenic locus notch-like protein
GL50803_22806	0.7	0	0	1.02	335	Hypothetical protein
GL50803_14926	-1.55	0	0	-0.95	226	Ankyrin repeat protein 1
GL50803_16720	0.79	0	0	1.92	841	Radial spokehead-like protein
GL50803_114497	-0.72	0	0	-0.36	1063	Hypothetical protein
GL50803_137698	-1.49	0	0	-0.81	295	Sec13
GL50803_10901	-0.92	0	0	-0.68	175	Hypothetical protein
GL50803_11107	0.61	0	0	0.64	820	Ankyrin repeat protein 1
GL50803_10254	0.67	0	0	0.54	805	Dynein intermediate chain
GL50803_16817	-1.27	0	0	-1.02	458	Transglutaminase/protease, putative
GL50803_5188	-0.75	0	0	-0.52	520	Ankyrin repeat protein 1
GL50803_17403	0.74	0	0	0.35	1577	Hypothetical protein
GL50803_17278	-1.97	0	0	-1.19	298	Radial spoke protein 9
GL50803_16322	0.6	-1	-0.54	1.07	593	Neurogenic locus Notch protein
GL50803_14345	0.52	0	0	0.41	1449	Chromosome segregation protein
GL50803_6171	1.07	0	0	0.72	152	Hypothetical protein
GL50803_16443	0.43	0	0	0.37	822	Protein phosphatase 2A B' regulatory subunit Wdb1
GL50803_23492	-0.7	0	0	-0.67	722	Ankyrin repeat protein 1
GL50803_94117	0.51	0	0	0.47	2181	Hypothetical protein
GL50803_4928	0.52	0	0	0.65	141	CHY zinc finger domain-containing protein
GL50803_9174	-1.07	0	0	-1.1	220	Microsomal signal peptidase 18 kDa subunit
GL50803_16298	1.49	0	0	1.7	138	Ribosomal protein S27a
GL50803_15049	-0.72	0	0	-0.57	686	Kinase, NEK
GL50803_15252	-0.86	0.61	0	-0.76	167	Ubiquitin-conjugating enzyme E2
GL50803_17332	-0.69	0	0	-0.48	1650	Hypothetical protein
GL50803_137603	-0.89	0	0	-0.7	464	TMP52
GL50803_10778	-0.74	0	0	-0.53	1026	Hypothetical protein
GL50803_8682	-0.97	0	0	-0.64	743	6-phosphogluconolactonase/Glucose-6-phosphate 1-dehydrogenase
GL50803_15574	0.89	-1.34	-1.09	1.02	713	Alanyl dipeptidyl peptidase
GL50803_6283	0.39	0	0	0.4	477	Helicase
GL50803_42377	1.3	0	0	1.07	1633	Hypothetical protein
GL50803_91127	0.6	0	0	1.03	268	TatD related DNase
GL50803_12225	0.61	0	0	0.46	406	Hypothetical protein
GL50803_16768	1.12	0	0	1.3	3176	Hypothetical protein
GL50803_16658	-0.7	0	0	-0.71	543	Nucleolar protein, Nop52
GL50803_16086	-0.75	0	0	-0.86	252	Ribosomal protein L8
GL50803_17482	-0.89	0	0	-0.89	518	TCP-1 chaperonin subunit delta
GL50803_113480	0.86	0	0	0.72	1267	Hypothetical protein
GL50803_17060	-0.41	0	0	-0.33	624	Ankyrin repeat protein 1
GL50803_16069	0.48	0	0	0.4	512	Phosphoglucosamine mutase
GL50803_13412	-0.83	0	0	-0.89	242	Ribosomal protein L10
GL50803_13603	0.61	0	0	0.41	208	ATP synthase subunit E family protein
GL50803_8587	0.43	-0.26	0	0.42	483	Kinase, AGC NDR
GL50803_10330	0.72	-0.91	0	1.07	258	Tenascin-like protein
GL50803_8854	0.6	0	0	0.45	639	Hypothetical protein
GL50803_13667	1.27	0	0	1.02	513	Notchless
GL50803_16220	0.99	0	0	0.85	647	Ankyrin repeat protein 1
GL50803_17337	-0.63	0	0	-0.59	119	Ribosomal protein P1B
GL50803_13550	-0.8	0	0	-0.43	190	Rho GAP, putative
GL50803_11214	-1.29	0	0	-0.92	360	Kinase, AGC PKA
GL50803_113038	1.04	0	0	1.64	575	Tenascin-like protein
GL50803_16279	0.41	0	0	0.31	662	Kinase, NEK
GL50803_17579	0.47	0	0	0.63	550	Inositol-3-phosphate synthase
GL50803_16311	0.42	0	0	0.43	422	Centromere/microtubule binding protein CBF5
GL50803_21321	-0.81	0	0	-0.88	676	High cysteine membrane protein Group 5
GL50803_10181	-0.9	0	0	-0.51	759	Hypothetical protein
GL50803_16477	1.36	0	0	1.67	583	Tenascin-like protein
GL50803_17563	-1.43	0.53	0	-0.55	386	Kinase, CMGC MAPK
GL50803_112693	1.05	-0.85	0	1.28	1432	VSP
GL50803_137617	0.69	-2.18	-1.55	0.82	735	VSP
GL50803_13350	-1.16	0	0	-1.06	407	Alcohol dehydrogenase 3
GL50803_10569	0.44	0	0	0.55	506	KRI1-like family protein
GL50803_28379	-0.56	0	0	-0.44	1504	Multidrug resistance-associated protein 1
GL50803_11755	-0.49	0	0	-0.54	261	Ribosomal protein S8e
GL50803_90434	-0.48	0	0	-0.39	1425	Hypothetical protein
GL50803_14086	-1.05	0	0	-0.65	261	High cysteine membrane protein
GL50803_8708	0.55	0	0	0.76	161	Eukaryotic translation initiation factor 1A
GL50803_8716	0.71	0	0	0.93	392	Acid phosphatase surE
GL50803_27326	0.82	0	0	0.74	1731	DNA polymerase alpha subunit A
GL50803_2864	-0.8	0	0	-0.62	537	Hypothetical protein
GL50803_17223	-0.55	0	0	-0.4	1080	Intraflagellar transport protein IFT80
GL50803_16926	0.53	0	0	0.58	505	Hypothetical protein
GL50803_15148	-0.37	0	0.38	-0.27	615	Chaperone protein DnaJ
GL50803_14071	0.44	0	0	0.55	924	Hypothetical protein
GL50803_16380	-0.49	0	0	-0.33	544	Cathepsin L
GL50803_95192	0.57	0	0	0.52	1147	Ankyrin repeat protein 1
GL50803_10568	0.56	0	0	0.57	353	U3-containing 90S pre-ribosomal complex subunit
GL50803_4079	-0.46	0	0	-0.61	473	Protein phosphatase PP2A regulatory subunit B
GL50803_14436	-0.65	0	0	-0.55	730	Kinase, STE STE20
GL50803_14573	0.4	-0.42	0	1.35	500	Tenascin-like protein
GL50803_16729	0.35	0	0	0.37	354	Hypothetical protein
GL50803_137618	0.78	-1.46	-1.54	1.83	738	VSP
GL50803_16450	0.6	0	0	0.55	307	Radial spoke protein 3
GL50803_12102	0.46	0	0	0.48	403	Elongation factor 1-gamma
GL50803_16996	0.45	0	0	0.45	359	Enkurin superfamily protein
GL50803_11684	0.34	0	0	0.53	819	Leucine-rich repeat protein
GL50803_17327	0.63	0	0	0.61	445	Xaa-Pro dipeptidase
GL50803_102455	0.35	0	0	0.34	1195	Kinesin-6
GL50803_7259	-0.83	0	0	-0.68	285	CDP-diacylglycerol-glycerol-3-phosphate 3-phosphatidyltransferase
GL50803_15445	-1.15	0	0	-0.73	287	Hypothetical protein
GL50803_21102	0.61	0	0	0.56	GL50803_21102-t26_1	hypothetical protein
GL50803_16500	-0.5	0	0	-0.61	717	WD-repeat protein
GL50803_3582	-1.12	0	0	-0.88	362	Hypothetical protein
GL50803_22808	0.42	0	0	0.39	962	Histidyl-tRNA synthetase
GL50803_15546	0.51	0	0	0.53	262	Translation initiation factor eIF3 subunit
GL50803_17139	0.94	0	0	0.74	614	Kinase, CMGC CMGC-GL1
GL50803_13528	-0.56	0	0	-0.42	642	Sec1 family protein
GL50803_112489	-0.48	0	0	-0.59	1235	Hypothetical protein
GL50803_9213	0.62	0	0	0.52	311	Hypothetical protein
GL50803_13413	-0.48	0	0	-0.45	184	Hypothetical protein
GL50803_10822	-1.24	0	0	-0.85	343	WD40 repeat protein
GL50803_35428	-0.67	0	0	-0.93	1219	Valine-tRNA ligase

## Sheet:  M1 M1tr
Geneid	M1NR	M1	M1_tr	M2	Length	Description
GL50803_13194	-3.39	1.95	2.13	0	616	VSP AS8
GL50803_2980	0.96	-0.33	-0.41	0.46	246	20S proteasome alpha subunit 5
GL50803_4812	0.77	-1.28	-0.86	0	273	Beta-giardin
GL50803_86676	0.95	-0.86	-0.62	0	269	Delta giardin
GL50803_17230	0.88	-1.2	-0.73	0	312	Gamma giardin
GL50803_8250	1.03	-0.77	-0.67	0	159	RNA recognition motif-containing protein
GL50803_9353	0.89	-1.05	-0.39	0.59	446	Inositol monophosphatase, putative
GL50803_8687	1.09	-0.78	-0.56	0.66	505	Tenascin-like protein
GL50803_17150	1.06	-1.25	-0.93	1.01	165	NAD(P)H:quinone oxidoreductase
GL50803_11621	0.81	-0.75	-0.54	0.37	496	Sas10 domain-containing protein
GL50803_4039	0.58	-0.51	-0.53	0	696	Leucine-rich repeat protein
GL50803_14254	1.47	-0.4	-0.42	1.63	805	Ankyrin repeat protein 1
GL50803_10969	-0.66	0.71	0.4	0	323	Nucleotide-binding protein 35
GL50803_16322	0.6	-1	-0.54	1.07	593	Neurogenic locus Notch protein
GL50803_10919	0.7	-0.79	-0.47	0	135	Ribosomal protein S10B
GL50803_15574	0.89	-1.34	-1.09	1.02	713	Alanyl dipeptidyl peptidase
GL50803_14521	-1.5	1.04	0.72	0	202	Peroxiredoxin 1aii
GL50803_137617	0.69	-2.18	-1.55	0.82	735	VSP
GL50803_9088	-0.44	0.37	0.39	0	187	Protein deglycase
GL50803_137618	0.78	-1.46	-1.54	1.83	738	VSP
GL50803_11595	-0.39	0.5	0.39	0	469	Glycosyl transferase family protein
GL50803_14620	0	-0.52	-0.38	0	249	Ribosomal protein S6e
GL50803_9276	0	-0.98	-0.81	2.76	471	High cysteine protein
GL50803_17558	0	0.59	0.52	0	1235	Kinase, CMGC DYRK
GL50803_10708	0	0.62	0.58	0	681	Sir2 family protein
GL50803_16318	0	0.98	0.96	0	2077	High cysteine membrane protein Group 1
GL50803_114210	0	1.3	0.99	0	1089	Hypothetical protein
GL50803_29307	0	-0.39	-0.6	0	451	UTP-glucose-1-phosphate uridylyltransferase
GL50803_11540	0	-0.67	-0.99	0	513	Hexose transporter
GL50803_8245	0	-0.5	-0.62	0.87	267	Glucosamine-6-phosphate deaminase
GL50803_12853	0	0.5	0.56	0	270	Molybdopterin biosynthesis MoeB protein
GL50803_27266	0	0.69	0.73	0	GL50803_27266-t26_1	[2Fe-2S] ferredoxin
GL50803_112135	0	1.48	1.31	0	1145	High cysteine membrane protein VSP-like
GL50803_101074	0	-2.81	-2.23	1.37	740	VSP with INR
GL50803_87202	0	-0.43	-0.49	0	674	Putative TPR repeat family protein
GL50803_8444	0	-0.51	-0.49	0.61	660	Multidrug MFS transporter
GL50803_9355	0	-0.99	-1.01	0.92	135	Thioredoxin-like protein(FixW)
GL50803_21118	0	-0.93	-0.77	0.45	747	Long chain fatty acid CoA ligase 5
GL50803_101832	0	0.59	0.75	0	537	High cysteine membrane protein
GL50803_114815	0	-1.4	-0.93	1.14	575	Tenascin-like protein
GL50803_6148	0	-0.99	-1	0	762	Alanyl dipeptidyl peptidase
GL50803_8001	0	-0.44	-0.64	0	205	Ribosomal protein L15
GL50803_98056	0	-0.53	-0.43	0	165	Ribosomal protein L17
GL50803_12108	0	-0.55	-0.65	0.93	938	Threonine dehydratase
GL50803_10370	0	-0.66	-0.57	0	454	ATP/GTP binding protein, putative
GL50803_102813	0	-0.25	-0.28	0	344	Ankyrin repeat protein 1
GL50803_101765	0	-0.88	-0.56	3.41	700	VSP
GL50803_16652	0	-0.59	-0.51	0	155	Ribosomal protein S13
GL50803_10341	0	0.39	0.33	0	339	Ribosomal protein L10e
GL50803_17195	0	0.34	0.4	0	179	Hypothetical protein
GL50803_8037	0	0.8	0.65	0	309	Kinase, CMGC CDK
GL50803_14375	0	0.37	0.44	0	549	Asparaginyl-tRNA synthetase
GL50803_113130	0	1.25	1.15	0	503	Hypothetical protein
GL50803_21201	0	2.06	1.85	-1.08	271	Hypothetical protein

## Sheet:  M1 M2
Geneid	M1NR	M1	M1_tr	M2	Length	Description
GL50803_92645	0.59	-0.46	0	-2.11	602	5' nucleotidase family protein
GL50803_9058	0	0.58	0	0.75	448	TAP42-like family protein
GL50803_12981	0	-0.72	0	-0.87	191	Ribosomal protein S5
GL50803_8462	0	-0.4	0	-0.71	136	Ribosomal protein L27
GL50803_4410	0	-0.67	0	-0.65	256	SALP-1
GL50803_11380	0	0.35	0	0.32	494	Hypothetical protein
GL50803_4767	0	-0.28	0	-0.48	288	Ankyrin repeat protein 1
GL50803_21628	0	-0.41	0	-0.4	384	Hypothetical protein
GL50803_137753	0	-0.37	0	-0.46	1454	Hypothetical protein

## Sheet:  M1tr M2
Geneid	M1NR	M1	M1_tr	M2	Length	Description
GL50803_16623	0	0	0.4	0.31	169	Nudix hydrolase, putative
GL50803_41569	0	0	-0.56	-1.41	240	Hypothetical protein
GL50803_15956	0	0	-1.08	-0.92	618	WD40 repeat protein
GL50803_27614	0	0	0.55	0.51	146	Ribose 5-phosphate isomerase
GL50803_8726	0	0	0.59	0.73	969	Hypothetical protein
GL50803_17090	0	0	-0.42	-0.63	182	Giardia trophozoite antigen GTA-1
GL50803_13273	0	0	0.3	0.42	236	Axonemal dynein light chain
GL50803_24880	0	0	0.54	0.84	943	High cysteine membrane protein Group 2
GL50803_10661	0	0	0.39	0.9	1093	Ubiquitin-conjugating enzyme E1
GL50803_9825	0	0	0.33	0.28	469	TBP-interacting protein TIP49
GL50803_8243	0	0	-0.52	-0.48	675	Utp14 protein
GL50803_11309	0	0	0.56	3.38	1336	High cysteine membrane protein Group 1
GL50803_32730	0	0	-0.81	-0.47	1676	Hypothetical protein
GL50803_3531	0	0	0.56	0.44	377	Hypothetical protein
GL50803_7590	0	0	-0.41	-0.71	258	Qc-SNARE 2

## Sheet:  M1NR M1 Prot
Geneid	M1NR	M1	M1_tr	M2	Length	Description
GL50803_113319	1.93	0.91	0	0	2530	High cysteine membrane protein TMK-like
GL50803_137727	-0.86	-0.72	0	1.71	1682	High cysteine membrane protein EGF-like
GL50803_33629	1.8	0.59	0	0	376	Hypothetical protein
GL50803_5867	0.51	0.33	0	0	646	Cysteinyl-tRNA synthetase
GL50803_14699	-0.56	-0.55	0	0	144	Ribosomal protein S23
GL50803_14713	-0.62	-0.42	0	0	388	Intraflagellar transport protein IFT57
GL50803_32375	0.45	0.34	0	0	1415	Trichohyalin

## Sheet:  M1NR M1tr Prot
Geneid	M1NR	M1	M1_tr	M2	Length	Description
GL50803_9909	-0.96	0	-0.57	0	885	Pyruvate, phosphate dikinase
GL50803_15196	1.01	0	0.65	0	162	Iron-sulfur cluster biosynthesis protein IscU
GL50803_9274	0.72	0	0.34	0	375	U3 small nucleolar ribonucleoprotein protein MPP10, putative
GL50803_2834	1.08	0	0.49	0	399	Putative GTPase activating protein for ARF
GL50803_14967	-0.99	0	-0.95	0	234	Hypothetical protein
GL50803_3595	0.4	0	0.31	0	324	Endonuclease III
GL50803_10126	0.67	0	0.6	0	168	unspecified product
GL50803_16180	-1.12	0	-0.44	0	371	Protein phosphatase methylesterase-1
GL50803_8163	-0.49	0	-0.42	0	671	Manganese-dependent inorganic pyrophosphatase, putative
GL50803_16050	-1.77	0	-1.69	0	989	Hypothetical protein
GL50803_11885	0.52	0	0.77	0	478	Phosphatase 1 regulatory subunit, putative
