# Supplementary material for: Characterization of Metronidazole-Resistant Giardia intestinalis Lines by Comparative Transcriptomics and Proteomics
Source: Front Microbiol. 2022 Feb 10;13:834008. doi: 10.3389/fmicb.2022.834008 (PMC8866875; doi:10.3389/fmicb.2022.834008)
Supplement: Supplementary file 6 [file Table_6.XLSX]

## Sheet: M1NR_RNA_up
ID	Name	Bgd count	Result count	Result gene list	Pct of bgd	Fold enrichment	Odds ratio	P-value	Benjamini	Bonferroni
GO:0016661	oxidoreductase activity, acting on other nitrogenous compounds as donors	1	1	GL50803_3042,	100	179.08	inf	0.00558419	0.0614261	0.245704
GO:0005337	nucleoside transmembrane transporter activity	1	1	GL50803_96818,	100	179.08	inf	0.00558419	0.0614261	0.245704
GO:0015932	nucleobase-containing compound transmembrane transporter activity	1	1	GL50803_96818,	100	179.08	inf	0.00558419	0.0614261	0.245704
GO:1901505	carbohydrate derivative transmembrane transporter activity	1	1	GL50803_96818,	100	179.08	inf	0.00558419	0.0614261	0.245704
GO:0008289	lipid binding	27	2	GL50803_113130,GL50803_16596,	7.4	13.26	16.65	0.00934114	0.082202	0.41101

## Sheet: M1_RNA_up
ID	Name	Bgd count	Result count	Result gene list	Pct of bgd	Fold enrichment	Odds ratio	P-value	Benjamini	Bonferroni
GO:0008135	translation factor activity, RNA binding	17	8	GL50803_13561,GL50803_14614,GL50803_15546,GL50803_17190,GL50803_17261,GL50803_2010,GL50803_7990,GL50803_8708,	47.1	3.46	5.76	0.000861709	0.180959	0.180959

## Sheet: M2_RNA_up
ID	Name	Bgd count	Result count	Result gene list	Pct of bgd	Fold enrichment	Odds ratio	P-value	Benjamini	Bonferroni
GO:0140096	catalytic activity, acting on a protein	354	77	GL50803_102542,GL50803_102710,GL50803_10313,GL50803_103944,GL50803_10609,GL50803_10744,GL50803_112831,GL50803_113094,GL50803_113522,GL50803_113656,GL50803_114120,GL50803_114192,GL50803_114495,GL50803_114535,GL50803_114773,GL50803_12095,GL50803_12148,GL50803_12240,GL50803_13215,GL50803_137680,GL50803_137695,GL50803_137701,GL50803_137735,GL50803_14014,GL50803_14172,GL50803_14460,GL50803_14578,GL508…	21.8	1.39	1.63	0.000574212	0.0555927	0.142979
GO:0003824	catalytic activity	861	162	GL50803_102542,GL50803_102710,GL50803_10313,GL50803_10324,GL50803_10358,GL50803_103944,GL50803_10516,GL50803_10609,GL50803_10623,GL50803_10661,GL50803_10744,GL50803_11043,GL50803_11118,GL50803_112312,GL50803_112831,GL50803_113021,GL50803_113094,GL50803_113522,GL50803_113554,GL50803_113656,GL50803_114120,GL50803_114192,GL50803_114495,GL50803_114535,GL50803_114773,GL50803_12095,GL50803_12148,GL5080…	18.8	1.2	1.45	0.000815108	0.0555927	0.202962
GO:0016491	oxidoreductase activity	46	16	GL50803_10358,GL50803_14521,GL50803_14759,GL50803_15009,GL50803_15897,GL50803_16076,GL50803_16125,GL50803_17043,GL50803_2013,GL50803_21942,GL50803_3042,GL50803_4946,GL50803_6687,GL50803_8377,GL50803_9355,GL50803_9719,	34.8	2.22	2.96	0.000995149	0.0555927	0.247792
GO:0004672	protein kinase activity	267	60	GL50803_102542,GL50803_10313,GL50803_103944,GL50803_10609,GL50803_10744,GL50803_113094,GL50803_113522,GL50803_114120,GL50803_114192,GL50803_114495,GL50803_114535,GL50803_12095,GL50803_12148,GL50803_12240,GL50803_13215,GL50803_137695,GL50803_137701,GL50803_137735,GL50803_14014,GL50803_14172,GL50803_14578,GL50803_14661,GL50803_14897,GL50803_15035,GL50803_15479,GL50803_16205,GL50803_16792,GL50803_16…	22.5	1.44	1.68	0.00110772	0.0555927	0.275823
GO:0016773	phosphotransferase activity, alcohol group as acceptor	278	62	GL50803_102542,GL50803_10313,GL50803_103944,GL50803_10609,GL50803_10744,GL50803_113094,GL50803_113522,GL50803_114120,GL50803_114192,GL50803_114495,GL50803_114535,GL50803_12095,GL50803_12148,GL50803_12240,GL50803_13215,GL50803_137695,GL50803_137701,GL50803_137735,GL50803_14014,GL50803_14172,GL50803_14578,GL50803_14661,GL50803_14897,GL50803_15035,GL50803_15479,GL50803_16205,GL50803_16792,GL50803_16…	22.3	1.43	1.66	0.00111632	0.0555927	0.277963
GO:0016740	transferase activity	408	84	GL50803_102542,GL50803_10313,GL50803_103944,GL50803_10516,GL50803_10609,GL50803_10744,GL50803_113094,GL50803_113522,GL50803_114120,GL50803_114192,GL50803_114495,GL50803_114535,GL50803_12095,GL50803_12148,GL50803_12240,GL50803_13215,GL50803_137695,GL50803_137701,GL50803_137735,GL50803_14014,GL50803_14172,GL50803_14578,GL50803_14661,GL50803_14897,GL50803_15035,GL50803_15380,GL50803_15479,GL50803_15…	20.6	1.32	1.52	0.00196836	0.0783551	0.490122
GO:0016301	kinase activity	287	62	GL50803_102542,GL50803_10313,GL50803_103944,GL50803_10609,GL50803_10744,GL50803_113094,GL50803_113522,GL50803_114120,GL50803_114192,GL50803_114495,GL50803_114535,GL50803_12095,GL50803_12148,GL50803_12240,GL50803_13215,GL50803_137695,GL50803_137701,GL50803_137735,GL50803_14014,GL50803_14172,GL50803_14578,GL50803_14661,GL50803_14897,GL50803_15035,GL50803_15380,GL50803_15479,GL50803_16205,GL50803_16…	21.6	1.38	1.59	0.0026119	0.0783551	0.650363
GO:0003674	molecular function	1930	320	GL50803_10161,GL50803_10162,GL50803_101919,GL50803_102542,GL50803_102575,GL50803_102647,GL50803_102710,GL50803_10313,GL50803_10324,GL50803_10358,GL50803_10361,GL50803_103659,GL50803_103944,GL50803_10410,GL50803_10516,GL50803_10587,GL50803_10605,GL50803_10609,GL50803_10623,GL50803_10661,GL50803_10666,GL50803_10712,GL50803_10744,GL50803_11043,GL50803_11118,GL50803_111967,GL50803_111987,GL50803_1121…	16.6	1.06	1.6	0.00279268	0.0783551	0.695376
GO:0050662	coenzyme binding	29	11	GL50803_10358,GL50803_11676,GL50803_12150,GL50803_14374,GL50803_14759,GL50803_15041,GL50803_15897,GL50803_16363,GL50803_17043,GL50803_6687,GL50803_9719,	37.9	2.43	3.37	0.00283211	0.0783551	0.705196
GO:0016829	lyase activity	15	7	GL50803_10623,GL50803_11043,GL50803_11118,GL50803_15090,GL50803_15347,GL50803_15404,GL50803_23420,	46.7	2.98	4.79	0.00444743	0.110741	1
GO:0048037	cofactor binding	45	14	GL50803_10358,GL50803_11676,GL50803_12150,GL50803_14374,GL50803_14759,GL50803_15009,GL50803_15041,GL50803_15090,GL50803_15897,GL50803_16363,GL50803_17043,GL50803_3042,GL50803_6687,GL50803_9719,	31.1	1.99	2.49	0.00652938	0.147802	1
GO:0016772	transferase activity, transferring phosphorus-containing groups	334	68	GL50803_102542,GL50803_10313,GL50803_103944,GL50803_10609,GL50803_10744,GL50803_113094,GL50803_113522,GL50803_114120,GL50803_114192,GL50803_114495,GL50803_114535,GL50803_12095,GL50803_12148,GL50803_12240,GL50803_13215,GL50803_137695,GL50803_137701,GL50803_137735,GL50803_14014,GL50803_14172,GL50803_14578,GL50803_14661,GL50803_14897,GL50803_15035,GL50803_15380,GL50803_15479,GL50803_15889,GL50803_16…	20.4	1.3	1.47	0.00761528	0.158017	1
GO:0043168	anion binding	561	106	GL50803_102542,GL50803_10313,GL50803_10358,GL50803_10361,GL50803_103944,GL50803_10609,GL50803_10623,GL50803_10744,GL50803_112312,GL50803_113094,GL50803_113522,GL50803_113554,GL50803_114120,GL50803_114192,GL50803_114246,GL50803_114495,GL50803_114535,GL50803_11676,GL50803_12095,GL50803_12148,GL50803_12150,GL50803_12216,GL50803_12240,GL50803_13215,GL50803_137695,GL50803_137701,GL50803_137735,GL50803…	18.9	1.21	1.36	0.00963934	0.173104	1

## Sheet: M1_M1NR_RNA_up
ID	Name	Bgd count	Result count	Result gene list	Pct of bgd	Fold enrichment	Odds ratio	P-value	Benjamini	Bonferroni
GO:0005085	guanyl-nucleotide exchange factor activity	3	3	GL50803_114201.GL50803_114209.GL50803_13561.	100	7.3	inf	0.00255809	0.352482	1
GO:0003676	nucleic acid binding	362	68	GL50803_10335.GL50803_11247.GL50803_11287.GL50803_11319.GL50803_12162.GL50803_13220.GL50803_13269.GL50803_135003.GL50803_135231.GL50803_13561.GL50803_13791.GL50803_14171.GL50803_14256.GL50803_14277.GL50803_14606.GL50803_14614.GL50803_14842.GL50803_15487.GL50803_15546.GL50803_15930.GL50803_16143.GL50803_16173.GL50803_16311.GL50803_16313.GL50803_16431.GL50803_16877.GL50803_16882.GL50803_16887.GL508…	18.8	1.37	1.53	0.00262035	0.352482	1
GO:0051536	iron-sulfur cluster binding	24	9	GL50803_102963.GL50803_10969.GL50803_14519.GL50803_14604.GL50803_15196.GL50803_15324.GL50803_16519.GL50803_2013.GL50803_23064.	37.5	2.74	3.83	0.00305179	0.352482	1
GO:0051540	metal cluster binding	24	9	GL50803_102963.GL50803_10969.GL50803_14519.GL50803_14604.GL50803_15196.GL50803_15324.GL50803_16519.GL50803_2013.GL50803_23064.	37.5	2.74	3.83	0.00305179	0.352482	1
GO:0003723	RNA binding	218	43	GL50803_10335.GL50803_11247.GL50803_11287.GL50803_11319.GL50803_12162.GL50803_13269.GL50803_13561.GL50803_14171.GL50803_14277.GL50803_14606.GL50803_14614.GL50803_14842.GL50803_15487.GL50803_15546.GL50803_15930.GL50803_16173.GL50803_16311.GL50803_16313.GL50803_16431.GL50803_16882.GL50803_16887.GL50803_17023.GL50803_17054.GL50803_17190.GL50803_17261.GL50803_17364.GL50803_2010.GL50803_22112.GL50803_…	19.7	1.44	1.6	0.00678504	0.591574	1
GO:0009055	electron transfer activity	7	4	GL50803_10358.GL50803_2013.GL50803_2972.GL50803_9089.	57.1	4.17	8.46	0.00865103	0.591574	1

## Sheet: M1_M1NR_RNA_down
ID	Name	Bgd count	Result count	Result gene list	Pct of bgd	Fold enrichment	Odds ratio	P-value	Benjamini	Bonferroni
GO:0005544	calcium-dependent phospholipid binding	25	9	GL50803_10036,GL50803_10073,GL50803_114787,GL50803_11649,GL50803_11654,GL50803_13996,GL50803_15101,GL50803_17153,GL50803_5649,	36	3.11	4.37	0.00126884	0.43358	0.527838
GO:0005515	protein binding	899	128	GL50803_101904,GL50803_102101,GL50803_10219,GL50803_10254,GL50803_102813,GL50803_10374,GL50803_103810,GL50803_10382,GL50803_10829,GL50803_10881,GL50803_10883,GL50803_10950,GL50803_11099,GL50803_11100,GL50803_11107,GL50803_11177,GL50803_111967,GL50803_11207,GL50803_112557,GL50803_113622,GL50803_114192,GL50803_114535,GL50803_114885,GL50803_13393,GL50803_13590,GL50803_137706,GL50803_13838,GL50803_14…	14.2	1.23	1.39	0.00261896	0.43358	1
GO:0005488	binding	1797	233	GL50803_10036,GL50803_10051,GL50803_10073,GL50803_101904,GL50803_101906,GL50803_102101,GL50803_10219,GL50803_10254,GL50803_102813,GL50803_10374,GL50803_103810,GL50803_10382,GL50803_10623,GL50803_10829,GL50803_10881,GL50803_10883,GL50803_10950,GL50803_11099,GL50803_11100,GL50803_11107,GL50803_11177,GL50803_111967,GL50803_111973,GL50803_11207,GL50803_112557,GL50803_112692,GL50803_11290,GL50803_1132…	13	1.12	1.32	0.00468205	0.43358	1
GO:0045503	dynein light chain binding	4	3	GL50803_10254,GL50803_33592,GL50803_6939,	75	6.48	23.09	0.00562301	0.43358	1
GO:0008094	DNA-dependent ATPase activity	12	5	GL50803_113252,GL50803_16370,GL50803_7890,GL50803_8228,GL50803_87205,	41.7	3.6	5.52	0.0080139	0.43358	1
GO:0045504	dynein heavy chain binding	5	3	GL50803_10254,GL50803_33592,GL50803_6939,	60	5.19	11.54	0.0128531	0.43358	1
GO:0019894	kinesin binding	2	2	GL50803_114885,GL50803_16660,	100	8.64	inf	0.0133553	0.43358	1
GO:0120170	intraciliary transport particle B binding	2	2	GL50803_16375,GL50803_87202,	100	8.64	inf	0.0133553	0.43358	1
GO:0004067	asparaginase activity	2	2	GL50803_14547,GL50803_7865,	100	8.64	inf	0.0133553	0.43358	1
GO:0005509	calcium ion binding	47	11	GL50803_10036,GL50803_10073,GL50803_114787,GL50803_11649,GL50803_11654,GL50803_13996,GL50803_15101,GL50803_16322,GL50803_17153,GL50803_17157,GL50803_5649,	23.4	2.02	2.37	0.0158238	0.43358	1
GO:0022857	transmembrane transporter activity	81	16	GL50803_114777,GL50803_11540,GL50803_14961,GL50803_15303,GL50803_16433,GL50803_17214,GL50803_17326,GL50803_17342,GL50803_221689,GL50803_6000,GL50803_6427,GL50803_6664,GL50803_7236,GL50803_8227,GL50803_91295,GL50803_95904,	19.8	1.71	1.92	0.0209037	0.43358	1
GO:0005342	organic acid transmembrane transporter activity	10	4	GL50803_17214,GL50803_6000,GL50803_91295,GL50803_95904,	40	3.46	5.14	0.0209735	0.43358	1
GO:0015171	amino acid transmembrane transporter activity	10	4	GL50803_17214,GL50803_6000,GL50803_91295,GL50803_95904,	40	3.46	5.14	0.0209735	0.43358	1
GO:0046943	carboxylic acid transmembrane transporter activity	10	4	GL50803_17214,GL50803_6000,GL50803_91295,GL50803_95904,	40	3.46	5.14	0.0209735	0.43358	1
GO:0046872	metal ion binding	231	37	GL50803_10036,GL50803_10051,GL50803_10073,GL50803_10623,GL50803_114787,GL50803_11649,GL50803_11654,GL50803_13996,GL50803_14225,GL50803_14241,GL50803_14821,GL50803_15101,GL50803_15187,GL50803_15295,GL50803_15482,GL50803_15889,GL50803_16322,GL50803_16520,GL50803_16639,GL50803_16722,GL50803_16953,GL50803_17065,GL50803_17153,GL50803_17157,GL50803_17329,GL50803_17448,GL50803_21622,GL50803_23602,GL5080…	16	1.38	1.5	0.0220218	0.43358	1
GO:0016810	hydrolase activity, acting on carbon-nitrogen (but not peptide) bonds	15	5	GL50803_112103,GL50803_14547,GL50803_31530,GL50803_6942,GL50803_7865,	33.3	2.88	3.86	0.0226677	0.43358	1
GO:0043167	ion binding	835	113	GL50803_10036,GL50803_10051,GL50803_10073,GL50803_101906,GL50803_102101,GL50803_10382,GL50803_10623,GL50803_112692,GL50803_11290,GL50803_113252,GL50803_113876,GL50803_114192,GL50803_114535,GL50803_114787,GL50803_11554,GL50803_11649,GL50803_11654,GL50803_12089,GL50803_12108,GL50803_12216,GL50803_137676,GL50803_137706,GL50803_13852,GL50803_13996,GL50803_13998,GL50803_14004,GL50803_14098,GL50803_142…	13.5	1.17	1.27	0.0257207	0.43358	1
GO:0005543	phospholipid binding	38	9	GL50803_10036,GL50803_10073,GL50803_114787,GL50803_11649,GL50803_11654,GL50803_13996,GL50803_15101,GL50803_17153,GL50803_5649,	23.7	2.05	2.4	0.025922	0.43358	1
GO:0043169	cation binding	234	37	GL50803_10036,GL50803_10051,GL50803_10073,GL50803_10623,GL50803_114787,GL50803_11649,GL50803_11654,GL50803_13996,GL50803_14225,GL50803_14241,GL50803_14821,GL50803_15101,GL50803_15187,GL50803_15295,GL50803_15482,GL50803_15889,GL50803_16322,GL50803_16520,GL50803_16639,GL50803_16722,GL50803_16953,GL50803_17065,GL50803_17153,GL50803_17157,GL50803_17329,GL50803_17448,GL50803_21622,GL50803_23602,GL5080…	15.8	1.37	1.48	0.0264942	0.43358	1
GO:0030165	PDZ domain binding	16	5	GL50803_10374,GL50803_16843,GL50803_21799,GL50803_24194,GL50803_3449,	31.3	2.7	3.51	0.0299239	0.43358	1
GO:0019904	protein domain specific binding	16	5	GL50803_10374,GL50803_16843,GL50803_21799,GL50803_24194,GL50803_3449,	31.3	2.7	3.51	0.0299239	0.43358	1
GO:0016811	hydrolase activity, acting on carbon-nitrogen (but not peptide) bonds, in linear amides	11	4	GL50803_14547,GL50803_31530,GL50803_6942,GL50803_7865,	36.4	3.14	4.4	0.030011	0.43358	1
GO:0008375	acetylglucosaminyltransferase activity	3	2	GL50803_102978,GL50803_41701,	66.7	5.76	15.36	0.036989	0.43358	1
GO:0004342	glucosamine-6-phosphate deaminase activity	3	2	GL50803_10829,GL50803_8245,	66.7	5.76	15.36	0.036989	0.43358	1
GO:0016886	ligase activity, forming phosphoric ester bonds	3	2	GL50803_23602,GL50803_7649,	66.7	5.76	15.36	0.036989	0.43358	1
GO:0003909	DNA ligase activity	3	2	GL50803_23602,GL50803_7649,	66.7	5.76	15.36	0.036989	0.43358	1
GO:0016874	ligase activity	75	14	GL50803_10382,GL50803_113021,GL50803_12082,GL50803_137754,GL50803_13998,GL50803_14498,GL50803_15063,GL50803_21118,GL50803_22808,GL50803_23602,GL50803_3117,GL50803_31530,GL50803_31576,GL50803_7649,	18.7	1.61	1.78	0.0457043	0.43358	1

## Sheet: M1_prot_up
ID	Name	Bgd count	Result count	Result gene list	Pct of bgd	Fold enrichment	Odds ratio	P-value	Benjamini	Bonferroni
GO:0016491	oxidoreductase activity	46	8	GL50803_10358,GL50803_14521,GL50803_16076,GL50803_27266,GL50803_3042,GL50803_6687,GL50803_7195,GL50803_8377,	17.4	4.65	5.87	0.000224479	0.0255906	0.0255906
GO:0048037	cofactor binding	45	7	GL50803_10358,GL50803_10708,GL50803_12150,GL50803_27266,GL50803_3042,GL50803_6687,GL50803_7195,	15.6	4.16	5.07	0.00114047	0.0524834	0.130013
GO:0016832	aldehyde-lyase activity	2	2	GL50803_11043,GL50803_15127,	100	26.76	Inf	0.00138114	0.0524834	0.15745
GO:0009055	electron transfer activity	3	2	GL50803_10358,GL50803_27266,	66.7	17.84	52.71	0.00404248	0.0768072	0.460843
GO:0016684	oxidoreductase activity, acting on peroxide as acceptor	3	2	GL50803_14521,GL50803_16076,	66.7	17.84	52.71	0.00404248	0.0768072	0.460843
GO:0051920	peroxiredoxin activity	3	2	GL50803_14521,GL50803_16076,	66.7	17.84	52.71	0.00404248	0.0768072	0.460843
GO:0051536	iron-sulfur cluster binding	12	3	GL50803_27266,GL50803_3042,GL50803_7195,	25	6.69	8.86	0.00868503	0.123762	0.990094
GO:0051540	metal cluster binding	12	3	GL50803_27266,GL50803_3042,GL50803_7195,	25	6.69	8.86	0.00868503	0.123762	0.990094

## Sheet: M1_prot_down
ID	Name	Bgd count	Result count	Result gene list	Pct of bgd	Fold enrichment	Odds ratio	P-value	Benjamini	Bonferroni
GO:0005198	structural molecule activity	71	25	GL50803_10367,GL50803_11359,GL50803_12981,GL50803_14329,GL50803_14620,GL50803_14622,GL50803_14699,GL50803_15228,GL50803_16265,GL50803_16368,GL50803_16525,GL50803_16652,GL50803_17056,GL50803_4547,GL50803_4652,GL50803_4812,GL50803_5517,GL50803_5593,GL50803_5845,GL50803_7878,GL50803_8001,GL50803_8462,GL50803_86676,GL50803_98056,GL50803_9810,	35.2	9.11	18.33	3.81274e-19	4.11775e-17	4.11775e-17
GO:0003735	structural constituent of ribosome	60	23	GL50803_10367,GL50803_11359,GL50803_12981,GL50803_14329,GL50803_14620,GL50803_14622,GL50803_14699,GL50803_15228,GL50803_16265,GL50803_16368,GL50803_16525,GL50803_16652,GL50803_17056,GL50803_4547,GL50803_4652,GL50803_5517,GL50803_5593,GL50803_5845,GL50803_7878,GL50803_8001,GL50803_8462,GL50803_98056,GL50803_9810,	38.3	9.92	20.42	1.34479e-18	7.26188e-17	1.45238e-16
GO:0005200	structural constituent of cytoskeleton	3	2	GL50803_4812,GL50803_86676,	66.7	17.24	50.84	0.00432394	0.155662	0.466986
GO:0019843	rRNA binding	4	2	GL50803_17056,GL50803_4547,	50	12.93	25.41	0.00843041	0.227089	0.910484

## Sheet: M1_prot_tr_up
ID	Name	Bgd count	Result count	Result gene list	Pct of bgd	Fold enrichment	Odds ratio	P-value	Benjamini	Bonferroni
GO:0048037	cofactor binding	45	8	GL50803_10358,GL50803_10708,GL50803_15196,GL50803_16363,GL50803_27266,GL50803_3042,GL50803_6687,GL50803_7195,	17.8	4.27	5.33	0.000409097	0.0291829	0.0499098
GO:0016491	oxidoreductase activity	46	8	GL50803_10358,GL50803_14521,GL50803_16076,GL50803_27266,GL50803_3042,GL50803_6687,GL50803_7195,GL50803_8377,	17.4	4.17	5.19	0.000478408	0.0291829	0.0583658
GO:0051536	iron-sulfur cluster binding	12	4	GL50803_15196,GL50803_27266,GL50803_3042,GL50803_7195,	33.3	8	11.95	0.00108408	0.0330645	0.132258
GO:0051540	metal cluster binding	12	4	GL50803_15196,GL50803_27266,GL50803_3042,GL50803_7195,	33.3	8	11.95	0.00108408	0.0330645	0.132258
GO:0009055	electron transfer activity	3	2	GL50803_10358,GL50803_27266,	66.7	16	46.95	0.00501644	0.0874294	0.612006
GO:0016684	oxidoreductase activity, acting on peroxide as acceptor	3	2	GL50803_14521,GL50803_16076,	66.7	16	46.95	0.00501644	0.0874294	0.612006
GO:0051920	peroxiredoxin activity	3	2	GL50803_14521,GL50803_16076,	66.7	16	46.95	0.00501644	0.0874294	0.612006

## Sheet: M1_prot_tr_down
ID	Name	Bgd count	Result count	Result gene list	Pct of bgd	Fold enrichment	Odds ratio	P-value	Benjamini	Bonferroni
GO:0005198	structural molecule activity	71	20	GL50803_11359,GL50803_1345,GL50803_14091,GL50803_14457,GL50803_14620,GL50803_15228,GL50803_16044,GL50803_16265,GL50803_16368,GL50803_16652,GL50803_17056,GL50803_36069,GL50803_39483,GL50803_4812,GL50803_5845,GL50803_7766,GL50803_7999,GL50803_8001,GL50803_86676,GL50803_98056,	28.2	5.96	9.44	1.70862e-11	1.7257e-09	1.7257e-09
GO:0003735	structural constituent of ribosome	60	18	GL50803_11359,GL50803_1345,GL50803_14091,GL50803_14457,GL50803_14620,GL50803_15228,GL50803_16044,GL50803_16265,GL50803_16368,GL50803_16652,GL50803_17056,GL50803_36069,GL50803_39483,GL50803_5845,GL50803_7766,GL50803_7999,GL50803_8001,GL50803_98056,	30	6.35	10.14	6.15648e-11	3.10902e-09	6.21805e-09
GO:0004342	glucosamine-6-phosphate deaminase activity	2	2	GL50803_10829,GL50803_8245,	100	21.16	Inf	0.0022133	0.0745144	0.223543
GO:0005200	structural constituent of cytoskeleton	3	2	GL50803_4812,GL50803_86676,	66.7	14.11	41.06	0.00643436	0.129974	0.64987
GO:0019239	deaminase activity	3	2	GL50803_10829,GL50803_8245,	66.7	14.11	41.06	0.00643436	0.129974	0.64987

## Sheet: M1NR_prot_up
ID	Name	Bgd count	Result count	Result gene list	Pct of bgd	Fold enrichment	Odds ratio	P-value	Benjamini	Bonferroni
GO:0004298	threonine-type endopeptidase activity	14	13	GL50803_11434,GL50803_11486,GL50803_12949,GL50803_13127,GL50803_13756,GL50803_14497,GL50803_16924,GL50803_1995,GL50803_27059,GL50803_2980,GL50803_3209,GL50803_7962,GL50803_9824,	92.9	8.48	111.31	3.12993e-12	3.11428e-10	6.22857e-10
GO:0070003	threonine-type peptidase activity	14	13	GL50803_11434,GL50803_11486,GL50803_12949,GL50803_13127,GL50803_13756,GL50803_14497,GL50803_16924,GL50803_1995,GL50803_27059,GL50803_2980,GL50803_3209,GL50803_7962,GL50803_9824,	92.9	8.48	111.31	3.12993e-12	3.11428e-10	6.22857e-10
GO:0004175	endopeptidase activity	19	13	GL50803_11434,GL50803_11486,GL50803_12949,GL50803_13127,GL50803_13756,GL50803_14497,GL50803_16924,GL50803_1995,GL50803_27059,GL50803_2980,GL50803_3209,GL50803_7962,GL50803_9824,	68.4	6.25	18.51	3.64146e-09	2.4155e-07	7.24651e-07
GO:0070011	peptidase activity, acting on L-amino acid peptides	64	18	GL50803_11434,GL50803_11486,GL50803_12949,GL50803_13127,GL50803_13756,GL50803_14019,GL50803_14497,GL50803_15574,GL50803_16468,GL50803_16924,GL50803_17327,GL50803_1995,GL50803_27059,GL50803_2980,GL50803_3209,GL50803_3822,GL50803_7962,GL50803_9824,	28.1	2.57	3.35	9.66373e-05	0.00480771	0.0192308
GO:0008233	peptidase activity	68	18	GL50803_11434,GL50803_11486,GL50803_12949,GL50803_13127,GL50803_13756,GL50803_14019,GL50803_14497,GL50803_15574,GL50803_16468,GL50803_16924,GL50803_17327,GL50803_1995,GL50803_27059,GL50803_2980,GL50803_3209,GL50803_3822,GL50803_7962,GL50803_9824,	26.5	2.42	3.07	0.000226963	0.00903313	0.0451656
GO:0005200	structural constituent of cytoskeleton	3	3	GL50803_14341,GL50803_4812,GL50803_86676,	100	9.13	Inf	0.00130049	0.0431328	0.258797
GO:0048037	cofactor binding	45	11	GL50803_10358,GL50803_13608,GL50803_14285,GL50803_15196,GL50803_16363,GL50803_17063,GL50803_3042,GL50803_6687,GL50803_7195,GL50803_91056,GL50803_9368,	24.4	2.23	2.7	0.00742807	0.211169	1
GO:0016491	oxidoreductase activity	46	11	GL50803_10358,GL50803_14285,GL50803_15383,GL50803_17063,GL50803_21942,GL50803_3042,GL50803_3331,GL50803_3861,GL50803_6687,GL50803_7195,GL50803_8377,	23.9	2.18	2.63	0.0088391	0.219873	1

[truncated: 7 more sheets: M1NR_prot_down, M2_prot_up, M2_prot_down, M1_M1NR_prot_up, M1_M1NR_prot_down, M1_M1tr_prot_up, M1_M1tr_prot_down]
