# Supplementary material for: Characterization of Metronidazole-Resistant Giardia intestinalis Lines by Comparative Transcriptomics and Proteomics
Source: Front Microbiol. 2022 Feb 10;13:834008. doi: 10.3389/fmicb.2022.834008 (PMC8866875; doi:10.3389/fmicb.2022.834008)
Supplement: Supplementary file 7 [file Table_7.XLSX]

## Sheet: Information
Name	Content
MX_both	Genes De in a similar manner in any of the lines
All genes DE in resistant lines	All genes DE in a similar manner between M1 and M2 on protein and RNA level

## Sheet: M1NR_both
Geneid	M1NRr	M1NRp	Length	Description
GL50803_7444	0.35	1.35	368	UvrB/uvrC motif-containing protein
GL50803_14586	4.85	1.87	734	VSP with INR
GL50803_137721	-1.64	0.61	584	VSP
GL50803_41472	-1.81	-3.47	588	VSP
GL50803_112518	-0.67	-0.7	698	Kinase, NEK
GL50803_13194	-2.11	-3.39	616	VSP AS8
GL50803_16501	-2.36	-1.75	693	VSP with INR
GL50803_137618	0.74	0.78	738	VSP
GL50803_113987	1.77	-0.66	834	High cysteine membrane protein Group 3
GL50803_103992	-2.92	-0.81	628	VSP
GL50803_8687	0.56	1.09	505	Tenascin-like protein
GL50803_17563	-0.32	-1.43	386	Kinase, CMGC MAPK
GL50803_14551	-0.34	-1.58	298	Alpha-6 giardin
GL50803_7797	-0.47	-1.85	303	Alpha-5 giardin
GL50803_3042	0.83	1.86	569	Hybrid cluster protein
GL50803_115830	-5.66	2.58	634	VSP with INR
GL50803_91056	-0.36	1.21	428	Aspartate aminotransferase
GL50803_113797	-6.87	-4.24	714	VSP with INR
GL50803_14521	0.51	-1.5	202	Peroxiredoxin 1aii
GL50803_16596	0.29	1.24	600	PX domain-containing protein
GL50803_114674	0.76	1.51	721	VSP
GL50803_113439	-0.84	1.41	728	VSP with INR
GL50803_115797	-1.18	1.64	683	VSP with INR
GL50803_94322	-0.29	0.93	1119	Spastin
GL50803_103285	0.46	-1.21	2382	Protein BAP28

## Sheet: M1_both
Geneid	M1r	M1p	Length	Description
GL50803_8037	0.84	0.8	309	Kinase, CMGC CDK
GL50803_8035	0.7	0.97	756	Ribosome biogenesis protein ERB1
GL50803_14614	1.01	0.91	150	Eukaryotic translation initiation factor 5A
GL50803_2452	0.57	0.75	332	Ornithine cyclodeaminase
GL50803_16310	0.95	-0.34	150	Ribosomal protein L27a
GL50803_95653	0.22	0.37	801	Coiled-coil protein
GL50803_15252	0.34	0.61	167	Ubiquitin-conjugating enzyme E2
GL50803_113304	0.67	-0.9	637	VSP
GL50803_116477	0.81	0.84	749	VSP
GL50803_96616	-0.66	-0.45	543	Kinase, CMGC CDKL
GL50803_17157	-0.78	-0.43	454	Protein phosphatase 2A regulary subunit B
GL50803_17153	-0.4	-0.45	308	Alpha-11 giardin
GL50803_17150	0.53	-1.25	165	NAD(P)H:quinone oxidoreductase
GL50803_16076	1.05	1.14	202	Peroxiredoxin 1ai
GL50803_14456	0.58	0.32	155	Low molecular weight protein-tyrosine-phosphatase
GL50803_14586	-0.87	-5.4	734	VSP with INR
GL50803_14200	-0.3	-0.43	620	Molybdenum cofactor sulfurase
GL50803_11448	-1.1	-0.77	528	Phosphomannomutase-2
GL50803_16468	-0.41	-0.7	306	Cathepsin B
GL50803_112693	0.52	-0.85	1432	VSP
GL50803_41472	-1.04	-4.49	588	VSP
GL50803_6242	0.71	0.36	152	Translationally controlled tumor protein-like protein
GL50803_8725	-0.84	2.41	470	Hypothetical protein
GL50803_16322	-0.6	-1	593	Neurogenic locus Notch protein
GL50803_92645	-0.58	-0.46	602	5' nucleotidase family protein
GL50803_9173	-0.57	-1.18	376	WD40 repeat protein
GL50803_137617	-1.58	-2.18	735	VSP
GL50803_16716	-0.56	0.82	675	High cysteine membrane protein Group 5
GL50803_6289	0.99	0.53	134	FixW protein, putative
GL50803_21110	-0.41	-0.48	234	Hypothetical protein
GL50803_14329	-0.36	-0.3	191	Ribosomal protein S7e
GL50803_9355	-0.59	-0.99	135	Thioredoxin-like protein(FixW)
GL50803_9353	-1.08	-1.05	446	Inositol monophosphatase, putative
GL50803_21118	-0.91	-0.93	747	Long chain fatty acid CoA ligase 5
GL50803_15834	0.5	0.31	271	Hypothetical protein
GL50803_10524	-0.49	-2.08	251	Hypothetical protein
GL50803_13194	-1.46	1.95	616	VSP AS8
GL50803_12109	-0.36	-0.62	403	Lysophosphatidylcholine acyltransferase/Lyso-PAF acetyltransferase
GL50803_12108	-0.72	-0.55	938	Threonine dehydratase
GL50803_11354	-0.76	-0.46	282	Hypothetical protein
GL50803_9276	-0.52	-0.98	471	High cysteine protein
GL50803_102813	-0.64	-0.25	344	Ankyrin repeat protein 1
GL50803_40591	-5.22	-4.56	618	VSP AS8
GL50803_4410	-0.29	-0.67	256	SALP-1
GL50803_16501	-0.97	-1.41	693	VSP with INR
GL50803_137618	-0.75	-1.46	738	VSP
GL50803_23597	-0.23	-0.47	704	Hypothetical protein
GL50803_17216	-0.5	-0.67	835	Kinase, NEK
GL50803_10370	-0.51	-0.66	454	ATP/GTP binding protein, putative
GL50803_103992	1.03	0.67	628	VSP
GL50803_29307	-0.33	-0.39	451	UTP-glucose-1-phosphate uridylyltransferase
GL50803_11299	-0.63	-1.05	590	Amino acid transporter, putative
GL50803_8687	-0.37	-0.78	505	Tenascin-like protein
GL50803_137620	4.2	1.51	681	VSP
GL50803_10358	0.43	0.54	415	Flavodiironprotein
GL50803_221692	0.19	0.46	590	Kinase, AGC
GL50803_10708	0.34	0.62	681	Sir2 family protein
GL50803_11621	0.75	-0.75	496	Sas10 domain-containing protein
GL50803_11595	0.65	0.5	469	Glycosyl transferase family protein
GL50803_4812	-0.36	-1.28	273	Beta-giardin
GL50803_17364	0.7	1.08	110	Ribosomal protein S26
GL50803_15985	-0.22	-0.52	264	Hypothetical protein
GL50803_4852	-0.43	-0.44	452	Hypothetical protein
GL50803_16519	1.01	0.73	374	AstB/chuR-related protein
GL50803_4323	0.41	0.52	387	Hypothetical protein
GL50803_17563	0.76	0.53	386	Kinase, CMGC MAPK
GL50803_12853	0.68	0.5	270	Molybdopterin biosynthesis MoeB protein
GL50803_101074	-1.78	-2.81	740	VSP with INR
GL50803_93011	-0.5	-0.3	1043	Ankyrin repeat protein 1
GL50803_14661	0.34	0.75	470	Kinase, CAMK CAMKL
GL50803_2198	0.35	0.56	514	Serine/threonine protein phosphatase 5
GL50803_28696	0.75	0.41	129	Hypothetical protein
GL50803_95064	0.2	0.35	403	Queuine tRNA-ribosyltransferase, putative
GL50803_115830	-2.07	2.27	634	VSP with INR
GL50803_8462	0.64	-0.4	136	Ribosomal protein L27
GL50803_8456	0.23	0.53	662	Tubulin tyrosine ligase-like 3
GL50803_5845	0.52	-0.54	175	Ribosomal protein S8
GL50803_11540	-0.82	-0.67	513	Hexose transporter
GL50803_11554	-0.39	-0.37	274	Kinase, NEK
GL50803_10341	0.78	0.39	339	Ribosomal protein L10e
GL50803_10315	0.42	0.33	223	Qb-SNARE 5
GL50803_95693	0.26	-0.53	220	Hypothetical protein
GL50803_87926	0.32	0.38	430	Hypothetical protein
GL50803_113797	-6.61	-4.47	714	VSP with INR
GL50803_10013	0.61	0.56	221	Qc-SNARE 3
GL50803_113793	0.36	-1.04	423	EamA-like transporter family protein
GL50803_14581	0.16	0.67	641	Chaperone protein DnaK HSP70
GL50803_14519	0.68	0.61	434	Iron-sulfur cluster biosynthesis protein IscS
GL50803_7715	0.28	0.85	683	High cysteine membrane protein Group 1
GL50803_14521	0.94	1.04	202	Peroxiredoxin 1aii
GL50803_6054	0.83	0.5	189	RNA binding putative
GL50803_4369	0.84	0.57	121	Rhodanese-like domain-containing protein
GL50803_137750	0.36	0.6	977	Leucine-rich repeat protein
GL50803_14604	0.4	0.47	413	Nucleotide-binding protein 35
GL50803_38275	0.27	0.42	640	Hypothetical protein
GL50803_23552	0.49	-0.76	107	Hypothetical protein
GL50803_101765	-1.22	-0.88	700	VSP
GL50803_86600	0.32	0.4	397	Methionine aminopeptidase
GL50803_10868	0.35	-0.47	205	Vacuolar ATP synthase E subunit
GL50803_9327	1.05	1.34	734	Kinase, NEK
GL50803_137613	-0.92	4.94	395	VSP with INR
GL50803_8329	0.68	0.54	186	Vacuolar protein sorting 25
GL50803_11521	3.09	4.22	629	VSP
GL50803_114210	1.7	1.3	1089	Hypothetical protein
GL50803_10969	1.06	0.71	323	Nucleotide-binding protein 35
GL50803_8589	0.27	-0.61	703	Suppressor of actin 1
GL50803_8794	0.6	0.39	184	Nucleolar GAR1-like protein, putative
GL50803_5800	0.62	0.33	263	Lipid binding protein
GL50803_16887	0.77	0.64	548	ATP-dependent RNA helicase HAS1, putative
GL50803_7966	0.47	0.61	576	Hypothetical protein
GL50803_9088	0.32	0.37	187	Protein deglycase
GL50803_112113	2.02	1.95	682	VSP
GL50803_16173	0.25	0.33	284	U3 small nucleolar ribonucleoprotein protein IMP4, putative
GL50803_22677	-0.66	-0.59	265	Nitroreductase Fd-NR2(NR1)
GL50803_6148	-0.56	-0.99	762	Alanyl dipeptidyl peptidase
GL50803_22543	-0.64	-0.5	1311	Hypothetical protein
GL50803_8968	-0.62	-0.88	85	Hypothetical protein
GL50803_14800	-0.55	-0.63	392	Ankyrin repeat protein 3
GL50803_8903	-0.59	-0.83	255	Copine I
GL50803_115797	0.54	0.45	683	VSP with INR
GL50803_17046	-0.56	-0.44	681	Ankyrin repeat protein 1
GL50803_15247	-0.38	0.62	878	Glucose regulated protein 94 / Heat shock protein 90
GL50803_87202	-0.92	-0.43	674	Putative TPR repeat family protein
GL50803_103202	-0.74	-0.56	1362	Hypothetical protein
GL50803_40831	-0.38	-1.86	2381	Ankyrin repeat protein 3
GL50803_113622	-0.72	-0.34	1505	Ankyrin repeat protein 1
GL50803_8377	0.54	0.73	285	Putative TM nitroreductase
GL50803_113130	0.88	1.25	503	Hypothetical protein
GL50803_7751	-0.71	-0.51	1070	Hypothetical protein
GL50803_8250	-0.61	-0.77	159	RNA recognition motif-containing protein
GL50803_14669	-0.67	-0.68	598	Hypothetical protein
GL50803_8245	-0.57	-0.5	267	Glucosamine-6-phosphate deaminase
GL50803_17516	-0.56	0.84	309	Cathepsin B
GL50803_8048	-0.39	-0.87	412	Hypothetical protein
GL50803_17520	0.87	0.78	883	ClpB protein

## Sheet: M2_both
Geneid	M2r	M2p	Length	Description
GL50803_8044	-0.26	-0.85	319	Seven transmembrane protein 1
GL50803_8035	0.26	0.58	756	Ribosome biogenesis protein ERB1
GL50803_113304	1.11	1.67	637	VSP
GL50803_16363	0.21	0.71	480	Alanine aminotransferase, putative
GL50803_17056	0.57	-0.97	186	Ribosomal protein L6
GL50803_17055	0.32	0.57	555	Hypothetical protein
GL50803_17054	0.64	-0.73	327	Acidic ribosomal protein P0
GL50803_116477	4.84	3.39	749	VSP
GL50803_17153	-0.71	-0.87	308	Alpha-11 giardin
GL50803_7590	-0.63	-0.71	258	Qc-SNARE 2
GL50803_16076	1.54	1.74	202	Peroxiredoxin 1ai
GL50803_91374	-0.44	0.7	868	Coiled-coil protein
GL50803_14456	0.85	0.63	155	Low molecular weight protein-tyrosine-phosphatase
GL50803_7444	0.26	0.96	368	UvrB/uvrC motif-containing protein
GL50803_14586	0.56	-2.29	734	VSP with INR
GL50803_17102	0.35	-0.4	227	Hypothetical protein
GL50803_14360	0.35	2.36	403	Tenascin-like protein
GL50803_7110	0.56	1.22	83	Ubiquitin
GL50803_32730	0.39	-0.47	1676	Hypothetical protein
GL50803_37093	0.35	1.92	735	VSP
GL50803_137721	-1.47	1.1	584	VSP
GL50803_28477	0.63	1.11	63	Hypothetical protein
GL50803_16953	-0.39	0.52	362	Flap structure-specific endonuclease
GL50803_8423	-0.46	-1.32	294	Calmodulin-binding protein
GL50803_103807	-0.44	-0.57	947	Ankyrin repeat protein 1
GL50803_11107	-0.2	0.64	820	Ankyrin repeat protein 1
GL50803_16535	-0.48	-0.7	605	Tubulin specific chaperone E
GL50803_9719	0.25	-0.41	430	FAD/FMN dependent oxidoreductase
GL50803_17288	-0.34	0.41	1823	Ankyrin repeat protein 1
GL50803_11470	3.27	2.78	628	VSP with INR
GL50803_8917	-0.36	-1.3	435	Mu adaptin isoform b
GL50803_112693	0.53	1.28	1432	VSP
GL50803_41472	0.45	-0.47	588	VSP
GL50803_10661	1.16	0.9	1093	Ubiquitin-conjugating enzyme E1
GL50803_24425	0.95	0.93	456	PPPDE putative peptidase domain-containing protein
GL50803_16996	0.92	0.45	359	Enkurin superfamily protein
GL50803_6242	0.5	0.84	152	Translationally controlled tumor protein-like protein
GL50803_5359	0.74	0.31	614	Nucleolar protein NOP5
GL50803_13904	1.02	0.53	160	Prefoldin subunit
GL50803_114246	1	0.98	407	GTP dependent nucleic acid binding protein
GL50803_6724	1.13	1.66	123	Nuclear transport factor 2, putative
GL50803_6725	0.93	0.38	887	Hypothetical protein
GL50803_16125	1.9	1.33	1112	FAD-dependent glycerol-3-phosphate dehydrogenase
GL50803_14460	1	0.64	820	Ubiquitin carboxyl-terminal hydrolase
GL50803_137707	2.6	2.09	594	VSP
GL50803_6671	-0.25	-0.78	657	Histone chaperone Rttp106-like family protein
GL50803_9117	0.43	1.02	461	cAMP-dependent protein kinase regulatory chain
GL50803_15364	0.3	0.55	1449	Coiled-coil protein
GL50803_16795	0.34	0.54	484	Vacuolar protein sorting 4b
GL50803_21498	0.43	0.37	387	Serine/threonine protein phosphatase 5
GL50803_6687	0.84	1.61	337	Glyceraldehyde 3-phosphate dehydrogenase
GL50803_15918	-0.68	-0.36	229	Hypothetical protein
GL50803_13412	-0.43	-0.89	242	Ribosomal protein L10
GL50803_14331	0.81	2.96	420	VSP
GL50803_137617	0.3	0.82	735	VSP
GL50803_4017	-0.49	-0.86	560	Hypothetical protein
GL50803_6289	1	1.79	134	FixW protein, putative
GL50803_113038	0.66	1.64	575	Tenascin-like protein
GL50803_9355	0.78	0.92	135	Thioredoxin-like protein(FixW)
GL50803_12889	-0.34	1.18	391	Hypothetical protein
GL50803_14546	-0.25	-0.7	229	Phosphoglycolate phosphatase
GL50803_103944	1.46	1.69	866	Kinase, NEK
GL50803_12867	0.35	0.77	531	Hypothetical protein
GL50803_16235	-0.35	-0.42	339	Kinase, CAMK CAMKL
GL50803_114626	0.96	1.49	1686	High cysteine membrane protein EGF-like
GL50803_137603	-0.23	-0.7	464	TMP52
GL50803_114829	-0.2	-2.84	1454	Hypothetical protein
GL50803_9148	-0.41	-0.8	213	SHIPPO repeat domain-containing protein
GL50803_137698	-0.29	-0.81	295	Sec13
GL50803_10524	-0.74	-1.45	251	Hypothetical protein
GL50803_10055	-0.35	-0.93	351	DNA-directed RNA polymerase subunit D
GL50803_16823	0.39	-0.61	323	Non ATPase subunit MPR1 of 26S proteasome
GL50803_9779	0.52	1.4	311	Uridine phosphorylase 1
GL50803_15046	0.63	-1.75	136	Ribosomal protein L26
GL50803_12108	0.68	0.93	938	Threonine dehydratase
GL50803_12105	0.24	0.91	622	Hypothetical protein
GL50803_17482	-0.45	-0.89	518	TCP-1 chaperonin subunit delta
GL50803_21942	1.41	1.41	450	NADP-specific glutamate dehydrogenase
GL50803_9276	1	2.76	471	High cysteine protein
GL50803_40591	-3.86	-3.3	618	VSP AS8
GL50803_8716	0.26	0.93	392	Acid phosphatase surE
GL50803_17254	0.5	-0.26	656	Phophoglucomutase
GL50803_4606	0.5	0.43	236	Methionyl-tRNA synthetase
GL50803_94463	-0.24	-0.64	481	Hypothetical protein
GL50803_40067	-0.17	-1.21	488	Hypothetical protein
GL50803_4410	-0.61	-0.65	256	SALP-1
GL50803_16500	-0.34	-0.61	717	WD-repeat protein
GL50803_17123	-0.27	1.14	1687	Hypothetical protein
GL50803_137618	1.36	1.83	738	VSP
GL50803_14225	0.57	1.22	1806	CXC-rich protein
GL50803_17139	0.21	0.74	614	Kinase, CMGC CMGC-GL1
GL50803_14091	0.48	-0.95	132	Ribosomal protein L14
GL50803_112867	1.73	1.42	843	VSP
GL50803_103992	1.39	3.6	628	VSP
GL50803_114042	0.24	2.33	828	High cysteine membrane protein Group 4
GL50803_3762	-0.39	0.44	754	Ankyrin repeat protein 1
GL50803_137606	1.17	2.01	737	VSP
GL50803_15204	-0.36	-0.9	207	Transmembrane emp24 domain-containing protein
GL50803_11311	-0.44	-1.24	368	Kinase, NEK
GL50803_11309	2.33	3.38	1336	High cysteine membrane protein Group 1
GL50803_40016	-0.31	-0.85	683	Ankyrin repeat protein 1
GL50803_14573	0.67	1.35	500	Tenascin-like protein
GL50803_16368	0.6	-0.95	107	Ribosomal protein L31e
GL50803_16658	-0.29	-0.71	543	Nucleolar protein, Nop52
GL50803_100955	-0.36	0.51	204	Mitotic spindle checkpoint protein MAD2
GL50803_137620	7.34	4.84	681	VSP
GL50803_10358	1.04	1.3	415	Flavodiironprotein
GL50803_221693	0.42	2.79	1182	VSP
GL50803_15454	0.39	-0.89	481	Hypothetical protein
GL50803_15445	-0.45	-0.73	287	Hypothetical protein
GL50803_15442	0.32	-0.59	924	KIF-1 binding protein C terminal-containing protein
GL50803_115478	0.8	0.93	740	Ankyrin repeat protein 1
GL50803_4820	0.5	0.5	162	Hypothetical protein
GL50803_5258	0.53	1.57	107	Hypothetical protein
GL50803_13262	0.38	1.1	335	Flagellar C1a complex subunit C1a-32, putative
GL50803_114162	0.34	2.29	865	VSP
GL50803_15605	0.23	0.51	383	Hypothetical protein
GL50803_27918	0.56	0.8	96	Cystatin
GL50803_17550	0.29	-0.79	379	Cia1
GL50803_15228	0.62	-1.32	131	Ribosomal protein S15A
GL50803_93693	-0.52	-0.45	823	Hypothetical protein
GL50803_13007	-0.51	-1.21	468	Zinc finger domain-containing protein
GL50803_17374	-0.7	-0.85	333	Hypothetical protein
GL50803_21321	-0.49	-0.88	676	High cysteine membrane protein Group 5
GL50803_5744	-0.55	-1.34	473	Sec61 alpha family protein
GL50803_15983	-0.51	-0.45	543	Prolyl-tRNA synthetase
GL50803_15985	-0.68	0.73	264	Hypothetical protein
GL50803_13350	-0.52	-1.06	407	Alcohol dehydrogenase 3
GL50803_16843	-0.79	-0.69	1211	Ankyrin repeat protein 1
GL50803_16844	-0.89	-1.72	325	Hypothetical protein
GL50803_13747	-0.35	-1.21	199	C4 group specific protein
GL50803_16450	-0.57	0.55	307	Radial spoke protein 3
GL50803_14689	-0.56	-0.9	876	Hypothetical protein
GL50803_8360	-0.55	0.98	440	Acid sphingomyelinase
GL50803_16521	-0.67	-0.37	293	Alpha-snap
GL50803_16526	-0.17	-0.89	398	WD-repeat protein
GL50803_112801	2.01	3.67	748	VSP
GL50803_4239	-0.57	-0.82	99	Hypothetical protein
GL50803_24603	0.22	0.43	2126	Lecithin-cholesterol acyl transferase, putative
GL50803_111933	3.26	4.29	742	VSP
GL50803_17563	0.24	-0.55	386	Kinase, CMGC MAPK
GL50803_11654	-0.5	-0.6	296	Alpha-1 giardin
GL50803_16540	-0.6	0.35	469	Dynein regulatory complex
GL50803_15460	-0.52	0.39	468	Dynein-like protein
GL50803_103437	-0.51	-0.56	302	Alpha-9 giardin
GL50803_101074	1.69	1.37	740	VSP with INR
GL50803_15995	-0.29	1.3	1621	Hypothetical protein
GL50803_5167	-0.26	-1.16	492	Hypothetical protein
GL50803_7799	-0.28	-0.82	297	Alpha-4 giardin
GL50803_14551	-0.46	-1.09	298	Alpha-6 giardin
GL50803_7796	-0.48	-1	297	Alpha-2 giardin
GL50803_13832	-0.31	0.6	181	D-tyrosyl-tRNA deacylase
GL50803_5879	-0.5	-0.61	1276	Ankyrin repeat protein 1
GL50803_101339	-0.57	-1.05	216	FKBP-type peptidyl-prolyl cis-trans isomerase
GL50803_7328	-0.36	-1.54	626	Hypothetical protein
GL50803_7537	-0.34	-0.99	402	Kinase, CK1 CK1
GL50803_14475	-0.35	-0.46	1144	Hypothetical protein
GL50803_22136	-0.19	0.65	373	Hypothetical protein
GL50803_103783	-0.72	-0.55	239	Ankyrin repeat protein 1
GL50803_114462	-0.39	0.78	553	Outer dynein arm-docking complex subunit 2
GL50803_119706	5.36	1.29	674	VSP
GL50803_137641	-0.71	-1.12	494	TMP55
GL50803_6184	0.66	0.32	356	Branched-chain amino acid aminotransferase
GL50803_113554	0.21	0.87	448	26S proteasome ATPase subunit S4, putative
GL50803_14661	0.29	0.63	470	Kinase, CAMK CAMKL
GL50803_14660	0.37	0.5	107	Vacuolar ATP synthase subunit G
GL50803_3042	0.96	-0.63	569	Hybrid cluster protein
GL50803_4912	-0.43	-1.65	297	Kinase, NEK
GL50803_115830	-1.22	6.38	634	VSP with INR
GL50803_137740	3.41	5.86	599	VSP
GL50803_10623	0.74	0.52	655	Phosphoenolpyruvate carboxykinase
GL50803_15428	0.33	1.16	673	Intraflagellar transport protein IFT81
GL50803_137744	1.73	3.65	1488	VSP
GL50803_96994	0.38	0.72	308	Qa-SNARE 3
GL50803_10324	0.41	0.97	242	Ribulose-phosphate 3-epimerase
GL50803_10315	0.41	1.56	223	Qb-SNARE 5
GL50803_27614	0.41	0.51	146	Ribose 5-phosphate isomerase
GL50803_17190	0.24	1.08	458	Eukaryotic peptide chain release factor subunit 1
GL50803_15522	0.25	-0.59	735	Hypothetical protein
GL50803_11044	0.48	-0.72	212	Mob1-like protein
GL50803_11043	0.56	1.13	324	Fructose-bisphosphate aldolase
GL50803_10013	0.28	1.32	221	Qc-SNARE 3
GL50803_14581	0.27	1.14	641	Chaperone protein DnaK HSP70
GL50803_14519	0.84	0.9	434	Iron-sulfur cluster biosynthesis protein IscS
GL50803_7715	0.62	1.06	683	High cysteine membrane protein Group 1
GL50803_16596	0.71	1.08	600	PX domain-containing protein
GL50803_7723	0.47	0.67	703	PX domain-containing protein
GL50803_14104	0.24	0.73	768	Putative serine esterase
GL50803_4368	0.3	-1.13	178	Ankyrin repeat protein 1
GL50803_7270	0.49	-0.96	717	Hypothetical protein
GL50803_137752	0.65	3.68	1420	VSP
GL50803_95192	0.45	0.52	1147	Ankyrin repeat protein 1
GL50803_136003	1.12	2.36	552	VSP
GL50803_113480	0.68	0.72	1267	Hypothetical protein
GL50803_16159	0.23	-0.41	377	Hypothetical protein
GL50803_3531	0.32	0.44	377	Hypothetical protein
GL50803_101765	1.29	3.41	700	VSP
GL50803_114674	4.48	4.88	721	VSP
GL50803_10231	-0.6	-0.54	560	TCP-1 chaperonin subunit zeta protein
GL50803_16986	-0.57	-2.03	653	Kinase, NEK
GL50803_14681	-0.34	-0.98	506	Ankyrin repeat protein 1
GL50803_7259	-0.19	-0.68	285	CDP-diacylglycerol-glycerol-3-phosphate 3-phosphatidyltransferase
GL50803_14404	-0.22	-0.97	386	Phosphatase
GL50803_11521	3.64	7.83	629	VSP
GL50803_16199	-0.32	0.91	1119	Coiled-coil protein
GL50803_8942	-0.2	-0.49	260	Hypothetical protein
GL50803_113439	1.27	3.19	728	VSP with INR
GL50803_3951	-0.33	0.52	276	Hypothetical protein
GL50803_15000	0.33	0.66	407	TFIIH P44
GL50803_5567	-0.26	-0.36	784	Hypothetical protein
GL50803_101594	-0.21	-0.38	1060	CCAAT-box-binding transcription factor
GL50803_2980	-0.29	0.46	246	20S proteasome alpha subunit 5
GL50803_15483	-0.37	-1.24	388	UAA transporter family protein
GL50803_6886	-0.25	0.86	909	Hypothetical protein
GL50803_14311	-0.32	-0.3	340	Serine/threonine-protein phosphatase
GL50803_33279	1.09	5.08	901	VSP
GL50803_14434	-0.36	-0.64	453	Ankyrin repeat protein 1
GL50803_104866	-0.45	-1.08	195	Hypothetical protein
GL50803_17402	0.22	1.4	999	Ankyrin repeat protein 1
GL50803_15871	-0.4	-0.45	470	Serine peptidase, putative
GL50803_22739	0.27	0.56	330	Hypothetical protein
GL50803_134710	-0.83	3	637	VSP
GL50803_14086	-0.38	-0.65	261	High cysteine membrane protein
GL50803_137727	1.45	1.71	1682	High cysteine membrane protein EGF-like
GL50803_112681	-0.76	-1.54	810	Vesicle-fusing ATPase
GL50803_137614	2.23	2.49	690	VSP
GL50803_27308	0.51	0.63	100	Dynein light chain LC4
GL50803_40521	0.38	0.38	254	Shwachman-Bodian-Diamond protein
GL50803_2285	0.28	0.8	619	Heat shock protein 70
GL50803_112113	3.38	4.18	682	VSP
GL50803_22543	-0.62	-1.14	1311	Hypothetical protein
GL50803_14800	-0.22	-0.7	392	Ankyrin repeat protein 3
GL50803_8854	-0.32	0.45	639	Hypothetical protein
GL50803_8865	-0.33	0.35	405	Hypothetical protein
GL50803_115797	2.35	3.49	683	VSP with INR
GL50803_112208	1.18	2.33	597	VSP with INR
GL50803_17336	0.24	-0.37	334	Hypothetical protein
GL50803_10569	-0.3	0.55	506	KRI1-like family protein
GL50803_10568	-0.51	0.57	353	U3-containing 90S pre-ribosomal complex subunit
GL50803_7520	-0.31	0.55	483	Hypothetical protein
GL50803_8377	0.64	0.91	285	Putative TM nitroreductase
GL50803_94322	0.24	0.72	1119	Spastin
GL50803_15546	-0.24	0.53	262	Translation initiation factor eIF3 subunit
GL50803_15549	0.19	0.37	746	Dynein binding protein, putative
GL50803_112893	-0.22	-0.48	240	Hypothetical protein
GL50803_16728	0.53	1.57	492	Phosphatidylinositol-3,4,5-trisphosphate 3-phosphatase
GL50803_16833	0.58	2.45	606	Tenascin-like protein
GL50803_10822	-0.29	-0.85	343	WD40 repeat protein
GL50803_8243	-0.31	-0.48	675	Utp14 protein
GL50803_8235	0.22	0.52	306	Ankyrin repeat protein 1
GL50803_17516	0.49	0.78	309	Cathepsin B
GL50803_8049	-0.22	-0.47	499	Hypothetical protein
GL50803_17520	0.52	0.82	883	ClpB protein

## Sheet: All genes DE in resistant lines
Geneid	M1NRr	M1NRp	M1r	M1p	M2r	M2p	Length	Description
GL50803_17153	0	-1.03	-0.4	-0.45	-0.71	-0.87	308	Alpha-11 giardin
GL50803_14800	0	-0.93	-0.55	-0.63	-0.22	-0.7	392	Ankyrin repeat protein 3
GL50803_14581	0	0.99	0.16	0.67	0.27	1.14	641	Chaperone protein DnaK HSP70
GL50803_17520	0	0.64	0.87	0.78	0.52	0.82	883	ClpB protein
GL50803_6289	0	1.12	0.99	0.53	1	1.79	134	FixW protein, putative
GL50803_10358	0	1.39	0.43	0.54	1.04	1.3	415	Flavodiironprotein
GL50803_7715	0	NA	0.28	0.85	0.62	1.06	683	High cysteine membrane protein Group 1
GL50803_10524	0	0	-0.49	-2.08	-0.74	-1.45	251	Hypothetical protein
GL50803_22543	0	-1.65	-0.64	-0.5	-0.62	-1.14	1311	Hypothetical protein
GL50803_14519	0	0	0.68	0.61	0.84	0.9	434	Iron-sulfur cluster biosynthesis protein IscS
GL50803_14661	0	0.69	0.34	0.75	0.29	0.63	470	Kinase, CAMK CAMKL
GL50803_14456	0	NA	0.58	0.32	0.85	0.63	155	Low molecular weight protein-tyrosine-phosphatase
GL50803_16076	0	0	1.05	1.14	1.54	1.74	202	Peroxiredoxin 1ai
GL50803_8377	0	0.79	0.54	0.73	0.64	0.91	285	Putative TM nitroreductase
GL50803_10315	0	0.99	0.42	0.33	0.41	1.56	223	Qb-SNARE 5
GL50803_10013	0	1.2	0.61	0.56	0.28	1.32	221	Qc-SNARE 3
GL50803_8035	0	0.95	0.7	0.97	0.26	0.58	756	Ribosome biogenesis protein ERB1
GL50803_4410	0	0	-0.29	-0.67	-0.61	-0.65	256	SALP-1
GL50803_6242	0	0	0.71	0.36	0.5	0.84	152	Translationally controlled tumor protein-like protein
GL50803_116477	0	1.08	0.81	0.84	4.84	3.39	749	VSP
GL50803_103992	-2.92	-0.81	1.03	0.67	1.39	3.6	628	VSP
GL50803_137620	0	1	4.2	1.51	7.34	4.84	681	VSP
GL50803_11521	0	2.51	3.09	4.22	3.64	7.83	629	VSP
GL50803_112113	0	NA	2.02	1.95	3.38	4.18	682	VSP
GL50803_40591	-5.44	NA	-5.22	-4.56	-3.86	-3.3	618	VSP AS8
GL50803_115797	-1.18	1.64	0.54	0.45	2.35	3.49	683	VSP with INR
