# Supplementary material for: Characterization of Metronidazole-Resistant Giardia intestinalis Lines by Comparative Transcriptomics and Proteomics
Source: Front Microbiol. 2022 Feb 10;13:834008. doi: 10.3389/fmicb.2022.834008 (PMC8866875; doi:10.3389/fmicb.2022.834008)
Supplement: Supplementary file 8 [file Table_8.XLSX]

## Sheet: Information
Content	Sheet
Normalised logCPM values for all lines and replicates	1
Significantly DE genes for 106r	2
Significantly DE genes for 713r	3
Significantly DE genes for WB	4

## Sheet: logCPM_Ansell_et_al
Geneid	106-R21	106-R22	106-R23	106-S17	106-S19	106-S20	713-R13	713-R14	713-R16	713-S11	713-S12	713-S9	WB-R5	WB-R6	WB-R7	WB-S1	WB-S3	WB-S4
GL50803_60026	7.64534	7.52261	7.15673	7.7479	7.23819	7.42624	7.39273	7.34035	7.43355	6.96911	6.74888	6.83233	7.62457	7.52992	7.42327	5.97181	6.11847	6.18707
GL50803_60027	7.29197	7.23138	6.34591	6.98571	6.96866	7.0735	7.04869	7.01488	7.12758	7.08955	6.76502	6.88722	7.45785	7.50593	7.69058	6.27465	6.6133	6.79671
GL50803_60028	8.58187	8.08165	7.55021	8.50087	8.54719	8.60902	8.55224	8.33489	8.77757	8.17208	7.88437	8.2044	7.84683	8.21224	8.46993	8.0257	8.15704	8.11379
GL50803_8044	11.0636	11.0622	11.0675	11.8015	11.72	11.7584	11.9337	11.9468	11.8952	11.5511	11.6313	11.6623	10.7125	11.237	11.798	11.7352	11.5344	11.5993
GL50803_16313	6.755	6.58746	5.78443	6.49893	6.62463	6.53479	7.44567	7.4695	7.53389	6.62703	6.13885	6.43032	7.42184	7.41346	7.3931	6.60553	6.56862	6.55885
GL50803_95162	9.78155	9.30357	8.91059	10.3912	9.97293	10.0394	10.3628	10.2702	10.2876	9.31266	9.08836	9.33361	10.0837	9.99648	9.89535	10.1372	9.36644	9.27265
GL50803_8038	8.23024	8.33355	8.07129	8.2869	8.39436	8.33877	8.49114	8.4939	8.48607	8.06825	7.84907	8.04691	8.33135	8.44851	8.6432	8.07557	8.07209	8.18197
GL50803_8037	8.00761	8.27412	8.18176	7.48279	7.61904	7.61578	8.36682	8.38737	8.32719	7.75837	7.57111	7.79392	8.70065	8.61374	8.67229	7.86815	7.92881	7.99104
GL50803_14615	7.02534	6.66429	6.78216	6.54088	6.58761	6.57965	6.79877	6.76659	6.79595	6.58389	6.41818	6.4768	6.98907	6.93136	6.82272	6.31094	6.53519	6.63634
GL50803_8035	7.78458	7.53739	7.47387	7.12485	7.05732	7.15626	7.68486	7.59972	7.63529	7.27611	7.30072	7.22898	7.60397	7.47983	7.42473	6.89575	7.43946	7.40647
GL50803_14614	10.6725	10.7449	10.2713	10.7307	10.4907	10.6678	10.5946	10.7919	10.7048	10.5957	10.477	10.6418	10.9166	10.9644	11.2424	10.526	10.4457	10.667
GL50803_16312	6.96464	6.91628	6.88961	7.16628	6.99509	7.10263	7.4681	7.55753	7.45353	6.64585	6.58688	6.69762	7.82398	7.81573	7.73075	6.92084	6.79418	6.68188
GL50803_2452	8.0497	7.94097	7.37073	7.71018	7.62523	7.66003	8.12875	8.0686	8.14881	7.32111	7.28831	7.44053	7.7634	7.86977	7.92684	7.15027	7.219	7.38205
GL50803_16311	7.16163	6.90017	6.47016	7.20696	7.07788	7.06456	7.52957	7.34241	7.65938	6.95938	6.31131	6.76878	7.6547	7.63855	7.69802	6.80185	6.72018	6.73221
GL50803_16310	10.9159	10.897	9.51858	10.8038	10.4782	10.5816	10.358	10.1	10.665	10.711	9.74506	10.6316	10.8625	10.8768	11.0899	10.6164	10.6675	10.8663
GL50803_22165	9.27462	9.35233	9.02202	8.97184	8.96768	8.99764	9.77314	9.59941	9.72063	8.80914	8.64382	8.82685	9.89786	9.90745	9.95889	9.23726	8.91453	9.04247
GL50803_12945	7.57899	7.46386	7.62081	7.44472	7.38816	7.4335	7.71476	7.77668	7.57721	6.95775	7.0327	7.01971	7.75453	7.77855	7.70502	7.07984	6.94543	6.96753
GL50803_114498	7.7959	7.67576	7.83867	7.81239	7.71099	7.70871	8.02568	8.28633	8.12483	7.17538	7.31609	7.21653	8.25812	8.33743	8.12682	7.32818	7.19524	7.1226
GL50803_60030	2.84167	2.31687	1.14629	2.25258	2.17363	2.1023	2.7975	3.09602	3.55137	2.17602	1.04411	1.84546	3.24559	3.56826	3.54858	2.76433	2.29264	1.97734
GL50803_6702	4.23354	4.40488	4.58418	4.44284	4.60637	4.44086	4.987	4.86079	4.9944	4.31344	4.50917	4.3535	4.382	4.53272	4.44676	4.4917	4.5681	4.31649
GL50803_6700	8.02892	8.20379	8.14273	7.80038	7.69445	7.69065	8.1494	8.03474	8.10366	7.70868	7.79562	7.78451	8.02734	7.95644	8.00579	7.69532	7.84984	7.83327
GL50803_14278	6.52765	6.65151	6.72113	6.52106	6.50303	6.53141	7.02402	7.08088	6.95463	6.61159	6.7784	6.76837	7.00449	6.94838	6.89975	6.79684	6.87857	6.77186
GL50803_14277	7.26705	7.21793	7.37149	7.33016	7.28959	7.39807	7.8699	8.00301	7.76507	7.19761	7.43534	7.36734	8.22559	8.09072	7.88198	7.60161	7.6264	7.51768
GL50803_17025	7.19737	7.23718	7.29856	7.49199	7.64364	7.46129	7.40389	7.43732	7.49872	7.32742	7.34309	7.29756	7.22294	7.29705	7.35137	7.11247	7.03669	7.06198
GL50803_95661	6.39253	6.3776	6.45774	6.84079	6.72878	6.81277	6.807	6.69338	6.73194	6.6418	6.59781	6.61104	6.71825	6.63858	6.55675	6.46543	6.39592	6.43831
GL50803_14708	6.27906	6.27207	6.39734	6.66589	6.62999	6.57582	6.73855	6.5038	6.53998	6.36254	6.63178	6.36037	6.41201	6.31743	6.21872	6.02762	6.29758	6.24961
GL50803_8438	5.09442	4.83796	4.63044	5.46857	5.08697	5.35199	5.21979	5.3074	5.42733	5.32126	5.03265	5.28009	5.65852	5.79342	5.78023	5.45317	5.25896	5.33738
GL50803_17023	5.7373	5.63879	5.85755	6.16352	6.14376	6.08498	5.85851	6.11028	5.91421	5.76362	5.92567	5.77893	6.21464	6.22618	6.04979	5.83872	5.83903	5.75354
GL50803_95653	7.33281	7.62188	7.62462	7.39694	7.27734	7.30318	7.76332	7.88441	7.76602	7.23739	7.28831	7.42258	7.98171	8.00147	8.08402	7.72543	7.70029	7.62953
GL50803_8444	10.2995	10.1442	10.2146	10.8367	10.5516	10.5709	10.1625	10.4754	10.2588	10.2693	10.4288	10.3636	10.6825	10.6747	10.5178	10.5653	10.2217	10.0791
GL50803_8445	8.44201	8.64893	8.68728	8.48663	8.41175	8.4475	8.8259	8.9626	8.8563	8.42755	8.45753	8.46854	9.26551	9.21575	9.23377	8.86413	8.71363	8.682
GL50803_8446	6.83648	6.76332	6.78586	7.234	7.15543	7.21256	6.42011	6.70424	6.58772	6.98637	6.94547	7.07231	6.79031	6.88313	6.87512	6.95227	6.85126	6.79424
GL50803_8449	5.51128	5.28791	4.66171	6.00035	5.36559	5.49184	5.12888	5.14211	5.39685	5.69885	5.04007	5.53339	5.33046	5.37475	5.52101	5.52642	5.28441	5.4878
GL50803_113836	2.84959	2.04994	0.740476	2.08988	2.48908	2.39781	3.02428	2.95764	3.2846	2.35483	1.29633	2.05175	2.74111	3.11496	3.30481	2.58064	2.42929	2.54507
GL50803_60069	2.99952	2.33954	2.79164	2.67236	3.24947	3.04166	3.7393	3.74592	4.0733	2.48708	2.53015	2.38412	2.87466	3.20268	3.35859	2.93456	2.84219	2.61827
GL50803_23767	4.43913	4.10976	3.15375	4.56661	4.3857	4.69354	4.4636	4.13882	4.6104	4.6761	3.99659	4.5152	4.50421	4.53648	4.45248	4.45146	4.46588	4.60915
GL50803_29256	4.66016	4.42798	4.29612	4.82554	4.82978	4.9445	5.14381	4.97812	5.10111	4.93125	4.59734	4.80538	4.45342	4.64659	4.66773	4.84811	4.88727	5.05049
GL50803_10612	8.09017	8.18696	8.16035	8.58235	8.59487	8.52146	8.13639	8.19489	8.14037	8.56418	8.39644	8.53689	8.37842	8.33945	8.41789	8.24314	8.20986	8.34011
GL50803_15252	8.46266	8.78916	8.74914	8.56551	8.86236	8.77679	8.82184	8.90754	8.7897	9.05348	8.98143	9.14503	9.30365	9.0181	9.16221	8.94176	8.9315	9.05107
GL50803_101824	7.13999	6.95869	7.06381	7.92578	7.40421	7.6369	7.29074	7.36083	7.3772	7.14567	7.45375	7.33452	7.28266	7.19528	7.06193	7.03672	7.19747	6.96446
GL50803_10609	7.85144	7.93447	7.87368	8.28474	7.89578	8.11645	8.20935	8.21275	8.19366	7.85225	7.97348	7.96546	8.25054	8.22975	8.214	7.95954	8.022	7.98824
GL50803_10608	7.91156	7.7189	7.69659	8.5922	8.38931	8.44346	8.4943	8.72466	8.52267	7.929	8.02737	8.08491	8.8865	8.84961	8.72384	8.12038	7.98718	7.90657
GL50803_10606	6.20921	6.4691	6.49015	6.32389	6.67012	6.66333	6.70579	6.46743	6.42021	6.53834	6.73256	6.70952	6.36439	6.25894	6.33784	6.45019	6.54224	6.61358
GL50803_10605	5.67737	5.7452	5.59526	6.24069	6.07227	6.16566	6.1996	5.84254	6.09597	6.15309	6.10209	6.14328	5.84654	5.86462	5.8505	5.83481	5.90458	5.90476
GL50803_29252	7.39975	7.77177	7.64636	7.80966	8.06966	7.82437	7.96214	8.08239	7.96655	7.88665	7.98474	7.87348	7.75795	7.79785	7.95498	7.68125	7.71685	7.86722
GL50803_15251	8.5488	8.58654	8.54787	8.91841	8.98787	9.03491	8.87195	9.01637	8.86912	8.61991	8.77943	8.80553	9.14257	9.04538	9.14987	8.95531	8.80438	8.87568
GL50803_10587	3.07578	3.14546	3.20559	2.92655	3.15738	3.05427	3.39684	3.43425	3.62896	3.10819	3.22928	3.15927	3.22467	3.27641	3.40652	3.24231	3.44235	3.30182
GL50803_113303	5.1484	4.91041	4.52556	4.64684	4.88286	4.97467	5.06623	5.2001	5.42974	5.25257	4.69773	5.03339	6.03255	5.89347	5.49539	5.03841	5.10151	5.04884
GL50803_16363	8.3866	8.36898	8.40772	8.92093	9.02519	8.94316	8.88163	8.81279	8.84415	8.72218	8.55357	8.69417	9.08016	8.97012	8.83073	9.02605	8.49645	8.55156
GL50803_3755	5.96675	5.97007	6.03806	6.22199	6.20972	6.22054	6.20673	6.09385	6.09521	6.49187	6.2336	6.44919	6.37155	6.15893	6.21928	6.22553	6.15441	6.26749
GL50803_3756	6.00005	6.06946	6.10738	5.94191	6.27349	6.10406	6.40366	6.31937	6.23755	6.47034	6.29279	6.37325	6.29773	6.31688	6.31814	6.10018	6.24299	6.37899
GL50803_26838	4.00084	4.13158	4.2993	4.09862	4.38824	4.25396	4.37354	4.33791	4.45101	4.18578	4.4639	4.30952	4.0927	4.06608	4.06895	3.87243	4.10693	3.98746
GL50803_16364	7.27406	7.23944	7.30114	7.8473	7.52688	7.639	7.45568	7.54326	7.33409	7.22561	7.30021	7.27801	7.56809	7.54235	7.42036	7.27909	7.31562	7.18869
GL50803_2572	6.23665	6.31417	6.38391	6.52172	6.53369	6.53366	6.41704	6.37278	6.39081	6.38935	6.5932	6.48868	6.22718	6.22966	6.35168	6.23445	6.30943	6.38687
GL50803_16365	7.44195	7.34753	7.48265	7.63563	7.4486	7.4804	7.44768	7.39847	7.4993	7.09955	7.22866	7.1727	7.3787	7.39108	7.30865	7.12251	7.18691	7.11353
GL50803_94542	7.46437	7.65256	7.76456	7.46768	7.31312	7.40455	7.98479	8.05217	7.91972	7.06557	7.29556	7.18523	8.09644	8.06218	7.82709	7.53126	7.6264	7.47182
GL50803_23655	6.02387	6.00298	6.03615	6.37042	6.15422	6.27813	6.06354	5.9115	5.93048	6.13232	6.34166	6.15327	5.94973	5.92748	5.80279	5.9358	6.094	5.99514
GL50803_3896	6.32311	6.45749	6.34668	6.63487	6.73128	6.77897	6.6318	6.70584	6.80015	7.0821	6.85369	6.80724	6.62704	6.61745	6.94237	6.9795	6.76478	7.13279
GL50803_26894	6.11212	6.15661	5.03183	5.87581	5.74358	5.84024	6.10801	6.00751	6.17498	5.48614	5.08621	5.38659	5.90276	5.94242	5.74338	5.17442	5.3536	5.3932
GL50803_60083	6.92817	6.77514	6.51365	7.60238	7.42318	7.46159	7.28233	7.2499	7.35707	7.26398	6.88494	7.25094	6.97661	7.04516	7.16799	7.15106	7.15079	7.17738
GL50803_60084	3.08252	2.85685	1.56146	3.46933	3.00058	3.47592	2.95822	3.00526	3.88934	3.04828	1.65969	2.99681	4.32418	4.11211	3.63159	3.67688	3.38525	3.31289
GL50803_60085	3.43816	3.17517	2.58273	3.67944	3.53669	3.43792	3.91209	4.02022	4.18597	3.00481	2.57852	2.93447	4.24329	4.20473	4.11536	3.65932	3.53412	3.44955
GL50803_113297	4.21527	3.80772	3.92141	4.11282	4.05662	4.10735	4.25015	4.15533	4.27448	4.00848	3.68561	3.74902	4.47793	4.2806	4.14627	4.39158	4.09053	4.03836
GL50803_5324	6.65402	6.69245	6.74615	7.22014	7.06764	7.10187	6.99445	7.03223	6.9787	6.53998	6.90709	6.72425	7.02089	6.91523	6.7626	6.77815	6.74833	6.67653
GL50803_88581	7.02403	7.16286	7.21122	7.37907	7.42565	7.38659	7.57757	7.64614	7.48343	6.96668	7.27945	7.28001	7.58101	7.54748	7.495	7.28554	7.19875	7.16979
GL50803_5328	7.75852	8.00278	7.8347	8.07054	8.13242	7.99128	8.09296	8.03171	7.98511	7.80845	7.85837	7.92595	7.98073	8.13491	8.38176	7.92872	7.57257	7.75072
GL50803_13896	7.49878	7.64689	7.58488	7.70257	7.42627	7.44522	7.36299	7.43876	7.4553	7.63804	7.63785	7.67373	7.54217	7.55999	7.65381	7.57932	7.62165	7.6534
GL50803_16297	6.28345	6.37715	6.30173	6.39459	6.12717	6.25646	6.11244	6.15377	6.10354	6.30738	6.45242	6.39866	6.18787	6.21333	6.31186	6.39755	6.35074	6.36443
GL50803_16298	9.81107	9.63495	9.13913	10.0074	9.62857	9.86815	9.75121	9.84594	9.97455	9.9475	9.70384	9.94174	9.80964	9.99084	10.0146	9.95026	9.92685	10.0205
GL50803_5333	9.17795	9.22693	8.408	9.27979	8.89213	9.12556	9.35329	9.38555	9.42009	9.25973	9.07765	9.16128	9.66598	9.58987	9.61796	9.19923	9.1697	9.27566
GL50803_16299	7.63621	7.8391	7.91475	7.81646	7.67486	7.63375	8.03372	8.1588	8.05119	7.31476	7.54374	7.48446	8.12617	8.0703	8.01741	7.81314	7.84761	7.74869
GL50803_2830	5.60317	5.79662	5.8053	5.73148	5.79606	5.71973	5.75774	5.8785	5.75028	5.71243	5.69985	5.74878	5.88871	5.93105	6.13643	5.57405	5.55723	5.61285
GL50803_2833	5.14519	5.55411	5.55586	5.7509	5.69732	5.67857	5.57788	5.68252	5.50713	5.37591	5.35078	5.51994	5.70079	5.69181	5.93872	5.70391	5.51485	5.60387
GL50803_2834	8.44348	8.11584	7.98603	8.95507	9.05191	9.04185	8.43064	8.4825	8.54605	8.50481	7.90603	8.25209	8.76522	8.89859	8.93994	8.72019	8.30988	8.26695
GL50803_16300	6.17652	6.68951	6.68354	6.09545	6.21901	6.16711	6.76173	6.85911	6.70781	5.7392	6.00366	5.85358	6.7863	6.77122	6.92019	6.4438	6.50252	6.51759
GL50803_60090	3.79883	4.07866	2.52948	4.34401	3.93362	3.99408	4.495	4.4065	4.56287	3.34075	2.42068	3.27813	5.43432	5.30048	5.28284	4.1458	3.63177	3.64614
GL50803_113284	4.96002	4.97939	2.34453	5.51874	5.11631	5.22388	4.63724	4.53642	5.07671	5.20672	3.96315	4.98668	5.36671	5.22916	5.12228	5.47089	5.26262	5.56852
GL50803_17058	7.24282	7.62072	7.58716	7.3099	7.32574	7.33163	7.28934	7.49937	7.26759	7.09807	7.07486	7.17607	7.82723	7.77795	7.85416	7.54806	7.48643	7.55632
GL50803_1890	6.60631	6.70487	6.58389	6.77369	6.80284	6.88603	6.62027	6.59825	6.56267	6.29454	6.28656	6.30265	6.46759	6.4784	6.52996	6.39755	6.56319	6.71823
GL50803_17056	10.638	10.4559	10.0702	10.9434	10.2397	10.5461	10.2486	10.3889	10.3866	10.0732	9.91645	10.0648	10.3345	10.38	10.5028	10.3429	10.4676	10.4819
GL50803_17055	10.5712	10.5112	10.4225	11.2894	10.9874	10.9999	10.709	10.7756	10.6438	10.3309	10.2274	10.3991	10.8635	10.8586	10.9873	10.6657	10.554	10.4678
GL50803_17054	12.408	12.4194	11.934	12.4237	12.3886	12.4517	12.6661	12.6226	12.7187	12.0612	11.7908	12.0267	12.2386	12.348	12.8013	12.4035	12.6627	12.8651
GL50803_17053	8.69542	8.58881	8.51169	9.9287	9.86271	9.68437	9.4521	9.65416	9.55831	8.62325	8.4573	8.53355	9.74815	9.99759	10.2832	9.30931	8.48839	8.46831
GL50803_4644	7.02097	6.82117	7.01912	7.60363	7.67278	7.55135	7.28373	7.25866	7.22102	6.52577	6.83033	6.69506	7.03184	7.14234	7.06567	6.86257	6.85854	6.74708
GL50803_91480	8.31868	8.1198	8.28487	8.27017	8.14446	8.16778	8.38593	8.43246	8.37567	8.06296	8.20185	8.04958	8.62845	8.5407	8.2009	7.96669	8.0818	7.89947
GL50803_91476	7.50443	7.46708	7.60078	7.75273	7.75142	7.74442	7.97612	7.79504	7.98018	7.5813	7.68536	7.55019	7.81351	7.78112	7.66186	7.41018	7.56492	7.51169
GL50803_17051	5.73196	5.61111	5.74	5.94984	6.11727	5.95313	6.45746	6.20111	6.18999	5.79768	5.72617	5.6605	6.21265	6.31469	6.18017	5.67689	5.70455	5.72896
GL50803_91504	7.92662	7.80235	7.93703	8.18917	8.18948	8.23821	8.14662	8.09436	8.28803	7.91104	8.30518	8.07328	7.91493	8.06527	7.88621	7.76906	7.73674	7.66829
GL50803_34357	3.79062	3.64133	3.36303	4.09505	3.66764	3.90984	3.99405	3.85101	3.96775	4.10575	3.96315	4.11627	3.74888	3.77953	3.79056	3.62355	3.937	3.96659
GL50803_50010	0.450734	-0.142552	-0.0349647	1.15331	1.18241	1.20517	1.97011	1.68764	1.85875	0.684975	0.284464	0.334814	1.33444	1.29158	1.04034	0.998707	0.835284	0.355546
GL50803_50011	-0.100685	-0.760457	-0.169385	1.4502	1.13491	1.24972	0.818489	0.5969	0.812007	0.289044	-0.27924	-0.320373	1.21225	1.44335	1.29923	1.25398	0.936601	0.397742
GL50803_50012	2.99952	2.48218	2.59315	3.64078	3.65927	3.70913	2.79119	2.47698	2.87451	3.79176	3.66975	3.67469	3.26621	3.13987	3.28784	2.74781	3.04866	2.79444
GL50803_50013	2.6911	2.12144	2.52404	3.78516	3.6801	3.90984	0.715614	0.5969	0.898101	2.8379	2.90006	2.69567	3.56139	3.55351	3.7322	3.25989	2.96119	2.54507
GL50803_50014	1.41639	0.407868	0.517965	2.278	2.08892	2.39781	-0.0370939	0.0286927	0.364944	1.35318	0.688753	0.906904	1.92016	2.09029	1.88855	1.77791	1.65405	1.50406
GL50803_50015	1.41639	1.23416	1.20181	3.11465	3.05263	3.20892	3.99954	3.82176	4.0358	1.83672	1.51094	1.90578	2.66551	2.96135	2.93163	2.52356	2.0986	1.96336
GL50803_50016	3.71025	3.6168	3.61896	4.55105	4.5258	4.50887	3.035	2.81649	3.08493	4.74377	4.96668	4.68833	3.52763	3.70472	3.65162	3.89136	4.24666	4.4148
GL50803_50019	1.41639	0.407868	0.495926	1.38151	1.06059	1.59868	0.00713821	-0.511503	-0.643678	-0.142194	-0.329364	-0.435413	-0.420954	-0.090325	-0.196248	-0.0107513	-0.947265	-0.494396
GL50803_50020	0.408459	0.225177	0.0879917	1.25921	1.63919	1.5099	0.247349	0.389259	0.952769	-0.199151	-0.881919	-0.26612	-0.559224	0.346205	-0.01695	-0.394968	-0.777153	-0.74677
GL50803_50030	2.17765	2.02218	2.27506	2.187	2.0764	1.97542	1.58864	1.32032	1.40888	-0.258448	-0.381293	-0.627244	-0.795177	-0.719257	-1.00742	-0.190107	-1.4886	-0.279667
GL50803_116477	8.67272	8.10113	8.02346	8.29567	7.85215	8.0303	6.69907	6.42769	7.01367	7.65847	6.65774	7.33917	6.00521	6.22734	6.45596	6.14739	6.08645	5.98739
GL50803_96616	6.71329	6.8755	7.05135	6.51305	6.73078	6.60879	6.42471	6.40025	6.34428	6.97475	6.9135	6.95802	6.63201	6.50596	6.50678	6.82172	6.99104	6.92938
GL50803_27836	7.22656	7.40508	7.4255	7.69109	7.68623	7.66364	7.02402	7.01585	6.96547	7.68281	7.58491	7.67871	7.11483	7.06611	7.30865	7.81016	7.69646	7.80832
GL50803_20315	5.57119	5.77737	5.88324	5.12247	5.46497	5.22667	5.52847	5.05178	5.49336	5.45533	5.52487	5.36848	4.98194	4.86248	5.06867	5.63708	5.86978	6.002
GL50803_27835	4.2635	4.42268	4.41686	4.52209	4.67233	4.56283	3.84056	3.77368	3.90329	4.38057	4.58724	4.51907	3.54039	3.78586	3.97141	4.36474	4.22929	4.30268
GL50803_17157	6.65346	6.52703	6.71459	6.70155	6.79522	6.8376	6.13255	5.99052	6.14228	6.42983	6.57458	6.46432	6.06895	6.15404	6.12454	6.52905	6.66957	6.45089
GL50803_96605	8.36137	8.29311	8.5553	8.54929	8.83614	8.61475	8.10874	8.03777	8.108	8.08605	8.42069	8.19688	7.92772	8.055	7.90944	8.26688	8.29639	8.19586
GL50803_112630	5.84722	5.88466	5.79687	5.91988	5.91067	5.86102	5.73983	5.7524	5.61275	5.35751	5.40353	5.4538	4.98971	5.21633	5.57707	5.54567	5.53316	5.57887
GL50803_10038	6.70676	7.16868	7.19036	7.17434	7.44465	7.42381	6.67271	6.85767	6.70034	7.27447	7.21997	7.21474	7.03184	6.94733	7.15344	7.61306	7.41058	7.52662
GL50803_15101	6.9619	7.16154	7.1404	7.61957	7.62684	7.64396	6.70873	6.72255	6.55331	7.502	7.64009	7.61577	6.44686	6.49394	6.57958	7.27477	7.31121	7.38172
GL50803_10036	5.57955	5.74943	5.69657	5.90057	6.02175	5.97237	5.09597	5.06057	4.9447	6.07117	5.91629	5.9165	5.14529	5.11572	5.15305	5.54088	5.66634	5.80246
GL50803_10034	6.74389	6.67621	6.94072	6.72484	6.84266	6.90182	6.46738	6.39082	6.48771	6.82345	7.07064	6.77445	6.14189	6.10556	5.87839	6.70302	6.76349	6.60009
GL50803_10033	6.01949	6.00416	6.05511	6.46545	6.30803	6.34766	5.70332	5.62611	5.66587	6.13304	6.22223	6.2028	5.68938	5.5633	5.53366	5.96914	6.11036	6.11381
GL50803_15099	7.89682	8.01662	7.82837	8.01659	8.13242	8.21347	7.43179	7.40218	7.39828	8.39605	8.26035	8.26035	7.45084	7.40012	7.59384	7.98575	8.04575	8.21719
GL50803_17155	5.75744	5.95424	5.99795	5.62408	5.52378	5.58931	5.80078	5.7808	5.56091	5.67429	5.69438	5.66138	5.62997	5.36422	5.42441	5.98773	6.08989	5.95773
GL50803_10027	6.19451	6.56479	6.46094	6.33756	6.41629	6.45202	5.92558	5.99249	5.8634	6.2034	6.33966	6.35983	5.85847	5.81368	5.9237	6.42444	6.39703	6.60122
GL50803_17154	5.861	5.96825	6.10009	6.51906	6.54566	6.49487	5.72418	5.72817	5.56091	6.41745	6.46074	6.44208	5.87283	5.85111	5.87626	6.57659	6.502	6.55711
GL50803_13999	6.88979	6.6447	6.7309	7.17392	6.9792	7.00977	6.04377	6.1301	6.07533	6.85615	6.81419	6.88385	6.15092	6.10745	6.13109	6.66448	6.78869	6.73633
GL50803_13998	7.60379	7.51018	7.49572	7.83477	8.09393	7.93591	7.67311	7.5127	7.65629	7.79392	7.55155	7.53571	7.39225	7.28259	7.20121	7.67635	7.71128	7.67151
GL50803_17153	11.4922	11.4305	11.017	11.8618	11.815	11.9178	11.3709	11.2301	11.2644	11.6921	11.4582	11.728	10.637	10.771	11.0445	11.8691	11.8201	11.9303
GL50803_13996	7.12335	7.10533	6.8933	7.07134	7.21981	7.13675	6.45596	6.33187	6.46791	7.18306	7.1272	7.0272	5.74093	5.79106	6.01478	6.67762	6.9844	7.08436
GL50803_5649	8.41307	8.56255	8.30857	8.56067	8.52663	8.46457	8.09952	7.9394	8.01532	8.35306	8.21284	8.39152	7.88378	7.90216	8.16709	8.43367	8.33184	8.42577
GL50803_5648	6.64722	6.53073	6.55221	7.14744	6.83571	6.93672	6.1774	6.15904	6.13491	6.83989	6.68916	6.83155	6.08789	6.07618	6.12752	6.69496	6.62994	6.64074
GL50803_13995	6.16862	6.25875	6.4765	6.45085	6.55189	6.45083	5.89059	5.966	5.84455	6.61159	6.69544	6.60968	5.86017	5.82678	5.88686	6.50774	6.62283	6.49347
GL50803_17152	6.10718	6.03284	6.11824	6.36673	6.12489	6.26327	5.76016	5.80492	5.72988	6.35019	6.38796	6.3088	5.85337	5.74959	5.72931	6.24184	6.38868	6.35242
GL50803_17151	5.03835	5.24853	5.28494	5.59783	5.94378	5.69578	4.73253	4.72202	4.6336	5.50298	5.70298	5.54006	4.38436	4.50039	4.71925	5.20651	5.19138	5.30032
GL50803_17150	9.19262	9.32254	8.95197	8.77932	8.99942	8.88886	8.26078	8.19931	8.28304	8.92809	9.01516	8.83908	7.99952	7.99227	8.06889	8.58126	8.7608	8.97363
GL50803_7590	6.1113	6.13572	5.99255	6.71324	6.60787	6.60237	5.75206	5.7376	5.71711	6.09135	6.04421	6.02994	5.50867	5.6237	5.64524	6.14818	6.18561	6.21093
GL50803_14490	6.83797	6.77826	6.87634	7.22096	7.02022	7.19023	6.44946	6.29669	6.5021	6.78588	7.00262	6.86422	6.27692	6.2697	6.13109	6.93368	6.96317	6.91311
GL50803_7588	10.436	10.5372	10.5896	10.4152	10.4926	10.5467	9.93917	9.90932	9.94489	10.7677	10.7157	10.7567	9.98877	9.94605	10.0485	10.6166	10.6194	10.7139
GL50803_20307	4.51082	4.70171	4.82198	4.53796	5.01664	4.73526	4.43353	4.44154	4.37548	4.66018	4.91109	4.78464	4.24069	4.25119	4.4314	4.56426	4.66356	4.80608
GL50803_24555	5.39295	5.47868	5.80418	5.56851	6.07621	5.84296	5.36601	5.39739	5.31705	5.77291	5.7361	5.62056	5.45579	5.46916	5.49076	5.77798	5.87298	5.8412
GL50803_14488	7.19582	7.49301	7.50524	7.36912	7.67356	7.44791	6.79523	6.80072	6.7795	7.36536	7.44585	7.35873	6.97895	6.97596	6.98048	7.397	7.47094	7.61059
GL50803_14487	6.49898	6.68398	6.74935	6.86772	6.84219	6.73705	6.30911	6.35094	6.1721	6.41626	6.74131	6.59281	6.24287	6.29487	6.23374	6.68035	6.82919	6.67867
GL50803_7579	6.43329	6.54786	6.59495	6.70507	6.65388	6.61573	6.15791	6.08526	6.08531	6.4986	6.65412	6.70273	6.00598	5.90077	5.90366	6.41531	6.58968	6.54777
GL50803_7578	6.96692	7.46472	7.44396	6.97312	7.4616	7.20762	6.79128	6.83809	6.80758	7.54138	7.49439	7.5024	6.62055	6.53442	7.03136	7.53187	7.44242	7.63945
GL50803_7577	6.39726	6.44055	6.56285	6.8854	6.8805	6.90878	5.97514	6.05038	5.95913	6.80411	6.73218	6.76308	6.16266	6.06517	5.99728	6.65786	6.70546	6.68081
GL50803_17149	7.60905	7.72573	7.81731	8.05477	8.10109	8.04756	7.36299	7.4291	7.33666	8.04429	8.12119	8.03328	7.41781	7.36517	7.3676	7.91052	7.8997	7.94643
GL50803_88245	6.95687	6.81512	6.93254	7.05489	6.58154	6.86067	6.59513	6.55979	6.61446	6.60848	6.89725	6.68218	6.5613	6.43629	6.1939	6.71209	6.85692	6.61078
GL50803_116713	1.32843	0.889656	-0.527314	2.67236	0.685247	1.27148	-0.335421	-0.572334	0.193944	3.04215	0.663346	2.21323	0.879032	0.906636	0.536382	2.66224	2.1203	2.18436
GL50803_134442	1.08176	1.16816	1.46266	1.20723	1.85976	1.76136	1.2635	1.40165	1.19877	1.50353	1.56682	1.68947	0.767751	0.883227	1.17559	1.54917	1.72657	1.68533
GL50803_60130	4.29284	4.04917	1.43975	4.56661	4.23616	4.54953	3.7195	3.21329	4.15133	5.01189	3.59446	4.71386	4.35819	4.42337	4.19258	4.79281	4.79585	4.88422
GL50803_50032	4.81787	4.41558	4.4687	4.92744	4.75516	4.76817	4.7009	4.48137	4.91403	5.40486	4.91648	5.30942	3.93101	4.2962	4.46574	4.89949	5.1056	5.08318
GL50803_50033	2.79321	1.93556	2.36899	6.28524	6.07621	6.19372	2.62373	2.34339	2.74109	2.85199	2.4581	2.80107	3.03944	2.87498	2.75776	2.56186	2.789	2.34394
GL50803_50039	3.79062	3.01542	3.46298	4.27625	3.95771	4.4552	3.27097	3.52416	3.5064	3.32063	3.28448	3.30973	3.01529	3.37621	3.37475	4.05136	3.6468	3.52287
GL50803_87706	5.12248	4.44898	2.79616	5.80764	4.88824	5.26379	5.02245	4.5018	5.72792	6.15096	4.49123	5.88013	4.7745	4.84441	4.46574	5.42876	5.57698	5.7029
GL50803_50041	1.57769	1.29728	0.663475	1.30938	1.41892	1.37565	1.98124	1.71335	2.11991	2.18717	1.36097	1.84546	2.52714	1.99522	1.60336	1.47081	1.6391	1.68533
GL50803_2338	6.91266	7.26013	7.16046	6.93717	6.98466	7.02866	6.95371	7.22889	6.99792	7.2038	7.07305	7.11318	7.07192	6.9887	7.13043	7.35092	7.2284	7.38991
GL50803_21198	6.97599	7.08731	7.14062	7.18572	7.17721	7.17082	7.19061	7.28167	7.16894	6.98037	7.01805	6.97747	7.13354	7.24031	7.27165	7.16162	7.17075	7.0892
GL50803_15109	7.55648	7.69713	7.90132	7.78909	8.00219	7.881	7.74711	7.94212	7.79716	7.34278	7.70709	7.54854	7.78856	7.87293	7.73192	7.67717	7.82177	7.60638
GL50803_10079	6.28929	6.44926	6.45667	6.59624	6.56819	6.50351	6.30856	6.4417	6.29224	6.20683	6.37383	6.23842	6.20332	6.23603	6.18762	6.2492	6.29161	6.18406
GL50803_15110	6.1358	6.33217	6.14946	6.37411	6.39314	6.44186	5.96326	6.13783	6.14888	6.75482	6.58899	6.63351	6.05642	5.9884	6.15818	6.43351	6.22683	6.45714
GL50803_16376	8.93599	8.99385	8.89587	9.50764	9.54777	9.54044	9.15968	9.35013	9.12029	9.258	9.36973	9.33655	9.43636	9.50866	9.33754	9.33692	9.32529	9.29367
GL50803_34684	7.84427	7.77524	7.89751	8.41325	8.27019	8.30256	8.1412	7.98564	7.92934	7.8973	8.05144	7.9254	8.10844	7.93348	7.7106	7.76008	7.837	7.67527
GL50803_15112	6.13661	6.2155	6.19847	6.38804	6.36382	6.34702	6.53504	6.22756	6.47318	6.25335	6.22766	6.207	6.17293	6.07683	5.92507	6.4711	6.46538	6.48126
GL50803_21201	7.23717	7.23163	7.31498	7.51422	7.67408	7.54661	7.44642	7.23667	7.40043	7.46066	7.4238	7.47975	7.38872	7.2691	7.2094	7.40789	7.50588	7.59026
GL50803_15113	7.90064	7.68279	7.6451	7.84065	7.73259	7.81976	6.94841	6.66154	7.00602	7.919	7.73289	7.84218	5.93612	5.86013	6.02889	7.19094	7.79672	7.94287
GL50803_10091	9.68428	9.56744	9.08796	9.7297	9.8753	9.87093	9.48436	9.63548	9.63918	9.87907	9.61831	9.75887	9.43145	9.50561	9.78697	9.57961	9.66866	9.83687
GL50803_16375	6.70294	6.70013	6.83962	6.83491	7.13067	6.98939	7.03541	6.98419	6.97375	6.95572	6.85439	6.84394	7.00832	6.82596	6.79523	6.72903	6.86216	6.84754
GL50803_16374	7.28687	7.22226	7.36466	7.68516	7.73259	7.67593	7.41599	7.27386	7.22032	7.30007	7.36246	7.31935	7.30743	7.37333	7.46654	7.29481	7.17529	7.14716
GL50803_16373	6.86558	6.69171	6.90118	7.07043	7.08336	7.11623	7.10352	6.94267	7.13129	6.82925	6.88905	6.82921	6.8929	6.92493	6.79672	6.76846	6.7444	6.71354
GL50803_114815	7.94591	7.31215	6.95645	8.31978	8.48194	8.20572	7.89366	8.09589	8.24419	7.87936	7.10378	7.51818	8.36862	8.44739	8.09274	8.5985	7.64523	7.6955
GL50803_39904	7.97155	7.76202	7.87848	8.37934	8.35312	8.16505	7.62047	7.65756	7.61319	7.68207	7.6474	7.62969	7.31642	7.453	7.61312	7.53277	7.53368	7.60947
GL50803_134441	1.8857	1.7336	2.0287	1.67732	2.37104	2.18491	1.71403	1.84712	2.24565	2.53152	2.02144	2.27857	1.85359	1.50599	1.88855	1.56811	1.91216	2.0049
GL50803_114813	7.34266	7.1533	6.52049	7.15946	6.76531	6.98198	6.77338	6.78868	6.8487	6.55512	6.02252	6.44463	6.84059	6.83552	6.86157	6.61865	6.50716	6.59953
GL50803_15867	6.19296	6.1887	6.10874	6.5277	6.36382	6.48267	6.33428	6.28976	6.17928	6.27442	6.43751	6.33975	6.22323	6.20273	6.05857	6.18469	6.17593	6.18481
GL50803_15868	6.50463	6.37532	6.38128	6.60505	6.48243	6.67409	6.64191	6.35809	6.55109	6.58706	6.69544	6.67959	6.27438	6.22035	6.04664	6.35183	6.502	6.50979
GL50803_15869	9.78207	9.74313	9.45222	9.96412	10.168	10.2227	10.1149	10.0694	10.1175	10.2779	10.0652	10.3158	10.1689	10.1119	10.1618	10.0497	10.142	10.2388
GL50803_88735	7.11515	6.86837	7.0914	7.50415	7.53147	7.48623	7.5222	7.40415	7.5988	7.17643	7.0102	6.99424	7.22327	7.16193	6.91881	6.97596	7.03276	6.92848
GL50803_22850	8.7876	9.06861	9.21175	9.12796	9.1631	9.00253	9.26148	9.27712	9.13514	8.66586	8.47737	8.61948	9.23666	9.25653	9.33245	9.2825	9.14394	9.09651
GL50803_16263	7.55799	7.88043	7.70772	8.01965	8.22695	8.05169	7.64079	7.73864	7.70014	8.19402	8.05496	8.16314	7.73224	7.65311	8.04543	8.2667	8.06756	8.31195
GL50803_12949	7.64619	7.77056	7.73664	7.91898	8.14221	8.15813	8.01099	8.05264	7.99938	8.06125	7.90264	7.97658	7.88399	7.86324	8.04196	8.02826	7.97774	8.12247
GL50803_2261	7.48677	7.4496	7.40716	7.94723	7.78426	7.75797	7.31348	7.32844	7.39427	7.61731	7.74259	7.61509	7.07922	7.14419	7.08819	7.40064	7.45769	7.54698
GL50803_12950	7.82858	7.86554	7.69538	8.33196	8.07812	8.1636	7.65671	7.51247	7.63738	8.2521	8.20268	8.32169	7.21467	7.24778	7.44184	8.01236	8.18305	8.33283
GL50803_60147	8.26453	8.26662	8.0031	7.92276	8.69089	8.62786	8.35029	8.44222	8.42665	8.44436	8.48101	8.34162	7.53316	7.81882	8.08831	8.31796	8.53961	8.75888
GL50803_16264	8.26823	8.24739	8.28397	8.06096	7.8774	7.90644	8.26562	8.33256	8.37848	7.7649	7.82725	7.77261	8.22147	8.20415	8.24674	7.64324	7.71128	7.62426
GL50803_16265	11.0536	10.9443	10.563	11.1149	10.8651	11.0371	10.5429	10.7034	10.7928	11.015	10.7668	10.9609	10.4011	10.5701	10.886	11.0058	11.1148	11.1971
GL50803_8415	7.37595	7.53084	7.42986	7.49436	7.47596	7.56739	7.49164	7.38378	7.47557	7.60593	7.58365	7.70143	7.81722	7.64465	7.64988	7.56259	7.54049	7.6422
GL50803_101739	6.23665	6.10683	6.30173	6.27028	6.2374	6.29417	5.97514	5.82717	5.96662	5.80222	5.9383	5.89062	5.697	5.80748	5.68627	6.05221	6.22119	6.13735
GL50803_14702	7.36943	7.29437	7.40901	6.81876	6.74716	6.86917	7.64145	7.74664	7.62033	6.54269	6.59823	6.52327	7.45084	7.38744	7.16248	7.32296	7.15211	7.08355
GL50803_8410	5.97039	5.85874	5.83523	5.41229	5.21384	5.27327	5.82801	5.91497	5.94908	5.43676	5.2573	5.44772	5.92806	5.79499	5.87271	5.62921	5.81012	5.83161
GL50803_22855	8.76526	8.69964	8.7774	9.09984	9.1803	9.15468	8.98391	9.06508	9.02265	9.05329	8.64848	8.97516	8.87071	8.88162	8.99625	9.4785	9.49158	9.50167
GL50803_8407	9.19719	9.08596	9.09748	9.23759	9.22041	9.1555	9.3559	9.22403	9.26106	8.83563	8.69183	8.7849	9.08634	9.10398	8.87061	9.06199	9.03874	8.96313
GL50803_16266	6.98411	6.97838	6.76528	7.36764	7.01695	7.22027	7.13126	7.25292	7.13018	7.25108	7.10053	7.42541	7.48395	7.41805	7.5609	7.62555	7.58359	7.52751
GL50803_8405	6.97554	6.89125	6.94937	6.91101	7.00791	6.95154	7.24385	7.15517	7.32861	6.90763	6.63423	6.67353	7.31673	7.28454	7.31206	7.24455	7.21112	7.22941
GL50803_14699	9.49169	9.51302	8.97761	9.21371	9.52096	9.50291	9.48857	9.52463	9.47999	9.40311	9.31297	9.35594	9.06333	9.22814	9.56158	9.6019	9.85617	10.1514
GL50803_16267	7.38006	7.59426	7.08887	7.0636	6.42927	6.58617	7.72058	7.58782	7.59101	6.4537	6.30105	6.66658	7.82158	7.74323	7.63759	7.60075	7.60034	7.40195
GL50803_50045	2.84959	2.17283	2.38706	2.95046	2.63279	2.79347	3.97469	4.12691	4.32457	2.45974	2.63189	2.4423	2.56923	2.29041	2.58106	2.41265	2.3941	2.51663
GL50803_50046	1.16029	0.570003	0.795645	0.848573	1.20559	1.35541	2.76567	2.16854	2.86028	-0.0874012	-0.27924	0.0654119	1.6011	1.93957	1.67033	0.820599	0.480053	0.438738
GL50803_114121	4.05665	3.44627	4.02508	3.13566	3.35688	3.29114	3.35894	3.80691	3.59928	2.04726	1.63376	1.61915	3.35069	3.13492	2.77612	2.62654	2.42929	2.35469
GL50803_137605	9.3793	9.12834	8.76658	8.29061	7.43641	7.60189	7.5477	7.8734	7.84988	4.72284	4.11612	4.73729	7.17944	7.16132	6.96322	4.88446	4.91392	4.93704
GL50803_114120	4.86357	4.37776	4.272	4.76616	4.64503	4.76817	5.28074	5.38744	5.62648	4.68006	4.09252	4.55153	5.13971	5.16266	5.02967	4.7908	4.68191	4.64681
GL50803_114119	7.83233	7.61415	5.12183	8.2229	7.29027	7.58569	7.58397	7.06941	8.16192	8.1883	6.63872	8.00564	7.54586	7.54025	7.21614	8.09223	7.84577	7.95108
GL50803_8658	8.23894	8.26588	8.37016	8.39866	8.64831	8.4816	8.35965	8.16405	8.34119	8.57815	8.50356	8.50726	8.07651	8.0289	8.18795	8.27645	8.38826	8.49634
GL50803_8657	8.16429	7.99284	7.89935	8.13651	8.07341	8.14363	8.08717	7.88794	8.11344	8.28314	8.09738	8.21487	7.80252	7.81225	8.004	7.93808	8.14303	8.27316
GL50803_16114	8.92795	8.97104	8.75713	9.14716	9.20522	9.18752	8.95492	8.99515	9.08736	9.20839	9.35319	9.13545	8.41148	8.5594	8.82238	9.10194	8.99105	9.23378
GL50803_8654	6.32737	6.43091	6.45453	7.13879	6.96866	6.84079	5.6949	5.86709	5.80051	6.00809	5.96909	6.02111	5.5248	5.74229	5.75885	5.59268	5.36273	5.38798
GL50803_8652	7.84006	8.08459	8.13451	8.29295	8.56059	8.2299	7.7865	7.88175	7.73492	7.70553	7.78167	7.88888	8.28758	8.41816	8.45196	7.6424	7.66935	7.66397
GL50803_8651	5.75533	5.71662	5.73295	6.21625	6.02745	6.16202	5.86077	5.86781	5.88376	6.18613	6.08784	6.22131	5.76105	5.63426	5.7348	6.00781	5.99177	6.03328
GL50803_8650	4.10708	4.5366	4.51738	4.15459	4.78239	4.63177	4.47938	4.48324	4.62941	4.61958	5.00889	4.77659	4.18763	4.12714	4.14392	4.62883	4.56019	4.82746
GL50803_14753	6.92957	7.03532	7.10193	7.22953	7.26256	7.25244	6.86223	6.85515	6.89175	7.26233	7.19913	7.19916	6.94058	6.99997	7.1804	6.98831	6.98957	7.00426
GL50803_16113	4.69135	4.8459	4.94908	5.26435	5.01172	4.97799	4.95349	5.06806	4.90885	4.42365	4.63213	4.55153	5.08998	5.14923	4.95239	4.84034	4.85528	4.69625
GL50803_42048	6.40669	6.53932	6.66298	6.95452	6.74123	6.71538	6.70201	6.85623	6.64383	6.16442	6.42197	6.24252	6.83283	6.926	6.67725	6.53628	6.53267	6.36576
GL50803_12795	5.78662	5.90444	5.79631	5.75543	5.86773	5.80522	5.65983	5.84109	5.58814	5.66434	5.61708	5.5122	5.57731	5.75202	5.91337	5.63932	5.54123	5.59029
GL50803_15897	7.52406	7.67483	7.65275	7.92704	7.87582	7.75894	7.61109	7.80871	7.55115	7.48374	7.56211	7.4446	7.66517	7.75698	7.76887	7.45667	7.33228	7.36719
GL50803_15898	4.95452	5.04751	5.06776	5.37449	5.33307	5.45308	5.51129	5.60909	5.40912	5.1001	5.25517	5.19441	5.59982	5.41203	5.246	5.17133	5.18753	5.08156
GL50803_102874	5.56759	5.61963	5.75631	5.95969	6.12868	6.10936	5.95693	5.94783	5.96828	5.71724	5.88159	5.70362	5.72519	5.76168	5.72695	5.83969	5.83985	5.70395
GL50803_25809	7.50663	7.6599	7.76974	8.17571	8.60566	8.23614	7.88313	8.00236	7.8194	7.77325	8.01942	7.83289	7.52275	7.70201	7.78256	7.81364	7.72926	7.75352
GL50803_60163	7.84601	7.97832	8.03031	8.3508	8.25707	8.20784	8.19074	8.26639	8.13392	7.81655	8.06924	7.94799	7.77198	7.8412	7.78256	7.81637	7.90499	7.90085
GL50803_16076	5.63101	5.81426	5.28976	5.6752	6.03475	5.85923	6.04177	6.27581	6.25465	5.7913	5.26154	5.41281	6.3348	6.5002	6.48787	5.9239	5.78911	6.02909
GL50803_16077	5.70383	5.9076	6.10965	6.09366	6.33849	6.26191	6.02708	6.14435	6.05205	6.32516	6.34116	6.229	5.9232	5.89493	6.12871	6.36746	6.21994	6.24383
GL50803_16078	6.45487	6.66504	6.75458	6.91608	7.23044	7.04889	6.84596	6.89432	6.71573	6.72021	6.78172	6.77809	6.59887	6.67737	6.95754	6.85777	6.79081	6.87767
GL50803_4463	6.60046	6.93253	6.97374	6.80517	7.17684	7.05675	7.28261	7.37625	7.21754	7.03888	7.11875	7.04139	6.80007	6.7965	6.91502	7.04265	7.04415	7.27788
GL50803_4465	3.95751	3.92477	3.10362	4.28881	4.00472	4.28906	4.11014	4.16235	4.25013	4.41893	3.73218	4.29606	3.98798	3.95539	4.10329	4.19538	4.16289	4.27181
GL50803_60167	2.37715	2.35445	-0.279115	2.6914	2.40147	2.52104	2.48205	2.19616	2.90948	3.33575	2.05113	3.00235	2.76303	2.51264	2.78823	3.05359	2.92466	3.21599
GL50803_114445	2.84959	2.18123	0.058221	2.60365	2.44106	2.71621	2.58047	1.85869	3.48337	3.25323	1.46757	3.00235	1.53467	1.79653	1.99689	2.41265	2.86807	2.95848
GL50803_50049	6.48251	6.0638	6.16482	6.83652	6.70763	6.56154	6.66755	6.55358	6.79875	6.5378	6.25555	6.38177	5.49235	5.79655	5.95426	6.34017	6.52912	6.5366
GL50803_50050	1.41639	0.692453	1.31942	0.668083	1.41892	0.932052	1.35191	1.70056	1.7549	-1.39597	-0.958737	-0.848553	0.549613	0.974667	0.822088	0.617364	-0.0885318	0.221008
GL50803_114891	4.49323	3.87392	2.41082	4.16143	3.63386	3.78298	4.57248	4.0832	5.25451	5.66334	4.04166	5.40238	4.21175	4.2351	4.07638	4.02761	4.14183	4.30268
GL50803_50057	2.9414	2.05907	1.6932	2.5525	2.29744	2.52104	2.69982	2.43123	2.77941	2.66517	1.90704	2.21323	2.24499	2.31686	2.20997	2.66224	2.56997	2.48762
GL50803_21232	4.60274	4.24398	4.75165	4.21834	4.50493	4.63177	4.85255	4.59119	5.05968	4.32105	4.37865	4.10345	3.74153	3.84461	3.85244	4.47172	4.46376	4.14749
GL50803_14841	5.41581	5.48886	5.38352	5.69774	5.52609	5.73547	5.64853	5.71471	5.78459	5.99387	5.97684	5.87637	5.50867	5.41407	5.58229	5.91283	5.7583	5.98047
GL50803_9030	10.2437	10.1853	9.86053	11.1479	10.7483	10.8674	10.4177	10.6185	10.4794	10.4937	10.367	10.5604	10.5725	10.6249	10.656	10.7754	10.4429	10.5532
GL50803_14842	6.27613	6.46567	6.44593	5.93693	6.21402	6.07186	6.70075	6.57828	6.62238	6.32327	6.40291	6.44513	6.38693	6.23082	6.25135	6.28613	6.42618	6.53778
GL50803_14843	7.39299	7.37041	7.28938	7.45416	7.41077	7.54773	7.75544	7.58085	7.62033	7.14101	7.26606	7.20487	7.30526	7.25578	7.26001	7.27909	7.42999	7.38533
GL50803_9036	6.11048	6.25974	6.26962	7.24089	7.33135	7.26368	6.67356	6.67223	6.53718	7.09807	7.17517	7.17913	6.06012	6.00273	6.0901	7.08765	6.93246	7.05952
GL50803_91398	7.67601	7.62592	7.58846	8.05247	7.78498	7.92179	7.79599	7.75033	7.8148	7.92214	7.71966	7.90301	7.71359	7.67564	7.72406	7.90098	7.76134	7.77043
GL50803_9038	8.67383	8.64751	8.7811	8.83965	8.98589	8.90483	8.79045	8.76777	8.75779	8.74796	8.72358	8.73641	8.3987	8.39352	8.47743	8.64021	8.81388	8.89871
GL50803_28703	5.58312	5.42847	5.35089	5.50669	5.7416	5.62568	5.35428	5.27431	5.53315	5.63307	5.49278	5.642	4.99126	5.0685	5.365	5.27872	5.66357	5.7697
GL50803_21233	5.5973	5.44337	5.51535	5.3051	5.38602	5.33012	5.39126	5.18754	5.4079	5.78672	5.62698	5.75536	4.66618	4.7424	4.875	5.43522	5.70634	5.88821
GL50803_21234	6.2951	6.20164	6.15475	6.2228	5.87859	6.15032	6.24187	6.28602	6.31979	6.33397	6.35313	6.41068	6.18516	6.11689	6.17557	6.20374	6.28442	6.23222
GL50803_9043	5.88721	5.82567	5.98959	5.6942	5.76226	5.6663	5.96466	6.05855	5.99132	5.91806	6.04974	5.96622	6.03631	5.99933	5.86201	5.92941	5.86256	5.85546
GL50803_9045	7.90064	8.15869	8.28356	7.71076	8.00632	7.88564	8.27526	8.23192	8.23887	8.26877	8.26167	8.23338	8.06497	7.97646	8.19024	8.34412	8.16799	8.30174
GL50803_9046	6.36447	6.29351	6.28295	6.27581	6.03394	6.18514	6.52128	6.30464	6.32109	6.40675	6.602	6.44055	5.90605	5.90514	5.89178	6.14424	6.2772	6.32329
GL50803_14845	5.76688	5.7274	5.63362	5.84638	5.29441	5.62145	5.72996	5.58056	5.61275	5.94788	5.93034	5.9484	5.18373	5.21516	5.2427	5.63371	5.79923	5.72171
GL50803_9048	5.30783	5.3253	5.29933	5.11014	4.78047	4.89102	5.91546	5.73368	5.81626	5.16783	5.34979	5.22433	5.51083	5.53166	5.39699	5.17597	5.28921	5.22029
GL50803_14846	8.27099	8.24752	8.30382	7.91316	7.91809	7.84425	8.71506	8.5585	8.71618	8.24244	8.40556	8.30876	8.06974	8.15597	8.16955	8.05537	8.12151	8.06369
GL50803_9051	6.5869	6.72688	6.37601	6.15497	6.05004	6.05549	6.13442	6.21973	6.29753	6.44501	6.38796	6.46432	5.85337	6.0323	6.41895	6.30954	6.23369	6.34771
GL50803_100864	10.0669	9.95613	9.85439	10.1515	9.95658	9.98808	9.94589	10.1232	10.0491	10.0262	9.98234	10.1397	10.0763	10.0702	10.0139	10.151	9.90269	9.87815
GL50803_91374	6.67423	6.84645	6.9085	6.59561	6.27417	6.47213	7.18851	7.31433	7.21334	6.56691	6.8378	6.74297	6.90815	6.88387	6.79072	7.05025	7.11544	6.99011
GL50803_16085	7.58315	7.66327	7.61123	7.33736	7.59867	7.49724	8.11791	8.13015	8.09191	7.77233	7.96976	7.83075	7.8307	7.79569	7.78691	7.57435	7.71641	7.82894
GL50803_16086	11.3836	11.2883	10.269	11.1108	10.9519	11.118	11.1905	11.0865	11.3952	11.8595	11.1056	11.689	10.8584	10.9177	11.229	11.623	11.7374	11.9199
GL50803_5069	7.24732	7.29607	7.20932	7.33585	7.25599	7.30615	7.43331	7.37977	7.38561	7.48656	7.39804	7.46053	7.08395	7.08515	6.99427	7.27765	7.28773	7.29786
GL50803_5070	5.63675	5.90126	5.81423	5.57494	5.47216	5.64457	5.55199	5.60566	5.33131	5.84423	5.75877	5.86426	5.06372	5.06331	4.98433	5.71245	5.86014	5.95861
GL50803_36884	6.15431	6.02471	6.25575	6.27581	6.61004	6.48791	6.12692	6.16313	6.44961	5.94213	5.62451	5.77328	5.07399	5.19034	5.54798	5.85905	5.74962	5.82969
GL50803_16152	8.25151	8.24764	8.32312	8.61949	8.64738	8.69383	7.90995	8.09007	8.00848	7.80415	7.87403	7.85141	7.03071	7.1014	7.05881	7.93215	7.89676	7.90611
GL50803_60183	6.03433	5.92144	5.85971	6.5435	6.20614	6.34253	6.30524	6.46459	6.28293	5.33512	5.54501	5.34471	5.6379	5.58704	5.29987	5.60419	5.55424	5.41005
GL50803_7427	5.35172	4.91419	1.49635	5.99269	4.80723	5.34303	3.69266	2.88597	4.67889	5.63205	2.9109	5.23495	4.61083	4.50615	4.32734	5.1852	4.87137	5.06529
GL50803_113213	6.27613	6.07172	6.04139	6.2277	6.20972	6.24619	6.38545	6.41698	6.58394	5.56415	5.24129	5.48577	5.42174	5.66461	5.82721	6.11394	6.01874	5.90841
GL50803_14456	7.84625	7.88718	7.69538	7.92854	8.22181	8.23925	8.08701	8.08931	8.05978	7.72169	7.73518	7.71919	7.34457	7.42693	7.6672	7.86073	8.14584	8.25677
GL50803_14457	8.26545	8.78891	8.43955	8.30961	8.32941	8.50217	8.21761	8.3835	8.33364	8.39695	7.90162	8.34298	8.17572	8.13955	8.55069	8.692	8.41237	8.6179
GL50803_7439	9.17115	9.06117	8.98275	9.25109	9.04169	9.08051	9.42815	9.52904	9.38309	8.51315	8.48283	8.57721	9.76285	9.64262	9.4808	9.17568	9.09101	8.91094
GL50803_14458	7.52313	7.58223	7.59544	7.90986	8.02027	8.05248	7.6791	7.74625	7.64311	7.93501	7.71696	7.84969	7.5485	7.53509	8.00205	8.02076	7.79693	8.0007
GL50803_60002	6.0516	6.26765	6.00917	6.30315	6.5832	6.398	6.26653	6.2828	6.28426	6.27115	6.21787	6.04746	5.8912	5.99388	6.04475	6.36204	6.21112	6.4269
GL50803_7444	8.24702	8.39751	8.21091	8.61154	8.52835	8.57373	8.8858	9.09098	8.90531	8.31209	7.88969	8.30064	8.84738	8.87829	9.00147	9.11045	8.8874	8.82572
GL50803_24505	6.73001	6.65114	6.83825	7.42637	7.35518	7.28323	7.20195	7.28033	7.09491	6.56264	6.78614	6.59921	7.06532	7.01384	6.81756	6.86305	6.787	6.69462
GL50803_13109	6.00626	6.01359	5.99402	6.35034	6.23669	6.27544	6.10101	6.21355	6.01319	6.11271	6.18421	6.22309	5.86609	5.85111	5.99009	5.97802	6.01368	6.04826
GL50803_15847	7.73439	7.96045	7.91007	7.92402	8.05936	7.96167	7.75868	7.87305	7.72293	8.24861	8.10565	8.32763	7.65348	7.60047	7.81104	8.1613	7.94049	8.11458
GL50803_2732	7.56131	7.78748	7.4919	7.67891	8.03369	7.86005	7.67161	7.60745	7.65294	8.16768	7.99814	7.98865	7.29495	7.35244	7.64468	7.76624	7.73959	8.03285
GL50803_113219	6.9701	6.95533	7.19378	7.11431	7.34674	7.31764	7.65802	7.62364	7.62927	6.95081	7.19137	6.98063	7.1933	7.21475	7.12028	7.03075	6.9628	6.8702
GL50803_15958	6.56902	6.87291	6.8867	6.66408	6.61438	6.67	7.22261	7.22135	7.20844	6.69063	6.68562	6.62994	6.94698	6.87574	7.02881	6.77204	6.77892	6.7628
GL50803_103373	7.86469	7.56049	4.90168	8.45511	7.39731	7.76614	7.97089	7.18591	8.66338	8.48913	6.55442	8.18018	7.84875	7.85198	7.4913	8.42671	7.98644	8.1744
GL50803_13239	2.08674	1.51205	1.82279	3.56019	3.70471	3.68094	3.52786	3.46106	3.38244	3.25853	2.99986	3.14432	2.33557	2.3599	3.14916	4.4335	3.91234	4.25756
GL50803_102056	6.18984	6.10793	6.35052	6.51773	6.81184	6.73117	6.90157	6.7612	6.77903	6.36561	6.55053	6.35551	6.24871	6.3136	6.20523	6.79433	6.7059	6.57215
GL50803_17102	6.29655	6.33969	6.10556	6.58991	6.17345	6.24619	6.35582	6.13546	6.1721	6.50084	6.45659	6.4872	5.99367	5.94384	6.06791	6.14896	6.08092	6.28797
GL50803_17103	5.71363	5.67934	5.76382	5.96165	6.05643	6.04368	5.93205	6.11511	5.88288	6.14811	5.98327	6.0674	5.72519	5.77922	5.87484	6.13235	6.094	6.24816
GL50803_2461	6.68202	6.64963	6.711	7.13053	6.97542	7.05518	6.76334	6.70023	6.72656	7.03271	6.96413	7.02108	6.53658	6.51646	6.69907	6.98347	6.94998	6.95566
GL50803_17104	4.90026	5.09602	5.00477	5.20429	5.22805	5.33271	5.29753	4.96881	5.03614	5.36121	5.41974	5.2698	4.44214	4.33984	4.51577	5.10478	5.17463	5.38928
GL50803_102051	6.80169	6.82117	6.87207	7.23075	7.19722	7.20903	7.48994	7.2889	7.43445	7.09215	7.18692	7.11158	6.98207	6.76042	6.52227	7.1487	7.1262	7.08396
GL50803_3647	6.00271	5.8102	5.94657	5.71645	5.76129	5.56086	6.28236	5.91912	6.23618	5.26973	5.38032	5.31276	5.59576	5.56973	5.58923	5.04519	5.31531	5.28776
GL50803_17105	8.10037	7.88718	8.01404	8.12365	7.76074	7.99701	8.67449	8.51439	8.55671	7.45374	8.01314	7.63928	8.14786	8.00538	7.37741	7.63765	7.87837	7.57856
GL50803_6422	8.07018	8.06163	8.11893	8.54308	8.18784	8.2408	8.23877	8.29674	8.25272	7.87721	8.07527	8.04891	8.08832	8.10818	8.06516	7.96178	8.00588	7.8803
GL50803_6423	5.98754	6.21192	6.3378	6.60317	6.22752	6.20366	6.41653	6.46412	6.43708	5.9875	6.10268	6.05945	6.26096	6.38565	6.42527	6.34635	6.23617	6.19681
GL50803_14198	6.05332	6.16298	6.33509	6.31087	6.12261	6.15252	6.86185	6.82303	6.80619	5.99148	5.82758	6.01564	6.74466	6.65767	6.70945	6.40745	6.40036	6.24383
GL50803_17106	8.43034	8.28011	8.14129	8.82638	8.32776	8.51392	8.75715	8.69493	8.64793	8.13673	8.30171	8.28241	8.24536	8.18123	7.98176	8.21731	8.27766	8.1814
GL50803_27852	5.7773	5.77322	5.57438	5.97434	6.13171	6.21353	5.79685	5.6005	5.87317	6.62549	6.52298	6.25242	4.98971	5.11948	5.31145	5.70391	5.72505	6.12876
GL50803_6427	7.72258	7.71764	7.66731	8.32283	8.34759	8.16141	7.38306	7.49474	7.4553	7.95473	7.91413	7.93068	6.70934	6.99895	7.37163	7.89747	7.67829	7.75225
GL50803_14200	7.10898	7.20539	7.33432	7.38383	7.62899	7.46454	7.93557	7.91121	7.86331	7.17082	7.08237	7.12813	7.28488	7.31739	7.49638	7.60678	7.42782	7.4362
GL50803_6430	11.8409	11.8158	11.1755	12.0895	12.119	12.1558	11.9761	12.039	12.0539	12.0293	11.6489	11.9296	12.0742	12.1391	12.2389	12.1566	12.0382	12.1375
GL50803_17109	7.31861	7.11631	7.0433	7.55573	7.50865	7.48739	7.88517	7.87108	7.9068	7.26134	7.3074	7.21593	7.70253	7.58128	7.33572	7.15106	7.17691	7.11314
GL50803_2906	6.49835	6.36569	6.47016	7.20158	7.15915	7.19166	7.07847	6.87558	7.02169	6.6064	6.52607	6.67049	6.26673	6.26065	6.35779	6.53748	6.51997	6.31918
GL50803_22338	5.59613	5.60878	5.66235	6.14982	6.34959	6.25031	6.43739	6.22309	6.37963	5.72874	5.87469	5.71967	6.20265	6.09095	5.79606	5.84358	5.77293	5.705
GL50803_17110	7.25443	7.08368	7.19014	7.92553	7.55224	7.68888	7.82369	7.77554	7.76483	7.16342	7.30791	7.20847	7.65348	7.47225	7.27596	7.21668	7.19364	7.06975
GL50803_17111	5.91201	5.83168	5.98317	6.0371	6.21473	6.03972	6.0655	6.04849	6.11931	6.24736	6.20362	6.19072	5.63394	5.6935	5.83963	5.94035	5.95903	6.10985
GL50803_1656	7.20125	7.00728	7.0273	7.34865	7.28143	7.33551	7.28008	7.18849	7.34435	7.51396	7.39635	7.42438	6.85725	6.87611	6.97387	7.23975	7.33198	7.36187
GL50803_1657	6.88305	7.11111	6.98318	7.20985	7.23009	7.20833	7.07231	7.11564	7.20844	7.54328	7.29789	7.49677	7.15684	6.99281	7.21838	7.32818	7.20066	7.36021
GL50803_17112	6.6591	6.77757	6.75661	6.85352	7.0896	7.0912	7.29548	7.29371	7.16894	7.15528	7.10937	7.10709	6.97465	6.92851	6.91847	7.06325	7.14187	7.20103
GL50803_8816	5.36421	5.52639	5.42566	5.34323	5.68191	5.51141	5.80235	5.63202	5.76372	5.54369	5.68099	5.48774	5.13552	5.03305	5.29138	5.43135	5.5281	5.54641
GL50803_102034	8.1881	8.02655	8.06942	8.69721	8.62338	8.67545	8.88376	8.86999	8.83622	8.52088	8.68878	8.54129	8.49956	8.52861	8.51936	8.47973	8.498	8.4604
GL50803_8819	4.95819	4.83398	4.96522	5.56723	5.85037	5.61826	5.53226	5.53262	5.43335	5.24592	5.28463	5.08648	4.85327	5.07627	5.13063	5.20953	5.33051	5.38536
GL50803_8820	7.3111	7.30569	7.46361	8.04925	8.2363	8.08664	7.87793	7.84751	7.78026	7.62271	7.57601	7.55396	7.34244	7.48519	7.58388	7.67635	7.70591	7.75757
GL50803_8821	7.9629	8.0942	8.03581	7.8457	7.94868	7.91034	8.02349	8.32503	8.18708	8.32761	8.1623	8.21532	8.15046	8.10043	8.13574	8.19615	8.15343	8.29286
GL50803_8822	10.4998	10.5246	10.4865	10.5107	10.4121	10.4358	11.4613	11.0913	11.336	10.2151	10.2423	10.2329	10.7421	10.6284	10.5323	10.4191	10.5538	10.5052
GL50803_37711	5.68181	5.82634	5.9064	6.47784	6.66803	6.50811	6.25109	6.22421	6.21955	6.29196	6.39521	6.30265	6.19259	6.12938	6.20184	6.25359	5.99765	6.10985
GL50803_8826	9.96541	9.99137	9.8963	10.7994	10.5963	10.6923	9.99111	10.2006	9.93246	10.3109	10.3125	10.3919	10.0046	9.96486	9.85116	10.3954	10.0059	10.1109
GL50803_8827	5.85511	5.73526	5.8467	6.21131	6.26593	6.29815	6.14126	6.12112	6.14081	6.22183	6.23845	6.29308	6.19662	6.18728	6.06356	6.24479	6.17529	6.16357
GL50803_14783	5.16119	4.80576	4.60106	5.35372	5.19514	5.35964	5.324	5.07676	5.22427	5.74676	5.44045	5.47386	4.63877	4.63086	4.6529	5.05361	5.35817	5.51081
GL50803_50064	5.53481	5.36911	3.95208	4.82339	4.09746	4.07676	4.00227	4.0508	4.29842	3.22645	2.21748	2.74933	3.78505	4.09439	3.84085	2.78876	2.66899	3.04731
GL50803_1903	3.72754	3.84252	4.10369	3.9042	4.19333	4.01035	4.34582	4.19921	4.23367	4.13484	4.02928	4.01857	4.07235	3.96099	4.20392	4.17699	4.02877	4.13195
GL50803_1902	5.73623	5.80817	6.00771	6.29384	6.34633	6.25168	6.32448	6.23922	6.2403	5.98989	5.9109	6.02723	6.26224	6.18728	6.12812	6.24111	6.03239	6.11302
GL50803_104031	7.23301	7.18546	7.29138	7.62855	7.82809	7.70871	7.96985	7.85908	7.9137	7.40382	7.31711	7.3479	7.73802	7.69362	7.48596	7.60133	7.50046	7.45005
GL50803_2366	5.96128	5.86657	5.82698	6.10791	6.22469	6.33479	6.45097	6.15318	6.29356	6.49524	6.41533	6.41068	5.59779	5.52695	5.55951	6.10181	6.21931	6.22051
GL50803_16547	6.62432	6.41721	6.70411	6.87814	7.08453	6.93117	7.09009	7.04905	7.06226	6.75623	6.83567	6.64683	6.65614	6.79768	6.60034	6.64844	6.69916	6.57733
GL50803_7103	7.54464	7.56109	7.42696	7.54268	7.51011	7.39467	7.79678	7.74975	7.80995	7.3675	7.20382	7.29446	6.63746	6.80665	6.93218	6.79634	7.06038	7.11906
GL50803_14360	5.8273	5.79866	5.85214	5.97045	5.93947	6.00197	6.20317	5.89895	6.10279	5.86087	5.90888	5.78778	5.44792	5.41713	5.53994	5.84358	5.8333	5.89651
GL50803_7110	10.7669	10.5624	10.0977	10.6165	10.2541	10.536	10.3851	10.4406	10.468	11.0926	10.6491	10.94	11.0211	11.0939	11.0751	10.991	10.8226	10.9874
GL50803_14361	7.62817	7.57489	7.49988	7.80748	7.66496	7.67976	7.65606	7.59389	7.76983	7.58447	7.54395	7.61599	7.60801	7.54538	7.44591	7.34406	7.46061	7.40259
GL50803_14362	6.49267	6.81039	6.83497	6.92767	6.91606	6.86112	7.09169	7.11474	6.87989	6.69747	6.80296	6.8261	6.59123	6.58336	6.62798	6.76076	6.74702	6.76482
GL50803_7114	5.52865	5.83634	5.93228	6.04545	5.94292	5.88593	6.08498	6.03134	5.91679	5.37713	5.44045	5.43958	5.57834	5.4809	5.57707	5.79315	5.72239	5.7008
GL50803_16548	4.50832	4.47821	4.5242	4.9651	4.86113	4.98294	5.01706	4.91581	4.78062	4.64205	4.6629	4.48388	4.6068	4.5157	4.43526	4.68197	4.71616	4.59107
GL50803_16549	7.84749	7.53146	7.68917	8.70543	8.24681	8.33893	8.6747	8.66908	8.58036	7.70165	7.71696	7.65891	8.28031	8.20223	8.02367	7.92666	7.89105	7.64576
GL50803_14364	8.26008	8.28523	8.29707	8.82584	8.87597	8.84189	8.5627	8.57185	8.50834	8.58883	8.57321	8.63002	8.32184	8.30104	8.31844	8.37521	8.40355	8.37453
GL50803_16550	8.0138	8.18449	8.13718	8.63232	8.69959	8.57783	8.3169	8.39968	8.28371	8.16575	8.11798	8.31211	7.78767	7.94306	8.17288	8.15191	8.00259	7.93528
GL50803_86761	7.86543	8.26119	8.26851	8.41719	8.41206	8.19366	8.2903	8.50211	8.33654	7.76746	7.85714	7.9727	8.38167	8.41638	8.5559	8.29273	8.14997	8.13265
GL50803_16553	6.80271	6.92692	6.71727	6.67369	6.96442	6.85077	6.76294	6.70744	6.71474	6.95204	6.8935	6.96441	6.14467	6.12689	6.3275	6.56603	6.90029	6.99828
GL50803_16552	7.79025	7.75483	7.70996	7.69581	7.61472	7.61126	7.51337	7.50536	7.64751	7.86207	7.55824	7.71625	7.00142	7.04483	7.31677	7.49305	7.75615	7.89833
GL50803_16554	5.46948	5.30145	4.8613	5.73951	5.48879	5.64665	5.29753	5.29042	5.34287	5.64425	5.52839	5.50831	5.07982	5.07627	5.25257	5.17751	5.21804	5.25513
GL50803_32730	8.64382	8.53928	8.7054	8.65084	8.66474	8.68473	8.64374	8.68674	8.66248	8.49433	8.80788	8.63882	8.56199	8.54175	8.20937	8.41972	8.67841	8.60614
GL50803_16556	7.95167	7.99492	8.05877	7.95661	7.92966	7.99843	8.20119	8.22928	8.16047	7.59025	8.15092	7.88045	7.88503	7.86156	7.54136	7.58805	7.84007	7.71727
GL50803_13901	7.0466	7.11932	7.16505	7.18823	7.19505	7.27214	7.38489	7.41741	7.52912	7.17957	7.27028	7.18157	6.85427	6.8435	6.74484	7.21292	7.20542	7.15756
GL50803_21622	7.32431	7.2462	7.41544	7.52122	7.49725	7.5984	7.69757	7.66644	7.60841	7.30071	7.62926	7.43772	7.19968	7.21973	7.0839	7.46301	7.54275	7.39219
GL50803_31391	4.51082	3.91726	3.44584	3.97973	4.28322	4.18395	4.2707	4.21954	4.67076	3.41853	3.11679	3.14932	3.00918	3.38457	3.57329	3.16976	3.26377	2.87132
GL50803_60194	3.14178	2.3983	0.759101	2.65306	1.91704	2.01467	1.98124	1.92621	3.12118	2.54892	0.500724	1.74336	1.8939	2.21741	2.01762	2.12353	1.97305	1.84635
GL50803_60196	6.00005	5.64336	5.57175	6.20469	6.32863	6.2855	6.35796	6.4441	6.65881	5.95442	5.391	5.84744	5.90851	6.20273	6.38844	6.05137	6.03025	6.10109
GL50803_50066	6.47037	6.13949	6.23053	6.23665	6.38935	6.31659	6.24533	6.53387	6.58339	5.69104	5.12628	5.38976	5.7764	5.99114	6.07658	5.92574	5.86497	5.83161
GL50803_16194	7.3601	7.54655	7.60352	7.56898	7.38531	7.50358	7.55819	7.55775	7.45442	7.32994	7.52865	7.54166	7.81307	7.70556	7.56002	7.53938	7.66866	7.54052
GL50803_14525	5.8323	5.84164	5.84725	5.88101	5.66842	5.85473	5.79053	5.64042	5.63277	5.79768	6.02751	5.97258	6.07845	6.00001	5.79906	5.86863	5.9903	5.87613
GL50803_7728	6.67869	6.57557	6.63678	6.8672	6.85278	6.81091	6.52128	6.35401	6.44425	6.96709	7.0243	6.89988	6.29397	6.36837	6.3129	6.5016	6.74702	6.76633
GL50803_35180	7.8973	7.6839	7.94924	7.96812	8.09974	8.08779	7.95422	7.94518	7.91177	7.6426	7.9538	7.73424	7.63353	7.70764	7.56222	7.80493	7.84659	7.67474
GL50803_8026	5.56158	5.74094	5.72705	5.8485	5.88219	5.84931	5.55385	5.60309	5.64838	5.69201	5.90753	5.68222	5.78268	5.72922	5.42344	5.58223	5.74002	5.53701
GL50803_8025	5.39566	5.46758	5.53845	5.86012	5.79987	5.80148	5.2454	5.17255	5.14139	5.56736	5.7833	5.63934	5.25767	5.10817	5.05245	5.6019	5.67094	5.7092
GL50803_8023	6.46908	6.62254	6.80279	6.89313	7.08101	6.9939	6.3069	6.24143	6.28759	6.8864	7.13155	6.84625	5.99057	6.01692	6.10288	6.83546	7.0126	6.9819
GL50803_114161	5.43831	4.96488	4.79064	5.51072	5.3278	5.56638	5.50263	5.23934	5.65252	5.32253	4.62392	5.11231	5.42518	5.46128	5.32502	5.74298	5.59452	5.51321
GL50803_24471	1.13459	0.407868	-0.357198	0.46174	0.582763	1.45389	0.982557	0.872678	1.44746	1.11696	0.0691925	0.436466	0.879032	0.974667	0.84546	1.27719	0.936601	0.555169
GL50803_14242	7.38074	7.29558	7.53408	7.39477	7.71705	7.56436	7.69988	7.96187	7.79459	7.12406	7.49709	7.0491	7.61406	7.6656	7.39434	7.0856	7.02487	7.03842
GL50803_6564	7.62038	8.08165	7.94772	7.4559	7.32739	7.33616	8.06135	8.21219	8.1304	7.80188	7.7283	7.85773	8.02791	8.05336	8.32806	8.26616	8.07365	8.18385
GL50803_6563	8.59342	8.57614	7.80041	8.82139	8.62567	8.74055	8.28722	8.28834	8.58645	8.77096	8.2101	8.67654	8.46151	8.48614	8.5488	8.62842	8.6382	8.79485
GL50803_14241	6.7214	6.84116	6.89409	7.08265	6.98591	6.89351	6.95053	7.11414	6.88737	6.90299	7.01335	6.95409	6.5948	6.5554	6.45691	6.68143	6.81388	6.75268
GL50803_6559	4.22138	4.38685	4.36916	4.99415	5.10557	4.87866	4.64075	4.75025	4.52729	4.63188	4.72562	4.69347	4.26394	4.40704	4.53026	4.4335	4.26869	4.4019
GL50803_6558	6.55334	6.70596	6.6543	7.27915	7.23643	7.17696	6.99993	7.01327	6.93524	6.94343	6.97158	7.04239	6.59276	6.73122	6.9126	6.88493	6.76607	6.80946
GL50803_24400	6.26506	6.13518	6.28174	6.52239	6.66855	6.55101	6.34348	6.48992	6.4502	6.2123	6.38067	6.38865	6.12081	6.23198	6.1669	6.30813	6.24731	6.1651
GL50803_6556	7.00066	6.89125	7.09713	7.31067	7.3389	7.28089	7.08074	7.13152	7.16025	6.99036	7.23352	7.09969	6.80139	6.87054	6.82051	6.95001	6.912	6.78483
GL50803_16572	5.77626	6.00594	5.98119	6.15411	6.05084	6.07186	6.30302	6.32667	6.25601	6.12291	6.06255	6.11991	6.31947	6.24639	6.25681	6.40679	6.13255	6.2532
GL50803_16573	7.27295	7.21283	7.25555	7.41137	7.34119	7.40547	7.52838	7.58586	7.40442	7.10213	7.23622	7.21742	7.7276	7.62163	7.48712	7.44966	7.48643	7.40389
GL50803_15048	5.54704	5.33661	5.4821	5.88204	6.04201	5.9565	6.50595	6.87237	6.8383	6.02761	5.49548	5.77651	7.05424	6.91703	6.90497	6.62602	6.31884	6.29357
GL50803_15049	6.71111	6.65942	6.5645	7.12879	6.97035	7.03941	7.1924	7.01003	7.07272	6.98677	6.72759	6.8917	6.70745	6.63288	6.89345	6.95047	6.88769	6.90581
GL50803_28962	7.23112	7.43761	7.42932	7.1667	7.50982	7.41314	7.54043	7.54282	7.42753	7.15564	7.08865	7.13634	7.07776	7.01989	7.12507	7.04983	7.07712	7.17775
GL50803_60210	3.14822	3.32657	3.42266	3.38995	3.81431	3.46651	3.7813	3.6855	3.5646	3.37041	3.51856	3.51732	3.07494	3.24462	3.4605	3.50568	3.6204	3.66785
GL50803_9802	4.90026	5.18633	5.10918	5.43365	5.55457	5.39601	5.26716	5.25693	5.0996	5.35998	5.24557	5.19441	4.76003	4.79038	5.02712	5.17133	5.18625	5.32786
GL50803_9803	6.23891	6.27991	6.21712	6.9105	6.8683	6.93288	7.1086	7.29317	6.991	6.63621	6.68522	6.76919	6.93657	6.95962	6.71977	6.95001	6.82713	6.83943
GL50803_16574	7.05348	6.92443	7.0297	7.05673	7.03728	7.11885	7.03741	7.18993	7.02209	6.86789	7.19248	7.0733	7.23214	7.08482	6.75414	6.82812	6.90576	6.88464
GL50803_9807	6.55213	6.32035	6.44665	6.67847	6.34045	6.49775	6.74019	6.61199	6.69182	6.39898	6.602	6.40494	6.2902	6.17166	5.78628	6.09937	6.25958	6.08181
GL50803_9808	8.9634	8.66641	8.3928	9.29114	8.99548	9.16435	9.7036	9.47622	9.64522	9.01409	8.8307	8.96492	9.83476	9.7023	9.42396	9.16425	9.04016	8.99537
GL50803_9810	9.70462	9.94038	9.5326	10.0532	9.98454	10.0624	9.74403	9.76771	9.85351	10.2137	9.90908	10.1605	9.37458	9.35035	9.80109	10.1864	10.061	10.3544
GL50803_60211	10.2033	10.2029	9.74721	10.1626	10.3223	10.3335	10.0741	10.2633	10.0879	10.0646	10.081	10.1048	9.47569	9.59944	9.78659	9.97065	10.129	10.2847
GL50803_19509	2.99238	2.81433	2.35681	3.24925	3.03979	3.20327	2.91244	2.9084	3.13307	3.33575	2.9109	3.14432	2.62617	2.71182	2.59492	2.77252	2.88084	3.10576
GL50803_15054	7.36529	7.26901	7.35551	7.817	7.73682	7.77117	7.9581	7.99549	7.95781	7.39873	7.49888	7.41741	7.76543	7.85706	7.54604	7.47686	7.5164	7.47305
GL50803_104685	8.0933	8.50335	8.52765	7.82106	8.41688	8.25453	8.86914	8.93213	8.88283	8.58396	8.40389	8.55807	8.63317	8.58422	8.96108	8.86281	8.72871	8.8505
GL50803_103164	5.79689	5.60723	5.65987	6.27344	6.41256	6.38558	6.04044	6.20111	6.13121	6.1149	5.91696	6.03603	5.80927	5.87579	5.87768	6.01214	5.87617	5.71129
GL50803_16575	8.57919	8.23699	8.4335	8.85239	8.5415	8.57974	8.6688	8.99809	8.83996	8.09939	8.37727	8.2664	8.79113	8.79176	8.58494	8.47988	8.27539	7.99448
GL50803_40783	5.43831	5.50649	5.3775	5.91381	5.66215	5.73743	5.72501	5.59878	5.59353	5.52072	5.50802	5.51994	5.53546	5.40486	5.39005	5.45444	5.51075	5.43432
GL50803_5213	5.51627	5.55895	5.56978	5.81308	5.74556	5.84115	6.00407	5.89474	5.89427	5.63307	5.65383	5.60245	5.68652	5.71022	5.48891	5.54686	5.72151	5.68384
GL50803_33809	6.11623	6.17406	6.11644	6.47372	6.19097	6.33091	6.27729	6.25243	6.30016	6.57808	6.61324	6.6989	6.25194	6.04685	6.08703	6.41662	6.44511	6.5146
GL50803_16577	7.35454	7.2854	7.2108	7.68635	7.3297	7.57315	7.72824	7.66726	7.78215	7.6204	7.68832	7.69803	7.60017	7.48129	7.34344	7.53337	7.63914	7.56589
GL50803_98054B	10.7889	10.6908	10.3281	10.9639	10.7501	10.7693	11.9479	11.7836	12.1005	10.6056	10.1409	10.4218	12.1784	11.9362	12.0423	11.3078	10.8006	10.9351
GL50803_16578	5.60434	5.66446	5.74992	5.74977	5.83652	5.88681	6.46342	6.26987	6.50611	5.81397	5.85589	5.8273	6.0579	5.89347	5.88192	6.0387	5.96129	5.94355
GL50803_5206	2.9265	2.61817	2.83179	2.92655	2.75565	2.58328	3.34608	3.20425	3.17391	2.65717	2.5853	2.48247	2.54412	2.65074	2.62899	2.70566	3.16806	2.67942
GL50803_13863	5.12738	5.09824	5.13437	5.56077	5.93688	5.68973	5.62299	5.54878	5.72203	5.64627	5.81104	5.73721	5.18779	5.20103	5.29138	5.54924	5.27235	5.53346
GL50803_90950	6.32382	6.21601	6.36503	6.68976	6.638	6.60666	7.02031	7.02326	6.98527	6.41567	6.4215	6.49016	6.82069	6.85031	6.69505	6.79282	6.72948	6.65059
GL50803_33807	6.82347	6.69903	6.78074	7.31988	7.02349	7.07466	6.89497	7.01133	6.91387	6.56424	6.66216	6.53525	6.8233	6.97077	6.98936	6.63671	6.7068	6.52831
GL50803_3470	6.54422	6.41187	6.53475	7.00248	6.93352	6.84715	7.09394	6.64827	7.06924	6.52412	6.57543	6.43902	6.45193	6.45428	6.19219	6.48736	6.4092	6.26821
GL50803_24194	6.33515	6.15502	6.31241	7.42992	7.17904	7.13416	7.04306	7.24633	7.03442	6.57914	6.43	6.61285	7.01366	7.00709	6.95317	6.67762	6.56021	6.36044
GL50803_16463	5.37934	5.33191	5.50918	5.7801	6.0111	5.82283	5.75125	5.78384	5.67098	5.92057	5.67067	5.7757	5.55549	5.76408	5.91751	5.61903	5.60994	5.53936
GL50803_17243C	11.8808	12.067	12.0071	11.6894	11.6285	11.6064	11.991	12.0312	12.1096	11.666	11.505	11.6267	10.5919	10.9036	11.4112	11.288	11.7264	11.8073
GL50803_8173	8.6688	8.6364	8.6197	8.85252	9.00376	8.93157	8.60716	8.50935	8.57602	9.00269	9.02548	8.98594	7.5743	7.7672	7.89184	8.54452	8.6607	8.78346
GL50803_8174	6.83498	6.71465	6.73325	7.30913	7.18525	7.05165	7.61646	7.84133	7.57612	6.26787	6.43188	6.51748	7.2987	7.3307	7.43968	6.6955	6.46167	6.42179
GL50803_14654	5.90061	6.17563	6.1415	6.15068	6.32466	6.14296	6.51507	6.57609	6.46262	6.12436	6.16963	5.99774	5.89203	6.04883	6.31918	6.14266	6.0144	6.08424
GL50803_14655	5.62295	5.57416	5.64806	6.07294	6.00534	6.09341	6.14126	5.94648	6.02599	6.02451	5.81537	5.96125	5.62499	5.526	5.7238	5.91376	5.89281	6.03077
GL50803_8182	7.87952	7.83079	7.89502	8.14927	8.16271	8.18185	8.01438	8.03075	8.08562	7.92547	7.93982	7.91572	7.72271	7.78033	7.83842	8.06394	7.89833	7.95219
GL50803_16464	6.36239	6.14272	6.34128	6.99771	6.99924	6.85302	6.63444	6.78148	6.68478	6.16442	6.50164	6.19979	6.72339	6.73898	6.65964	6.51081	6.42672	6.30539
GL50803_60213	7.32963	7.25815	7.43331	7.64054	7.52745	7.55856	7.60818	7.6478	7.58751	7.01287	7.48127	7.17485	7.23998	7.21914	7.00793	7.14792	7.28383	7.08315
GL50803_3563	6.575	6.71248	6.75545	6.76809	6.8445	6.76369	6.91615	6.77462	6.80619	6.74259	6.75791	6.89095	6.69182	6.56002	6.44882	6.66448	6.75484	6.7628
GL50803_3564	6.52641	6.75596	6.7833	7.00058	7.09582	7.00165	7.0888	7.04779	6.98199	6.82032	6.84771	6.92342	6.93335	6.91378	6.83006	6.89435	6.84108	6.77936
GL50803_3565	6.83498	6.93253	7.00553	6.82901	6.97584	6.9861	7.43711	7.29955	7.3853	7.09659	7.12749	7.06605	6.86233	6.70934	6.70706	7.02734	7.05581	7.1363
GL50803_13390	7.74293	7.5974	7.75357	8.19189	8.41796	8.6243	7.80385	7.73021	7.75501	9.14901	8.97184	9.07015	7.16544	7.18365	7.248	6.21355	6.53216	6.48003
GL50803_60225	0.816733	0.349504	-2.94982	1.71503	0.0284409	0.788463	-2.68658	-2.72558	-1.36522	2.09542	-0.881919	1.76957	-1.72156	-1.3357	-1.50203	-0.0680942	-0.0885318	0.0195616
GL50803_37093	6.75448	6.37166	6.28335	6.49352	6.19025	6.27342	6.44042	6.65823	6.60436	5.5588	5.0609	5.31165	6.01819	6.05604	5.99074	5.45825	5.60706	5.5546
GL50803_14158	6.9412	7.11604	7.17916	7.18614	7.05373	7.01017	7.20314	7.3117	7.19857	6.79229	6.82497	6.81709	7.65323	7.4968	7.44806	7.25445	7.1997	7.13005
GL50803_16339	7.18608	7.1541	7.25678	7.48893	7.49784	7.46099	7.39689	7.43103	7.39242	7.02185	7.32168	7.17546	7.60877	7.68899	7.43511	7.18827	7.24207	7.04175
GL50803_6283	8.91927	9.1345	9.15085	9.55568	9.62696	9.4337	8.84269	8.98867	8.87952	9.28331	9.23387	9.35729	9.61207	9.58189	9.65083	9.43014	9.18394	9.28833
GL50803_6284	7.39739	7.51288	7.45311	7.72035	7.59839	7.65072	7.62025	7.56682	7.59478	7.68355	7.6689	7.6635	7.37663	7.41014	7.72387	7.89887	7.77658	7.87401
GL50803_6377	7.83258	7.76742	7.82008	8.4525	8.17689	8.16759	8.11586	7.84461	7.92806	7.62886	7.79489	7.64703	7.63353	7.7066	7.50924	7.623	7.58164	7.47367
GL50803_113871	6.99888	7.09454	7.17353	7.46527	7.6263	7.50587	7.08591	7.14162	7.085	7.4237	7.28805	7.32654	7.00564	7.15278	7.27461	7.28339	7.24176	7.26654
GL50803_6375	4.77692	4.70171	4.99793	4.65414	4.78432	4.70758	4.81572	4.79609	4.82891	4.61546	4.78719	4.47595	4.55537	4.59349	4.4314	4.49912	4.63746	4.50924
GL50803_113873	6.61737	6.54502	6.79435	7.15603	7.56854	7.38378	6.98135	6.88339	6.87636	6.87739	7.15196	7.02142	6.52326	6.60409	6.57958	7.06616	6.83699	6.76331
GL50803_102461	8.09142	7.90676	8.05076	8.41737	8.47421	8.35718	7.81147	8.07016	7.93804	7.92672	8.21953	8.01696	8.00067	8.15246	8.0158	7.84286	7.83433	7.65503
GL50803_14626	5.94842	5.86722	5.99402	6.65441	6.76239	6.43524	5.90965	6.08833	5.96994	5.7335	6.01563	5.98591	6.11159	6.31797	6.12035	5.97714	5.85933	5.95685
GL50803_113876	7.41251	7.23163	7.4802	7.99902	8.2211	8.05699	7.25421	7.33596	7.30779	7.3359	7.63111	7.40831	7.36472	7.68074	7.48805	7.60992	7.52583	7.36985
GL50803_137721	9.36599	8.66098	8.15091	12.4083	12.045	12.2155	7.33994	7.08427	7.63268	6.66542	5.99923	6.6757	7.42757	7.62052	7.71695	9.51229	9.58762	9.66356
GL50803_4007	5.4937	5.75296	5.85593	6.43045	6.68925	6.33026	5.76982	5.71072	5.78741	6.30674	6.28708	6.23724	5.65266	5.85488	6.07101	6.037	6.01295	6.06881
GL50803_4008	5.2143	5.34691	5.24669	5.30355	5.36559	5.37354	5.15491	4.97812	5.06124	5.29701	5.51692	5.28691	4.95361	4.99942	5.0537	5.05025	5.26018	5.36556
GL50803_13512	6.68976	6.83386	6.71548	6.80626	6.98466	6.90312	6.79246	6.77767	6.73584	6.77991	6.83638	6.76959	6.87623	6.92529	6.96522	6.69658	6.73871	6.84659
GL50803_34058	6.61563	6.63022	6.60882	7.4391	7.12916	7.27383	6.19124	6.51481	6.21187	6.22589	6.66975	6.46882	6.85044	6.75841	6.28112	6.42184	6.48538	6.33691
GL50803_2007	7.01702	7.20719	7.1718	7.31221	7.44708	7.30615	6.99273	7.01391	7.06537	7.64791	7.47307	7.50044	7.08974	6.99724	7.17464	7.26863	7.36388	7.57167
GL50803_16054	6.57739	6.66429	6.59592	6.79034	6.80664	6.7584	6.71541	6.75077	6.66547	6.44501	6.52607	6.54382	6.55293	6.58381	6.60591	6.66118	6.7802	6.81968
GL50803_1300	6.45552	6.72939	6.72853	6.87918	6.98214	6.88779	6.6441	6.63907	6.59418	6.5164	6.47222	6.57759	6.48144	6.44481	6.57653	6.76948	6.86136	6.82935
GL50803_24807	5.75005	5.70503	5.78044	5.99939	6.21473	6.07031	5.83952	5.74307	5.6892	5.54152	5.76699	5.62595	5.54709	5.53542	5.53366	5.82598	5.88808	5.79557
GL50803_36943	7.3708	7.30593	7.48702	8.06028	8.05658	8.08049	7.39585	7.38553	7.2999	7.33997	7.46183	7.37322	7.21434	7.2406	7.16509	7.39833	7.42809	7.27364
GL50803_3141	4.66016	4.71333	4.76898	5.43506	5.29846	5.29468	4.57615	4.69485	4.53403	5.0793	4.99623	5.08648	4.78347	4.75051	4.77356	4.87878	4.80593	4.80999
GL50803_2710	3.97572	4.12071	4.0872	3.99897	3.74877	3.80926	4.08971	4.27455	4.10381	3.72444	3.61779	3.70895	4.46907	4.30283	4.02868	3.81412	3.77545	3.8612
GL50803_13104	5.29338	5.27425	5.17914	5.6668	5.41116	5.51256	5.47435	5.43361	5.25587	5.34013	5.21857	5.24783	5.64579	5.67402	5.52916	5.36249	5.44025	5.51081
GL50803_16357	2.63721	2.59951	2.54566	2.6335	2.52637	2.67597	2.55835	2.44665	2.64476	2.56611	2.87261	2.68882	2.18127	2.29041	2.32252	2.43346	2.60886	2.59126
GL50803_13103	8.0958	8.20893	8.19827	8.51697	8.54449	8.50418	7.80404	8.00756	7.85122	8.64237	8.45151	8.61959	8.23543	8.16707	8.34533	8.44332	8.42918	8.58589
GL50803_13101	5.58668	5.45811	5.64743	6.13337	6.16461	6.08267	5.5788	5.54967	5.48179	5.90038	6.01438	5.85051	5.47917	5.47504	5.4824	5.64044	5.93628	5.94444
GL50803_16356	6.27466	6.31893	6.5222	6.98908	7.05852	7.03146	6.50257	6.44218	6.33916	6.8804	6.81455	6.79971	6.35419	6.38877	6.37144	6.66668	6.84149	6.87301
GL50803_14677	5.98754	5.86201	6.05841	6.6689	6.68307	6.55656	5.68642	5.75318	5.6669	6.33334	6.20747	6.31104	5.87535	5.97116	6.05418	6.20525	6.20542	6.12719
GL50803_28477	8.73832	8.61633	8.01234	7.79791	7.80361	8.07102	8.93421	8.55128	9.02733	8.54154	8.38871	8.19235	8.39738	8.2712	8.16317	8.18699	9.08067	9.21639
GL50803_16355	7.22618	7.03561	7.06123	7.50112	7.53119	7.28256	7.77396	7.84005	7.95885	6.96141	7.06125	7.00703	6.91225	7.17975	7.48596	7.30825	7.10901	7.03592
GL50803_16354	7.12905	6.89285	6.97996	7.5567	7.41978	7.36333	7.39455	7.31302	7.55281	7.0054	7.06337	6.98623	6.72385	6.93101	7.14492	7.16045	7.0281	6.93476
GL50803_8263	2.9265	2.84105	2.98995	4.34401	4.55316	4.14616	4.52383	4.30446	4.59115	3.07254	3.36942	2.94025	2.94029	3.51595	4.00812	3.56346	3.22424	3.17412
GL50803_14675	7.07391	7.08814	7.12432	7.94376	7.79074	7.72606	7.61311	7.48194	7.65242	7.4407	7.44818	7.39153	7.19633	7.33124	7.54068	7.40262	7.35447	7.33056
GL50803_8260	6.65063	6.77895	6.76412	7.06268	7.08844	7.01138	6.85393	6.64743	6.75279	6.88555	6.92658	6.93649	6.56442	6.54611	6.80457	6.83742	6.75137	6.96006
GL50803_113892	7.45953	7.27393	7.36028	7.85708	7.87898	7.85149	7.77596	7.84169	7.74076	7.47921	7.38206	7.30038	8.05538	7.89193	7.69862	7.57377	7.53595	7.39838
GL50803_16353	7.86298	7.61183	7.75139	8.22616	8.06689	7.95117	8.10302	8.12851	8.17886	7.84522	7.5009	7.58058	8.54693	8.34079	8.28531	8.05537	7.93476	7.67527
GL50803_8253	6.60046	6.72042	6.50644	6.91557	7.04252	7.01138	6.4242	6.43351	6.57906	7.12225	7.01649	6.93504	6.24027	6.2285	6.44453	6.62319	6.69961	6.89481
GL50803_24818	7.19737	7.06226	7.24506	7.39549	7.27563	7.37469	7.24616	7.23139	7.14346	7.05267	7.16219	7.12877	7.64391	7.47983	6.96289	6.89528	7.02559	6.86222
GL50803_16954	6.88064	6.9669	6.93715	7.25655	6.97204	7.13267	7.17251	7.30986	7.07426	7.03888	7.21233	7.20547	7.52222	7.34924	7.07928	7.3877	7.36786	7.32511
GL50803_20037	3.29467	3.48745	3.48552	3.63587	3.09669	3.25881	3.15781	3.19971	2.94362	3.02981	3.27612	3.00787	3.23517	3.2354	3.00092	3.08681	3.20406	3.17412
GL50803_13323	7.3601	7.4483	7.52152	7.63502	7.4661	7.54606	7.51911	7.69071	7.49499	7.00855	7.21424	7.23075	7.74492	7.68138	7.55759	7.52612	7.50845	7.37514
GL50803_3341	5.58786	5.59	5.57438	5.70244	5.70649	5.73547	5.64416	5.75395	5.65561	5.67627	5.64575	5.6805	5.81802	5.82755	5.60387	5.75129	5.79923	5.78567
GL50803_3342	5.86784	5.92019	6.15299	5.84213	5.84485	5.84296	6.0484	6.07538	6.05517	5.71628	5.76251	5.68308	6.18381	6.12876	6.02377	6.13315	6.12988	5.83545
GL50803_16953	6.21918	6.36982	6.40402	7.40237	7.18525	7.14452	6.41294	6.3652	6.32757	6.56317	6.60492	6.67223	6.68274	6.79219	6.7603	6.87878	6.67646	6.69779
GL50803_3345	5.1355	5.33003	5.25819	6.18719	6.11498	6.00034	5.11757	5.18754	5.13253	5.2671	5.3438	5.45076	5.3691	5.40691	5.44941	5.45698	5.37632	5.35355
GL50803_16952	6.33585	6.31845	6.31083	6.97846	6.7	6.79315	6.32066	6.24143	6.19708	6.43977	6.50745	6.52903	6.34937	6.30592	6.2176	6.45083	6.43107	6.43135
GL50803_14704	8.4315	8.24902	8.26658	8.72592	8.2588	8.49482	8.48822	8.53538	8.49732	8.14032	8.46513	8.29021	8.77413	8.60628	8.3023	8.0706	8.1954	8.04431
GL50803_28526	5.93546	5.92081	5.75689	6.03337	5.93254	6.01976	5.56221	5.71789	5.79491	6.38633	6.21241	6.21477	5.71773	5.57796	5.72931	5.91468	5.95073	6.10428
GL50803_8423	5.8303	5.91076	5.81033	6.75401	6.47648	6.59051	5.79369	5.95929	5.81165	6.02606	6.14057	6.2749	6.04752	6.06517	6.00703	6.18852	6.21238	6.13345
GL50803_93103	4.73263	4.47138	4.70917	4.95922	4.85014	4.87155	4.8973	4.86653	4.88796	4.57144	4.64354	4.39618	4.91496	4.68771	4.38231	4.42313	4.61088	4.21099
GL50803_8426	8.836	8.85947	8.86679	9.19434	8.66343	8.83984	8.98711	9.14527	8.94609	8.41441	8.77665	8.6978	9.3971	9.2642	9.05045	8.66696	8.76296	8.51488
GL50803_8427	6.80271	7.06594	7.08841	7.02142	7.24938	7.08507	6.86861	6.78034	6.85634	7.11387	7.25627	7.21891	6.72432	6.72999	6.78619	6.72903	6.81969	6.90353
GL50803_8428	7.70441	7.57966	7.61698	7.90757	7.92792	7.99374	7.77636	7.68137	7.70736	7.87829	7.69362	7.85868	7.88253	7.9267	8.07601	7.87364	7.79144	7.8684
GL50803_8429	7.36356	7.22835	7.45471	7.85866	7.92662	7.94335	7.43103	7.4002	7.37814	7.84302	7.59922	7.74975	7.62033	7.61698	7.74013	7.72911	7.62308	7.60891
GL50803_8430	5.09109	5.22742	5.28012	4.86382	4.74729	4.95295	5.15368	5.10859	5.22288	4.92959	4.80182	4.94847	5.33412	5.37054	5.39896	5.14948	5.23678	5.02548
GL50803_16951	7.13595	7.21206	7.31557	7.21192	7.16359	7.21185	6.98964	7.29637	7.1134	7.00658	7.27422	7.16408	7.21567	7.21856	7.2108	7.36181	7.49034	7.32988
GL50803_8432	3.96847	3.96177	3.59584	4.09147	3.91617	4.06435	4.03735	4.12691	3.89284	4.14917	4.0218	4.05898	3.97864	4.07385	4.10571	4.12676	4.07117	4.30545
GL50803_8433	5.66058	5.95241	5.92456	6.0013	6.0111	6.00441	5.88319	5.8877	5.78647	5.75428	5.98968	5.96834	6.01514	5.95861	5.69916	5.68451	5.92784	5.97873
GL50803_16950	4.4522	4.55285	4.77586	4.73896	5.00348	4.92575	4.77632	4.63893	4.65023	4.66018	4.67249	4.67279	4.4955	4.4375	4.46951	4.68848	4.78909	4.71097
GL50803_137720	6.20381	6.14486	6.19805	6.38073	6.14975	6.29417	6.13068	6.16371	6.21676	6.3163	6.3108	6.36414	6.23896	6.19026	6.11855	6.35319	6.26933	6.2753
GL50803_8782	6.88015	6.90841	6.95038	6.98908	6.757	6.92346	7.23516	7.39599	7.22241	6.82256	7.05546	7.07822	7.32627	7.22148	6.96756	6.94323	6.99398	6.90124
GL50803_8781	7.80942	7.88541	7.85972	7.89736	8.24279	8.16778	8.15693	8.04696	8.03743	8.06749	8.2573	8.07837	7.73617	7.73139	7.82231	7.95009	8.05529	8.1708
GL50803_16949	5.52742	5.64108	5.5985	5.74408	5.50756	5.58714	5.38813	5.27215	5.30791	5.56843	5.55972	5.50149	5.18102	5.17114	5.13419	5.28016	5.55921	5.5546
GL50803_103818	7.9392	7.93261	8.0155	7.91797	7.82622	7.83194	7.9475	7.91555	7.90788	7.71544	7.87247	7.82002	7.61682	7.62185	7.50856	7.62413	7.7374	7.64685
GL50803_16948	6.47869	6.335	6.50471	7.39368	7.05573	7.07968	6.84862	6.96959	6.79781	6.42689	6.40003	6.41328	7.04532	7.07936	6.98575	6.90416	6.68376	6.59103
GL50803_91712	6.46844	6.26222	6.43692	7.40958	7.16285	7.05283	6.82256	6.97026	6.91301	6.43919	6.33111	6.32987	6.93617	6.94662	6.88819	6.77764	6.67554	6.54013
GL50803_8771	3.37918	3.83457	3.76664	3.62601	3.69246	3.54009	3.7685	4.01764	3.85028	3.50576	3.63423	3.41726	3.95025	4.01584	4.13209	3.73251	3.6468	3.7597
GL50803_8770	7.24131	7.9574	7.90328	6.3216	6.64543	6.52009	8.39428	8.14499	8.39029	6.65793	6.87182	6.78332	7.431	7.54608	7.92701	7.86001	7.78848	7.82194
GL50803_28629	6.50839	6.99722	6.96248	6.13598	6.1302	6.07805	7.25106	7.09776	7.25608	6.56958	6.4913	6.49213	6.71591	6.67482	6.98838	6.94821	6.91975	7.0225
GL50803_91707	8.14952	7.93556	7.85432	8.82139	8.56508	8.36796	6.69443	6.86594	6.83148	7.09141	7.38279	7.29277	7.33849	7.55629	7.26273	6.85343	6.5362	6.52296
GL50803_2382	6.96828	6.78171	6.88617	7.00629	6.93915	7.05007	7.15419	7.31144	7.26792	6.80003	6.94876	6.82727	7.07703	7.10109	7.11398	7.44711	7.17659	7.13474
GL50803_35428	7.36529	7.12286	7.26209	7.64726	7.52975	7.57013	7.81691	7.87001	7.82559	7.27545	7.39152	7.24745	8.08124	8.02306	7.67333	7.60506	7.51768	7.41485
GL50803_16737	5.54582	5.48547	5.59007	5.82175	5.72966	5.80429	5.36813	5.42974	5.33131	5.26841	5.76774	5.5353	5.5065	5.4028	5.246	5.324	5.39535	5.40618
GL50803_16736	6.76812	6.79953	6.92946	7.12748	7.02837	7.08507	6.67099	6.68974	6.64175	6.64938	7.02835	6.86991	6.69182	6.67907	6.54073	6.72745	6.85369	6.71041
GL50803_103810	7.82808	7.74514	7.87608	7.90477	7.82365	7.88277	7.5778	7.73198	7.67343	7.62194	7.82975	7.70335	7.74216	7.71802	7.48434	7.59787	7.71974	7.6345
GL50803_5497	3.74464	4.00022	4.23755	4.17503	4.19912	4.21236	4.21286	4.09548	4.15425	4.26688	4.30663	4.13907	3.71927	3.85668	3.80255	4.13632	4.20411	4.18412
GL50803_16734	6.59811	6.61172	6.8245	6.7997	7.09582	7.01058	6.83641	6.78754	6.84735	6.69698	6.9966	6.6731	6.42008	6.49297	6.36438	6.77561	6.77849	6.6147
GL50803_103807	7.37698	7.36926	7.42696	7.56834	7.47388	7.48361	7.61802	7.73237	7.54421	7.30263	7.35032	7.37082	7.9053	7.87033	7.81622	7.71856	7.58701	7.57741
GL50803_16733	6.95595	7.19248	7.23053	7.30874	7.41978	7.35635	6.96532	7.03573	6.97044	7.12188	7.23918	7.22069	7.21799	7.28063	7.37289	7.1875	7.06178	7.08274
GL50803_16732	5.22042	5.4355	5.42857	5.80217	5.89026	5.67653	5.40579	5.45568	5.36948	5.41676	5.57598	5.49168	5.51944	5.5633	5.50092	5.48466	5.55025	5.52516
GL50803_16731	7.66371	7.77003	7.93945	7.79488	7.85422	7.83537	8.07326	8.1138	8.07738	7.55571	7.62557	7.49995	8.0635	8.05957	8.05047	7.95931	8.07122	7.94998
GL50803_13475	5.05728	4.90408	5.21836	5.36563	5.95066	5.42907	5.29642	5.37037	5.30002	5.5152	5.31044	5.19924	4.40078	4.52139	4.58856	4.92726	5.1392	5.10563
GL50803_137719	6.7284	6.89285	6.87314	7.05121	7.24345	7.1802	6.5792	6.52528	6.53439	7.3052	7.35925	7.24745	6.3828	6.35088	6.49667	6.76692	6.97028	7.12064
GL50803_89887	7.02184	6.98858	6.99354	7.35799	6.95676	7.1766	7.33181	7.47186	7.18437	7.06027	7.22677	7.14325	7.76905	7.48931	7.24828	7.26827	7.31091	7.28211
GL50803_17120	4.05665	4.49177	4.18514	4.01039	4.06298	4.01035	4.72428	4.5183	4.6231	4.43539	4.27343	4.1836	4.76003	4.63262	4.62109	3.97535	4.15503	4.21689
GL50803_11099	6.51026	6.59651	6.53272	6.89107	6.85462	6.98198	6.25683	6.3386	6.19212	6.99592	7.11114	7.0828	6.3207	6.26575	6.34041	6.83155	6.90068	6.92352
GL50803_11100	8.03891	7.93927	8.0808	8.59204	8.45122	8.33377	8.00418	7.98696	7.89572	7.68527	7.86883	7.7817	8.24974	8.28843	8.17042	7.90727	7.8199	7.68462
GL50803_15338	6.56421	6.53401	6.62319	7.3809	7.41699	7.18522	6.51459	6.55979	6.55165	6.51363	6.51723	6.59235	6.99333	7.24778	7.31755	6.56544	6.34902	6.34973
GL50803_15339	6.71978	6.71031	6.75226	7.08491	7.07984	7.06923	6.84444	6.74727	6.8182	6.86962	6.90336	6.89988	6.76337	6.78234	6.78468	6.71316	6.71885	6.65331
GL50803_11105	7.92802	8.05108	8.02743	8.52727	8.23172	8.34456	7.62735	7.74859	7.56108	8.06182	8.20982	8.30527	8.05056	8.01096	7.93571	8.09998	8.04025	7.98543
GL50803_15340	6.41339	6.49752	6.65306	6.80243	6.86239	6.78087	6.71582	6.70904	6.61763	6.28614	6.44452	6.28572	6.66635	6.76723	6.78052	6.60381	6.60995	6.47819
GL50803_11107	7.18412	7.40686	7.39289	7.37281	7.18598	7.21361	7.30188	7.43418	7.33891	7.10581	7.14164	7.24512	7.43584	7.44927	7.47991	7.44294	7.42455	7.35453
GL50803_17119	7.41818	7.42464	7.51896	7.8863	7.82599	7.81212	7.36033	7.37676	7.22969	7.12913	7.22297	7.22187	7.55427	7.54422	7.42763	7.54358	7.31944	7.25618
GL50803_11110	1.35093	1.26606	1.2941	1.92267	2.32945	2.15009	1.92471	1.44833	2.0464	2.43188	2.5231	2.15477	0.582869	0.81063	1.24753	1.87238	1.80905	2.19636
GL50803_15342	6.64324	6.77445	6.77617	7.31873	7.06961	7.14009	6.5617	6.60514	6.47201	6.80954	6.95826	6.95802	6.72618	6.67865	6.69425	6.81777	6.86176	6.77986
GL50803_11113	4.40729	4.46453	4.47294	4.39717	4.81478	4.84639	4.5962	4.44538	4.49312	4.87027	5.08263	4.78945	4.23285	4.35481	4.27019	4.51385	4.73386	4.79033
GL50803_11114	4.71322	4.59114	4.62283	5.03572	4.84277	5.12721	4.70426	4.44921	4.44387	5.0763	4.91109	4.96132	4.55746	4.59168	4.42366	4.67762	4.80593	4.95834
GL50803_15343	4.97458	4.9167	5.02704	5.53068	5.47574	5.52053	5.00484	4.8822	4.92432	5.50632	5.37348	5.44467	4.8786	4.91537	4.90312	5.41836	5.47013	5.3945
GL50803_11116	7.32679	7.35821	7.28898	7.6597	7.70185	7.67466	7.23662	7.25948	7.34051	7.75954	7.64293	7.64438	6.96916	7.08643	7.17723	7.37767	7.43703	7.58285
GL50803_11118	11.6458	11.7102	11.3935	11.7377	11.9205	11.7964	11.7804	11.6135	11.8621	11.5546	11.1436	11.4589	10.7735	10.946	11.3526	11.9549	11.9754	11.9649
GL50803_11120	4.09047	4.18679	4.15909	4.23141	4.42079	4.28372	4.0716	3.92989	4.15717	3.88376	4.07094	3.89307	3.93745	4.05826	4.20844	3.92481	3.89984	3.81913
GL50803_15344	6.29728	6.12597	6.32809	6.20966	6.22114	6.28416	6.17073	6.22756	6.31589	6.12073	6.2244	6.06277	6.55503	6.39861	6.11134	6.06727	6.10697	5.89834
GL50803_17117	6.76812	6.85892	6.98615	6.57396	6.57766	6.64989	6.81363	6.90795	6.83148	6.52961	6.75904	6.58821	6.89497	6.82519	6.76068	6.72903	6.81803	6.78384
GL50803_17118	6.64892	6.81815	6.82726	6.69331	6.53769	6.60237	6.73074	6.8848	6.76907	6.24736	6.4913	6.41743	6.84659	6.85069	6.78846	6.56013	6.73959	6.6495
GL50803_14651	6.45552	6.63214	6.53509	6.78592	7.2073	7.04455	5.95763	5.99642	5.88903	6.90974	6.74775	6.92815	6.33419	6.28765	6.80941	6.49975	6.37464	6.59444
GL50803_8163	7.83632	7.84522	7.92251	8.78501	8.85218	8.72436	7.75016	7.80367	7.6871	8.13511	8.05358	8.12495	7.95437	8.05057	8.16608	8.31953	7.9857	7.96145
GL50803_14650	7.04013	7.08759	7.07686	7.197	7.2322	7.25688	7.08591	7.09745	6.97086	7.13418	7.06459	7.0491	7.06642	7.08097	7.06162	6.9355	6.89164	6.95786
GL50803_8157	6.01421	5.97731	6.04756	6.13685	6.13247	6.13556	5.94845	6.02878	5.89689	6.03843	6.06133	5.98521	6.05494	5.9656	5.98681	5.8552	5.80594	5.76467
GL50803_14649	7.99182	7.93137	7.90276	8.3753	8.26347	8.3229	7.70283	7.83969	7.7514	8.65121	8.28307	8.53832	7.96643	7.99535	8.33672	8.4816	8.42196	8.51952
GL50803_14648	7.33528	7.37978	7.46822	7.37797	7.53833	7.52327	7.29576	7.35701	7.25473	7.45317	7.44049	7.51213	7.31395	7.18664	7.31808	7.49305	7.55724	7.6262
GL50803_8152	7.74823	7.62995	7.67667	8.05247	7.81355	7.84629	7.84689	7.65591	7.70662	7.61705	7.65467	7.62207	7.67291	7.6278	7.44877	7.56407	7.70209	7.65747
GL50803_17116	6.33303	6.51878	6.57964	6.20469	6.15422	6.24688	6.30191	6.27635	6.27558	6.01906	6.07163	6.05813	6.36738	6.27477	6.2519	6.20374	6.35074	6.37569
GL50803_8148	5.17228	5.06122	5.15385	5.54907	5.29035	5.47553	4.68737	4.72992	4.75007	5.13076	5.2573	4.98807	4.47351	4.61674	4.66773	5.0023	5.05579	4.94595
GL50803_14647	6.79196	6.87485	6.96324	7.08715	6.90017	7.07466	6.96952	6.95114	6.86349	6.88126	7.03425	7.01595	6.95772	7.01855	6.88678	7.1752	7.17108	7.06649
GL50803_8146	6.05418	6.28429	6.34668	6.29461	6.35866	6.45321	6.18584	6.21186	6.17354	6.12436	6.44499	6.17794	6.13139	6.0429	5.91751	6.26597	6.34211	6.21167
GL50803_8145	6.03085	5.96035	5.98663	6.16947	6.11345	6.18371	5.93205	5.78838	5.90384	6.39838	6.45289	6.33756	5.60994	5.50411	5.54798	6.14503	6.37294	6.43325
GL50803_17115	6.32026	6.41277	6.54619	6.90439	7.01777	6.98898	6.30413	6.41306	6.37463	6.79229	6.80659	6.79414	6.32501	6.42924	6.47013	6.85488	6.78911	6.838
GL50803_2217	6.26432	6.40024	6.43258	6.38292	6.49718	6.40109	6.07007	6.04659	6.11332	6.57649	6.67175	6.58775	5.96557	6.00747	5.99858	6.24332	6.31532	6.29287
GL50803_89828	6.96327	7.23718	7.18283	7.36283	7.26153	7.24283	7.18219	7.25538	7.05993	6.96344	7.04566	7.0272	7.41204	7.35988	7.31442	7.19399	7.18787	7.18266
GL50803_13196	7.47177	7.61705	7.69719	7.66031	7.76147	7.73	7.26876	7.29291	7.19822	7.50256	7.57196	7.51963	7.40828	7.44228	7.55692	7.32052	7.36899	7.39219
GL50803_21133	5.73623	5.62271	5.76613	5.69774	5.6922	5.71477	5.81017	5.72264	5.62963	5.40725	5.64656	5.45783	5.75832	5.57248	5.38308	5.60305	5.73827	5.67529
GL50803_89845	5.60668	5.44162	5.63362	5.55688	5.34877	5.54308	5.88838	5.76629	5.82728	5.16642	5.48192	5.14896	5.71022	5.50985	5.23498	5.21705	5.40091	5.26514
GL50803_114089	4.41531	4.35939	4.11819	4.353	4.23898	4.54953	4.64251	4.22848	4.84164	4.65215	4.23082	4.43559	3.99108	4.0372	4.15331	4.81082	4.82587	4.75221
GL50803_101496	7.35628	7.39924	7.31635	7.14399	6.93482	6.92002	6.85544	7.0638	6.94707	6.26392	6.18812	6.28969	6.44007	6.5377	6.53715	6.15367	6.17139	6.21978
GL50803_6982	6.96828	7.052	7.06872	7.09164	7.31379	7.2691	6.79088	6.78943	6.78657	7.20689	7.21233	7.13571	6.63993	6.59376	6.85475	7.25554	7.17302	7.29018
GL50803_14333	5.06241	5.22843	5.30092	5.03199	5.21241	5.11522	5.34354	5.46706	5.33517	5.26051	5.33377	5.1932	5.45579	5.32891	5.12228	4.98479	5.23305	5.10563
GL50803_6980	6.87822	7.02662	7.09576	7.27876	7.44678	7.33422	7.34506	7.17612	7.20281	6.94384	7.21452	7.14231	7.05387	7.0162	6.95284	6.91853	6.95112	7.03467
GL50803_16049	6.58926	6.56999	6.6571	6.94612	6.88095	6.9943	6.97927	6.67754	6.93057	6.63621	6.77914	6.63529	6.49351	6.48279	6.41749	6.58708	6.68148	6.61638
GL50803_16050	7.7014	7.98597	7.91085	7.63132	7.34772	7.49666	7.70472	7.98349	7.89245	7.25207	7.61256	7.5664	8.19231	8.17748	8.07925	7.88005	7.85025	7.77294
GL50803_92760	7.2315	7.25765	7.19186	7.3765	7.47119	7.37281	7.19569	7.33078	7.29264	7.4074	7.07546	7.3676	7.3491	7.43072	7.37465	7.61932	7.52278	7.48288
GL50803_4764	0.0717534	0.378981	0.331437	0.322098	0.393903	0.694908	1.08928	0.89532	1.08101	1.55611	1.45281	1.08443	0.40835	0.27604	0.0649811	1.0535	1.46349	1.00071
GL50803_23833	9.16482	8.96498	8.89403	9.38387	8.89936	9.19074	9.36177	9.3011	9.09697	8.55331	9.06853	8.81608	9.45725	9.38083	8.74361	8.64663	8.69081	8.43086
GL50803_4767	7.78871	7.93509	7.88113	8.14776	8.19184	8.18866	7.46686	7.55108	7.50274	8.1585	8.02535	8.07131	7.8045	7.8074	8.07663	7.87126	7.78467	7.94687
GL50803_4768	6.0098	6.09133	6.09093	6.15411	5.92732	6.1642	6.06354	5.9356	5.95495	6.27768	6.42387	6.3501	6.15508	6.12627	5.9643	6.07722	6.18561	6.14356
GL50803_33672	5.53604	5.60645	5.76613	5.6656	5.77878	5.67551	5.8765	5.85847	5.79304	5.7008	5.77887	5.66138	5.8031	5.85638	5.89808	5.63146	5.78741	5.65912
GL50803_8074	8.74417	8.84386	8.84304	9.29611	9.48204	9.25437	8.46462	8.66785	8.45415	8.99646	8.988	9.05233	8.9743	9.11729	9.21595	8.93971	8.81211	8.91673
GL50803_8075	6.45422	6.55191	6.64432	6.7787	7.08805	6.92732	6.15545	6.26553	6.25261	6.6867	6.72068	6.6852	6.60849	6.76883	6.85618	6.63278	6.54525	6.60179
GL50803_14627	5.61251	5.68599	5.6443	6.28211	6.42434	6.31593	5.72914	5.57794	5.61911	6.3302	6.34266	6.16935	5.22776	5.31367	5.57532	5.77186	5.92322	6.03746
GL50803_8078	6.34008	6.54745	6.36047	6.72542	6.58982	6.63474	5.97444	6.09507	5.95495	6.54703	6.38699	6.51021	6.26992	6.22152	6.25735	6.2173	6.1869	6.30331
GL50803_14628	6.46972	6.1887	6.29017	7.25975	6.36318	6.69337	6.91615	6.91108	6.81636	5.74015	5.96454	5.85204	6.91061	6.76563	6.42284	6.18775	6.3165	5.97351
GL50803_42676	6.78216	6.72903	6.94098	7.234	7.34348	7.29324	6.79719	6.75387	6.70084	6.87006	7.06701	6.9637	6.83154	6.91234	6.75645	6.93413	6.90342	6.8332
GL50803_16537	6.45746	6.24531	6.35703	7.11299	7.04171	7.02946	6.37177	6.41208	6.30214	6.7637	6.71296	6.65783	6.29773	6.44581	6.54073	6.69926	6.64265	6.53068
GL50803_33674	7.13474	7.26729	7.30333	7.35688	7.27392	7.27551	6.99754	7.10172	7.04468	7.07161	7.33381	7.23956	7.09624	7.1228	7.01568	7.27477	7.28443	7.26618
GL50803_2779	6.71491	7.02312	6.99722	6.85563	6.75994	6.80626	6.90815	6.9218	6.74313	6.79503	6.70559	6.77647	7.0292	6.99281	6.95787	6.93778	7.03169	7.01107
GL50803_13127	7.59498	7.91825	7.90929	8.21078	8.31982	8.12936	7.64823	7.74684	7.74971	8.13601	8.06576	8.09886	7.8577	7.70431	8.12175	8.1525	7.82445	8.02656
GL50803_2777	5.80405	5.95913	5.8954	5.92391	6.13398	6.18658	5.71254	5.81905	5.76849	6.05755	6.10681	6.00534	5.83192	5.76488	5.85411	5.9119	5.90693	6.14511
GL50803_16535	7.19543	7.48794	7.52408	7.53281	7.6681	7.53457	7.21586	7.29344	7.20844	7.44564	7.5	7.48841	7.61204	7.48251	7.51084	7.51488	7.51102	7.55282
GL50803_16534	7.12294	7.61744	7.57916	6.58927	6.60133	6.6426	7.15296	7.3542	7.25064	6.49692	6.90946	6.78694	7.43897	7.44678	7.50122	7.26609	7.40535	7.27576
GL50803_16533	6.57918	6.81478	6.87847	7.33585	7.47656	7.31895	7.27923	7.23805	7.18651	6.69307	6.7721	6.70145	7.02013	7.15309	7.3199	7.08231	6.96655	6.83176
GL50803_16532	7.3236	7.66925	7.68263	7.97324	7.72409	7.77688	8.33396	8.65288	8.35711	6.99234	7.01397	7.071	8.58526	8.69445	8.73122	8.04442	7.74419	7.57913
GL50803_113319	4.93418	4.89391	5.08816	5.81199	6.15049	5.91042	5.76339	5.42877	5.69923	4.89429	4.57366	4.59615	5.21323	5.36949	5.51009	5.21254	5.3035	5.09284
GL50803_6920	6.53442	6.70195	6.86295	7.05305	7.40703	7.1181	6.9744	7.04304	7.00683	6.8297	6.81058	6.78212	6.86022	6.9969	7.02242	6.93778	6.9729	7.00341
GL50803_6919	5.44486	5.95791	6.00966	5.674	6.01767	5.79961	5.6494	5.74463	5.58057	5.45648	5.54066	5.40552	5.71022	5.63075	5.74881	5.95572	6.04166	6.08827
GL50803_6918	6.81742	6.87388	6.98837	6.90694	6.92612	6.86828	6.68467	6.75735	6.65366	6.46462	6.56946	6.49753	6.6961	6.7564	6.87441	6.93368	6.88927	6.97886
GL50803_6917	8.46169	8.67961	8.66028	8.82679	8.9612	8.84314	8.42262	8.43898	8.44985	8.31987	8.34543	8.30134	8.50282	8.46966	8.6318	8.63292	8.54024	8.71222
GL50803_14322	6.04558	6.16086	6.11644	6.06748	5.92906	6.03416	6.10292	6.15024	5.96994	5.39407	5.57171	5.46787	6.24806	6.17468	5.97758	5.82697	5.85206	5.84787
GL50803_14321	9.80714	10.024	9.90083	10.1314	10.4053	10.1954	9.62234	9.66506	9.64529	9.73674	9.77904	9.63798	9.29709	9.4385	9.8407	10.0234	9.99054	10.3488
GL50803_17291	5.30495	5.48038	5.5283	5.85907	5.96091	5.83293	5.61587	5.46422	5.68214	5.71049	5.6802	5.54197	5.41829	5.30489	5.38706	5.65047	5.70993	5.76467
GL50803_2509	5.22347	5.46929	5.43872	5.71762	5.71055	5.68872	5.54262	5.56299	5.51396	5.88505	5.68967	5.67877	5.60691	5.46226	5.55331	6.19387	6.06563	6.20054
GL50803_2508	6.51774	6.65979	6.32066	6.91911	7.02512	6.9708	6.60551	6.53071	6.65314	6.93063	6.73752	6.95338	6.53127	6.49442	6.65428	6.96394	7.01332	7.12849
GL50803_137718	7.08066	6.96781	7.2186	7.42174	7.31944	7.30747	6.97544	7.15047	7.03323	7.09252	7.27553	7.11606	7.152	7.23078	7.31886	7.33199	7.18176	7.06649
GL50803_32607	3.99013	3.32278	3.78266	4.32584	4.27229	4.58473	4.45364	4.37261	4.47689	4.08502	3.84099	3.76213	3.26621	3.46166	3.52706	3.82597	3.8967	3.62409
GL50803_137717	6.52394	5.9401	5.83028	5.33113	5.31321	5.25563	5.34785	5.64042	5.52189	4.98816	4.56168	4.92825	5.06666	5.18077	5.07487	3.46583	3.53412	3.59718
GL50803_9718	5.5446	5.73098	5.83138	6.00606	6.32002	6.04683	5.52277	5.46138	5.5642	6.29325	6.12088	6.18465	5.59066	5.58976	5.62681	5.67798	5.65524	5.72999
GL50803_9719	9.71549	9.56569	9.6321	10.1981	10.1971	10.1968	9.8152	9.7316	9.82872	10.2749	10.0495	10.155	9.58949	9.48589	9.42814	9.84486	9.86151	9.82574
GL50803_9720	8.512	8.73943	8.84277	8.89319	8.79615	8.63667	8.81797	8.99474	8.71914	8.11536	8.22062	8.27942	9.16727	9.12503	9.18365	8.86545	8.81887	8.63826
GL50803_17288	6.33515	6.49078	6.70351	6.46752	6.58154	6.57144	6.68212	6.73986	6.48887	6.24536	6.5733	6.36843	6.69847	6.63288	6.42284	6.54108	6.61569	6.4615
GL50803_9722	6.95641	7.1525	7.07338	7.51722	7.55111	7.49868	7.0334	6.89782	6.93863	7.47495	7.55457	7.56008	6.66441	6.74549	6.8776	7.15263	7.24978	7.30342
GL50803_93294	5.35589	5.40806	5.54248	5.42514	5.70446	5.56638	5.58793	5.65044	5.71315	6.04074	5.74142	5.78055	5.21323	5.29494	5.34873	5.56465	5.66357	5.78964
GL50803_15022	6.70676	6.82753	6.82533	7.01954	7.12688	7.01744	6.66064	6.58482	6.54777	6.80592	6.98414	6.89356	6.79475	6.6947	6.67929	6.66228	6.72595	6.7888
GL50803_15023	8.68439	8.65525	8.65904	8.7501	8.67697	8.65697	8.38199	8.23664	8.42151	8.83586	9.04082	8.92093	7.95814	7.99977	8.04385	8.53026	8.80344	8.84515
GL50803_17286	6.4247	6.58825	6.72853	6.18299	6.61276	6.51895	6.55566	6.53658	6.55552	6.6921	6.68167	6.76593	6.83197	6.76923	6.88959	6.90835	6.7708	6.96182
GL50803_20472	4.61673	4.78665	4.88057	4.4679	4.50025	4.518	4.43757	4.34203	4.46518	4.78106	4.6354	4.56281	4.18493	4.13707	4.27019	4.36745	4.66171	4.59561
GL50803_17285	8.24589	8.10775	8.23772	8.43725	8.42877	8.43549	7.98496	8.07326	8.0293	8.47725	8.53574	8.4263	7.96702	8.07982	8.2196	8.4104	8.42891	8.46738
GL50803_17284	7.23112	7.39	7.4409	7.74049	7.72384	7.65668	7.35819	7.51156	7.32667	7.33183	7.50895	7.4673	7.3899	7.49993	7.56465	7.6654	7.60371	7.61003
GL50803_14859	8.61812	8.43142	8.48064	10.0351	9.51016	9.5762	9.4491	9.49806	9.25385	8.61733	8.44907	8.5477	9.59955	9.65406	9.62452	9.27459	8.62225	8.4041
GL50803_14858	6.12115	6.11507	6.11553	6.2985	6.28169	6.26055	5.93133	5.78838	5.77134	6.54106	6.49984	6.47829	5.69605	5.65945	5.72774	6.04293	6.24051	6.29147
GL50803_9079	6.39388	6.52415	6.49363	6.98764	6.91782	7.02025	6.58011	6.63319	6.5974	6.99075	7.02493	7.04139	6.57479	6.62409	6.7941	6.94685	6.89715	7.01065
GL50803_14857	6.33515	6.46352	6.44988	6.74606	6.66333	6.68579	6.28629	6.43592	6.24168	6.56798	6.64685	6.60514	6.5613	6.59646	6.54163	6.30531	6.36274	6.45652
GL50803_9077	6.99174	6.99007	7.06662	7.07588	7.02634	6.96997	6.96392	6.97956	6.94328	6.59859	6.94778	6.74751	7.18791	7.08771	6.78582	6.65731	6.84963	6.75471
GL50803_14856	7.47369	7.77974	7.76456	7.78411	8.02639	7.88453	7.43913	7.49983	7.46209	7.87936	7.91866	7.89764	7.62283	7.61454	7.75428	7.73777	7.70209	7.84762
GL50803_14855	8.34553	8.35584	8.51811	8.62677	8.59857	8.57414	8.31085	8.34778	8.39708	8.27499	8.68227	8.41649	7.937	7.99858	7.80024	8.45688	8.59611	8.56565
GL50803_9073	5.41581	5.51813	5.56184	5.52406	5.49703	5.45308	5.44048	5.42099	5.44174	5.45994	5.68652	5.55049	5.03997	5.08013	4.96712	5.40657	5.48275	5.53346
GL50803_9072	3.62513	3.88937	4.05929	4.49254	4.56665	4.46468	4.00227	4.05834	3.86817	4.14632	4.27343	4.27105	3.88509	3.87162	3.82036	4.24625	4.31176	4.14129
GL50803_17283	7.45077	7.472	7.56136	7.66302	7.55281	7.62506	7.39377	7.5088	7.37376	7.35797	7.53282	7.43542	6.70651	6.71017	6.6284	7.50109	7.63726	7.5569
GL50803_6483	6.66529	6.83984	6.79209	6.71441	6.91034	6.74193	6.83258	6.7612	6.85499	6.90552	6.90235	6.8958	5.22513	5.35574	5.5648	6.7659	6.82424	6.93923
GL50803_21156	6.87531	6.84513	6.89383	7.17476	7.13218	7.17732	7.20046	6.9142	7.18651	6.8421	6.88184	6.82023	5.48687	5.59156	5.88192	6.72006	6.92014	6.88557
GL50803_6485	7.0978	7.2663	7.30867	7.26134	7.36647	7.2579	7.28036	7.20303	7.2014	7.12949	7.15879	7.15448	5.95609	5.92534	6.15992	7.13129	7.26721	7.29856
GL50803_14223	7.02359	7.17499	7.15035	7.3149	7.19722	7.24867	7.09554	7.22777	7.16677	7.20586	7.22133	7.21146	6.05272	6.12253	6.14999	7.0942	7.16391	7.23415
GL50803_6490	6.83996	6.73866	6.96424	7.31949	7.27357	7.30483	6.96216	6.86307	7.08882	7.00343	6.93024	7.03025	6.10802	6.09095	5.9789	6.94956	6.97476	6.86504
GL50803_6492	6.5762	6.83984	7.00943	7.24733	7.52314	7.15553	6.53928	6.85695	6.61763	6.55996	6.71952	6.73343	5.99753	6.22792	6.20523	6.81876	6.65246	6.55244
GL50803_27880	3.74038	3.83457	3.87307	3.64078	3.74482	3.87472	3.55045	3.61904	3.6744	4.15771	4.04412	3.89901	2.75576	2.55769	2.50971	3.91374	3.89984	4.00463
GL50803_17280	6.93656	7.20822	7.18821	7.13228	7.09349	7.06534	6.67142	6.79283	6.85589	7.17678	7.14164	7.10645	6.00137	6.04224	6.14823	7.1624	7.17237	7.19169
GL50803_17279	6.74176	6.99424	7.01501	7.0415	7.05692	6.95701	6.7589	6.82672	6.7407	6.81674	6.91317	6.81709	6.23439	6.25154	6.31761	6.94866	6.89361	6.88418
GL50803_17278	7.58345	7.93742	7.8912	7.7902	7.5389	7.54382	7.52838	7.59626	7.56657	7.41779	7.69715	7.64371	7.24453	7.21768	7.17608	7.64045	7.71507	7.64192
GL50803_13523	4.64431	4.9379	4.91212	5.73148	5.58251	5.51712	5.10363	4.99526	5.06745	5.42267	5.42542	5.45076	4.42619	4.50807	4.52122	5.19741	5.26992	5.29893
GL50803_17277	8.22587	8.29359	8.33355	8.90305	8.82157	8.79123	8.49697	8.65236	8.39939	8.36016	8.50668	8.47191	8.37293	8.36542	8.26933	8.50175	8.40976	8.39257
GL50803_17276	5.61018	5.72094	5.60173	5.67041	5.75049	5.94554	5.64503	5.53982	5.61805	6.49355	6.49175	6.36897	5.07252	5.09804	5.12467	6.20298	6.3206	6.49711
GL50803_13524	6.38778	6.64508	6.72647	6.58737	6.70255	6.60076	6.3912	6.41257	6.32757	6.68129	6.75228	6.71921	6.18313	6.18309	6.17153	6.80485	6.66773	6.72187
GL50803_13525	5.52371	5.62194	5.65739	5.57878	5.59791	5.60225	5.46942	5.27539	5.40912	5.69982	5.84886	5.74135	4.90514	4.86397	4.86931	5.54327	5.56812	5.54524
GL50803_103895	5.32356	5.32908	5.26227	4.7684	4.7334	4.83912	4.44764	4.40256	4.47689	4.92127	5.03141	5.07339	3.61462	3.81399	3.96075	4.51385	4.6487	4.69202
GL50803_4059	6.4914	6.4721	6.38353	6.86195	6.517	6.79268	6.52176	6.42186	6.20062	6.52412	6.65291	6.53143	6.1391	5.98222	5.89808	6.31656	6.3987	6.42817
GL50803_137716	9.68518	9.23942	6.32731	10.6935	9.61781	9.83752	8.78322	8.4056	9.79253	10.3251	8.10933	9.97612	9.16041	9.25817	8.95362	9.88129	9.86478	9.99055
GL50803_60256	7.42017	7.11795	6.85567	7.46215	7.50836	7.54018	7.60436	7.35905	7.75621	7.91167	7.40356	7.67351	6.60697	6.73122	6.85078	7.13963	7.50381	7.53166
GL50803_111906	6.02562	5.76347	5.89329	6.01743	6.41007	6.31003	6.51172	6.3178	6.44366	6.2487	6.1267	6.1439	5.33168	5.51937	5.64691	5.81215	6.19139	6.16433
GL50803_33978	4.12351	4.12724	2.77344	5.26594	4.41085	4.60844	3.8375	3.51323	4.19167	5.6493	3.90743	5.31499	3.99108	3.89522	3.68115	5.16823	5.28801	5.53346
GL50803_3910	8.38234	8.5457	6.91396	8.20789	8.36281	8.47326	8.19209	8.17059	8.43628	8.91703	8.27968	8.73194	7.93438	7.93081	8.22921	8.72758	8.63526	8.83954
GL50803_137715	6.7187	6.50003	6.45738	6.89416	6.9283	6.89876	6.89239	6.84173	7.04703	6.55996	6.28656	6.47182	7.10663	7.07032	6.74056	6.59864	6.67874	6.68188
GL50803_15419	5.79382	6.00712	6.14504	6.68739	6.88589	6.64155	6.3008	6.34581	6.29025	6.30226	6.43658	6.31938	6.14537	6.29764	6.40427	6.35114	6.21427	6.16204
GL50803_11449	6.87774	6.95777	6.72853	6.68442	6.79283	6.93544	7.06807	7.07345	7.04271	6.89195	6.85298	6.94514	6.69087	6.55447	6.69586	6.60152	6.86859	7.02081
GL50803_11448	7.19076	7.22986	7.37771	9.1824	9.27201	9.04432	8.48455	8.30983	8.43823	8.1457	8.43589	8.20965	7.88815	8.0314	8.02174	8.1611	8.17497	8.06634
GL50803_11446	6.81439	7.02836	7.07547	7.73391	7.85215	7.68357	7.30021	7.32479	7.23591	7.26431	7.48036	7.38704	6.86106	6.97111	6.93864	7.30154	7.34817	7.36587
GL50803_15418	5.82026	5.96218	6.00039	6.08018	5.97362	6.11388	5.84486	5.87067	5.9749	5.9883	6.29589	6.08512	5.49235	5.57248	5.45322	6.10181	6.2399	6.02489
GL50803_11443	1.10842	1.53842	1.38084	0.11202	0.310846	0.288209	1.63166	1.52293	1.80033	1.11696	1.64678	0.731345	0.582869	1.08137	0.724615	0.970508	1.07637	1.2514
GL50803_11442	6.12605	6.62869	6.61937	5.76445	5.66738	5.7968	6.73321	6.80409	6.62922	5.77661	5.95148	5.90029	6.66974	6.61301	6.58697	6.37957	6.60082	6.36244
GL50803_112729	6.48823	6.62139	6.76066	6.56818	6.63906	6.71239	7.15357	7.15693	7.01287	6.55566	6.64157	6.66002	6.8581	6.82519	6.7576	6.92314	6.92014	6.82259
GL50803_11438	4.159	4.32004	4.45163	4.53533	4.37552	4.58037	4.96755	4.87082	4.94132	4.59676	4.65326	4.64474	4.40775	4.45943	4.30222	4.89387	4.84717	4.54957
GL50803_11436	7.511	7.57787	7.56368	7.72585	7.85101	7.77379	7.71788	7.85745	7.84288	8.20606	8.12265	7.97094	7.3943	7.34121	7.51677	7.94444	7.89184	8.10168
GL50803_11434	7.52838	7.46235	7.43567	7.69286	7.58768	7.68686	7.82986	7.72705	7.77529	7.80324	7.69441	7.72276	7.43613	7.40141	7.30786	7.42552	7.50768	7.68089
GL50803_15416	7.14523	7.2492	7.2374	7.15561	7.33398	7.20232	7.24385	7.36007	7.35771	7.31762	7.39755	7.27687	6.84873	6.85821	6.9841	7.21706	7.30204	7.38697
GL50803_33433	4.35538	4.26189	4.54179	5.01319	5.06813	4.90675	4.96334	4.87937	4.87917	4.54567	4.69773	4.47992	3.98176	4.15673	4.10087	4.60381	4.48064	4.46527
GL50803_92729	6.20613	6.39664	6.49918	6.73578	6.79379	6.77278	7.05858	7.05062	6.90999	6.33272	6.46764	6.3934	6.69705	6.67012	6.66622	6.55183	6.59162	6.49833
GL50803_33434	5.48736	5.67934	5.71039	5.43789	5.53298	5.58497	6.10165	6.08341	6.04026	5.7008	5.62369	5.49659	5.80222	5.63776	5.50184	5.41575	5.64592	5.61844
GL50803_15936	5.59848	5.83301	5.95164	5.93594	5.95579	5.94638	6.08369	6.14316	6.00593	5.88676	5.927	5.93833	5.89617	5.86984	5.80726	5.89231	5.96054	6.04826
GL50803_13428	5.92706	5.99646	6.05794	6.30856	6.25971	6.37682	6.41345	6.49224	6.37901	6.23935	6.21514	6.23783	6.2971	6.29099	6.23374	6.2804	6.3559	6.41024
GL50803_3713	6.60982	6.7855	6.79914	6.82632	7.00089	6.91225	6.89827	6.88374	6.93439	7.08434	7.04965	6.96193	6.55503	6.44631	6.46448	6.57484	6.92091	7.03174
GL50803_13427	4.16537	3.98112	4.07981	4.4789	4.35494	4.62121	4.37143	4.26806	4.40028	4.68006	4.46021	4.43764	4.20108	4.11965	4.08868	4.4335	4.62043	4.61586
GL50803_92739	8.03305	7.97576	8.04994	8.34705	8.3125	8.3874	8.37027	8.39024	8.37551	8.27172	8.5021	8.36746	8.28947	8.29232	8.24756	8.1087	8.19715	8.17895
GL50803_92741	7.37149	7.41889	7.44702	7.81293	8.14071	7.97354	7.77855	7.78219	7.74439	7.93646	7.87021	7.86344	7.39107	7.42996	7.52675	7.74038	7.62498	7.69761
GL50803_23235	7.2985	7.51163	7.4629	7.04243	6.76385	6.92303	7.67332	7.74079	7.65835	6.78221	7.03579	6.85583	7.22919	7.16254	6.9818	7.03331	7.25867	7.04839
GL50803_112718	6.52332	6.78722	6.82091	5.76782	5.77394	5.8762	6.92013	6.89115	6.87636	5.7995	5.93565	5.75125	6.18787	6.19799	6.14823	6.17545	6.19267	6.07207
GL50803_19364	3.94647	4.32383	4.29612	4.00659	4.57557	4.35426	4.41927	4.244	4.35279	4.89599	4.88797	4.59248	3.75253	3.62228	3.91176	4.22253	4.39199	4.51404
GL50803_3847	3.855	3.86092	3.76894	3.84591	3.69655	3.79805	4.57799	4.43383	4.71887	3.79541	3.74131	3.80711	3.52336	3.50449	3.75398	3.78203	3.99394	3.9525
GL50803_16472	7.53331	7.27	6.63079	6.73176	6.40445	6.54432	6.87385	6.89642	7.00197	5.83805	5.21202	5.73721	6.4218	6.40376	6.38097	5.95031	5.90224	6.1003
GL50803_16471	7.2082	7.5257	7.51982	7.74249	7.68649	7.66467	7.64364	7.76328	7.69739	7.30199	7.49619	7.49554	7.48861	7.46955	7.37866	7.54118	7.49994	7.4466
GL50803_13464	5.72012	5.89999	5.90431	6.16522	6.16608	6.15618	6.28292	6.12232	6.27491	5.80946	6.0024	5.9187	5.81014	5.78712	5.79681	5.93306	5.89753	5.79458
GL50803_137713	4.83193	4.79896	4.59459	4.56402	4.75713	4.66915	6.60776	5.70673	6.58394	4.07605	3.99914	3.95147	4.60275	4.69613	4.63121	4.43865	4.48064	4.46031
GL50803_23808	6.04903	5.92519	3.99396	6.47578	6.2381	6.27678	6.56309	6.28119	6.82279	6.35885	5.76401	6.34629	4.66035	4.83071	5.19459	6.06893	6.77721	6.90855
GL50803_33660	7.51599	7.66196	7.59301	8.37805	8.34025	8.32322	7.90356	8.12027	7.95488	8.10841	8.17485	8.18567	8.19231	8.34227	8.34699	8.06185	7.84374	7.81587
GL50803_16468	9.35542	9.38607	9.46278	9.76636	10.103	9.94941	10.0155	9.86699	9.85732	9.46177	9.36222	9.4379	9.31745	9.3298	9.35158	9.686	9.63337	9.72071
GL50803_3287	6.75184	6.69024	6.55154	7.04058	7.2438	7.1548	6.63224	6.50011	6.67769	7.32458	7.16389	7.20727	5.99367	6.0839	6.44165	6.74368	7.02954	7.19506
GL50803_137712	8.07378	7.70023	8.09427	8.03557	8.24873	8.21558	8.5986	8.64497	8.76604	7.99714	8.06863	7.77968	8.12317	8.16221	7.8841	7.92643	7.92824	7.72713
GL50803_7203	6.09557	6.21089	6.14593	6.03896	6.21616	6.18872	6.54773	6.518	6.55662	6.05907	6.10681	6.11928	6.40214	6.19977	6.24477	5.96379	6.09743	6.28587
GL50803_7204	8.87968	9.01454	8.83799	9.48531	9.57375	9.46326	9.34927	9.47646	9.44883	9.29979	9.19921	9.28731	9.23454	9.196	9.54567	9.57793	9.31349	9.53904
GL50803_14391	7.84055	7.645	7.81341	8.24098	8.16585	8.1892	8.14554	8.19959	8.17617	7.91963	8.12628	7.97886	7.85939	7.8638	7.6313	7.81364	7.88076	7.79974
GL50803_14392	7.98262	7.99834	7.93127	8.23451	8.29471	8.32274	8.19463	8.19803	8.15465	8.28833	8.20941	8.17468	7.56263	7.74566	7.90337	8.10708	8.02972	8.14992
GL50803_7207	8.0149	8.08557	8.25227	8.13847	7.99077	7.99353	8.648	8.79531	8.71889	7.80528	7.98634	7.89392	8.60575	8.51308	8.41362	8.1085	8.11527	7.95219
GL50803_16747	5.68403	5.58685	5.84234	5.66078	5.6922	5.83932	6.06288	6.1289	6.11257	5.61667	5.87953	5.64996	5.91913	5.82448	5.70476	5.7871	5.81179	5.59029
GL50803_16746	5.12738	5.17901	5.312	5.34923	5.36301	5.42665	5.52942	5.61933	5.57513	5.09715	5.30017	5.11997	5.47253	5.55129	5.34156	5.22453	5.2904	5.01196
GL50803_14807	7.01702	7.17683	7.1033	7.35948	7.20874	7.27079	7.16643	7.28409	7.15771	6.97957	7.18804	7.25761	7.11589	7.05731	7.06068	7.00405	7.08127	7.15948
GL50803_8913	6.26284	6.47551	6.45238	6.31471	6.57154	6.47272	6.81519	6.69217	6.72998	6.57171	6.5818	6.62187	6.34393	6.26575	6.34555	6.58475	6.57404	6.67439
GL50803_8914	5.97944	6.1368	6.22006	6.07656	6.17858	6.16784	6.42979	6.36874	6.39945	5.89103	5.88297	5.92891	5.99367	5.88392	5.86201	5.85134	5.92861	5.84882
GL50803_28666	5.15321	5.19774	5.3775	5.58388	5.59791	5.65185	5.76741	5.67355	5.66792	5.36612	5.40831	5.32386	5.48137	5.55962	5.46553	5.64936	5.63936	5.49389
GL50803_8916	7.20858	7.18624	7.25801	7.68278	7.77606	7.63402	7.87308	7.81318	7.72096	7.35828	7.40068	7.34245	7.50362	7.47861	7.42254	7.45126	7.38196	7.32134
GL50803_8917	9.03841	8.94032	8.74141	9.47461	9.18777	9.28897	9.19507	9.21111	9.17359	8.89233	8.7809	8.87036	9.17104	9.20052	9.13416	9.04191	8.84476	8.74911
GL50803_16745	9.12866	9.06946	9.00603	9.83051	9.38021	9.51372	10.0422	10.2931	10.082	8.98841	9.00887	9.20342	10.0486	9.92543	9.91335	9.54171	9.19004	8.94479
GL50803_8920	4.96185	4.84194	4.93482	5.27069	5.25885	5.32882	5.66674	5.5452	5.38572	5.04292	4.90839	5.08387	5.03547	5.08142	4.95105	5.229	5.30469	5.14332
GL50803_8921	5.77938	5.9401	6.01983	6.03337	6.11498	6.0594	6.33808	6.21073	6.2265	5.83451	5.97038	5.75863	5.70834	5.83214	5.73167	5.95212	5.95526	5.91388
GL50803_8922	4.32161	4.10095	4.29771	4.04411	4.10365	4.00387	4.76187	4.64061	4.6315	4.02412	4.17123	3.977	4.1493	4.13954	4.14156	4.12676	4.39199	4.26897
GL50803_33663	7.26298	7.37773	7.46716	7.69728	7.84364	7.72532	7.79796	7.83969	7.79296	7.21917	7.63622	7.40831	7.51793	7.51619	7.38988	7.33752	7.40258	7.31448
GL50803_13479	6.24268	6.38625	6.5085	6.61693	6.60624	6.56705	6.94557	6.86987	6.76954	6.19099	6.41676	6.35551	6.48968	6.52877	6.50403	6.5542	6.5276	6.45652
GL50803_13478	7.6578	7.87559	7.8155	7.67264	8.00529	7.89355	7.91413	7.74333	7.81871	8.1631	8.09456	8.03294	7.3849	7.29289	7.54381	7.56672	7.80029	7.96387
GL50803_3883	4.4233	4.58483	4.81644	4.42303	4.92012	4.73134	5.10236	4.89911	5.03139	4.75506	4.92319	4.67799	4.32909	4.27836	4.36421	4.35387	4.5402	4.6181
GL50803_112696	4.2841	3.85569	3.60873	4.15802	4.23335	4.12837	4.36931	4.44346	4.28251	4.11454	3.84665	4.05898	4.14374	4.20473	4.17884	4.24625	4.31881	4.36249
GL50803_112695	1.41639	1.13398	-0.10061	1.76981	1.49614	1.56382	3.3885	2.94141	4.06401	2.68891	1.24587	2.12463	2.29601	2.47398	2.20094	2.54284	2.4972	2.47782
GL50803_112693	4.84586	4.33891	3.46014	3.32437	3.41272	3.04166	3.92368	4.22848	4.3349	2.90024	2.02144	2.49037	3.2141	3.47738	3.31321	3.07361	3.10416	3.17412
GL50803_30448	5.26553	5.4956	5.69718	5.45331	5.86045	5.65185	6.03244	6.16254	5.99458	5.51188	5.50981	5.54387	5.71398	5.71437	5.66508	6.32145	6.17009	6.17423
GL50803_9283	6.91784	6.97627	7.23387	6.69035	6.8796	6.84986	7.38542	7.49219	7.52771	6.73406	6.94613	6.79772	7.01214	7.01654	6.86657	7.634	7.57723	7.45287
GL50803_14921	7.74903	7.99819	7.99182	7.72643	7.37736	7.50041	8.23136	8.30085	8.09704	7.23033	7.26765	7.39206	8.28695	8.32499	8.13958	8.33447	8.16652	8.02088
GL50803_9287	6.70239	6.83453	6.74059	6.50903	6.3606	6.39615	6.79325	7.04336	6.87504	6.1979	6.28031	6.28742	7.57946	7.52709	7.10705	7.02133	6.88135	6.89481
GL50803_9289	8.00118	8.28255	8.29747	7.90094	8.05857	7.98368	7.91013	7.95093	7.88917	8.02383	8.00258	8.0609	8.18505	8.00266	8.08002	8.56839	8.37436	8.52652
GL50803_14922	5.90157	5.95547	6.04756	5.89237	5.83559	5.86282	5.94845	5.99118	5.88288	5.74204	5.7987	5.82964	6.05346	5.94455	5.86915	6.32563	6.3165	6.31506
GL50803_17229	7.26816	7.20101	7.41195	7.02565	7.09814	7.06066	7.1067	7.21967	7.17254	6.86919	7.01586	6.90912	7.00602	7.02759	6.90532	7.55875	7.54626	7.45005
GL50803_9293	7.17075	7.10973	7.23095	6.90235	7.04854	6.9988	6.99514	6.877	6.95755	6.69112	6.86034	6.7438	6.66393	6.66069	6.57216	7.0991	7.25347	7.07991
GL50803_9294	4.50331	4.36123	4.77013	4.17503	4.63226	4.49275	4.54649	4.48697	4.64609	4.30065	4.34109	4.05898	4.21706	4.18093	4.1392	4.62657	4.66725	4.57047
GL50803_9296	7.85612	8.06899	8.0042	8.04925	8.05478	8.06655	7.58351	7.81819	7.68836	7.6542	7.74619	7.87084	7.76408	7.73221	7.71913	8.35916	8.29087	8.37056
GL50803_114230	6.45162	6.4562	6.54719	6.31931	6.33126	6.30146	6.36912	6.39281	6.42807	5.89953	6.28188	5.89062	6.21795	6.23372	6.04664	6.56485	6.61665	6.54249
GL50803_137711	8.15053	7.95954	8.2533	7.87957	8.11091	7.99905	8.07927	8.2315	8.1552	7.41691	7.81882	7.49432	7.82745	7.98851	7.73094	8.32215	8.16342	8.05259
GL50803_137710	5.2341	4.60524	4.79854	5.73837	5.38856	5.51826	5.45452	5.70833	5.6882	3.65383	3.26772	3.54414	5.21721	5.19748	4.84488	5.35569	5.36159	5.34414
GL50803_41472	11.9165	11.6433	11.5861	12.8268	12.1945	12.3895	11.2748	11.2527	11.2375	7.95493	7.52975	7.87688	10.0825	10.2221	10.2983	11.8066	12.1737	12.3066
GL50803_10659	5.45528	5.20187	5.2409	5.20926	5.0963	5.1684	5.42935	5.18524	5.39068	4.98497	4.83491	4.80379	4.88361	4.81533	4.76286	5.59614	5.67828	5.60499
GL50803_10661	8.26249	8.22791	8.31636	8.42699	8.13469	8.21646	8.52183	8.33062	8.32282	7.57918	7.94477	7.73091	7.90201	7.7642	7.55958	8.18814	8.35176	8.2333
GL50803_24425	7.69976	7.77385	7.74907	7.39875	7.40202	7.43441	7.89108	7.67321	7.76148	7.40382	7.5085	7.44714	7.5699	7.47225	7.25375	7.94444	7.99178	7.96891
GL50803_15260	9.574	9.35836	8.83778	9.2584	9.19268	9.40113	9.46188	9.46456	9.53211	9.45378	9.22522	9.32507	9.40787	9.52624	9.44012	10.0298	10.0141	10.1279
GL50803_10666	6.68755	6.57438	6.51639	6.65986	6.61438	6.59375	6.63752	6.75696	6.73438	6.38754	6.35561	6.3501	6.92446	6.98045	6.90844	7.01056	6.97587	7.00127
GL50803_10667	5.18799	5.04751	5.1869	5.06704	4.89182	4.8875	5.14009	5.27647	5.37325	4.92793	4.90569	4.86585	5.63096	5.5816	5.53456	5.45952	5.59646	5.49753
GL50803_16996	7.7392	7.94467	7.9434	7.69934	7.51649	7.54606	7.92173	8.02627	7.93614	7.39663	7.39948	7.57942	7.82831	7.81206	7.78143	8.33119	8.27901	8.22197
GL50803_60288	4.29284	4.52181	4.47576	3.92044	3.92318	3.98752	4.60702	4.5755	4.58034	3.95401	4.0218	4.02946	4.43077	4.57534	4.3843	4.7014	4.68556	4.59788
GL50803_24423	6.76394	6.92224	6.89277	6.21295	6.13624	6.1199	6.89791	6.99831	6.94917	6.0674	6.09022	6.12182	6.7912	6.80859	6.68578	6.97551	7.04593	6.97625
GL50803_6242	8.6522	8.91704	8.83682	8.47259	8.8177	8.69459	8.80853	9.11996	8.78394	8.86632	8.82945	8.92512	9.32461	9.22633	9.44443	9.85049	9.44492	9.77393
GL50803_6245	5.59613	5.53705	5.63109	5.3051	5.15105	5.21267	5.88764	5.86279	5.92621	5.14513	5.24129	5.13265	5.81014	5.59967	5.41272	6.24993	5.9477	5.87052
GL50803_16993	8.06147	7.82629	7.79252	7.85576	7.17941	7.51417	7.95299	7.92503	7.70885	7.2038	7.34459	7.34354	8.07414	7.86586	7.40471	7.90494	8.0077	7.85899
GL50803_114242	7.42548	7.08003	7.338	7.165	7.13445	7.22027	7.33696	7.36438	7.35009	6.77991	7.06519	6.78212	6.94898	6.97042	6.66211	7.46238	7.45555	7.19319
GL50803_16992	6.74176	6.37988	6.65772	6.50567	6.51294	6.52972	6.61671	6.65035	6.57034	6.10905	6.42859	6.17058	6.26609	6.24753	6.03589	6.70302	6.73168	6.58819
GL50803_5359	7.73252	7.53923	7.58521	8.35752	7.77291	7.95685	8.18879	8.30032	8.10083	7.34869	7.23487	7.39469	8.5603	8.34896	8.23323	8.65136	8.4893	8.34737
GL50803_5358	6.5744	6.68288	6.68567	6.7997	6.92743	6.8763	6.61313	6.61028	6.51351	6.80456	6.73142	6.77647	6.3572	6.36203	6.32387	6.9764	7.04025	7.11472
GL50803_13904	7.75984	7.93028	7.7647	7.69993	7.58851	7.61632	7.61065	7.76443	7.68256	7.89582	7.64598	7.82452	7.79167	7.67287	7.90875	8.48082	8.33576	8.5021
GL50803_13903	7.59292	7.56611	7.55288	7.75103	7.38309	7.55302	7.48261	7.55197	7.32408	6.94549	7.15452	7.03869	7.49081	7.45002	7.25047	7.9399	7.94695	7.93863
GL50803_33898	5.46691	5.41074	5.55919	5.41515	5.49585	5.32232	5.12888	5.24596	5.22288	5.01345	4.94839	5.00334	5.03547	5.09549	5.15889	5.64044	5.57009	5.54289
GL50803_6709	7.64875	7.79246	7.76096	7.59828	7.32243	7.46336	7.65932	7.61812	7.54143	6.95857	7.19415	7.18157	7.38578	7.32664	7.21782	7.82402	7.95622	7.83591
GL50803_114246	8.27118	8.1571	8.24279	8.29353	8.02862	8.03886	8.09103	8.22732	8.09134	7.81991	7.80018	7.87329	8.08088	8.04234	8.10414	8.56795	8.54263	8.41441
GL50803_114247	6.4933	6.39349	6.4531	6.44666	6.38935	6.37116	6.17679	6.28119	6.1208	6.16935	6.0932	6.09097	6.05938	6.08198	6.14705	6.58359	6.58968	6.55128
GL50803_6713	3.63433	3.67737	3.18163	3.58586	3.6718	3.725	3.31563	3.47616	3.5155	3.49234	3.12146	3.29176	3.41673	3.71801	3.40259	3.91744	4.01725	4.01144
GL50803_24412	7.91887	7.62822	7.30985	8.52479	8.39892	8.14474	7.89862	7.91918	7.98162	7.64108	6.99309	7.38413	8.16529	8.22015	8.40222	8.27825	7.81409	7.68249
GL50803_20081	8.20151	8.16492	7.97822	8.17571	7.99867	8.1475	7.90338	7.76923	7.93741	8.43195	8.19743	8.30317	7.44971	7.47568	7.78313	8.48503	8.55935	8.77523
GL50803_6724	8.59518	8.76442	8.674	8.44481	8.51942	8.60674	8.42071	8.41052	8.38812	8.86176	8.60744	8.73527	8.43344	8.28243	8.61946	9.2356	9.08749	9.32407
GL50803_6725	8.24983	8.44008	8.51691	7.84517	7.81142	7.76255	8.21731	8.36309	8.24436	7.57812	7.84836	7.70314	8.29747	8.2436	8.16912	8.37639	8.45942	8.37519
GL50803_16130	6.63008	6.79202	6.72913	6.49758	6.46812	6.53535	6.79365	6.70063	6.69082	6.53725	6.51679	6.48275	6.27247	6.28262	6.3583	7.10316	7.19204	7.2594
GL50803_12942	6.12605	6.20473	6.12139	6.07837	6.02745	6.22682	5.96886	5.97532	5.86785	6.16724	5.97038	6.10069	5.70268	5.64387	5.80875	6.57425	6.75181	6.83704
GL50803_2226	5.19111	5.30337	5.33391	5.0413	5.11784	5.01878	5.14009	5.22712	5.12064	4.99453	4.98346	5.06018	4.84986	4.82611	4.9307	5.55519	5.60514	5.74743
GL50803_12941	6.75764	6.8087	6.78813	6.48195	6.55697	6.66846	6.60776	6.66689	6.57143	6.68424	6.79018	6.79892	6.5006	6.42772	6.40525	7.28482	7.31474	7.42189
GL50803_16129	7.49215	7.44046	7.44773	7.44752	7.31012	7.35125	7.47893	7.5159	7.47674	7.26792	7.43698	7.33095	7.38725	7.2965	7.20996	7.87126	7.88155	7.85473
GL50803_98054A	10.1265	9.93934	9.09737	10.1467	9.84131	9.87921	11.3427	11.147	11.6356	9.74973	9.01312	9.47657	11.6163	11.4111	11.4943	10.6677	10.0637	10.1276
GL50803_16127	8.00163	8.0656	7.97698	7.97567	8.04678	7.9696	7.74364	7.85601	7.83472	7.99099	7.91967	7.9435	7.36562	7.65592	7.89429	8.55821	8.42182	8.48538
GL50803_16126	5.8142	5.89872	5.9425	6.1754	6.29323	6.10482	5.72003	5.76629	5.75605	5.73635	5.69124	5.77813	5.56176	5.84279	5.92576	6.29682	6.10084	6.12562
GL50803_26749	4.2635	4.24798	4.33388	4.02922	4.25573	4.18968	4.40488	4.315	4.35025	4.2296	4.17123	4.1909	4.14652	4.25575	4.44294	4.81677	4.70543	4.7338
GL50803_3475	7.70904	7.53494	7.60239	7.65395	7.47864	7.50099	7.71497	7.36108	7.80252	7.33778	7.32776	7.32516	7.25843	7.18455	7.12566	7.79517	7.89519	7.87704
GL50803_16125	11.367	10.8428	10.9181	11.2598	10.8394	10.8216	10.7939	10.7563	10.9243	10.157	10.3113	10.048	9.96999	10.0122	9.95789	10.6733	10.4759	10.3436
GL50803_14460	9.77116	9.88752	9.88843	9.77036	9.73991	9.75258	9.66411	9.7004	9.73325	9.8292	9.85298	9.86357	9.51775	9.46812	9.57284	10.2713	10.174	10.1907
GL50803_16124	8.75409	8.61304	8.57982	9.02159	8.65924	8.80587	8.9309	8.83656	8.72111	7.70165	8.24115	8.12384	8.55311	8.38495	7.88868	8.62361	8.75658	8.55316
GL50803_7474	6.96099	7.17447	7.09942	6.85035	7.01613	6.97619	6.80622	6.83626	6.75423	6.81853	6.97804	6.95944	6.46536	6.4378	6.49112	7.33095	7.37831	7.55836
GL50803_6619	4.86748	5.18528	5.27689	5.12597	5.1585	5.05217	4.7193	4.74869	4.7825	5.0748	5.01141	5.06944	4.70257	4.70283	5.01815	6.04463	5.76176	5.83257
GL50803_16428	5.78765	6.05527	6.02513	5.68592	5.95579	5.84841	5.85322	5.86852	5.87406	5.52512	5.57598	5.56272	5.38214	5.51462	5.62005	6.31586	6.22245	6.3185
GL50803_14259	2.05968	2.17283	2.18839	1.67732	2.21989	1.68231	3.34177	3.02592	3.54249	2.17602	2.01141	1.98621	3.64643	3.4297	3.78453	2.28107	2.33964	2.2434
GL50803_6624	7.82958	7.77714	8.00212	7.79598	7.98701	7.93314	8.03689	7.94603	7.95843	7.75017	7.78019	7.70186	7.65225	7.77358	7.84314	8.3479	8.3087	8.27139
GL50803_6625	6.26802	6.4912	6.50471	6.04174	6.21687	6.12214	6.34778	6.38933	6.27357	6.16935	6.20417	6.16689	6.11301	6.13063	6.2282	6.64788	6.66819	6.70411
GL50803_6626	6.73697	7.05885	7.06076	6.49555	6.98717	6.72231	6.76616	6.91801	6.81866	6.87567	7.00136	6.85201	6.24936	6.39137	6.52634	7.41281	7.45582	7.62648
GL50803_16427	7.05391	6.92879	7.09048	6.8797	6.89928	6.96078	7.16765	6.94539	7.18472	6.91394	6.91787	6.77162	6.53446	6.46811	6.37846	7.33718	7.36842	7.28808
GL50803_6672	6.1875	6.30508	6.38653	6.1008	6.33192	6.19229	6.51698	6.33187	6.48655	6.05299	6.15546	6.01633	5.82499	5.89347	5.87058	6.58766	6.82672	6.85703
GL50803_6671	8.41707	8.38825	8.40846	8.5044	8.42446	8.44016	8.59803	8.5758	8.58321	8.13961	8.29177	8.22394	8.41812	8.36172	8.22114	8.65759	8.72573	8.73876
GL50803_23930	5.71796	5.97369	5.75515	5.63026	5.36173	5.51826	5.5861	5.71868	5.59245	5.71049	5.63353	5.88912	5.62698	5.54664	5.63522	6.16305	6.19203	6.25176
GL50803_14270	6.74813	7.17473	7.09599	6.18047	6.86375	6.6863	6.95548	6.90586	6.95713	7.15847	7.11466	6.95552	6.3554	6.17468	6.64223	7.13923	7.18947	7.49902
GL50803_6666	8.53275	8.36715	8.1851	8.6833	8.98138	8.86355	8.4152	8.35124	8.493	8.52006	8.15477	8.34979	7.73733	7.92294	8.28277	8.8562	8.8542	8.99473
GL50803_6664	9.43753	9.38437	9.41462	9.73207	9.73145	9.80867	9.22068	9.10486	9.27938	9.75431	9.3637	9.62048	8.45043	8.73955	9.081	9.9564	10.0229	10.0629
GL50803_14269	6.24868	6.13626	6.16831	5.83786	5.67466	5.91302	6.09013	5.93218	6.0172	6.02684	6.1074	5.98801	5.33656	5.39558	5.25802	6.4755	6.64452	6.46274
GL50803_92095	7.63162	7.59485	7.6501	8.05155	8.06472	7.96772	8.18999	8.29886	8.16681	7.33934	7.50448	7.42953	8.64306	8.83148	8.59252	8.13831	7.98237	7.90817
GL50803_16426	7.625	7.64841	7.78728	8.10867	8.07694	7.97064	8.18097	8.24286	8.1885	7.35982	7.57835	7.48149	8.4986	8.66698	8.43051	8.17546	8.01749	7.98845
GL50803_112550	7.71961	7.92029	7.89054	7.72238	7.79194	7.7349	7.67654	7.65963	7.60441	7.79575	7.59145	7.75878	7.64415	7.61942	7.81011	8.40761	8.25867	8.32225
GL50803_137705	6.84888	7.11959	7.20889	6.70331	7.03161	6.83258	7.12595	7.06972	7.01367	6.66642	6.73065	6.6718	6.7084	6.78628	6.78544	7.41215	7.37549	7.3552
GL50803_15196	8.02083	8.2806	8.15157	7.76205	7.62442	7.63375	7.90247	7.96019	7.90073	7.67911	7.59922	7.61892	7.42986	7.39548	7.50558	8.13136	8.15425	8.35374
GL50803_17069	7.81676	8.15337	8.12892	7.55735	7.79122	7.68838	7.86597	7.89094	7.82902	7.74994	7.80709	7.80267	7.82419	7.81978	7.88551	8.31533	8.26691	8.42002
GL50803_17068	6.37205	6.5511	6.57637	6.12289	6.1888	6.15618	6.41191	6.29775	6.37338	6.42277	6.32859	6.4603	6.28705	6.11375	6.05982	6.83839	6.91122	6.97756
GL50803_10400	6.88015	7.09981	7.08542	6.36153	6.57321	6.44306	6.63972	6.79584	6.64798	6.79503	6.66616	6.67959	6.81458	6.72711	6.79335	7.28267	7.19428	7.30238
GL50803_112553	2.60949	2.48895	2.41082	2.10416	2.51714	2.31638	3.24812	3.29219	3.5064	2.53152	1.99113	2.21323	2.96572	2.95013	3.10142	2.6445	2.31162	2.20826
GL50803_10410	6.98096	6.86088	6.24835	7.23075	6.57265	6.81971	6.91651	6.67958	7.02528	7.0821	6.60242	7.04206	6.582	6.54144	6.54431	6.73375	6.86939	6.91402
GL50803_29181	7.21012	7.15862	6.4506	6.69802	6.71118	6.70291	6.84215	6.77691	7.03085	6.99195	6.48723	6.8017	6.59582	6.55817	6.45073	6.63951	6.79882	6.9793
GL50803_92132	7.68904	7.42971	7.70337	7.31643	7.21696	7.33228	7.52078	7.51909	7.56191	7.05534	7.21096	7.09257	7.23835	7.22788	7.0237	7.28124	7.33402	7.22759
GL50803_92134	7.48962	7.62803	7.65508	7.73563	7.62657	7.6348	7.92804	7.89357	7.83358	7.45259	7.6601	7.53069	6.95455	6.98458	7.04152	7.31982	7.57699	7.49265
GL50803_40369	7.29306	7.09204	7.38598	7.20116	7.40359	7.21957	7.47795	7.51978	7.54087	7.12587	7.00357	6.87482	7.22063	7.24491	7.11639	6.99358	6.99472	6.90124
GL50803_112557	7.16123	7.23692	7.20125	7.30411	7.23819	7.18199	7.47032	7.66644	7.58074	7.32205	7.14451	7.21682	7.55427	7.53837	7.58193	7.35194	7.13189	7.02964
GL50803_3957	7.34442	7.41534	7.41361	7.31681	6.99965	7.1719	7.57275	7.73982	7.59343	6.72595	6.90336	6.84855	7.22096	7.17945	7.13991	6.89669	6.95414	6.82791
GL50803_3958	6.95228	7.03821	6.91552	7.23075	7.13181	7.09349	6.87646	6.80034	6.74119	6.77391	6.74094	6.94298	6.69325	6.75881	6.86515	6.88493	6.76779	6.77486
GL50803_26917	5.47205	5.3139	5.37675	5.42087	5.14956	5.20562	5.42528	5.35922	5.26535	4.76067	5.11578	4.87794	5.05189	4.97194	4.77356	4.88823	4.93855	4.69414
GL50803_17065	7.78768	7.71818	7.83044	7.88475	7.71099	7.79907	7.89347	7.83292	7.75717	7.42016	7.51828	7.4658	7.43157	7.44503	7.32822	7.47592	7.46114	7.36321
GL50803_17064	4.86357	4.52511	4.73997	4.54583	4.66607	4.95463	4.75702	4.57199	4.82708	4.9246	4.46757	4.69176	3.98487	3.9996	4.36624	4.61751	4.46588	4.37311
GL50803_17063	11.0581	10.5736	10.3433	11.192	11.1446	11.0602	10.6428	10.8577	11.0489	11.0107	10.6572	10.8094	9.70018	9.7212	9.90664	10.4816	10.6844	10.6522
GL50803_13504	6.51276	6.54339	6.62	6.66529	6.52796	6.62685	6.63576	6.53342	6.40681	6.34273	6.31438	6.24252	6.2946	6.15221	6.22542	6.45274	6.57649	6.50618
GL50803_17062	6.69966	6.79715	6.88299	6.72369	6.74321	6.61944	6.59332	6.69014	6.62396	6.72021	6.4515	6.63841	6.71216	6.70892	6.88643	6.88541	6.71752	6.73427
GL50803_137704	6.46779	6.50422	6.5803	6.27344	6.28713	6.28148	6.31791	6.37228	6.28693	6.41033	6.41438	6.36736	6.14258	6.13806	6.10833	6.35388	6.37012	6.32398
GL50803_11178	7.31002	7.42795	7.39494	7.31182	7.30376	7.3368	7.29632	7.38077	7.31204	7.16166	7.06852	7.21295	7.04234	7.08611	7.27327	7.35944	7.31885	7.38828
GL50803_11177	5.98843	5.89618	5.9486	5.55818	5.46377	5.57625	5.906	5.8146	5.91163	5.48727	5.37054	5.49267	5.60691	5.63163	5.5875	5.68234	5.7135	5.61061
GL50803_40376	7.93874	7.58934	7.75212	7.57123	7.4064	7.60511	7.7183	7.73492	7.83585	7.37545	7.41097	7.34218	7.51793	7.56252	7.29624	7.35944	7.32616	7.15948
GL50803_11174	5.61018	5.34877	5.50504	5.07613	5.21526	5.26379	5.25231	5.26782	5.36319	5.01032	5.06939	4.91657	5.05634	5.03172	4.75517	4.85968	4.83574	4.75627
GL50803_32041	4.48308	4.5284	4.33698	4.25401	4.21348	4.22914	4.36719	4.24179	4.42949	4.33114	3.98125	4.17872	4.31184	4.12714	4.16497	4.28111	4.28799	4.4148
GL50803_11170	6.82849	6.63824	6.82616	6.71731	6.74667	6.64729	7.13687	6.99045	7.09643	6.81314	6.56646	6.60104	6.60039	6.50836	6.41359	6.7705	6.66681	6.58819
GL50803_29436	7.5876	7.52447	7.59204	6.68324	6.54452	6.74728	7.46537	7.51567	7.45382	6.77668	6.84135	6.70018	7.37425	7.2572	7.12596	7.13129	7.15375	7.13941
GL50803_33721	6.20304	6.20319	6.15957	6.30624	6.32599	6.36864	6.39744	6.23312	6.31914	6.44733	6.24649	6.39393	5.59576	5.68421	5.93464	6.32145	6.21112	6.42371
GL50803_11165	7.66735	7.61918	7.69508	7.89659	7.49872	7.61232	8.25075	8.33567	8.13761	7.00067	7.04382	7.00496	7.93216	7.82766	7.81567	7.42422	7.52761	7.30758
GL50803_11164	8.03891	7.76951	7.75575	8.52942	8.43752	8.39919	8.18774	8.24079	8.10064	7.61602	7.4883	7.58957	8.12617	8.08737	8.10626	7.85013	7.64873	7.56503
GL50803_17060	8.64922	8.24864	8.00955	9.17565	9.08841	9.01811	9.15031	9.13854	9.27637	8.54506	8.01204	8.3096	8.86301	9.01642	9.01361	9.05739	8.52252	8.35742
GL50803_112572	5.35589	5.28791	5.35549	4.86801	4.82791	4.92403	5.38708	5.33871	5.33903	4.81201	4.62721	4.63765	4.84815	4.9411	4.84488	5.03331	5.25406	5.00685
GL50803_13223	4.87913	4.76169	4.80304	4.81906	4.56889	4.56723	4.65472	4.72044	4.74621	4.44472	4.24802	4.32507	4.54697	4.38846	4.45058	4.64006	4.62802	4.57508
GL50803_16973	7.44718	7.52364	7.62462	7.34753	7.26911	7.28189	7.50158	7.50075	7.40595	7.16307	6.95434	7.09742	7.31982	7.29095	7.30575	7.34887	7.27176	7.19393
GL50803_31978	6.84096	6.56479	6.79209	6.8333	6.43296	6.55212	7.09618	7.01714	7.03402	6.37966	6.34416	6.30936	6.7373	6.61523	6.36791	6.38559	6.40755	6.22491
GL50803_7696	6.49393	6.64205	6.55487	6.09008	5.89828	5.98971	6.22324	6.22477	6.2929	6.32642	6.14517	6.23489	5.90359	5.9015	6.02697	6.23889	6.2287	6.37239
GL50803_115572	6.55758	6.23729	6.63961	6.05467	6.32995	6.21072	6.57415	6.56907	6.51408	5.82561	5.96714	5.78617	6.14607	6.20155	5.91751	6.18392	6.10357	5.79853
GL50803_16981	5.19578	5.02671	5.18862	5.09234	5.21954	5.14353	4.9307	4.9172	4.92261	4.93622	4.60069	4.73729	4.9117	5.017	5.00393	5.00578	4.91857	4.70047
GL50803_10912	5.00859	4.82864	5.0174	5.41944	5.29576	5.33788	4.9464	4.88078	4.92603	5.00402	4.87281	4.88695	4.70068	4.71614	4.77204	4.78676	4.85366	4.82939
GL50803_10911	8.41557	8.38655	8.43919	8.59109	8.49523	8.46546	8.42377	8.58758	8.4823	7.65295	7.79708	7.74667	8.53171	8.56193	8.5099	8.15289	8.10119	7.92945
GL50803_10908	7.05819	7.07301	7.17916	7.21562	7.1352	7.14488	6.97788	7.03796	7.03837	6.4986	6.71528	6.6286	6.66538	6.72547	6.58045	6.78677	6.76219	6.65495
GL50803_15313	4.85769	4.77283	5.01353	4.81906	5.05064	4.86799	4.88105	4.84197	4.94975	4.47462	4.50381	4.36644	4.2665	4.31819	4.33561	4.4692	4.41851	4.36515
GL50803_16980	7.93827	7.69822	7.92419	7.46527	7.52602	7.58406	7.8383	7.92572	7.88544	7.33308	7.47581	7.297	7.50741	7.46019	7.2864	7.48809	7.4012	7.28105
GL50803_10901	6.43592	6.7301	6.71667	6.35483	6.7914	6.66333	6.67142	6.74103	6.63498	6.79092	6.78577	6.75286	6.31577	6.3546	6.60034	6.75715	6.5984	6.78533
GL50803_20066	4.2841	4.64065	4.52011	3.88365	3.89137	3.94751	4.47151	4.53822	4.37298	4.01788	4.11143	4.01584	3.91477	4.08672	4.12733	4.1677	4.28319	4.33289
GL50803_10898	4.4907	4.79213	4.87204	4.30435	4.31554	4.39945	4.75378	4.58946	4.58467	4.25897	4.20244	4.33826	4.14652	4.10454	4.25063	4.54765	4.65057	4.59107
GL50803_16979	8.26712	8.46187	8.43784	8.05477	7.9301	8.05875	8.17719	8.21472	8.15027	8.23591	8.03977	8.21621	7.96209	7.91412	8.16099	8.2481	8.20606	8.34905
GL50803_10893	6.33656	6.27452	6.49259	6.53891	6.87011	6.72033	6.33483	6.43544	6.32174	6.38935	6.21623	6.31215	5.86862	6.0508	6.17153	6.25066	6.20033	6.29147
GL50803_10892	7.07433	6.92879	7.10398	6.84398	6.82966	6.86962	6.9413	6.92042	6.96422	6.61727	6.62274	6.63173	6.5665	6.58063	6.53086	6.69496	6.69465	6.65766
GL50803_15311	5.15641	5.21112	5.25245	4.96705	5.08853	5.10465	5.21626	5.19326	5.20188	4.88405	4.96668	4.98807	4.93764	5.00621	4.95642	4.72058	4.91081	4.93525
GL50803_60307	4.43124	4.31814	4.43435	4.20515	4.37552	4.27027	4.25932	4.05583	4.30632	4.84936	4.13473	4.62514	4.28935	3.94976	4.19939	4.4335	4.45951	4.48742
GL50803_10889	6.39117	6.50045	6.60657	6.40904	6.69847	6.55545	6.40314	6.28976	6.35827	6.456	6.39762	6.37485	5.92725	6.0068	6.15409	6.21054	6.18818	6.3342
GL50803_15310	7.4931	7.4231	7.55605	7.16543	7.05692	7.07388	7.70514	7.71756	7.70164	6.87394	6.94218	6.85469	7.637	7.51453	7.25129	6.95407	7.11409	7.00512
GL50803_16978	7.10692	7.35496	7.26576	6.70507	6.6523	6.70391	6.99822	6.97226	6.9246	6.55027	6.69034	6.62681	6.77735	6.66584	6.69183	6.78626	6.90927	6.84039
GL50803_88556	7.3395	7.70132	7.48754	6.92566	6.83756	6.92389	7.49625	7.57231	7.45234	6.63469	6.75341	6.84085	7.35272	7.27108	7.34626	7.21668	7.22308	7.28773
GL50803_34126	6.60222	6.37028	6.5688	6.86772	6.68049	6.70741	6.178	6.29456	6.17642	6.21094	6.3753	6.18647	6.27946	6.18847	6.09437	6.06977	6.08438	5.94711
GL50803_25011	5.44093	5.29856	5.44879	5.14509	5.78264	5.67347	4.97174	5.05555	5.07208	5.31873	5.47919	5.28804	5.12002	5.20458	5.5462	4.98479	4.80425	4.81584
GL50803_25013	7.83383	7.89214	7.7806	7.94673	8.56913	8.26745	7.26564	7.31931	7.43924	7.87592	7.62021	7.6521	7.4483	7.72852	8.12593	7.23975	6.92785	7.19916
GL50803_16975	8.83674	8.74085	8.89146	8.84855	8.65701	8.73015	8.67717	8.74963	8.66017	8.30122	8.52399	8.40569	8.60196	8.6479	8.57733	8.45163	8.40962	8.29321
GL50803_7706	7.98059	7.99819	8.00615	7.84251	7.65763	7.80887	7.99991	8.02595	7.9255	7.82884	7.82582	7.86667	8.00374	7.93419	7.85056	7.8431	7.90518	7.88332
GL50803_1695	8.54606	8.58338	8.07594	8.11331	8.24855	8.27706	8.52445	8.52577	8.5473	8.19281	8.25318	8.23735	8.27682	8.38078	8.342	8.2376	8.01332	8.16775
GL50803_16021	7.17981	7.13803	7.26107	6.75796	6.62731	6.65869	6.80191	6.73241	6.79968	6.49524	6.65533	6.55422	6.50927	6.46664	6.28219	6.61353	6.78232	6.65766
GL50803_3934	8.08996	8.26625	8.14084	7.77661	7.62012	7.73122	8.04454	7.9538	8.0004	7.87225	7.62742	7.958	7.82788	7.82862	8.03657	8.01387	7.94809	8.03723
GL50803_13495	6.84789	7.03213	6.99206	6.77089	6.60678	6.72822	6.74346	6.75966	6.74555	6.68277	6.58476	6.77647	6.41374	6.40684	6.65179	6.93914	6.93475	7.00384
GL50803_137703	10.9996	10.9209	10.8192	11.0772	10.4958	10.7046	10.4993	10.649	10.5387	10.0893	10.2699	10.2915	10.5794	10.4831	10.3126	10.2842	10.3242	10.3181
GL50803_137702	6.74601	6.82419	6.20061	7.0001	6.62624	6.58019	5.76902	5.80865	6.02679	6.50697	6.02688	6.49164	6.13349	6.13187	6.44453	6.62149	6.27115	6.43515
GL50803_60315	3.50488	3.57283	1.80498	3.39577	3.35688	3.55792	3.45388	3.21779	3.71054	3.0236	2.48735	3.09853	3.28148	3.1692	3.21793	2.8976	3.04299	2.90828
GL50803_137701	6.91454	6.93004	6.69809	7.55019	7.35324	7.33551	6.73115	6.94233	6.78845	6.55135	6.4949	6.66002	6.67409	6.65551	6.65634	6.73218	6.62758	6.69727
GL50803_111987	10.2567	10.1437	9.0988	10.2018	9.63911	9.83609	9.36894	9.15607	9.43239	9.96411	9.6081	9.94466	9.09194	8.96578	9.1119	9.4842	9.85182	9.97125
GL50803_4313	5.77834	5.7159	3.75044	4.59722	4.04382	4.24298	4.26616	3.85679	4.73456	4.10868	2.89462	3.8384	4.42619	4.36118	4.23964	3.88759	3.83899	4.02159
GL50803_34713	6.19062	6.04093	6.24835	5.86747	6.09262	6.08421	6.02103	6.12711	6.09293	5.9189	5.84393	5.84744	5.7074	5.89493	5.9643	5.95122	5.87537	5.84406
GL50803_14897	7.09738	7.14582	7.18283	6.93418	6.63213	6.6797	7.234	7.16975	7.06265	6.52686	6.57883	6.57805	6.87246	6.74913	6.56514	6.5946	6.69103	6.64622
GL50803_23492	6.9319	6.82887	6.84998	7.39839	6.76531	6.80858	7.4262	7.40045	7.21649	6.44268	6.39618	6.41536	7.05091	6.95892	6.84608	6.60725	6.4494	6.34502
GL50803_9198	5.32498	5.14081	5.35012	5.2833	5.19514	5.34816	5.36388	5.27323	5.41522	5.16219	5.23806	5.08909	4.60275	4.58807	4.47888	4.90136	5.10696	4.93345
GL50803_9196	8.35461	8.31782	8.2185	8.22126	8.02456	8.20537	8.3905	8.287	8.365	8.32682	8.09188	8.17054	8.38933	8.18198	8.05063	8.14739	8.15819	8.22618
GL50803_14895	8.01622	7.9976	8.01283	8.15657	7.92509	8.00068	8.096	8.20044	8.04963	7.65119	7.83758	7.81393	7.91554	7.85236	7.5732	7.75156	7.81388	7.68941
GL50803_9194	5.98574	5.73455	5.90484	5.89237	5.59901	5.84115	6.29301	6.3948	6.33209	5.55665	5.59961	5.45984	5.67885	5.60236	5.6552	5.48466	5.50251	5.37483
GL50803_17536	6.1551	6.29061	6.21459	6.26552	5.96176	6.06798	6.3964	6.41649	6.2272	6.04841	5.89052	6.04007	6.37689	6.25268	6.20014	6.27825	6.28622	6.22125
GL50803_23496	6.8724	6.6814	6.83332	6.63487	6.37728	6.54152	7.04273	7.04968	6.8487	6.34522	6.42953	6.35929	6.76609	6.55215	6.21536	6.50897	6.45475	6.22491
GL50803_17538	7.25032	7.26507	7.35914	7.40417	7.35064	7.25585	7.30299	7.38952	7.23038	6.92147	7.01617	6.93106	7.35423	7.17735	7.04057	7.00622	6.93934	6.85229
GL50803_14874	7.40715	7.68574	7.56699	7.30836	7.42843	7.40085	7.207	7.32766	7.28766	7.51007	7.31507	7.35846	6.83801	6.91161	7.34702	7.48311	7.3375	7.50718
GL50803_9121	8.86584	9.1345	9.03282	8.64779	8.73847	8.66906	8.73235	8.80823	8.78017	8.64907	8.64959	8.70663	8.78254	8.76949	8.92913	8.80497	8.6832	8.74068
GL50803_9119	5.62871	5.61963	5.55253	5.74294	5.74951	5.87086	5.99724	6.0114	5.93473	5.77845	5.63271	5.76435	5.44905	5.48674	5.56039	5.73462	5.84963	5.82389
GL50803_9118	6.74283	6.7179	6.77188	6.51906	6.73626	6.76513	6.45046	6.3178	6.3308	6.86007	6.81527	6.8009	6.43268	6.35141	6.41261	6.65676	6.63796	6.69674
GL50803_9117	7.78044	7.71439	7.77718	7.67204	7.7286	7.72088	7.66148	7.6453	7.6169	7.68379	7.4586	7.56687	7.57224	7.49704	7.42303	7.38169	7.4012	7.36819
GL50803_9116	7.78948	7.86619	7.9448	7.64939	7.69981	7.65046	7.76312	7.79354	7.70313	7.59707	7.45143	7.51237	7.54507	7.4597	7.51677	7.58689	7.61737	7.68675
GL50803_9115	9.01064	8.82114	9.00285	9.26029	9.59152	9.18993	9.48833	9.46462	9.41295	8.31399	7.77834	8.17146	8.93147	9.03031	9.20554	9.06095	8.6637	8.48843
GL50803_14872	8.44299	8.43384	8.52178	8.1877	8.027	8.09811	8.56605	8.61042	8.58348	7.9862	8.01236	7.95711	8.25651	8.25775	8.22393	8.14227	8.18144	8.09328
GL50803_111973	7.74452	7.60307	7.47686	8.44971	8.44636	8.39408	7.77955	7.83439	7.78498	8.10124	8.13901	8.05891	6.90034	7.01687	7.18927	8.27879	7.90303	8.00859
GL50803_17539	3.34597	3.19187	3.31349	2.29054	2.83953	2.70025	3.2155	3.20425	3.35733	3.29508	2.99478	2.83869	2.71884	2.81439	2.66228	2.78066	2.80918	2.50702
GL50803_14869	7.82507	7.90422	7.80167	7.76542	7.75805	7.82207	7.81711	7.8589	7.87065	8.05346	7.78738	7.93176	7.895	7.79236	8.06625	8.05285	7.77828	7.99706
GL50803_14868	7.82933	8.06546	8.08658	7.67054	7.90155	7.81026	7.93467	7.9394	7.88698	7.7164	7.77056	7.80307	7.793	7.77597	8.01869	7.98553	7.81013	7.85828
GL50803_17540	6.71329	6.65378	6.81647	6.46683	6.51178	6.50121	6.12943	6.30464	6.27491	6.17076	6.35064	6.17181	6.30397	6.32505	6.22597	6.0199	5.95602	5.91206
GL50803_17541	8.10389	7.96121	8.14118	7.78162	7.89444	7.83583	7.69144	7.81337	7.70288	7.52389	7.78701	7.61351	7.744	7.8039	7.57539	7.43748	7.48721	7.4142
GL50803_11191	5.69286	5.64336	5.55119	5.62903	5.38856	5.47435	5.7192	5.54162	5.76944	5.41082	5.35277	5.54387	5.38214	5.3716	5.27103	5.42097	5.41962	5.49875
GL50803_11190	5.53849	5.83235	5.88854	5.64255	5.96516	5.83659	6.09013	6.02301	5.95579	5.90207	5.94029	5.91797	5.61497	5.66203	5.73402	5.70712	5.84393	5.91932
GL50803_15364	7.43933	7.39767	7.54452	7.13749	7.14909	7.16247	7.39845	7.46051	7.34945	7.08546	7.1023	7.0541	6.85725	6.94909	6.90844	7.14161	7.15769	7.08396
GL50803_111967	7.39502	7.39722	7.53273	7.11827	7.15282	7.16137	7.49383	7.48474	7.42662	7.23907	7.29608	7.21444	7.07375	6.98733	6.868	7.09828	7.24978	7.28668
GL50803_11186	8.38915	8.22955	8.33849	8.66174	8.47108	8.45717	8.46052	8.39906	8.33782	8.16856	8.16979	8.10868	7.86109	8.01214	7.97317	8.11132	8.04469	8.03117
GL50803_34701	7.70085	7.50371	7.76916	7.57091	7.70414	7.69242	7.6269	7.73335	7.64311	7.09955	7.49213	7.20277	7.29118	7.35617	7.03835	7.24822	7.15638	6.9583
GL50803_17543	8.12015	8.34199	8.35504	7.84756	8.06412	7.95433	7.91268	7.92245	7.81572	8.25044	8.22347	8.2547	7.74147	7.7622	7.97267	8.13851	8.05	8.17914
GL50803_11676	6.79555	6.98738	6.95215	6.14982	6.1302	6.17074	6.65109	6.57959	6.56267	6.45543	6.49084	6.43391	6.23308	6.07166	6.0648	6.29398	6.47489	6.50014
GL50803_11677	6.84938	7.05343	6.92509	7.02518	6.86966	6.86873	6.70789	6.88197	6.81636	6.49748	6.59656	6.58314	6.41374	6.48619	6.63638	6.65676	6.4859	6.5984
GL50803_15469	6.26876	6.0655	6.2578	6.54481	6.35478	6.46034	6.27842	6.37177	6.26819	5.92307	6.02501	5.95127	6.05049	5.9516	5.76346	5.99387	6.0144	5.86771
GL50803_40390	7.79205	7.62265	7.59382	8.26263	8.04618	8.08107	7.89697	8.13164	7.87972	7.56429	7.68674	7.59301	7.98909	8.05434	7.96818	7.77263	7.65827	7.49812
GL50803_11683	11.2153	10.9684	10.7298	10.8444	10.5498	10.6246	10.3828	10.4475	10.4425	10.9073	10.7977	10.8547	10.1474	10.1895	10.2295	11.0024	10.6524	10.7726
GL50803_11684	7.63678	7.29872	7.35704	7.75697	7.4483	7.42655	7.83217	7.73825	7.5764	7.24074	7.14795	7.08149	7.99817	7.79511	7.53777	7.45889	7.27388	7.2014
GL50803_15472	7.64647	7.85263	7.31576	7.54758	7.67408	7.64187	7.35633	7.22191	7.43234	7.74499	7.48875	7.62432	7.20001	7.22439	7.30891	7.31737	7.32645	7.61618
GL50803_15473	5.35032	5.2101	5.31279	5.05606	4.9271	4.87689	5.45352	5.59273	5.47597	4.84232	4.8866	4.86433	5.76468	5.70021	5.55685	4.73532	4.76001	4.64681
GL50803_15474	5.60434	5.61267	5.31672	5.44912	5.22096	5.54196	5.63185	5.39043	5.52415	5.91639	5.57257	5.75536	5.59168	5.56146	5.72223	5.7871	5.54625	5.61397
GL50803_11692	8.26101	8.18397	8.37489	7.83236	8.08008	8.08741	8.00878	8.24134	8.16753	7.93066	8.20213	7.89912	7.94381	8.01348	7.99325	8.01322	7.92323	7.88007
GL50803_15475	7.44881	7.45372	7.52476	7.27284	7.41389	7.33487	7.28738	7.54684	7.27565	7.21611	7.3328	7.25414	7.26644	7.39858	7.40667	7.33372	7.20986	7.30411
GL50803_15476	7.18334	7.2727	7.34669	7.1773	7.40327	7.23696	7.2885	7.27521	7.14493	6.95163	7.04197	6.96901	6.98868	7.01317	7.07836	6.90136	6.90107	6.97146
GL50803_15477	3.46419	2.98219	3.41974	2.94253	3.24388	3.29114	3.7491	3.50956	3.83581	3.0111	3.1074	2.89335	3.16003	3.05337	2.85309	3.02645	2.96719	2.89361
GL50803_11696	5.98843	6.30843	6.26799	5.99557	6.105	5.9732	6.10165	6.11511	6.05517	6.10832	6.1831	6.07924	5.71398	5.64821	5.77795	5.78811	5.90537	5.99686
GL50803_15478	7.43341	7.09898	7.47756	7.20075	7.32441	7.13675	7.64997	7.65155	7.66066	6.67585	6.88768	6.56595	7.13494	7.19647	6.76987	6.79835	6.7444	6.46212
GL50803_11700	8.14972	8.25039	8.15761	8.06622	7.97568	8.09181	7.88276	7.82207	7.89223	8.09181	8.10181	8.20785	7.81635	7.68307	7.45258	7.75776	7.85187	7.90108
GL50803_11701	5.09942	4.95023	4.78497	5.03386	4.93232	5.0268	4.73253	4.62376	4.705	5.01345	5.08621	5.05885	4.40775	4.39675	4.46951	4.58533	4.9492	4.85801
GL50803_17546	7.2985	7.30809	7.38841	7.37281	7.27323	7.33163	7.1921	7.10567	7.19963	7.38789	7.46413	7.40152	6.72152	6.77361	6.74988	7.12091	7.17432	7.26582
GL50803_15479	6.6295	6.59611	6.60303	6.71266	6.58541	6.69991	6.36594	6.45319	6.42202	6.80411	6.68562	6.76064	5.82759	5.99933	5.94887	6.40482	6.55773	6.62084
GL50803_17547	11.0901	10.6046	9.16925	11.0443	10.4707	10.7026	10.2638	9.97061	10.6024	11.2116	9.84046	10.8042	9.78913	9.96634	10.2149	10.8593	10.9512	11.0706
GL50803_39483	8.82172	9.11745	8.86772	8.68196	9.13603	8.9369	8.69418	8.56888	8.73434	8.95291	9.04981	8.8083	7.83523	7.95574	8.31948	8.72164	8.67383	9.01922
GL50803_111950	8.64539	8.2449	8.5205	8.0589	8.39467	8.36448	8.50807	8.59116	8.68687	8.05404	8.13497	7.90597	7.99296	8.02523	7.88991	7.79039	7.8259	7.67608
GL50803_17549	8.2412	8.03944	7.87314	7.91037	7.83391	7.85217	7.72659	7.93497	7.91714	8.03062	7.74183	7.95425	8.22658	7.97784	7.75177	7.82967	8.06144	8.21424
GL50803_9237	7.87928	7.67594	7.55571	8.01091	7.40703	7.57916	7.94909	7.86715	7.91993	7.24908	7.4014	7.29164	7.34426	7.22759	6.83481	7.11367	7.09675	6.91492
GL50803_9238	7.5376	7.65369	7.74469	7.82268	7.95531	7.8447	7.75686	7.77458	7.67597	7.30071	7.48263	7.35927	7.58152	7.62008	7.42133	7.28411	7.37154	7.32681
GL50803_9239	5.75639	5.76905	5.88748	5.89545	6.18952	6.00603	5.9534	5.82201	5.8934	5.51631	5.77146	5.49659	5.71679	5.70773	5.55685	5.49584	5.61377	5.47923
GL50803_115742	6.30017	6.15182	6.04187	6.29695	6.3167	6.41277	5.79291	5.93355	5.89515	5.86	5.60212	5.8234	5.42861	5.49159	5.61496	5.83285	5.92553	5.91478
GL50803_50100	2.67336	2.64268	2.69822	2.61367	2.51714	2.5301	2.98611	3.1814	3.0788	2.27344	2.29397	2.09385	3.03944	3.04812	3.2921	3.11284	3.01431	3.22773
GL50803_15013	5.19422	5.09491	5.39175	4.64196	4.9835	4.87689	5.2373	5.13974	5.38696	4.46319	4.97703	4.71048	3.92454	4.23047	4.25063	4.62205	4.77719	4.55657
GL50803_9668	4.96732	5.39909	5.18862	5.48912	5.55683	5.41813	5.53036	5.55856	5.41765	5.29444	5.18326	5.2652	5.08853	5.06461	5.30935	5.34612	5.451	5.54054
GL50803_23630	4.49575	4.72485	4.80079	5.34773	5.4371	5.28268	5.14505	5.07799	5.01382	4.59885	4.78278	4.6089	4.63085	4.83376	4.88632	4.86926	4.86174	4.65118
GL50803_9665	4.43913	4.48161	4.63044	5.34473	5.31054	5.19142	5.08312	4.82143	4.97307	4.5348	4.6613	4.47395	4.55327	4.57169	4.53746	4.576	4.64122	4.3518
GL50803_137706	6.65289	6.56359	6.71369	7.50078	7.39888	7.29358	6.94343	6.90795	6.9061	6.93808	7.03734	6.96051	6.56962	6.86793	6.88078	6.6874	6.84801	6.79227
GL50803_101994	7.84551	7.70951	7.81522	8.49918	8.34041	8.35766	7.7871	7.84024	7.82605	8.32018	8.20309	8.29924	7.66856	7.7902	7.9136	7.85977	7.94866	7.9462
GL50803_9662	6.44902	6.46867	6.11327	6.43399	6.63106	6.70941	6.9338	6.90691	7.07117	6.73406	6.85228	6.4758	6.52967	6.5554	6.55188	6.61808	6.62093	6.84944
GL50803_15011	7.9565	7.8216	7.53171	8.83243	8.66002	8.61249	8.00214	8.04221	8.01853	8.02946	7.9833	8.03969	8.10665	8.20577	8.20146	8.1648	7.88908	7.97828
GL50803_9659	5.65042	5.78428	5.82477	6.12814	5.95066	6.07805	5.81562	5.7914	5.71711	6.01437	6.05646	6.12436	5.60893	5.54757	5.71193	6.02933	5.95451	5.99256
GL50803_9658	7.33245	7.42199	7.41984	7.46388	7.57077	7.5278	7.50568	7.42837	7.56958	7.92547	7.77149	7.82803	7.31611	7.36438	7.50489	7.47026	7.56739	7.70603
GL50803_23634	5.96493	5.67415	5.94809	5.73607	6.00534	6.03813	6.50016	6.55713	6.52765	5.95687	6.08604	5.79895	6.11016	6.18847	5.90713	6.09692	6.05792	5.80834
GL50803_93601	6.60104	6.79373	6.7119	7.13576	7.17464	7.12858	6.71291	6.78792	6.6624	6.99631	6.98158	7.04172	6.66877	6.68246	6.75414	6.80135	6.81886	6.8575
GL50803_4558	5.58905	6.16457	6.00625	6.29072	6.22043	6.21774	6.68807	6.87771	6.54721	6.15167	6.2714	6.31382	6.47923	6.80898	7.16509	6.53508	6.109	6.20574
GL50803_13653	5.36421	5.53542	5.51261	5.78676	5.67881	5.72959	5.56036	5.52175	5.56968	5.81846	5.90414	5.88238	5.47806	5.50985	5.38008	5.64379	5.6608	5.59823
GL50803_13652	4.48562	4.89519	4.8559	4.99031	5.12546	5.20138	5.22096	5.03913	5.08438	5.17765	5.27628	5.20885	4.6797	4.76018	4.82002	5.21405	5.18753	5.26086
GL50803_4554	5.25811	5.37917	5.6418	5.65836	5.87498	5.81544	5.81095	5.79291	5.77609	5.56629	5.71771	5.60609	5.44453	5.44038	5.42828	5.7871	5.733	5.68278
GL50803_50101	6.55576	6.2523	5.74292	6.83277	6.56763	6.87007	6.06681	6.15024	6.23411	6.13664	5.66107	6.02315	5.65364	5.66117	5.8791	5.90912	6.094	6.11933
GL50803_50102	3.15463	3.40388	3.23915	2.99712	3.01377	3.10364	2.77209	2.75592	2.67759	2.85199	2.81609	3.01336	1.93311	1.90511	2.31416	2.2344	2.48889	2.55443
GL50803_4263	6.77698	6.77999	6.91344	6.50366	6.58264	6.67256	6.69527	6.76927	6.63654	6.55835	6.81707	6.62232	6.29898	6.26292	6.10651	6.55658	6.61521	6.66632
GL50803_4264	5.82629	6.04898	6.07848	5.74179	6.08248	5.89385	6.08433	5.99708	5.85714	5.82829	5.94557	5.91577	5.69794	5.79185	5.74571	5.70284	5.73476	5.87146
GL50803_4266	8.62664	8.59765	8.6007	8.60512	8.40676	8.56604	8.81185	8.75506	8.64948	8.33452	8.56787	8.44535	8.46444	8.40127	8.16404	8.20582	8.3053	8.25874
GL50803_15944	6.09806	6.23829	6.28937	5.99652	6.22398	6.18658	6.04111	5.94648	6.0761	6.35576	6.33162	6.23724	5.50325	5.49448	5.79906	5.99999	5.93933	6.15744
GL50803_24321	9.35933	9.45018	9.32927	9.95964	10.0065	9.88947	9.05164	9.20787	9.05727	9.54799	9.52519	9.53019	9.55115	9.56905	9.70953	9.42779	9.12269	9.28377
GL50803_41467	6.62662	6.54013	6.81536	7.02752	6.9813	6.89482	6.64585	6.72729	6.74893	6.45427	6.52739	6.58959	6.37807	6.41196	6.3588	6.69711	6.59647	6.44084
GL50803_33862	10.3873	10.5229	10.3682	9.72992	10.238	10.2617	10.0489	10.1132	10.0925	10.2006	10.2001	10.2641	9.57491	9.59517	10.0367	10.1723	10.2767	10.5322
GL50803_16791	6.89267	7.01317	7.07756	6.4606	6.39692	6.50753	6.6787	6.88232	6.72165	6.43861	6.69622	6.56595	6.5665	6.54471	6.41065	6.60266	6.54776	6.56638
GL50803_14768	8.23308	8.37277	8.33384	7.58147	7.71705	7.60725	7.76029	7.80648	7.8002	7.68797	7.80691	7.67568	7.37603	7.37988	7.47477	7.46869	7.50716	7.59424
GL50803_8722	8.06976	7.98657	7.9812	9.16324	8.76626	8.74688	8.04088	8.16303	8.06425	8.01544	8.03126	8.13444	7.54639	7.7674	7.90406	8.14325	7.95244	7.86511
GL50803_8725	7.11022	7.40261	7.48142	7.96225	8.2859	8.01244	7.24385	7.31931	7.20598	7.18306	7.24534	7.27201	7.15857	7.31055	7.64572	7.60878	7.29132	7.31929
GL50803_8726	8.812	8.94756	9.08963	8.84537	8.67164	8.65334	9.24332	9.41676	9.27453	8.09255	8.16003	8.15182	9.29121	9.14347	9.2435	8.92337	8.69137	8.53008
GL50803_8727	8.10885	8.22424	8.28286	8.15056	8.14484	8.02891	8.42822	8.45883	8.44077	7.57096	7.68438	7.67243	8.15772	8.161	8.10081	7.72543	7.85874	7.69735
GL50803_33863	5.76374	5.77945	5.87099	5.65715	5.55344	5.69175	6.05303	5.90733	5.93642	5.36735	5.6319	5.47187	5.71586	5.64212	5.43407	5.48715	5.58285	5.52397
GL50803_8731	7.86884	7.90438	7.85905	7.98607	8.0343	7.88894	7.53548	7.50214	7.62139	7.64437	7.57686	7.72527	7.36443	7.38066	7.49915	7.47905	7.45715	7.51289
GL50803_8733	8.49647	8.52081	8.58088	8.63432	8.63463	8.53727	8.3217	8.27842	8.39184	8.29543	8.36354	8.3529	8.16014	8.17688	8.15851	8.13871	8.10698	8.18216
GL50803_28620	5.37386	5.61654	5.59007	5.68473	5.62825	5.6001	5.57971	5.64544	5.58922	6.09505	5.84534	6.00534	5.94973	5.77207	5.88616	5.88099	5.59549	5.80442
GL50803_16792	7.11556	7.31406	7.26637	6.38292	6.3107	6.32962	6.86261	6.71502	6.88033	6.80683	6.77655	6.78573	5.89864	6.03761	6.11315	6.4755	6.91859	6.92848
GL50803_8738	5.72766	5.55814	5.70079	5.16396	5.1585	5.24053	5.61408	5.56122	5.64942	5.27366	5.38227	5.16756	5.10722	5.09804	4.96978	5.27007	5.44133	5.29196
GL50803_16793	6.54239	6.65754	6.82035	6.28289	6.12792	6.18299	6.78692	6.79847	6.64331	6.03149	6.18086	6.07136	6.23046	6.18967	6.11014	6.26379	6.46167	6.30816
GL50803_1649	7.07095	7.38841	7.42914	6.81876	7.57967	7.3196	6.97614	7.11232	6.90524	7.24375	7.17067	7.14825	6.98519	6.9127	7.23257	7.09298	7.02882	7.21989
GL50803_12741	7.3879	7.67687	7.56285	7.16883	7.34315	7.32123	7.51265	7.38553	7.56438	7.62271	7.45259	7.58566	7.31766	7.20387	7.45496	7.31562	7.26416	7.43525
GL50803_16794	6.50839	6.80259	6.74352	6.58483	6.56315	6.584	6.58651	6.52936	6.57034	6.75904	6.68798	6.75245	6.29648	6.33694	6.47903	6.55835	6.45154	6.47079
GL50803_16795	8.24044	8.19863	8.27489	7.93255	8.14858	8.03329	7.84536	7.59432	7.8979	7.76071	7.30535	7.50313	7.46093	7.49391	7.25756	7.78711	7.43811	7.46315
GL50803_3706	8.07441	8.32102	8.42814	8.02318	8.11493	8.02511	8.07846	8.10123	8.09115	7.845	7.99957	7.90097	7.84404	7.85161	7.96968	8.02141	8.0733	8.03828
GL50803_3705	7.32146	7.47648	7.41783	7.00914	6.86375	6.9683	7.08268	7.07903	7.21369	6.93394	6.96867	7.018	6.99023	6.96381	6.87866	7.02862	7.13156	7.13513
GL50803_16796	6.51338	6.75807	6.68871	5.93693	5.90006	6.03813	6.50498	6.51206	6.55717	6.23935	6.31591	6.21238	5.9983	5.96699	6.02441	6.247	6.37746	6.47511
GL50803_112295	6.37822	6.13518	6.37526	6.20552	6.37983	6.33544	6.53598	6.47825	6.54332	5.99942	6.09439	5.95555	5.98747	5.95371	5.77415	6.08711	6.08092	6.01391
GL50803_92892	5.45138	5.52061	5.46802	5.31434	5.46977	5.23915	5.31743	5.29362	5.34415	5.26447	5.18326	5.2267	4.9002	4.75212	4.79773	4.94005	5.08091	5.28495
GL50803_7685	7.89467	8.02553	8.02117	7.42921	7.67486	7.54996	7.61557	7.50237	7.64466	7.73315	7.68398	7.67936	7.17126	7.12903	7.19155	7.37229	7.64429	7.72739
GL50803_41451	7.78355	7.90691	7.95152	7.88681	7.93552	7.92608	7.88424	7.78029	7.924	7.88622	7.95216	7.91021	7.2987	7.25862	7.32068	7.84698	7.82693	7.82894
GL50803_24584	6.5295	6.54948	6.50368	6.43399	6.48953	6.43283	6.98653	6.3386	6.78939	6.25533	6.31131	6.3227	5.81014	5.79655	5.71511	5.94126	6.18368	6.17574
GL50803_114535	7.02971	7.21538	7.24134	7.10502	7.1401	7.04455	6.54304	6.58177	6.3627	6.81089	7.05118	6.94478	6.20799	6.21098	6.33371	6.80983	6.81013	6.74861
GL50803_101877	6.21841	6.36062	6.4905	6.37042	6.41629	6.36168	5.91836	5.97	5.67403	5.99783	6.19423	6.16195	5.94494	6.02696	5.82133	6.17159	6.10765	5.93999
GL50803_25713	4.55267	4.66479	4.57895	4.75715	4.57557	4.63597	4.19863	4.17165	4.04212	4.44006	4.42474	4.63587	4.06355	4.01044	3.84376	4.39953	4.45312	4.40965
GL50803_32419	8.34553	8.35873	8.54099	8.34311	8.33566	8.2821	8.08653	8.08808	8.10931	8.26516	8.3933	8.30751	8.19802	8.08801	7.95733	8.69967	8.37606	8.40959
GL50803_17524	6.05418	6.16932	6.22551	5.94092	6.13624	6.08036	6.07202	5.93901	6.04499	6.47262	6.41913	6.29872	5.57214	5.55592	5.66918	6.04969	6.12854	6.25392
GL50803_21498	7.85021	7.70969	7.78245	7.85312	7.60821	7.71915	7.52268	7.42521	7.44402	7.69775	7.58555	7.67286	6.93093	6.82673	6.94812	7.35774	7.54976	7.57311
GL50803_32686	7.93129	7.96228	7.93856	7.7805	7.80005	7.73564	7.18279	7.22722	7.22623	8.09237	7.90416	8.04338	7.25424	7.31411	7.51107	7.60649	7.56961	7.67822
GL50803_6679	8.02258	8.24151	8.32966	7.57091	7.90111	7.72508	7.30216	7.51018	7.33666	7.67019	7.75429	7.76876	7.539	7.5365	7.73408	7.87673	7.51102	7.68222
GL50803_6680	7.57063	7.69621	7.78387	8.03441	8.3048	8.08722	7.40518	7.46785	7.37845	7.62451	7.62413	7.64371	7.48532	7.51809	7.67435	7.55044	7.39843	7.52394
GL50803_14275	7.75694	7.92592	7.93332	8.07236	8.19979	8.03469	7.7301	7.46217	7.63764	8.13475	8.188	8.08784	7.37811	7.41627	7.49661	7.41869	7.55774	7.68382
GL50803_17527	8.1277	7.99656	8.21597	8.04832	7.98555	8.01224	7.77516	7.74528	7.80693	7.43573	7.7848	7.51552	7.50117	7.57285	7.35697	7.49584	7.74506	7.51019
GL50803_6685	6.8078	6.79817	6.80895	6.73807	6.56819	6.69287	6.51076	6.41991	6.46673	6.74448	6.87494	6.73093	6.32808	6.21274	6.25572	6.59114	6.696	6.6495
GL50803_6686	6.95228	6.67175	6.12409	6.85985	6.79236	6.75503	6.32558	5.95728	6.44425	6.50586	6.00429	6.42775	5.91179	5.99524	6.04916	6.3298	6.3987	6.45589
GL50803_6687	13.6842	13.7129	13.1253	13.0376	12.7495	12.8674	13.7792	13.2417	13.8085	12.8107	12.3695	12.7267	13.0477	13.1682	13.1671	13.1539	13.2262	13.3228
GL50803_6691	6.0036	6.14272	5.98712	5.69774	5.90626	5.75781	5.68302	5.78004	5.66587	6.0906	5.83755	6.02723	5.81365	5.57431	5.76575	5.76264	5.7557	5.94444
GL50803_21502	6.21765	6.39709	6.4066	6.14809	6.08795	6.16856	5.90162	6.05227	5.96247	6.11051	6.16057	6.13951	5.87535	5.93888	5.84036	6.0797	6.08989	6.10746
GL50803_17529	7.0701	7.20745	7.18499	7.15817	6.97836	7.09654	6.78295	6.81897	6.76478	7.04196	6.99118	7.10323	6.70887	6.69974	6.56865	6.89809	7.00642	7.0587
GL50803_3158	6.99442	7.15968	7.17223	7.23157	7.16248	7.15626	6.93523	6.83003	6.87016	7.04809	7.04934	7.14825	6.51843	6.47449	6.7249	6.98656	7.01947	7.12496
GL50803_3157	6.25615	6.57677	6.49398	6.21295	6.16091	6.32377	5.95128	5.85703	5.72498	6.0073	6.18254	6.2588	5.52801	5.33863	5.2449	6.05809	6.15769	6.16357
GL50803_3154	5.69726	6.00888	5.90849	5.62779	6.42311	6.06409	5.76661	5.93355	5.76944	5.9446	6.05463	5.85587	5.14946	5.13443	5.53366	5.66044	5.75397	6.05074
GL50803_17530	5.19267	5.05666	5.31121	5.63642	5.39613	5.31317	5.54356	5.37541	5.5565	4.88747	4.82635	4.79265	5.1999	5.04891	4.99743	5.13368	4.96127	4.90082
GL50803_17531	6.10718	6.57438	6.54887	6.36153	6.0965	6.15325	6.4987	6.50472	6.32693	5.77661	5.76848	5.89285	6.7084	6.53723	6.48509	6.42833	6.35818	6.2753
GL50803_7896	6.6381	6.79817	6.79067	6.93767	7.29838	7.15773	6.6287	6.76774	6.63131	6.85265	6.80841	6.74957	6.82634	6.78313	7.04909	6.86879	6.61903	6.83176
GL50803_7893	5.32781	5.3253	5.49674	5.37744	5.3643	5.35327	4.9549	4.98869	5.00899	5.05819	4.96408	5.06151	5.08273	4.95239	4.99612	5.08683	5.08367	5.07345
GL50803_17532	6.78887	6.80972	6.94327	6.92415	6.87825	6.81091	6.634	6.68447	6.63967	6.38875	6.41533	6.38813	6.55293	6.55678	6.49482	6.57132	6.55475	6.514
GL50803_7891	6.9305	7.38751	7.42932	6.83438	7.12878	6.95827	6.93523	7.03255	6.92545	6.7932	6.90641	6.86536	6.69515	6.69806	6.93864	6.99402	7.03633	7.05128
GL50803_7890	6.35407	6.37441	6.58813	6.69331	6.65283	6.52633	6.38178	6.44985	6.22512	6.34335	6.42387	6.27261	6.38339	6.43126	6.37496	6.51508	6.50767	6.37173
GL50803_14578	6.43724	6.4243	6.4125	6.43116	6.32069	6.26666	6.14436	6.16778	6.09141	6.37844	6.42481	6.37964	6.19057	6.16258	6.22653	6.2158	6.28442	6.19979
GL50803_21505	9.25732	8.98496	8.90119	9.16856	8.52519	8.74542	9.07041	8.96084	9.08181	8.57563	8.66418	8.54663	8.59267	8.37803	8.19423	8.56942	8.99086	8.84468
GL50803_15918	7.86713	8.01604	7.08196	8.26918	8.53709	8.38412	8.12059	8.08038	8.06231	8.06844	7.63887	7.98953	8.1423	8.38872	8.54546	8.11877	7.83782	7.92832
GL50803_94003	7.98419	8.00618	8.20996	7.7612	7.62979	7.69368	7.67547	7.77267	7.718	7.46553	7.54613	7.55066	7.46177	7.56252	7.76121	7.86193	7.83741	7.82508
GL50803_4414	6.3081	6.47594	6.76355	6.0013	6.09339	5.9565	6.12442	6.26227	6.23618	5.73635	6.01061	5.84436	5.80222	5.86835	6.01993	6.31726	6.31297	6.20128
GL50803_4415	6.5295	6.79612	6.88829	6.29228	6.32532	6.22404	6.36382	6.33291	6.32822	6.11636	6.19423	6.21477	6.04454	6.06582	6.17095	6.41727	6.47752	6.39535
GL50803_4416	6.25541	6.24231	6.1499	6.32313	6.03798	6.11238	5.76178	5.62696	5.6432	5.8265	5.62204	5.78938	5.46139	5.47308	5.58316	5.93032	5.88729	5.86677
GL50803_4420	6.46393	6.19441	6.21332	6.60505	6.37409	6.54096	6.19782	5.97864	6.18286	6.58758	6.49895	6.61285	5.55444	5.63688	5.70076	6.31024	6.5051	6.55652
GL50803_15988	7.9073	7.65011	7.82313	8.0653	7.51938	7.63769	7.77436	7.73198	7.70687	7.08322	7.41669	7.1913	7.49272	7.43249	7.13191	7.07695	7.14021	6.9649
GL50803_15987	7.67211	7.8772	7.87301	7.50112	7.78258	7.64786	7.33289	7.24881	7.33602	7.63473	7.68674	7.64438	7.4435	7.33987	7.59621	7.67799	7.43703	7.62509
GL50803_101904	5.22347	5.32056	5.47014	5.2142	5.43832	5.41325	5.21154	5.02251	4.98788	5.20123	5.3478	5.23142	5.05337	4.8744	4.73341	5.12411	5.23678	5.24072
GL50803_21512	6.07206	6.08855	6.28697	5.89853	6.08639	6.04999	6.03244	5.9122	5.79865	5.65533	5.68809	5.72471	6.0393	5.91094	5.8389	5.90354	5.76434	5.88635
GL50803_101906	7.13878	7.04109	7.0167	7.09298	7.26049	7.05675	6.70914	6.58613	6.69082	6.96628	6.60451	6.89654	6.48309	6.63814	6.58263	6.99708	6.78403	6.74248
GL50803_137699	4.93232	4.73201	4.84287	4.39717	5.12242	4.95126	4.75053	4.7093	4.76733	4.75131	4.55133	4.65181	4.43305	4.55326	4.36624	4.78878	4.60127	4.59788
GL50803_103946	3.93535	3.68918	4.01543	3.42451	3.7329	3.66869	4.04002	4.2853	4.14841	3.63765	3.6375	3.42964	4.10133	3.88052	3.48303	3.62355	3.84877	3.56976
GL50803_114497	5.24315	4.64217	2.82296	5.24997	4.36527	4.70158	4.58712	4.15063	5.43095	5.46338	3.24221	4.76849	5.1015	5.08655	4.74122	5.22005	5.03167	5.15721
GL50803_60376	2.60949	2.18957	2.03635	2.54204	2.43127	2.60916	2.75922	2.57841	2.8886	2.29422	2.17316	2.19401	1.51757	1.96209	1.84283	2.29251	2.40298	2.22007
GL50803_42657	6.7343	6.51878	6.10374	6.70096	6.47291	6.5698	6.1425	5.99052	6.16922	6.43042	6.12495	6.31771	5.84311	5.93675	5.92095	6.41531	6.52303	6.61414
GL50803_103094	8.18165	7.98162	7.4344	8.46621	7.57606	7.97396	7.47155	7.43394	7.46738	7.64235	7.54374	7.72318	7.81679	7.70827	7.54827	7.60735	7.63396	7.661
GL50803_4789	8.55184	8.43318	8.46042	8.34649	8.29741	8.31866	8.26391	8.30442	8.2822	8.2964	8.19743	8.29149	8.43685	8.46806	8.40419	8.33032	8.37662	8.36026
GL50803_16162	6.47101	6.48444	6.33664	6.35781	6.64384	6.54376	6.00407	6.15845	6.12676	6.79001	6.55916	6.68089	5.83882	5.96211	6.18877	6.49481	6.65339	6.79917
GL50803_16161	6.57739	6.89444	7.03973	6.51773	6.86921	6.61519	6.87795	7.00841	6.76143	6.41626	6.58434	6.46982	6.93858	6.89927	6.91018	6.6084	6.64265	6.54718
GL50803_4365	8.6594	8.62145	8.77504	8.69396	8.77379	8.6488	8.32948	8.34675	8.36469	8.62555	8.47269	8.53975	8.37664	8.29343	8.38799	8.45466	8.4478	8.51758
GL50803_4364	4.3414	4.44724	4.50087	4.61727	4.74333	4.74112	4.23395	4.00468	3.92053	4.60302	4.56854	4.54015	3.50178	3.28983	3.55214	4.31515	4.14448	4.29711
GL50803_41304	7.70877	7.46278	7.60126	7.2819	7.21303	7.25175	7.45069	7.36362	7.55198	7.00658	7.16813	6.9932	7.3232	7.27782	6.90914	6.987	7.05264	6.95124
GL50803_13948	7.24169	7.39068	6.98045	7.57508	7.86608	7.67772	7.20462	6.94403	7.19113	7.61163	7.35702	7.5778	7.27918	7.21182	7.24691	7.32157	7.10459	7.27434
GL50803_5522	7.17784	7.08563	7.16177	7.79818	7.77412	7.75411	7.372	7.40045	7.48546	7.61525	7.63642	7.65935	7.46065	7.43526	7.37665	7.24455	7.20606	7.18493
GL50803_13947	7.41618	7.43564	7.46875	8.14517	8.22269	8.10248	7.7952	7.83091	7.918	8.14659	8.04115	7.97816	7.71477	7.75395	7.84676	8.03275	7.96393	8.02172
GL50803_5517	9.62169	9.56409	8.42067	10.3137	9.64449	9.91838	9.09351	8.80421	9.42788	10.4814	9.59577	10.3071	9.18557	9.22596	9.31313	10.2424	10.2809	10.5319
GL50803_5515	6.43658	6.35042	6.07616	7.32141	7.53862	7.55718	6.57599	6.47073	6.66496	7.15954	6.72606	6.99909	6.16678	6.37048	6.63093	6.85247	6.66497	6.84087
GL50803_5514	4.8907	4.67522	4.58418	6.02589	6.18734	6.09264	4.61061	4.43961	4.74039	5.3538	4.9796	5.33048	4.30438	4.39881	4.616	5.26282	4.85851	5.07994
GL50803_5513	5.73517	5.69114	4.06305	6.42477	6.4567	6.53591	5.67533	5.38044	6.03789	6.38754	5.42731	6.27718	5.37266	5.49834	5.61326	6.18085	6.09606	6.2161
GL50803_60379	8.63282	8.28084	5.35319	9.83788	8.39136	8.73713	8.07131	7.16568	8.82962	10.3617	7.69009	9.59403	9.60393	9.41682	8.86303	10.2934	9.46015	9.76948
GL50803_18559	4.74117	4.69733	4.48697	5.57366	5.24073	5.27999	4.71264	4.66057	4.705	5.57375	5.17091	5.39923	4.67585	4.73261	4.77964	5.22154	5.04165	5.02211
GL50803_96580	5.93732	6.00239	6.0743	6.72195	6.60678	6.73803	6.28965	6.21917	6.27558	6.83547	6.76166	6.77486	6.20732	6.14177	6.1819	6.79634	6.61712	6.6046
GL50803_2863	3.58773	3.93721	3.86878	4.03668	4.26954	4.27297	4.29097	4.21279	4.06091	4.40705	4.24374	4.35999	3.98798	4.00774	4.06647	4.1458	4.28559	4.39149
GL50803_2864	7.52961	7.55121	7.42513	8.17444	8.13147	8.15264	7.9074	8.0213	7.90788	7.95921	7.85837	8.02786	7.82506	7.7898	7.7801	8.07288	8.07989	8.04493
GL50803_15939	5.01741	5.26836	5.20314	5.50669	5.56133	5.53747	5.86077	5.64042	5.80887	5.64627	5.66347	5.61966	5.12709	5.15168	5.11749	5.6019	5.86417	5.8919
GL50803_33629	8.03436	8.13729	8.13216	8.41343	8.53079	8.52826	8.09312	8.19447	8.19755	8.49741	8.52101	8.50336	8.27571	8.20223	8.28651	8.29718	8.27449	8.3911
GL50803_13413	6.25913	6.40159	6.30371	6.80735	6.82873	6.82017	6.57782	6.65657	6.61499	6.89323	6.86174	7.02822	6.75382	6.60722	6.65841	6.90043	6.93361	7.02964
GL50803_13412	5.14035	5.03136	4.96522	5.97045	5.88309	5.97071	6.07267	6.12412	6.16633	6.19514	5.74672	6.00672	6.41143	6.35088	6.42333	6.3381	6.26019	6.34367
GL50803_96570	7.0466	6.78447	6.95518	7.78023	7.65184	7.62717	7.6552	7.73296	7.66578	7.20963	7.22812	7.22927	7.40683	7.54631	7.34395	7.40723	7.40064	7.19804
GL50803_41311	4.03944	3.77206	4.06492	4.37378	4.40586	4.4142	4.74565	4.80508	4.9944	4.25897	4.29427	4.17382	4.12974	4.14939	4.14392	4.32074	4.35358	4.12569
GL50803_6650	5.90537	5.6547	5.84289	6.30547	6.03798	6.31397	6.3069	6.3494	6.38337	5.86087	6.11327	5.9887	5.97891	6.01759	5.91544	6.09202	6.17787	5.93642
GL50803_23389	7.80382	7.63683	7.76312	8.56713	8.29369	8.41959	8.2622	8.30548	8.24863	7.82058	8.21925	8.00925	8.14038	8.19244	7.91705	7.92322	8.00022	7.8469
GL50803_96562	4.26941	4.11415	4.28491	4.75941	4.65769	4.79095	4.68397	4.68514	4.94638	4.19962	4.6677	4.29381	4.48235	4.60068	4.38629	4.45909	4.43808	4.2999
GL50803_16630	5.90061	5.76626	6.01403	6.28524	6.38808	6.45142	6.46392	6.35554	6.56102	6.28679	6.23683	6.20999	6.16403	6.26688	6.22263	6.31375	6.26385	6.04495
GL50803_8118	10.774	10.7064	10.1773	10.9894	11.134	11.1766	10.6254	10.6241	10.7321	11.4561	11.0878	11.3168	10.199	10.3533	10.707	11.0032	11.2509	11.4872
GL50803_14641	8.4114	8.32292	8.41911	8.51095	8.61137	8.5353	8.56859	8.52407	8.57738	8.67108	8.45499	8.60919	8.28221	8.29107	8.57362	8.89587	8.79123	8.8543
GL50803_28433	6.4451	6.41009	6.54786	6.55914	6.40445	6.57692	6.08755	6.19256	6.15908	6.68572	6.42717	6.6657	6.03556	5.94313	6.26928	6.80485	6.73652	6.88232
GL50803_8122	4.93045	5.38554	5.2696	5.29424	5.45413	5.36597	5.31743	5.42294	5.28012	5.31873	5.22835	5.28237	5.35593	5.23495	5.31773	5.342	5.39758	5.52397
GL50803_8123	5.78041	5.71083	5.83248	6.13163	5.95066	6.03495	5.87501	5.93286	5.77987	5.84775	5.97684	5.89509	5.78446	5.70606	5.52192	5.71245	5.8553	5.89651
GL50803_8125	7.32004	7.34146	7.4463	7.72064	7.58492	7.61232	7.41701	7.39847	7.41389	7.32679	7.52996	7.3498	7.15373	7.14634	7.02306	7.22938	7.31444	7.26369
GL50803_14642	3.83519	3.67142	3.7985	4.19851	4.49321	4.42638	4.38616	4.31919	4.58899	4.68597	4.51451	4.64474	3.75618	3.97213	4.27665	4.00693	4.05998	4.18412
GL50803_102662	6.95778	6.68546	6.5016	6.81551	6.72928	6.68731	6.42624	6.48386	6.53663	6.70331	6.22603	6.61827	6.3602	6.54144	6.66827	6.177	6.19651	6.34435
GL50803_8135	5.58431	6.00771	5.94809	5.84213	5.87045	5.81544	5.65896	5.71311	5.66075	5.83628	5.84322	5.8741	5.71866	5.56146	5.75191	5.99737	5.94466	5.996
GL50803_96537	7.49089	7.53943	7.55038	7.3237	7.23994	7.31731	7.36405	7.33466	7.19928	7.02263	7.21452	7.14137	7.32719	7.21006	7.1019	7.39203	7.54576	7.49781
GL50803_16629	6.76394	6.66616	6.63174	5.60412	5.39739	5.58279	6.13442	5.89825	6.10806	5.29573	5.69516	5.42213	5.8371	5.77127	5.59441	5.691	6.04875	5.90385
GL50803_8140	7.49657	7.87591	7.77932	6.93068	7.03161	7.063	7.50809	7.58281	7.40962	6.49804	6.42906	6.56642	7.47262	7.46513	7.45757	7.42585	7.46698	7.42317
GL50803_8141	5.29918	5.56297	5.36995	4.83414	4.80533	4.96969	5.13761	5.17603	5.11166	4.69381	4.61732	4.66757	4.803	4.74402	5.02071	5.16667	5.32352	5.40618
GL50803_24330	6.68755	6.88965	6.91163	6.00606	6.2011	6.2079	6.87235	6.92111	6.87592	6.02217	6.13654	6.0012	6.44516	6.42621	6.61741	6.81678	6.93131	6.92713
GL50803_6226	9.90802	9.65805	9.87341	9.92656	9.97461	9.86311	9.5613	9.62244	9.71983	9.48794	9.13971	9.2722	9.44854	9.34734	9.48871	9.62251	9.65153	9.51857
GL50803_6227	1.41639	1.15117	1.71244	1.00897	1.13491	1.20517	2.48205	2.24986	2.7642	0.834353	1.24587	0.757771	1.14704	1.23722	1.39738	0.580524	1.35785	0.478601
GL50803_102654	7.61429	7.44002	7.65197	7.22259	7.38594	7.41498	7.68358	7.665	7.82559	6.64281	6.99501	6.67353	7.34426	7.32664	7.07125	7.03672	7.06808	6.88881
GL50803_16623	5.64701	5.54032	5.57043	5.33417	5.45775	5.42543	5.29642	5.34798	5.41156	5.19985	5.25411	5.20045	5.1999	5.24302	5.16819	5.06199	5.14052	5.232
GL50803_16622	7.01658	7.09204	7.17158	7.14312	7.18961	7.03901	6.79601	6.84646	6.82874	6.76649	6.82103	6.71078	6.6923	6.68162	6.7245	6.59576	6.67095	6.75319
GL50803_30354	7.02665	6.84513	6.79519	7.02236	6.56875	6.69236	6.70327	6.37177	6.47609	6.44152	6.33162	6.40076	6.25839	6.11187	5.95627	6.23963	6.27901	6.17347
GL50803_50110	2.44146	2.04074	0.145751	2.15991	2.06377	2.0901	2.30733	2.13087	2.80934	2.35483	1.46757	2.26941	2.79176	2.69847	2.117	1.71131	2.20397	1.8765
GL50803_114773	4.9655	4.68411	4.0096	4.95331	4.27776	4.44565	4.86312	4.7093	5.15165	4.39988	3.49715	4.15903	4.90842	4.69781	4.53925	4.22253	4.12045	4.33561
GL50803_137690	4.3802	4.15306	2.75963	3.93249	3.61235	3.87827	4.23628	4.11731	4.62731	3.75849	2.93233	3.60726	4.23285	4.11965	3.84666	3.51547	3.54619	3.41914
GL50803_16323	3.14178	2.77052	2.97011	2.46667	2.77127	2.62615	3.55791	3.55293	3.5602	2.23095	2.49458	2.11444	2.41158	2.62275	2.58801	2.13628	2.06543	1.89135
GL50803_16322	11.8029	11.5477	11.6271	11.9547	11.474	11.6869	11.8203	11.83	11.8558	11.4331	11.7096	11.6805	10.8626	10.8552	10.7093	11.9804	12.0393	11.9615
GL50803_16321	8.18947	8.06461	8.2186	7.60834	7.64444	7.70772	8.47806	8.53425	8.51104	7.51257	7.88093	7.5664	7.95059	7.98645	7.78162	7.66814	7.75441	7.6075
GL50803_25715	5.6241	5.60255	5.24998	5.60161	5.52954	5.60118	5.49002	5.4821	5.33517	5.46796	5.31961	5.47087	5.03246	5.03968	5.11989	5.0316	5.28201	5.31416
GL50803_940	5.79792	5.92769	6.00771	5.72457	6.03718	5.89121	5.84562	5.88558	5.64112	5.67329	5.88435	5.66749	5.23823	5.32675	5.34464	5.37867	5.56516	5.63397
GL50803_93856	6.42536	6.44055	6.49641	6.69626	6.74222	6.7429	6.94734	6.82746	6.85858	6.35267	6.28031	6.4112	6.18178	6.28876	6.46164	6.51386	6.56961	6.50739
GL50803_5820	7.1652	7.14903	7.22154	6.96629	6.98884	6.95701	7.37121	7.37273	7.35834	6.9979	7.08805	7.05643	6.93898	6.88055	6.96522	7.03672	7.05863	7.05623
GL50803_5821	6.11623	6.12706	6.3187	5.81308	5.8965	5.95818	6.29969	6.37631	6.41839	5.69885	5.83968	5.79098	5.67981	5.82063	5.80354	6.03954	6.0544	5.82002
GL50803_5822	6.83698	6.82452	6.85864	6.63056	6.35348	6.54767	6.93773	6.93825	6.83966	6.4133	6.43611	6.45829	6.4553	6.4017	6.25681	6.4648	6.61903	6.46088
GL50803_5823	6.05846	6.12107	6.22258	5.95773	5.87768	5.9268	6.399	6.49038	6.37588	5.9875	6.03186	5.96763	6.15231	6.12315	6.02377	6.27104	6.28862	6.3651
GL50803_21474	8.02848	7.85836	8.06053	7.58211	7.57884	7.56931	8.09536	8.09696	8.05978	7.38638	7.51295	7.38068	7.73871	7.68941	7.38141	7.39236	7.54551	7.4324
GL50803_7046	7.36943	7.71548	7.69583	7.05489	7.82271	7.4326	7.51073	7.43997	7.45264	7.48938	7.52093	7.45473	6.77825	6.74102	7.1461	7.02391	7.07052	7.25904
GL50803_32676	8.27431	8.31448	8.3514	8.42823	8.36812	8.3399	8.42249	8.45633	8.45386	7.95167	8.01644	7.97059	8.17145	8.09088	8.13218	7.99212	7.98976	7.84404
GL50803_7236	6.07121	5.96886	6.12544	6.58927	6.76678	6.57582	6.51746	6.42039	6.48366	5.99387	6.07825	5.98101	6.12576	6.29321	6.21984	6.06977	5.82671	5.74947
GL50803_7234	7.4449	7.36651	7.3811	8.72115	8.05219	8.20995	7.84974	7.79599	7.83563	7.42134	7.59734	7.63817	7.44123	7.37753	7.13102	7.2368	7.23711	7.10161
GL50803_7233	6.91313	6.8342	6.85431	7.01246	6.80806	6.91354	6.95018	6.91593	6.88166	6.50363	6.67055	6.63618	6.59378	6.58608	6.42041	6.51447	6.60323	6.47265
GL50803_7231	6.27833	6.40652	6.26351	6.47715	6.56875	6.51724	6.28797	6.24474	6.23273	6.21162	6.22386	6.12816	5.80134	5.78476	5.86558	5.96825	5.99471	6.0995
GL50803_7230	7.83533	8.06305	7.93831	8.51713	8.50738	8.47722	8.16854	8.08115	8.06036	7.84412	7.94904	7.94332	7.37188	7.4211	7.61885	7.81488	7.88492	7.94376
GL50803_17192	7.49972	7.46836	7.61123	7.15646	7.43702	7.33228	8.05642	8.1745	8.12483	7.22696	7.47032	7.2195	7.6123	7.64748	7.40151	7.31036	7.24793	7.14135
GL50803_3256	8.98951	8.65601	8.69946	9.03073	8.7245	8.92353	8.67267	8.72437	8.75359	8.77662	8.34468	8.71603	8.60487	8.65806	8.40701	8.59749	8.54225	8.51653
GL50803_3255	4.59333	4.45591	4.46587	4.07344	4.30753	4.1782	4.93786	4.69647	4.82158	4.59257	4.37278	4.33607	4.1241	4.11965	4.12494	4.25504	4.36271	4.41736
GL50803_17193	7.14161	6.99692	7.12993	6.47578	6.63266	6.59321	7.18761	7.07159	7.1711	6.56905	6.70364	6.55186	6.80668	6.7197	6.5501	6.72376	6.71485	6.64403
GL50803_32681	8.51574	8.3127	8.48772	7.83931	7.95018	8.00454	8.28582	8.34393	8.2792	7.73267	8.03869	7.80029	7.94341	7.94695	7.63717	7.96088	8.00861	7.76942
GL50803_13945	6.93795	7.15676	7.1187	6.61319	6.4842	6.63159	6.93523	6.98353	6.89829	6.59336	6.54836	6.59464	6.57324	6.55632	6.50586	6.64007	6.80134	6.76381
GL50803_21485	7.41184	7.66608	7.74309	7.16585	7.37193	7.31502	7.56976	7.62618	7.47324	7.29846	7.29814	7.27086	7.11376	7.06708	7.12088	7.2427	7.33981	7.42508
GL50803_13943	8.39965	8.58762	8.54863	8.29002	8.39641	8.39377	8.33423	8.42007	8.34407	8.45665	8.39499	8.46177	8.14038	8.13289	8.36176	8.3578	8.30604	8.46939
GL50803_13942	7.60817	7.77611	7.74834	7.60552	7.74871	7.68888	7.89807	7.76155	7.86777	7.9486	7.83988	7.8583	7.43527	7.41321	7.48596	7.57377	7.61355	7.76917
GL50803_13941	5.86002	6.17406	6.14858	5.8485	6.17124	5.96821	5.88838	5.89895	5.75893	5.99387	6.05341	5.90325	5.36193	5.37054	5.62597	5.74818	5.78147	5.89098
GL50803_13940	5.06411	5.32151	5.28815	5.18763	5.01008	4.95631	5.16837	5.31372	5.12957	5.11039	4.99623	5.09039	5.05782	5.01027	5.04741	5.229	5.07675	5.20254
GL50803_17195	8.37687	8.41795	8.19368	8.53619	8.61732	8.59195	8.42007	8.5338	8.43613	8.53909	8.46467	8.42926	8.24195	8.25248	8.28156	8.09039	7.98662	8.24002
GL50803_1995	8.54652	8.62029	8.39419	8.44516	8.43767	8.45316	7.91993	8.06392	8.01271	8.49811	8.41034	8.46528	7.80362	7.73549	7.98357	8.19995	8.31342	8.51937
GL50803_103676	9.77435	9.59021	6.89251	10.4049	9.56201	9.80261	9.75045	9.34994	10.2894	9.74278	7.79013	9.50518	10.2556	10.485	10.1924	10.8019	10.2833	10.0994
GL50803_114751	7.77447	7.43455	7.68431	7.02095	6.99384	7.11397	7.59239	7.62428	7.73906	6.78451	6.91888	6.81355	6.90979	7.02559	6.88819	7.05823	7.1782	6.96094
GL50803_15377	7.45661	7.47029	7.58308	7.10013	6.87464	6.97412	7.26876	7.32453	7.30089	6.72069	6.91955	6.85622	7.1127	7.0909	7.10251	7.15302	7.09982	6.98277
GL50803_15376	8.41924	8.14777	8.37206	8.36477	8.42369	8.30471	8.10525	8.35558	8.19277	7.45259	7.56276	7.41429	8.0313	8.16646	7.89464	7.71697	7.4741	7.32134
GL50803_11220	6.6272	6.79953	6.83222	6.82255	7.01038	6.7955	6.96427	6.98254	6.96131	6.65039	6.57926	6.5951	6.47647	6.62717	6.74911	6.67653	6.66773	6.81385
GL50803_39587	7.10444	7.02603	7.23179	7.19867	7.04693	7.02546	7.21997	7.2132	7.15916	6.65793	6.73523	6.71795	6.8483	6.7304	6.5077	6.67489	6.73871	6.67385
GL50803_11218	1.85455	1.98432	1.87496	1.63859	1.62206	2.00171	2.49763	2.31848	2.52359	1.85082	1.87419	1.67568	1.74025	1.60948	1.22988	2.12353	1.91216	2.01848
GL50803_17198	6.92067	6.94459	7.2207	7.34527	7.33102	7.17876	7.52743	7.84606	7.43625	6.12943	6.4681	6.33537	7.68301	7.67287	7.33984	7.0166	6.63655	6.36377
GL50803_17199	7.18334	7.01581	7.23199	7.4221	7.52371	7.37438	7.37491	7.41496	7.4148	6.98557	6.85859	6.95516	6.79209	6.86831	6.86228	6.94956	6.86738	6.75775
GL50803_11214	7.7376	7.68242	7.86832	8.10268	8.12731	8.04341	7.84117	7.86858	7.6866	7.5871	7.55436	7.64968	7.37514	7.40064	7.36482	7.47058	7.37577	7.25115
GL50803_17200	4.98541	5.01032	5.22842	5.01697	4.93059	4.89978	5.58337	5.4746	5.44293	4.93952	4.95625	4.81642	5.10436	5.017	4.89894	4.73532	4.91547	4.71931
GL50803_93938	9.57639	9.76165	9.30001	9.47933	9.2009	9.29321	10.016	9.88954	10.0097	9.29665	9.0903	9.27027	9.35041	9.335	9.45141	9.55475	9.55363	9.6145
GL50803_92645	8.17141	8.03728	7.9519	8.48578	8.05538	8.23163	8.11444	8.35188	8.11606	8.02363	8.27103	8.19174	8.20087	8.17928	8.03816	8.23501	8.01097	7.80219
GL50803_11209	6.7723	6.85696	6.83414	6.98233	7.23889	7.02626	7.34021	7.09378	7.26388	6.78634	6.94185	6.85622	6.43438	6.51361	6.74988	6.84957	6.89636	6.92217
GL50803_11207	7.09905	7.3212	7.30333	7.32712	7.34478	7.2335	7.24674	7.303	7.19468	7.05648	7.01397	7.10902	7.13459	7.15278	7.23202	7.10559	7.0892	7.04507
GL50803_60401	6.40669	6.42871	6.4531	6.77592	6.64702	6.60986	6.52983	6.60942	6.47668	6.27507	6.26297	6.33207	6.25194	6.29043	6.40033	6.3039	6.28382	6.27883
GL50803_15369	4.38566	4.5185	4.43724	4.53269	4.49321	4.59986	4.23162	3.95705	4.0733	4.85985	4.70553	4.75543	3.56971	3.47738	3.55922	4.28969	4.29992	4.5589
GL50803_11204	5.74688	6.12216	6.08633	5.46026	5.64847	5.69879	5.95904	5.84618	5.65045	5.8265	5.99223	5.8405	5.15914	5.07239	5.13182	5.49831	5.63088	5.7071
GL50803_15368	7.55739	7.63568	7.59836	7.2673	7.2828	7.38877	7.66558	7.60015	7.55364	7.17082	7.19692	7.26224	7.41666	7.25578	7.17378	7.24895	7.2952	7.32954
GL50803_15367	5.43173	5.61654	5.62413	5.33113	5.47693	5.39229	5.40062	5.36633	5.3594	5.33387	5.20433	5.34362	5.1999	5.15657	5.13301	5.40788	5.35016	5.44945
GL50803_11201	3.92039	3.74685	3.78038	3.37825	3.73688	3.64804	3.6304	3.75833	3.74192	3.55396	3.4196	3.33628	3.03944	3.07935	2.89289	3.54445	3.49728	3.38808
GL50803_11200	5.60434	5.52227	5.68931	5.73033	5.69937	5.66937	5.81873	5.7163	5.62227	5.3301	5.41594	5.42007	5.35713	5.4212	5.33228	5.51671	5.52404	5.4532
GL50803_17202	7.43539	6.97416	7.27428	6.97117	6.94217	6.98239	7.41752	7.33233	7.42934	6.51419	6.82533	6.56174	6.80139	6.86532	6.48276	6.78221	6.78232	6.45589
GL50803_11196	4.47542	4.62843	4.73763	4.47066	4.68062	4.47644	4.79063	4.96881	4.86499	4.383	4.55479	4.28928	4.0606	4.28731	4.50846	4.32353	4.26869	4.3518
GL50803_17203	6.99084	6.9987	7.07987	6.90847	7.19758	6.99308	7.14618	7.14664	7.12424	7.06368	7.08865	6.96015	6.20198	6.38565	6.72214	6.82418	6.8476	6.86645
GL50803_92618	3.55419	3.33034	3.53229	3.31826	3.77224	3.68094	3.73273	3.71125	4.05154	3.22103	3.3296	3.1393	3.10958	3.23077	3.14445	3.01959	3.13646	2.91556
GL50803_17205	8.38847	8.41773	8.50997	8.66836	8.81758	8.52444	8.29435	8.34315	8.35647	8.23087	8.20088	8.20545	7.91758	8.01028	8.13262	8.23204	7.99362	8.04223
GL50803_14901	8.52226	8.33319	8.40791	8.28768	8.21147	8.2252	8.01556	8.11727	8.07121	7.80732	7.83633	7.81235	7.14332	7.35111	7.40421	7.6964	7.78233	7.79111
GL50803_9210	7.09447	7.07526	7.09117	7.06907	7.02634	6.91225	6.4379	6.49641	6.4123	6.51252	6.53791	6.48325	5.61798	5.78001	5.93191	6.20147	6.3112	6.31368
GL50803_23699	7.31002	7.26704	7.32829	7.02705	7.09466	7.10263	7.14772	7.2053	7.08309	7.11094	7.00389	7.03093	6.59378	6.66241	6.7714	6.84326	6.97513	7.05128
GL50803_9213	5.41046	5.38917	5.63866	5.12422	4.95301	5.03159	5.5332	5.43168	5.50026	5.17905	4.89345	5.01981	5.1285	5.12448	5.11629	5.20349	5.213	5.23345
GL50803_16460	7.03058	6.90967	6.97723	6.50029	6.14451	6.5499	6.95724	6.89642	6.98691	6.30738	6.51856	6.41172	6.41951	6.18728	5.82868	6.30813	6.47331	6.33827
GL50803_14903	6.62893	6.68546	6.73707	6.50567	6.31337	6.43162	6.82989	6.72572	6.71672	6.28938	6.50387	6.35118	6.34574	6.31797	6.11194	6.21054	6.36331	6.30678
GL50803_92602	7.58315	7.39992	7.62462	7.21932	7.32838	7.29391	7.57848	7.55375	7.59182	7.07236	7.13876	6.96299	6.91959	6.98973	6.87299	7.11327	7.20796	7.04549
GL50803_14905	6.46779	6.97718	7.10033	6.35558	6.62999	6.59051	7.16765	7.17468	6.98527	6.13664	6.24167	6.27433	6.50765	6.44081	6.69786	6.74159	6.73915	6.73118
GL50803_9219	5.53849	6.0621	6.17396	5.63026	5.61424	5.59471	6.0655	6.12052	5.98723	5.14227	5.25198	5.2698	5.51837	5.44238	5.76499	5.91283	5.82506	5.7413
GL50803_14906	6.85381	6.8858	6.67498	6.5343	6.3306	6.48034	7.06317	7.05314	6.98199	6.29196	6.15147	6.29815	6.61754	6.61922	6.64014	6.53988	6.53721	6.52475
GL50803_23694	5.24766	5.32625	5.47578	5.79118	5.7951	5.64144	5.21743	5.41708	5.08896	5.16642	5.27523	5.21005	5.01582	5.15535	5.16355	5.1209	5.02305	4.92807
GL50803_137689	9.65491	9.27611	9.49534	9.45768	9.5063	9.50664	9.42605	9.46769	9.58883	9.16875	9.15318	9.07853	8.53596	8.67093	8.72444	9.04382	9.10689	9.05992
GL50803_5593	10.5542	10.3562	9.18693	10.5084	10.1992	10.5265	9.9945	9.90257	10.2121	10.6438	9.93788	10.5996	9.90465	9.98583	10.3235	10.6607	10.62	10.8302
GL50803_16701	8.63325	8.46896	8.54217	8.24522	8.05896	8.16342	8.44314	8.38087	8.42318	8.1608	8.19494	8.13286	7.84982	7.93223	7.91429	8.10586	8.14403	8.12502
GL50803_16700	5.62179	5.54682	5.65055	5.67997	5.49233	5.63725	5.61587	5.61336	5.58057	5.37469	5.48464	5.31276	5.03246	5.31695	5.27103	5.35433	5.29637	5.4267
GL50803_5171	7.5873	7.54452	7.49642	7.36023	7.34217	7.35412	7.26308	7.28006	7.18864	7.35859	7.30483	7.36599	7.09119	7.07129	7.15431	6.9795	6.94581	7.03174
GL50803_16699	8.33851	8.09323	8.26678	8.08276	8.20106	8.18562	8.23515	8.28526	8.35473	8.04755	7.93899	7.94602	7.78097	7.94765	7.9058	8.02634	8.09316	8.00731
GL50803_102978	4.04979	4.17633	4.11096	4.24114	4.13416	4.31288	4.11772	4.26154	4.17739	4.02412	3.73827	3.89307	4.19572	4.35694	4.19713	4.03444	4.14448	4.23737
GL50803_5180	5.92612	5.87111	5.68748	5.88618	5.75148	5.83385	5.6459	5.58405	5.57077	5.78029	5.56744	5.60336	5.25767	5.28828	5.40093	5.39202	5.49214	5.7413
GL50803_92673	4.37746	4.40488	4.56049	3.49665	3.86614	3.82038	4.54274	4.77182	4.77304	3.78075	3.65049	3.56673	4.23023	4.30283	4.3561	3.7071	4.09328	3.78774
GL50803_5183	6.00892	6.21856	6.12319	5.44632	5.6757	5.63515	6.68297	6.71542	6.71968	5.89273	5.51159	5.67877	5.85932	5.95089	6.16225	6.19919	6.47331	6.36908
GL50803_4447	7.68766	7.67928	7.63032	7.62329	7.52083	7.62083	7.68571	7.66829	7.62534	7.62733	7.40596	7.5483	7.45224	7.389	7.38889	7.59008	7.75918	7.76716
GL50803_15906	6.15351	5.97188	5.86186	6.02964	6.30401	6.25373	6.11434	6.11571	6.06761	6.06438	5.73458	5.93833	5.78982	5.90077	5.88263	6.15837	6.12921	6.24021
GL50803_86676	9.14926	9.41265	8.66082	9.76398	9.60738	9.68145	9.85048	10.0643	9.79212	9.22818	9.00477	9.31517	9.74918	10.0642	10.3307	10.1814	9.22996	9.33192
GL50803_86680	7.49626	7.55384	7.59997	7.95587	7.62684	7.65383	7.82717	8.00089	7.80089	7.21883	7.36222	7.33671	7.68493	7.66345	7.50214	7.46269	7.22402	7.13747
GL50803_86681	7.17548	7.13155	7.06405	7.32179	7.51562	7.42564	7.68273	7.69394	7.63999	7.14816	6.83709	6.95623	7.11305	7.22177	7.21221	6.95227	6.93246	6.89481
GL50803_86683	7.51786	7.32167	7.21228	7.70813	7.52169	7.51845	7.74955	7.7235	7.75188	7.43017	7.10996	7.24687	7.519	7.44578	7.29651	7.19514	7.15211	7.10838
GL50803_16307	6.34008	6.2513	6.46768	6.1325	6.37024	6.27207	6.35154	6.33083	6.41474	5.98511	5.8912	5.95912	6.07188	5.94808	5.97029	6.09611	6.17204	5.94622
GL50803_9173	7.7941	7.5972	7.49538	7.73649	7.67823	7.69946	7.60638	7.40563	7.49037	7.72838	7.59188	7.62611	7.09803	7.04516	6.94711	7.41706	7.68103	7.63698
GL50803_9174	7.13757	7.15942	7.33451	7.6149	7.46999	7.43982	7.18851	7.13807	7.16749	7.32994	7.2292	7.27172	6.63102	6.71432	6.89451	7.53337	7.35046	7.3495
GL50803_9175	5.77314	5.67564	5.78386	5.56594	5.54211	5.46847	5.8047	5.71152	5.79585	5.3832	5.30941	5.35773	5.27303	5.22101	5.18661	5.47089	5.4733	5.35355
GL50803_101955	7.66791	7.55667	7.62462	7.67891	7.36454	7.39125	7.67739	7.74936	7.64129	6.87006	7.02617	7.08215	7.42184	7.39392	7.21249	7.12331	7.27509	7.09482
GL50803_14891	6.93888	7.10009	7.01936	6.83491	6.71875	6.77802	6.74958	6.87166	6.70681	6.50753	6.56131	6.64594	6.70981	6.64381	6.56426	6.59056	6.65942	6.68507
GL50803_9180	4.93976	4.86556	4.66665	4.66863	4.24738	4.43846	4.83271	4.85647	4.78439	4.26161	4.34309	4.12137	4.55117	4.62734	4.41587	4.576	4.65243	4.52122
GL50803_9181	6.8078	6.66129	6.5256	6.48058	6.05961	6.39181	6.16647	6.16778	6.04577	6.49243	6.32808	6.50388	5.83882	5.75363	5.63522	6.30883	6.57404	6.60742
GL50803_9183	10.5175	9.94181	9.99711	9.97836	10.1138	9.99617	9.64482	9.83285	9.94662	9.65071	9.432	9.46528	9.28688	9.53384	9.45593	9.57296	9.41902	9.35828
GL50803_9184	6.51836	6.33969	6.33741	6.25436	6.3398	6.23723	6.61938	6.53972	6.7083	6.1903	6.06619	6.19436	6.24612	6.25154	6.2058	5.97802	6.00714	5.8752
GL50803_16318	7.81852	7.39361	7.49173	7.71397	7.85628	7.73955	8.6422	8.43113	8.894	7.56509	7.35529	7.37162	7.78677	8.04662	7.80751	7.4756	7.40203	7.23924
GL50803_27652	3.82317	3.5568	3.6113	4.00659	4.15217	4.02964	4.0559	4.17165	3.93418	3.6213	3.75941	3.74902	3.71178	3.71138	3.4793	3.3337	3.33973	3.45954
GL50803_16317	7.77317	7.45955	7.78686	7.58434	7.84594	7.83606	7.70493	7.80666	7.74536	7.34683	7.69284	7.38969	7.239	7.28231	6.98015	7.45381	7.42155	7.20697
GL50803_101948	6.7013	6.53237	6.73031	6.5435	6.39818	6.53254	6.67099	6.717	6.7407	6.00258	6.4515	6.04545	6.01133	6.09859	5.81394	6.10748	6.28262	5.96914
GL50803_13886	4.71972	4.93914	4.99007	4.60477	4.93059	4.63387	4.95631	5.16907	4.97473	4.37082	4.45467	4.29155	4.82053	4.81996	4.75208	4.50651	4.5402	4.55191
GL50803_16315	6.46457	6.61482	6.74586	6.30392	6.72277	6.47331	6.40779	6.57697	6.45613	6.27115	6.44731	6.21655	6.1194	6.26122	6.35117	6.37285	6.19906	6.34906
GL50803_137617	11.1697	10.852	10.3328	8.55613	8.13412	8.12918	11.0714	10.1362	11.0141	8.35954	7.74543	8.23029	9.80094	9.98308	10.3881	7.47121	7.69103	7.7131
GL50803_115158	6.39861	6.53523	6.49294	6.25276	6.43664	6.35787	6.48996	6.3115	6.37463	6.4351	6.32909	6.40808	5.92886	5.98497	6.14646	6.31375	6.29758	6.49893
GL50803_14478	4.37197	4.55124	4.58157	3.78958	3.8625	3.91331	4.67885	4.61013	4.56945	4.14346	4.09727	3.96003	4.41469	4.39468	4.35406	4.32074	4.27354	4.03168
GL50803_137685	7.57242	7.57688	7.669	7.92553	7.6346	7.6767	7.80874	7.82299	7.60761	7.01756	7.30175	7.16562	7.77108	7.69489	7.38116	7.23754	7.21175	7.00341
GL50803_115159	8.78243	8.84147	8.95544	8.98226	9.09046	9.05574	8.64341	8.77399	8.61322	8.84821	8.92065	8.87574	8.77076	8.75445	8.83676	8.95463	8.7888	8.8903
GL50803_7552	6.07206	6.0655	6.03089	5.80982	5.63253	5.75589	5.89575	5.96064	5.87936	5.71243	5.70687	5.75781	5.89451	5.77047	5.7893	5.78508	5.97252	5.86207
GL50803_14480	6.69801	6.60705	6.73443	6.36895	6.22327	6.31528	6.45845	6.60728	6.51238	6.14668	6.27927	6.13763	6.27311	6.29265	6.18075	6.24258	6.35132	6.17043
GL50803_7555	7.41984	7.38001	7.45561	7.39549	7.45617	7.38347	7.26706	7.22359	7.31368	7.31825	7.42143	7.32433	6.84659	6.82366	6.77178	7.067	7.25224	7.24177
GL50803_7556	8.13319	8.15484	8.27782	8.20064	8.15455	8.19455	8.64385	8.55417	8.53448	7.71472	7.92202	8.00512	8.24552	8.16631	7.87862	8.21955	8.22574	8.14722
GL50803_14481	8.28475	8.53612	8.50576	8.27669	8.32363	8.29345	8.51587	8.48973	8.42363	8.41471	8.27418	8.41726	8.30122	8.18048	8.21148	8.48191	8.44525	8.58518
GL50803_7559	6.98231	6.97326	7.08011	6.9105	6.84957	6.85077	6.94166	7.08211	6.96297	6.41508	6.41009	6.4086	6.94058	6.90436	6.80718	6.54407	6.52963	6.44084
GL50803_14482	7.77577	7.7825	7.7572	8.01871	7.86222	7.80864	7.58875	7.59454	7.53389	7.85815	7.74694	7.81806	7.43868	7.4063	7.39608	7.66457	7.77422	7.81855
GL50803_7562	7.35732	7.33278	7.11803	7.04058	7.22194	7.24455	7.17554	6.98419	7.08653	7.45749	7.21315	7.37642	6.59072	6.55215	6.53086	6.96394	7.19492	7.32511
GL50803_16342	7.67183	7.66589	7.83908	7.53017	7.35162	7.50903	7.82909	8.07574	7.96281	6.82435	7.19609	6.93938	7.91635	7.96152	7.48898	7.25079	7.23928	6.92713
GL50803_16343	9.91033	10.084	9.95207	9.97606	9.83372	9.76048	10.2672	10.44	10.3414	9.22082	9.1877	9.29049	10.2007	10.1393	10.1191	9.95842	9.74272	9.53439
GL50803_95023	7.13311	7.14689	7.28376	7.12222	7.05094	6.98363	7.31596	7.23528	7.26556	6.71395	6.70676	6.70994	6.98519	6.9335	6.93626	6.81727	6.73608	6.64513
GL50803_19189	5.56639	5.68673	5.57701	5.53728	5.61965	5.59902	5.64328	5.58579	5.53315	5.64425	5.48826	5.63043	5.27812	5.35467	5.38008	5.40393	5.44241	5.61509
GL50803_2616	5.12412	5.3413	5.35396	4.88672	5.36301	5.26921	5.33055	5.22265	5.26129	5.28538	5.31248	5.19199	4.72881	4.74889	5.10786	5.06532	4.81759	5.04552
GL50803_13075	7.58523	7.74867	7.66684	7.67473	7.63966	7.645	7.57711	7.7652	7.60974	7.56482	7.68457	7.70016	7.29714	7.42009	7.55936	7.53247	7.51281	7.5499
GL50803_25816	6.84987	6.7233	6.79406	7.19742	6.94776	7.07582	6.67185	6.783	6.72312	6.80094	6.83176	6.79892	6.40621	6.68585	6.96756	6.80535	6.62426	6.54777
GL50803_101278	9.80586	9.45765	9.6179	9.9918	10.0161	9.86244	9.68537	9.79252	9.92724	9.32667	9.1847	9.1934	9.37138	9.51498	9.54383	9.31396	9.1914	9.13892
GL50803_16279	7.81043	7.8401	7.82326	8.46552	8.25932	8.18024	8.01285	8.12507	7.96489	7.517	7.75354	7.63817	8.07395	8.07676	7.92547	7.6972	7.49813	7.3758
GL50803_4018	7.0928	7.34216	7.25719	7.12529	7.08062	7.13118	7.54957	7.61961	7.31498	6.92273	6.84276	7.04608	7.34275	7.33259	7.26001	7.14988	7.24732	7.04341
GL50803_4017	5.97401	5.9076	6.03376	5.46995	5.48524	5.51826	5.93277	6.03835	6.09749	5.43793	5.63108	5.4076	5.89617	5.7887	5.6494	5.49336	5.45207	5.3589
GL50803_4016	7.06373	6.98768	7.07012	6.95747	6.86739	6.94309	6.9948	7.13807	7.07964	6.88811	6.95597	6.92123	6.977	6.83781	6.82235	6.7494	6.86457	6.89803
GL50803_95003	7.31182	7.23365	7.268	7.16202	7.08727	7.2048	7.10987	7.09042	7.12721	7.07911	7.2197	7.1313	6.75199	6.70308	6.62798	7.00144	7.07295	7.04009
GL50803_95001	6.90602	6.83519	6.97374	7.00772	6.87102	6.82845	6.92193	6.93825	6.82692	6.71251	6.78467	6.68347	6.68609	6.58472	6.60805	6.67762	6.69239	6.61805
GL50803_14101	5.54826	5.24253	5.54047	5.09591	5.08697	5.20562	5.3923	5.30529	5.43575	5.30727	5.41784	5.07864	4.9647	4.97886	4.96044	5.13844	5.1056	5.01196
GL50803_6048	6.46457	6.4141	6.37676	6.32007	6.09727	6.23238	6.24475	6.12831	6.18572	6.1149	6.0926	6.19798	5.80575	5.74229	5.6806	6.04716	6.15046	6.01307
GL50803_14100	7.73386	7.7006	7.65322	7.93953	7.69624	7.77427	7.43281	7.53202	7.48227	7.52856	7.38449	7.51625	7.43726	7.42668	7.33185	7.46206	7.42455	7.41067
GL50803_16283	7.30571	7.2487	7.24237	7.6807	7.56882	7.44672	7.46339	7.45861	7.46562	7.19208	7.10112	7.09936	7.27251	7.34389	7.17953	7.16396	6.96167	6.98363
GL50803_14098	6.80424	6.90777	6.87127	6.96385	6.76336	6.86247	6.89497	7.0815	6.83239	6.79685	6.83958	6.95623	7.06752	7.03789	6.92705	6.90276	6.7444	6.73015
GL50803_40496	9.4713	9.20164	9.44379	8.84802	9.09512	9.04235	9.51143	9.60027	9.62617	8.84447	9.076	8.74428	8.69043	8.79539	8.58212	8.81826	8.99903	8.78879
GL50803_101291	6.85381	6.52662	4.94299	7.03453	6.927	7.07582	6.84824	6.67264	6.93269	6.61314	5.71307	6.57944	6.8581	7.09282	7.13518	7.14082	6.94163	6.88927
GL50803_16766	9.45167	9.46567	9.41178	9.61983	9.75091	9.67016	8.84535	8.92218	8.82138	9.53522	9.56673	9.58333	9.41748	9.36982	9.43122	9.51686	9.47556	9.56401
GL50803_137684	8.61303	8.47142	8.47678	8.70777	8.26278	8.40366	7.75564	7.92658	7.78897	7.88258	8.2441	8.06867	8.39621	8.39404	8.10641	7.93899	8.03383	7.85308
GL50803_16765	7.84996	7.77853	7.84236	7.92779	7.67823	7.71915	6.92554	6.95552	7.03243	7.7962	7.79471	7.75673	7.44237	7.4698	7.61056	7.70471	7.79503	7.79851
GL50803_6212	6.09972	6.24331	6.42822	6.27818	6.46092	6.39986	5.61498	5.69145	5.60104	5.97227	5.93698	6.0177	6.18178	6.16319	6.1698	6.19919	6.10765	5.99686
GL50803_6211	7.56733	7.77194	7.82796	7.24894	7.33299	7.20303	6.90121	6.77805	6.84735	7.24808	7.34284	7.31824	7.15512	7.08675	7.17579	7.1997	7.27176	7.27364
GL50803_137672	6.00803	5.62886	5.50435	6.18467	6.23317	6.06876	5.26147	5.20916	5.43575	5.81397	5.48192	5.55991	5.79957	5.86313	5.79456	5.64156	5.65802	5.63176
GL50803_15832	11.2573	10.9956	10.9318	11.6151	11.5569	11.4899	10.5466	10.8332	10.5962	10.7226	10.4585	10.7246	11.0344	11.1136	11.0267	11.1006	10.5367	10.5197
GL50803_95233	6.80015	6.94058	6.96424	6.77145	6.93569	6.99062	7.16734	6.9083	7.07849	7.21202	7.1805	7.1103	6.27692	6.35088	6.61018	6.82172	6.87658	7.07707
GL50803_16768	8.34431	8.32671	8.57506	8.19773	8.2755	8.24287	8.55643	8.69885	8.57043	7.68453	8.0255	7.78149	8.23543	8.27444	8.04701	8.05264	7.97197	7.77893
GL50803_114651	5.34192	5.36819	5.43148	5.56851	5.35267	5.46139	5.35749	5.37037	5.40668	5.04445	5.30839	5.14146	5.21853	5.23263	5.10302	5.31281	5.12719	4.90996
GL50803_26955	3.65707	3.82389	3.83187	3.44709	3.52292	3.65634	3.79082	3.95974	3.89284	3.48331	3.62109	3.29628	3.48868	3.55721	3.54144	3.29443	3.50555	3.37758
GL50803_21082	7.39975	7.55	7.71176	7.16287	7.52227	7.46425	7.43862	7.50858	7.44312	7.3052	7.60194	7.34218	7.13564	7.22585	7.18327	7.41608	7.36445	7.28913
GL50803_50116	7.09155	6.94705	6.28857	6.91608	6.51236	6.59375	6.31791	6.06356	6.55937	7.02652	6.30208	6.84278	5.8703	5.88686	5.80577	6.14896	6.41525	6.57733
GL50803_1908	5.92425	6.18349	6.18906	5.80654	6.15645	5.98889	5.7834	5.73289	5.70123	5.86261	5.96064	5.8343	5.4434	5.48868	5.74648	5.80218	5.6608	5.91932
GL50803_1909	5.24915	5.27425	5.45452	5.30819	5.46497	5.30659	5.13761	5.11464	5.02662	5.03676	4.88523	4.91804	5.1015	5.08783	5.19687	5.25846	5.1312	5.07345
GL50803_26129	5.01212	5.15472	5.13079	4.94936	5.03939	4.90849	4.5521	4.55254	4.57381	5.19018	5.15733	4.99503	4.42848	4.33769	4.57464	4.91991	4.7806	5.09925
GL50803_31617	6.19451	6.57955	6.51125	5.91685	6.22894	6.19158	5.8928	5.89404	5.84635	6.47661	6.47176	6.33811	5.69794	5.65687	5.99402	6.30954	6.30648	6.6046
GL50803_13809	7.20897	7.30665	7.19036	7.34678	6.85691	7.14636	6.70495	6.7496	6.69383	6.97274	7.03456	7.23075	7.06642	7.00404	6.93728	7.09584	7.1613	7.05705
GL50803_5013	5.20969	5.42494	5.4856	5.2322	5.04583	5.0236	4.94924	4.91858	4.8967	4.98337	5.16527	5.09687	5.16326	5.10058	4.9266	5.20802	5.14185	5.08156
GL50803_5012	8.25599	8.53438	8.51349	7.61614	7.64762	7.68433	8.00691	8.05657	8.08371	7.91691	7.9089	7.95764	8.42343	8.29634	8.35554	8.24442	8.28353	8.36791
GL50803_60466	6.79452	6.9984	6.56019	6.75683	6.18297	6.45023	6.26425	6.45795	6.35384	6.90172	6.55485	6.79892	6.76019	6.70475	6.83262	7.03714	7.02523	7.16788
GL50803_5010	9.79424	9.99059	10.019	9.49143	9.76518	9.70751	9.51412	9.52298	9.55092	9.81467	9.81815	9.70264	9.72233	9.61429	9.81258	9.62943	9.53558	9.71766
GL50803_16479	6.8787	6.61791	6.79322	6.80572	6.78276	6.81508	6.67699	6.6804	6.78328	6.39838	6.35263	6.42157	6.62704	6.56002	6.32439	6.37957	6.43595	6.16967
GL50803_21444	8.50981	8.94718	8.75568	8.95802	8.96704	8.85772	8.54217	8.81158	8.50506	8.18917	8.20488	8.36759	8.72808	8.78861	8.98594	8.91067	8.7351	8.76115
GL50803_2419	6.30666	6.5196	6.5744	6.12814	6.41629	6.22543	6.03645	6.15494	6.00997	6.25996	6.03805	6.14828	6.15508	6.38044	6.63889	6.63727	6.42781	6.48615
GL50803_32668	7.44359	7.37064	7.47299	7.46146	7.4893	7.48943	6.9194	7.02487	6.92417	7.43222	7.44911	7.44129	7.16887	7.12186	7.07063	7.36012	7.42455	7.36487
GL50803_2421	7.05048	7.11904	7.17462	7.13271	7.21303	7.10982	6.52651	6.4627	6.48075	7.33653	7.25122	7.22602	6.55816	6.59376	6.69827	6.86975	6.929	7.09882
GL50803_16482	7.44653	7.50809	7.47809	7.46975	7.54147	7.4669	6.69443	6.68812	6.77903	7.64184	7.59985	7.6355	6.63746	6.68034	6.90844	7.29516	7.23618	7.35084
GL50803_16483	6.78629	7.04109	6.98713	6.8885	7.00338	6.86247	6.26937	6.33757	6.1985	6.7868	6.74435	6.84702	6.66587	6.59871	6.7394	6.7306	6.66727	6.82887
GL50803_4954	4.23657	4.34639	4.46587	4.03296	4.43556	4.19253	3.80027	3.84229	3.69459	4.08204	3.99914	4.00209	3.66596	3.58287	3.79056	4.06476	3.86492	4.04501
GL50803_27293	7.01789	7.17971	7.18046	7.22259	7.16986	7.13861	6.4242	6.50702	6.3815	6.92314	6.90269	6.98448	6.57117	6.60543	6.65221	6.86113	6.83125	6.90536
GL50803_16484	7.26038	7.15623	7.32751	7.25415	7.37704	7.38627	6.81013	6.96959	6.8505	6.88126	7.11729	6.96937	7.07302	7.14018	6.91847	7.09828	6.97885	6.77636
GL50803_16485	6.64779	6.66728	6.68232	6.7748	6.78708	6.77183	6.18644	6.04279	6.02679	6.64129	6.65412	6.62949	6.02803	6.02161	6.01671	6.42703	6.45208	6.49347
GL50803_4950	7.00996	7.09676	7.08311	6.98812	7.16876	7.01744	6.51316	6.62093	6.44842	6.87351	6.96575	6.95552	6.7131	6.7085	6.67399	6.76282	6.74222	6.74861
GL50803_16486	5.88046	5.75787	6.0631	6.2228	6.376	6.08575	5.54075	5.5452	5.65355	5.93553	5.63026	5.72051	5.56904	5.65428	5.66508	5.70605	5.69193	5.64824
GL50803_4946	6.8941	6.93066	6.93229	6.36302	6.44701	6.44725	6.35743	6.20338	6.40986	6.39237	6.38505	6.33646	6.00751	6.01893	6.15701	6.00434	6.23369	6.27388
GL50803_39117	4.68473	4.92172	5.04422	5.31127	5.51801	5.31317	4.40694	4.2981	4.40028	4.73809	4.67567	4.71723	4.24589	4.48103	4.6194	4.76435	4.6128	4.41223
GL50803_111732	4.7067	4.29126	1.85778	4.61229	3.76055	4.09824	3.59823	3.0463	4.41008	5.02749	2.39003	4.64474	4.5658	4.33338	4.25282	4.7395	4.52808	4.73791
GL50803_113531	7.83433	7.31882	7.10534	7.90248	7.73508	7.67848	6.89423	7.02743	7.21089	7.00973	6.54097	6.87859	7.34487	7.54398	7.33984	7.07612	6.97439	6.83176
GL50803_5144	2.99238	3.006	2.85362	3.02742	2.62422	3.07298	2.63082	2.4078	2.80934	2.68891	2.98967	2.62565	3.06908	2.97249	3.05204	3.13842	3.13646	3.11843
GL50803_5142	8.24758	8.28547	8.28638	8.25825	8.40691	8.24321	8.02113	8.00398	8.06619	8.27008	8.36243	8.28795	8.32107	8.54816	8.86741	8.37924	8.38084	8.44931
GL50803_7760	7.15485	7.26013	7.14815	6.48672	6.927	7.054	6.69146	6.68812	6.74603	7.5871	7.2424	7.44435	6.97778	6.86607	7.16625	7.34715	7.38084	7.63008
GL50803_90665	7.41685	7.3438	7.50575	7.39875	7.23361	7.33163	7.25851	7.29237	7.17542	7.01912	7.27841	7.15758	7.21467	7.0829	6.96222	7.17597	7.25408	7.12457
GL50803_14534	4.49828	4.4748	4.5364	4.42018	4.2585	4.23192	3.90627	3.89099	3.97767	4.17462	4.33104	4.30952	3.8028	3.80155	3.81445	4.00346	4.21676	4.06479
GL50803_16713	5.15321	5.4355	5.40733	5.59151	5.4285	5.37228	4.80479	4.89068	4.6523	5.33261	5.37054	5.35988	5.02794	4.96638	4.93207	5.17905	5.27235	5.1618
GL50803_90659	6.29002	6.60589	6.61618	6.8477	7.16322	6.80299	6.37915	6.43737	6.37963	6.49972	6.52607	6.4138	6.25194	6.45328	6.49805	6.31796	6.24484	6.29984
GL50803_7765	7.26816	7.193	7.26617	7.478	7.52602	7.41864	6.807	6.82746	6.87282	7.17957	6.98318	7.1042	7.01138	7.07129	7.28106	7.19209	7.02091	7.02964
GL50803_7766	12.2375	12.3625	12.0862	12.0528	12.2477	12.2467	11.5004	11.6852	11.556	12.2926	12.0042	12.294	11.7022	11.6615	12.1879	12.2874	12.2055	12.4574
GL50803_16715	6.97055	6.93811	7.07895	6.52305	6.34763	6.53872	6.64542	6.62051	6.65932	6.76184	6.86278	6.83233	6.60647	6.49007	6.37596	6.44316	6.44886	6.40379
GL50803_14539	6.67368	6.70705	6.84753	6.59624	6.70306	6.62156	6.36594	6.42381	6.26008	6.38935	6.45335	6.46932	6.48748	6.4513	6.31918	6.58301	6.66911	6.48982
GL50803_16716	8.15033	7.87041	7.89791	9.08439	8.84851	8.66598	8.23935	8.11696	8.13151	7.67044	7.92319	7.79152	7.85876	8.08047	8.25672	8.48596	7.96898	7.88587
GL50803_16717	8.80756	8.77823	6.84726	8.27096	8.16271	8.29212	8.51287	8.1138	8.62141	8.47725	7.97235	8.39665	7.98501	8.16949	8.30757	8.57411	8.70983	8.84372
GL50803_16718	5.88239	5.77044	5.46022	5.59277	5.47693	5.78739	5.62299	5.49975	5.53427	6.12291	5.92099	6.00672	5.86609	5.84204	5.87413	5.99036	5.96429	6.12091
GL50803_98056	10.871	10.7655	10.0424	10.7123	10.5454	10.6891	10.2826	10.2274	10.2884	10.3776	10.3044	10.3488	10.0853	10.1778	10.32	10.4645	10.5538	10.6558
GL50803_15026	5.86296	5.71011	5.75399	6.0013	5.89293	5.94976	5.74555	5.88911	5.72988	5.85825	5.85659	5.66662	5.92482	5.91599	5.78628	5.99562	5.95073	5.88821
GL50803_25235	6.82397	6.93004	7.09599	6.90949	6.99716	7.03822	6.65544	6.72374	6.61763	6.78313	6.76912	6.8218	7.00257	6.92887	6.93898	6.94141	6.81679	7.0081
GL50803_88922	5.97673	6.10408	6.15914	5.73722	5.78936	5.72565	5.39647	5.62187	5.62753	5.72779	5.73076	5.56647	5.71679	5.81755	5.69112	5.61676	5.54022	5.67851
GL50803_9741	7.39401	7.28565	7.3134	7.35725	7.08844	7.1661	7.29632	7.24826	7.21823	6.68867	6.84135	6.76308	7.49981	7.35617	7.16015	6.84278	6.72152	6.62639
GL50803_25238	7.89921	7.58777	7.59836	7.56479	7.49989	7.50041	7.44542	7.60466	7.54282	7.32079	7.22866	7.2723	7.64465	7.62714	7.54247	7.68722	7.47226	7.49143
GL50803_16720	8.05056	8.09212	8.22186	7.88862	7.86858	7.77546	8.01455	8.20965	8.06172	7.69775	7.55003	7.66263	8.36951	8.30104	8.37336	8.04336	7.96318	7.92179
GL50803_9746	6.22299	6.30747	6.33431	6.39023	6.02989	6.08344	5.70332	5.82201	5.72988	5.55987	5.84534	5.84513	6.00214	5.88539	5.69595	5.98332	5.86256	5.74232
GL50803_15030	5.35867	5.43725	5.41616	5.75543	5.28628	5.3353	4.89583	5.02251	4.84164	4.7588	4.88934	4.98947	5.1999	5.0476	4.9156	5.13685	5.12317	4.89162
GL50803_9750	7.61516	7.75395	7.69205	7.89479	7.74055	7.73343	7.32035	7.47867	7.25608	7.28522	7.34234	7.47677	7.86045	7.77557	7.73036	7.52491	7.33315	7.26047
GL50803_9751	8.22644	8.4759	8.46875	8.10756	8.30027	8.1723	7.89439	7.90303	7.91457	8.09274	8.11065	8.18339	8.21154	8.16828	8.25998	8.12718	7.94296	8.05671
GL50803_9752	7.58345	7.25244	7.57719	7.18781	7.15357	7.11773	6.86185	6.83918	6.92673	7.07649	7.18998	6.96972	7.17331	7.15003	6.9126	6.8418	7.0046	6.8575
GL50803_16721	8.10431	8.08025	8.1924	8.00545	8.05638	7.99271	7.68209	7.89691	7.81802	7.86098	7.95233	7.88346	8.0093	8.06868	8.02383	8.39524	7.92304	8.01961
GL50803_9755	6.1479	6.37166	6.26799	6.13945	6.36896	6.18658	5.66069	5.67927	5.6587	6.25798	6.19589	6.23136	5.81365	5.82294	5.96029	5.83676	5.85449	6.09309
GL50803_42000	7.81018	7.75904	7.97847	7.80366	8.13242	7.94504	8.02198	8.09023	8.02153	7.63804	7.65889	7.55066	7.66468	7.73283	7.59448	7.66924	7.6492	7.50898
GL50803_31743	2.59071	2.55501	2.60349	2.03129	2.57167	2.26305	2.77209	2.61979	2.58545	2.14202	2.41308	1.99734	2.48378	2.50499	2.69481	2.32628	2.47211	2.16005
GL50803_6731	6.24568	6.15768	6.38803	6.02119	5.92034	5.91906	5.96326	5.81014	5.79865	5.61873	5.76027	5.55991	5.94813	5.82371	5.75191	5.8465	5.92861	5.82969
GL50803_6733	6.47165	6.3232	6.43512	6.33226	6.11803	6.20366	5.96396	5.96933	5.9782	6.26194	6.05402	6.13133	6.20265	6.10745	6.02121	6.17545	6.2784	6.22638
GL50803_6735	8.62491	8.39773	8.47493	8.25465	8.25273	8.26304	8.00759	7.98663	8.0107	8.28151	8.31325	8.2226	7.74721	7.72914	7.65588	7.88407	8.16408	8.24418
GL50803_6736	7.15325	7.37522	7.37639	6.85722	6.98633	6.91268	6.9295	6.87166	6.87415	6.9975	7.01146	7.09645	7.15581	7.06903	7.07466	6.85488	6.88135	6.93476
GL50803_16647	6.45357	6.46266	6.44988	6.24714	6.4305	6.44066	5.96746	5.89052	5.87936	6.52961	6.42387	6.5836	5.89368	5.95089	6.15467	6.31935	6.35246	6.46522
GL50803_14284	7.00775	7.06764	7.10966	7.19492	7.25286	7.19842	6.80465	6.86055	6.75856	7.14638	7.10496	7.13948	6.72525	6.8454	7.032	7.12171	7.0281	7.06853
GL50803_14285	11.018	10.9938	10.9897	10.6891	10.4307	10.5598	11.0365	10.7544	10.9311	10.3372	10.563	10.5109	10.4896	10.4222	10.1848	10.764	10.8435	10.6873
GL50803_88888	8.99443	8.85202	8.579	8.3171	8.10533	8.20236	7.78214	7.68524	7.8483	8.27858	8.03451	8.1448	7.35182	7.4178	7.64489	8.30355	8.50717	8.54321
GL50803_6744	8.12322	8.62299	8.46397	7.52122	8.06472	7.84198	8.09504	8.23108	8.1155	7.76374	7.87645	7.84546	8.00872	7.97352	8.38313	8.0387	7.98089	8.13714
GL50803_16648	8.6037	8.59873	8.41242	8.17317	8.2034	8.23285	8.08282	8.14867	8.03604	8.26087	7.88712	8.11333	8.14613	8.25162	8.38213	8.02527	8.13206	8.09508
GL50803_1345	11.3649	11.2024	10.9119	11.0686	11.0048	11.1444	10.6847	10.8109	10.8296	11.1692	10.7082	11.0404	10.8019	10.884	11.2296	11.0593	11.096	11.2216
GL50803_32531	5.8343	5.6992	5.72231	5.79998	5.56245	5.7068	5.33706	5.40135	5.42854	5.67429	5.49007	5.52187	5.43773	5.57431	5.65189	5.53487	5.5887	5.57887
GL50803_42008	7.58493	7.41711	7.52849	7.52155	7.36293	7.44192	7.16307	7.21095	7.22866	7.38578	7.26395	7.28285	7.30619	7.36702	7.41059	7.36012	7.34817	7.33939
GL50803_6524	6.34988	6.67473	6.67835	6.18467	6.14226	6.10103	6.18403	6.13724	6.21397	6.29002	6.28864	6.19436	6.08063	6.08967	6.2617	6.34223	6.11712	6.37899
GL50803_16650	7.09905	7.06736	7.2374	7.07361	7.04653	7.03225	6.73239	6.60857	6.54388	6.75623	6.76875	6.81631	6.77286	6.72835	6.63722	6.68361	6.85126	6.82791
GL50803_6530	6.95641	6.93563	6.99477	6.6689	6.85599	6.84669	6.38388	6.2579	6.29025	6.81359	6.79092	6.78654	6.35118	6.3689	6.42041	6.66833	6.85611	6.93834
GL50803_6531	6.0352	6.23578	6.21459	5.79888	5.67051	5.95985	5.76339	5.84908	5.69923	5.8265	5.96584	6.02179	6.06086	5.95441	5.55774	5.94126	6.06353	6.04826
GL50803_14235	6.3617	6.36982	6.43656	6.48195	6.2381	6.38932	5.90381	6.09691	5.86785	5.98909	6.10563	6.1414	6.22652	6.19799	6.03969	6.28112	6.2934	6.14278
GL50803_14236	6.51898	6.58707	6.39139	6.43822	6.25833	6.31659	6.05039	6.15201	6.0204	6.12581	6.07946	6.15575	6.29271	6.29154	6.06977	6.18085	6.15046	6.2575
GL50803_6535	6.35058	6.4536	6.35894	6.02119	6.27554	6.28884	6.07592	6.00815	6.11032	6.61572	6.45797	6.41016	5.91506	5.85413	6.04222	6.2045	6.30411	6.40702
GL50803_14238	7.15245	7.03242	7.07407	7.26572	7.05054	7.25688	6.56355	6.60643	6.5687	6.96466	7.0655	7.02584	6.56442	6.60185	6.72529	7.04688	7.04982	6.98406
GL50803_27896	8.0864	8.02203	8.13049	8.02763	7.87243	8.01143	7.77316	7.87411	7.70089	7.58394	7.86935	7.73943	7.58768	7.66044	7.55604	7.73017	7.7529	7.64329
GL50803_21063	6.16228	5.88915	6.03424	6.05191	6.16313	6.09493	5.491	5.45663	5.54209	6.3607	5.79285	6.0367	5.91343	5.87875	5.86558	5.79416	5.70634	5.80931
GL50803_16652	9.32937	9.1376	7.13751	8.95703	8.86145	8.96535	8.47745	8.2485	8.94398	9.50809	8.26101	9.15741	8.76352	8.94941	9.16664	9.44575	9.43162	9.63401
GL50803_13897	8.15033	8.0019	6.63678	7.49233	7.61065	7.72975	7.46463	7.47327	7.83404	7.8003	7.1983	7.59782	8.00968	8.09344	8.33078	7.6368	7.75159	8.00411
GL50803_16653	8.69611	8.33084	8.33112	8.56825	8.78801	8.69068	8.38488	8.56613	8.69854	8.72697	8.14074	8.37734	8.3634	8.47652	8.58332	8.56471	8.1938	8.23038
GL50803_5345	5.53481	5.36911	5.65118	5.86851	5.73962	5.71278	5.50937	5.50896	5.38572	5.13364	5.19549	5.06944	5.57007	5.63075	5.49169	5.44294	5.15242	5.1246
GL50803_5346	9.32999	9.37051	9.42423	9.52574	9.42933	9.46097	8.60142	8.674	8.59171	9.06278	9.08238	9.09425	8.81472	8.78081	8.82707	8.88965	8.80533	8.91344
GL50803_5347	8.37465	8.28267	8.16549	8.28631	8.38582	8.29428	7.67418	7.68868	7.6747	7.55893	7.24159	7.52829	7.8668	7.93863	8.06532	7.62328	7.4791	7.45287
GL50803_16810	6.73108	6.58983	6.71518	6.41192	6.32599	6.36927	6.27673	6.21186	6.20132	6.28679	6.25076	6.21715	6.12364	6.14115	6.08581	6.07474	6.20859	6.18028
GL50803_2527	5.60902	5.57017	5.6716	5.41085	5.31853	5.46021	5.18411	5.14448	5.11915	5.41794	5.35872	5.32717	5.18914	5.29494	5.31669	5.33648	5.45314	5.33874
GL50803_26379	3.32907	3.31898	3.21237	3.01235	2.98727	3.23685	3.13805	3.43811	3.3005	3.06652	3.36942	3.16914	3.27132	3.24462	3.08187	3.18211	3.32579	3.27378
GL50803_16811	8.74894	8.77026	8.68279	8.66611	8.38741	8.51192	8.30795	8.3245	8.23732	8.28913	8.45614	8.44319	8.71079	8.57523	8.42567	8.2376	8.31239	8.22545
GL50803_16812	6.31955	6.53482	6.56218	6.39822	6.34111	6.35532	6.07202	6.12412	5.89602	6.16795	5.92233	6.2789	6.25968	6.24696	6.32698	6.35456	6.27296	6.20277
GL50803_12657	5.3545	5.43725	5.50021	5.03386	5.15552	5.11973	5.00892	4.85647	5.0456	5.26183	5.24021	5.11359	4.86683	4.95801	5.09451	5.17751	5.39201	5.40618
GL50803_16813	7.08234	7.1525	7.18843	6.82955	6.93871	6.84669	6.75809	6.72374	6.7083	6.9198	6.86418	6.88009	6.63647	6.67354	6.74678	6.88823	7.04734	7.10002
GL50803_16814	5.30351	5.3599	5.38127	5.37449	5.41365	5.46376	5.09469	4.9648	5.0298	4.95592	5.0227	4.92971	4.90349	4.98162	5.03349	4.86352	4.90613	4.95304
GL50803_16815	7.58434	7.62592	7.671	7.47182	7.42009	7.54857	7.19868	7.33828	7.17002	7.54029	7.38789	7.54427	7.16235	7.15919	7.39608	7.91792	7.73301	7.85922
GL50803_88960	7.5879	7.58934	7.05371	7.72729	7.70922	7.624	7.56306	7.12076	7.63738	7.91775	7.5	7.84469	7.19633	7.21944	7.03391	7.80068	7.58115	7.69497
GL50803_21053	6.97644	6.5668	6.7776	7.70374	7.47745	7.32612	6.849	6.91939	6.8768	6.58284	6.40961	6.4768	7.04421	6.97562	6.82235	6.78475	6.73432	6.55769
GL50803_16817	8.37087	7.90137	8.03114	8.81571	8.66447	8.61408	8.36151	7.85601	8.25527	8.16151	7.89771	7.96227	7.86045	7.98507	7.89149	8.41483	8.24516	8.0692
GL50803_60483	6.05418	6.30556	6.06684	5.89031	6.17712	6.11087	5.71003	5.67845	5.5432	6.02295	6.19201	6.02859	5.58861	5.59066	5.51465	5.66704	5.88333	6.002
GL50803_16818	7.13311	7.02778	7.1609	6.84238	6.91034	6.87496	6.55473	6.65326	6.60008	6.7753	6.83674	6.76959	6.99294	6.89963	6.75876	6.8148	6.83207	6.84087
GL50803_6288	5.24465	5.09713	5.26146	5.33265	5.26988	5.26921	4.50467	4.53462	4.53403	4.98497	5.02395	4.92096	4.51502	4.75051	4.63792	4.87117	4.92321	4.77039
GL50803_6289	10.0198	10.2937	10.0386	9.10051	9.46225	9.37843	9.15439	9.15907	9.21331	9.24838	9.38377	9.14768	8.57651	8.63361	8.91522	8.96985	9.15047	9.37744
GL50803_88945	7.33598	7.35867	7.2055	6.48126	6.21402	6.30674	6.37547	6.38583	6.45672	6.54757	6.69701	6.60423	5.8031	5.81058	5.74493	6.36948	6.52963	6.56523
GL50803_6291	7.34966	7.30209	7.30233	7.22464	7.09272	7.00409	7.06317	6.86486	6.97623	6.63316	6.72183	6.67916	6.41259	6.5614	6.86407	6.88304	6.94847	6.95124
GL50803_6292	5.44617	5.59	5.51467	5.77565	5.78936	5.74717	5.57145	5.47083	5.38323	5.68711	5.7655	5.7619	5.7565	5.76568	6.10349	5.54686	5.69011	5.88357
GL50803_6294	5.86784	5.93328	5.9802	6.32084	6.06199	6.04447	5.54356	5.62272	5.46073	5.54043	5.69124	5.61154	5.75468	5.65081	5.54352	5.63708	5.65431	5.62733
GL50803_14161	5.41046	5.44249	5.53845	5.62779	5.4432	5.4495	5.08956	5.08908	4.83073	5.09863	5.13671	5.12632	5.17422	5.20694	4.98169	5.07363	5.11913	5.0767
GL50803_16819	7.46888	7.48053	7.53273	7.46838	7.45526	7.40023	7.25393	7.24523	7.27498	7.15173	7.28337	7.14043	7.4132	7.38066	7.18584	7.06575	7.16782	7.12966
GL50803_16820	7.55011	7.68519	7.52305	7.41424	6.9712	7.11547	7.25965	7.3542	7.36087	6.77252	6.89281	6.90099	7.32781	7.27895	7.25156	7.26392	7.32412	7.19019
GL50803_13210	7.23679	7.56971	7.51913	7.4991	7.76903	7.62664	7.1162	7.2873	7.21439	7.75837	7.59629	7.7989	7.58203	7.56758	7.86885	7.71511	7.58408	7.73461
GL50803_16821	6.54544	6.62869	6.78841	6.62128	6.71219	6.49544	6.18704	6.26118	6.15763	6.23599	6.31845	6.28288	6.26673	6.25496	6.17326	6.34223	6.35189	6.23876
GL50803_3062	8.35269	8.41673	8.52255	8.66731	8.6719	8.58559	8.09119	8.20186	7.98879	8.24645	8.33805	8.38531	8.05852	8.09869	8.08861	8.44812	8.28458	8.24201
GL50803_3063	7.56342	7.64405	7.56236	7.22259	7.23784	7.19558	7.10575	7.02004	7.11602	7.53485	7.40811	7.43004	6.93818	6.92206	7.0842	7.24785	7.32031	7.45817
GL50803_21048	7.57063	7.4398	7.81132	6.76078	6.97542	7.00002	7.61735	7.74138	7.67876	6.78588	7.02087	6.70782	7.37396	7.3978	7.17867	7.07281	7.03419	6.77636
GL50803_13616	6.36999	6.33406	6.33896	6.00225	5.79606	6.01976	6.1263	6.26932	6.12229	6.26062	6.21186	6.25068	6.317	6.27083	6.26712	6.35592	6.33401	6.33691
GL50803_113038	8.1441	7.5621	7.23947	7.66844	7.51504	7.55745	7.40466	7.48708	7.62112	7.09585	6.41913	6.81158	7.48779	7.58718	7.38839	7.75595	7.31826	7.25976
GL50803_16042	6.04127	5.96218	6.08403	5.98981	5.80841	5.98642	5.89648	6.03006	5.88552	5.89783	5.95999	5.86045	5.95053	6.02027	5.94887	5.84358	5.78911	5.7029
GL50803_90236	7.27148	7.20153	7.34476	7.3172	7.2262	7.28557	7.21556	7.00483	7.1134	6.96344	7.36468	7.14919	6.7145	6.6714	6.45406	6.98919	7.08852	6.9987
GL50803_37620	7.26261	6.96842	7.20699	6.82147	6.94174	6.89263	6.66884	6.71621	6.72214	6.47774	6.87805	6.46982	6.73036	6.85859	6.51044	6.3949	6.41085	6.19307
GL50803_14994	7.78406	7.51682	7.7716	7.45486	7.58989	7.46425	7.37543	7.49219	7.48023	6.87481	7.31405	6.89951	7.28393	7.43827	7.14316	6.8707	6.86176	6.61302
GL50803_9598	5.83729	6.32887	6.25616	5.07432	5.16146	5.0284	5.95763	5.92257	5.94908	5.35998	5.47463	5.47883	5.99907	5.81291	6.15292	6.03274	5.76864	5.86865
GL50803_14993	9.97484	9.99903	10.1164	9.90001	10.2579	10.0338	10.0299	9.88385	9.92804	9.46771	9.27665	9.39835	9.69864	9.80037	9.9731	9.91953	9.82997	9.71609
GL50803_28888	4.56955	4.78252	4.55117	4.39136	4.80533	4.62333	4.57248	4.39463	4.50916	4.91792	5.03141	4.72395	4.12692	4.02121	4.31064	4.69495	4.55422	4.79033
GL50803_9594	6.91171	7.15197	6.91734	6.7557	6.84266	6.86605	6.35582	6.52256	6.33145	6.93394	6.89725	6.97606	6.9593	6.82289	6.8822	6.72376	6.75094	6.93834
GL50803_9593	8.53628	8.41395	8.45668	8.42396	8.35458	8.39362	8.06593	7.96002	8.00263	7.70723	8.26985	7.94206	7.8181	7.82919	7.60629	7.67553	7.85025	7.69206
GL50803_137681	5.63101	5.65696	4.77586	6.90796	6.31537	6.51667	4.92351	4.71885	5.11616	5.14227	4.64354	5.2652	5.58143	5.60236	5.63522	4.82664	5.13387	5.17096
GL50803_16064	6.60397	6.99633	7.11193	6.69331	6.93612	6.72871	6.50016	6.39232	6.39019	6.47547	6.59823	6.55516	6.4172	6.44231	6.55896	6.57484	6.64171	6.53837
GL50803_6942	6.42669	6.76924	6.82091	6.17878	6.33192	6.23308	6.26766	6.32146	6.22234	5.95931	6.08664	6.04612	6.33175	6.39189	6.50678	6.14345	6.28742	6.25176
GL50803_21110	6.34639	6.6994	6.71011	6.25516	6.20829	6.231	6.20436	6.20904	6.20132	6.26721	6.25661	6.41224	6.37452	6.22152	6.38346	6.50036	6.42781	6.43578
GL50803_14329	10.817	10.9336	10.906	10.5004	10.8051	10.8136	9.98218	10.0067	10.0134	10.8469	10.8939	10.8839	10.4324	10.4183	10.6825	10.7539	10.8446	11.0558
GL50803_6939	8.03696	8.02159	8.06077	8.08501	7.92203	7.95664	7.8966	7.957	7.77434	7.67268	7.67428	7.68432	8.05778	7.94005	7.73036	7.77544	7.81824	7.69047
GL50803_16065	6.2268	6.23829	6.24257	5.95969	6.05961	5.98642	6.23025	5.83451	6.12453	6.16089	6.35213	6.1675	5.37266	5.42222	5.52464	5.89043	6.15834	6.1536
GL50803_14328	5.89105	5.98092	5.9802	5.82499	5.80272	5.81822	5.5007	5.44037	5.39315	5.76455	5.83043	5.75043	5.24604	5.23495	5.45417	5.68234	5.79839	5.81808
GL50803_14327	7.41984	7.66046	7.70096	7.29208	7.67693	7.47718	7.06415	7.09806	7.02249	7.43865	7.4901	7.38387	7.00947	7.02191	7.31625	7.4423	7.36786	7.51019
GL50803_14326	5.65607	5.84956	5.8758	5.54253	5.51221	5.50798	5.57237	5.60823	5.58165	5.49065	5.57512	5.49463	5.52587	5.48577	5.44463	5.43522	5.522	5.54993
GL50803_6933	7.40849	7.45869	7.5312	7.38493	7.23397	7.23315	7.08462	7.09164	7.04546	7.0238	7.21698	7.06108	7.15891	7.06253	6.91847	6.98127	7.08817	7.09962
GL50803_18713	6.21688	6.3113	6.2434	5.81417	6.01685	6.18872	5.30087	4.82291	5.21452	6.67882	6.65935	6.50095	5.75377	5.656	5.81986	6.24405	6.28802	6.61638
GL50803_21116	6.33726	6.54705	6.53001	6.17962	6.29661	6.24413	5.07665	5.06057	5.0456	6.38935	6.43798	6.39866	5.99444	5.9282	5.99532	6.35114	6.44565	6.52653
GL50803_9355	8.38779	8.49401	8.43458	7.84677	7.91875	7.88652	6.82526	6.86844	6.80154	7.78386	7.56512	7.56803	8.0446	8.11055	8.07106	7.95527	7.82878	7.92088
GL50803_9354	7.54464	7.65388	7.6875	7.77772	7.85993	7.74588	6.53267	6.50702	6.59847	7.59471	7.69773	7.60716	7.22063	7.45002	7.57342	7.69505	7.76715	7.6742
GL50803_9353	7.13433	7.41623	7.48475	7.24693	7.5841	7.35826	6.22148	6.16662	6.12304	7.36995	7.33883	7.40099	7.23574	7.22933	7.36659	7.39136	7.27358	7.40324
GL50803_9352	4.9379	4.99256	5.36768	4.44844	4.93752	4.63177	4.40901	4.21504	4.39289	4.8192	4.87281	4.72729	4.86346	4.9566	4.80222	4.59229	4.86656	4.65987
GL50803_21118	8.98626	8.81028	8.91553	9.13352	9.3913	9.0967	8.66805	8.78606	8.79005	9.11547	8.91973	8.91038	8.92935	8.96839	8.94316	9.09421	8.67852	8.63894
GL50803_9349	7.02447	7.3004	7.19827	7.02142	7.37672	7.16647	6.79759	6.81304	6.67363	6.99592	7.13415	6.95195	6.60849	6.74792	6.9887	6.99795	6.84149	7.09522
GL50803_9348	9.00145	8.94464	8.99195	9.19653	9.03897	9.09527	8.75249	8.74847	8.61189	8.42755	8.64605	8.59426	8.72319	8.66751	8.51424	8.61467	8.55039	8.47032
GL50803_137680	8.29004	8.32706	8.48737	8.48373	8.74268	8.42278	7.81069	7.5802	7.81179	7.49276	7.44352	7.48149	7.21799	7.37543	7.677	7.38804	7.28533	7.38336
GL50803_50124	4.43387	3.93721	2.92133	4.45124	4.1098	4.27027	3.77811	3.60193	4.14841	4.66816	3.66656	4.29155	3.78505	3.92418	3.94189	4.28111	4.17071	4.17505
GL50803_9336	6.13742	6.41187	6.34629	6.32618	6.39251	6.27409	6.09782	5.94105	6.08148	6.51971	6.61116	6.48967	5.8644	5.83824	6.05481	6.14029	6.12116	6.32944
GL50803_16387	10.7675	10.8422	10.7587	10.4873	10.575	10.6012	10.1538	10.2579	10.2199	10.5412	10.4649	10.5271	10.2022	10.2433	10.5646	10.5024	10.4154	10.6308
GL50803_16386	7.47529	7.47136	7.48283	7.38054	7.2977	7.32936	7.01761	7.06161	6.97044	7.24642	7.36862	7.29728	7.17195	7.18425	7.14904	7.24197	7.27418	7.33056
GL50803_100845	6.65741	6.75139	6.83277	6.64711	6.51061	6.58019	6.33753	6.32563	6.28826	6.55835	6.58899	6.59921	6.39923	6.40067	6.31448	6.53025	6.65617	6.54542
GL50803_31530	6.71654	6.99781	7.00553	6.72137	6.88947	6.79972	6.45795	6.50794	6.36206	6.61469	6.76278	6.79732	6.31453	6.44331	6.48509	6.64899	6.68876	6.76532
GL50803_12889	5.59259	5.68304	5.74584	5.75995	5.95835	5.80335	5.27283	5.226	5.30134	5.45879	5.63843	5.5988	5.13971	5.33863	5.35281	5.4946	5.54925	5.478
GL50803_16384	8.17752	8.48472	8.50032	7.9358	8.06035	7.86945	7.1322	7.1428	7.09567	7.46725	7.48807	7.46605	7.18046	7.22759	7.46772	7.0856	7.04309	7.2508
GL50803_112584	5.58193	5.3497	5.19033	4.72285	4.71333	4.62121	5.10618	5.14919	5.35687	4.71901	4.42852	4.47395	5.22907	5.37475	5.30092	5.06366	5.10424	4.92627
GL50803_7778	8.10617	8.2896	8.18714	8.07327	8.02129	8.03449	7.73195	7.81596	7.78897	8.20022	8.04807	8.25441	7.86996	7.93152	8.24386	8.27411	8.09761	8.28058
GL50803_41512	7.23036	7.38841	7.62811	6.95993	7.05214	7.07117	7.71205	7.68889	7.69112	6.84342	6.52342	6.66483	7.50551	7.49777	7.56245	7.44775	7.26569	7.07748
GL50803_14543	7.31932	7.36467	7.56169	7.43945	7.47417	7.32839	6.98929	7.09806	6.991	6.64635	6.85614	6.78212	7.22195	7.25435	7.16799	7.09461	7.09982	6.96577
GL50803_14544	4.63518	4.70608	4.76783	4.65899	4.93579	4.71753	4.27975	4.27455	4.33232	4.27475	4.46021	4.32286	4.2197	4.33554	4.29799	4.28684	4.32116	4.32745
GL50803_14545	6.7241	6.79476	6.89514	6.84717	6.90858	6.8957	6.57737	6.46743	6.33531	6.39598	6.48632	6.51409	6.49187	6.43277	6.38745	6.47612	6.36501	6.45714
GL50803_14546	6.61215	6.86837	6.78898	6.11145	5.81408	5.87353	6.5792	6.55224	6.41352	5.91051	6.10857	6.06674	6.21065	6.25039	6.32854	6.34017	6.48747	6.42753
GL50803_14547	8.64638	8.56826	8.73899	8.50777	8.67994	8.61315	7.92624	7.83329	7.85616	8.41856	8.43343	8.33834	7.56887	7.73549	8.12533	8.16305	8.05229	8.20517
GL50803_7789	10.6649	10.6943	10.4953	10.4635	10.5707	10.603	10.0502	9.91366	9.93712	10.5315	10.4526	10.5774	9.98576	9.96899	10.0948	10.0734	10.2251	10.3454
GL50803_7790	5.0015	5.15365	5.33391	4.71822	5.03778	4.79847	4.57982	4.62545	4.52504	4.8317	4.87696	4.78143	4.76909	4.70617	4.85643	4.90509	4.73737	4.89346
GL50803_7791	8.22606	8.20379	8.36893	7.92754	8.1256	8.06207	8.0098	7.85872	7.94396	7.73576	7.94378	7.79252	7.94001	7.86399	7.61312	7.85255	7.92997	7.89833
GL50803_7792	4.76021	4.86295	4.8385	4.71124	4.79582	4.66504	4.60342	4.56848	4.60188	4.46777	4.68832	4.45389	4.39611	4.37384	4.22635	4.37015	4.46376	4.62033
GL50803_16192	7.68184	7.64746	7.75415	8.03836	7.90863	7.85893	7.37095	7.36261	7.25098	7.36934	7.4892	7.46254	7.41349	7.45796	7.3849	7.45158	7.39063	7.33939
GL50803_86498	6.22604	6.30891	6.4169	6.05651	6.17124	6.27476	5.96115	5.98723	5.91076	6.001	6.10799	6.03535	5.94734	5.91887	5.87413	6.15524	6.17917	6.10189
GL50803_36426	6.0847	5.90507	6.14371	6.16096	6.16977	6.03097	5.85322	5.95054	5.7289	5.9063	5.90075	5.81634	6.09295	6.00341	5.93804	5.81016	5.8333	5.71651
GL50803_86468	7.37869	7.28686	7.2578	7.42103	7.29669	7.35921	6.33645	6.5651	6.50554	7.23974	6.87078	7.13414	6.80712	6.90509	6.76183	7.62583	7.09367	7.1398
GL50803_137679	7.31397	7.32191	6.91474	6.90643	6.99841	6.97702	6.76737	6.80596	6.90654	7.28165	7.07215	7.20307	6.5286	6.52924	6.63261	7.04011	7.34385	7.51229
GL50803_113268	3.14822	2.64875	1.74083	3.00476	2.7319	2.95014	3.82211	3.75833	4.17739	3.27431	2.31859	2.87536	3.90495	3.89522	3.68115	3.40392	3.40306	2.85627
GL50803_50127	4.34421	3.81043	3.74344	4.10574	4.21633	4.30234	4.26616	4.69001	4.59974	3.88376	3.46442	3.69534	4.35097	4.62382	4.44676	4.56426	4.26138	4.29432
GL50803_7198	1.5193	0.930045	0.643565	0.629108	0.899374	0.932052	0.937553	1.0647	1.00544	0.776444	0.637484	0.436466	1.19084	0.929671	1.34914	0.422964	0.886832	0.763144
GL50803_7195	9.97036	9.89563	10.0318	10.4458	10.1903	10.1725	10.0156	10.1642	9.78042	9.31671	9.56298	9.34829	9.32753	9.71183	9.78914	9.84328	9.35755	9.26475
GL50803_7192	7.54097	7.4835	7.6426	7.50919	7.55083	7.58461	7.16643	7.19136	7.09149	7.10984	7.5018	7.30094	6.68082	6.94697	6.91571	7.18059	7.42509	7.22686
GL50803_14390	8.60297	8.55511	8.65951	8.82301	8.81275	8.66868	8.34006	8.1138	8.2517	8.19798	8.4903	8.29896	8.04348	8.07725	7.9352	7.9687	8.11223	8.07307
GL50803_7190	3.66607	3.84252	3.96016	4.12688	4.17876	4.11338	3.74584	3.37507	3.71845	3.85956	3.94217	3.81971	2.77747	2.71182	3.20895	3.51058	3.53815	3.48912
GL50803_7188	9.94008	9.59719	9.81554	9.33759	9.57917	9.34666	9.58012	9.56898	9.61819	9.13071	8.95893	8.91296	9.49609	9.56014	9.67783	9.33934	9.34982	9.25966
GL50803_17015	3.99013	3.89448	3.95411	3.29355	3.81808	3.68501	4.25244	3.74903	4.19734	4.04266	3.93157	3.91671	3.47988	3.46954	3.55214	3.69423	3.72677	3.65487
GL50803_6170	7.5598	7.59857	7.5312	7.49199	7.52054	7.52695	7.15111	7.14044	7.17434	7.59025	7.5775	7.61712	7.18419	7.19677	7.17723	7.24307	7.33576	7.43144
GL50803_6171	11.0661	11.1118	10.224	11.1546	10.7793	10.9469	9.89672	10.0837	10.1332	11.1917	10.716	11.2569	10.3187	10.2907	10.6087	11.1558	11.067	11.2678
GL50803_17014	6.59576	6.72222	6.7005	6.78868	6.66699	6.67	6.14559	6.15259	6.09141	6.48171	6.6095	6.57991	6.32685	6.28932	6.26496	6.36272	6.4125	6.33827
GL50803_6174	5.46046	5.49896	5.57438	5.25797	5.47216	5.36597	5.26375	5.2069	5.1531	5.17064	5.33176	5.21363	5.20658	5.07885	5.0637	5.00056	5.22557	5.18307
GL50803_6175	6.2268	6.24781	6.23552	5.39787	5.53412	5.423	4.66339	4.82733	4.64402	5.64526	5.6146	5.54576	4.34614	4.53084	4.76133	5.31842	4.79585	4.8805
GL50803_6176	6.72356	6.87969	6.95089	6.43045	6.3398	6.39553	6.33102	6.3753	6.34939	6.38935	6.50432	6.43902	6.21795	6.29265	6.52363	6.73218	6.67874	6.62306
GL50803_6177	6.12687	6.44317	6.4556	5.82606	6.37281	6.33995	6.13068	6.17127	6.13269	6.67981	6.60659	6.61737	6.12081	6.07295	6.10772	6.33741	6.4289	6.70621
GL50803_6179	5.21583	5.28888	5.33391	5.10659	5.21241	5.25016	5.02514	4.70129	4.97967	5.60215	5.57512	5.43037	4.78882	4.72604	4.9497	5.16512	5.29279	5.40359
GL50803_113252	6.96555	6.9987	7.11147	6.8797	6.94991	6.81416	6.86674	6.70624	6.81498	6.78955	6.82819	6.7639	6.63052	6.57699	6.5376	6.72587	6.79376	6.80457
GL50803_4590	7.43341	7.88043	7.75662	7.23725	7.31312	7.42473	7.34506	7.5143	7.26759	7.57122	7.32776	7.48841	7.25004	7.31493	7.61226	7.80543	7.76994	7.75732
GL50803_17013	4.29284	4.44201	4.43	4.02547	4.16109	4.16372	3.90334	3.95166	3.97107	4.01788	4.46206	4.15158	3.65036	3.63985	3.64498	4.15523	4.09602	4.15058
GL50803_4587	7.73466	7.86976	7.80209	7.6344	7.31479	7.53906	7.38043	7.41349	7.35802	7.31984	7.55867	7.43107	7.37988	7.26345	7.27945	7.44839	7.57035	7.47182
GL50803_27147	6.45097	6.57796	6.4758	5.92793	5.74852	5.95902	5.44852	5.42877	5.49682	6.15593	6.1831	6.25532	5.78982	5.65773	5.70795	6.13394	6.32411	6.3551
GL50803_13661	8.708	8.84353	8.80272	8.61279	8.5272	8.53305	8.16656	8.27316	8.30356	8.66648	8.68079	8.66818	8.44267	8.33325	8.39802	8.4462	8.44377	8.5839
GL50803_17012	6.67144	6.58509	6.58846	6.37999	6.17639	6.40971	6.27163	6.29988	6.35954	6.31121	6.43376	6.30936	6.49296	6.45179	6.34657	6.49295	6.58041	6.57733
GL50803_2548	7.63191	7.7492	7.71772	7.3256	7.31279	7.28591	7.36193	7.30511	7.40901	7.46152	7.54395	7.60079	7.58152	7.50209	7.43968	7.58543	7.59041	7.67554
GL50803_2549	5.88336	6.01418	6.00186	6.03337	5.9412	5.84569	5.30862	5.42683	5.38944	5.5938	5.76027	5.6891	5.54076	5.56698	5.34464	5.56347	5.63182	5.52991
GL50803_17011	8.09933	8.25288	8.29058	8.10956	7.93466	8.05287	7.60571	7.72508	7.59907	7.77094	7.90264	7.96935	7.95556	7.91466	7.89236	7.93489	8.03526	7.95837
GL50803_3680	4.91355	4.97094	4.95212	4.83414	4.66816	4.91196	4.68567	4.61866	4.66258	4.79935	4.80473	4.81642	4.76003	4.62382	4.68888	4.80484	4.76691	4.79625
GL50803_3679	3.16101	3.44627	3.5377	2.77412	3.35688	3.09756	3.62331	3.50221	3.59499	3.1487	3.56732	3.2032	3.47546	3.66752	3.77847	3.08681	3.1576	3.2624
GL50803_3678	8.10761	8.18631	8.01465	7.57732	7.74895	7.79907	7.3499	7.46454	7.34595	7.78409	7.67109	7.75735	7.67508	7.48519	7.53598	7.88099	7.77508	7.85497
GL50803_3677	6.65572	6.63596	6.76037	7.46665	7.51243	7.56931	6.36063	6.41893	6.40986	6.54161	6.47542	6.50535	7.24842	7.17735	7.08788	9.06752	8.98089	9.07554
GL50803_113242	4.64203	4.25594	3.2687	4.30744	3.99144	4.1782	3.80341	3.41479	4.21701	4.91792	3.93688	4.52485	4.0782	4.15184	4.06398	4.44635	4.36043	4.38364
GL50803_12800	6.48887	6.41632	6.56119	6.73921	6.57766	6.53254	6.01427	5.92669	5.83821	6.15024	6.06194	6.10069	6.15162	6.17949	6.19105	6.23519	6.03311	5.88635
GL50803_15834	5.96401	5.92581	5.77531	6.28368	6.16903	6.21283	5.9392	5.99315	5.77039	5.96823	5.90278	5.80688	6.26928	6.09158	5.94685	6.01128	5.90927	6.03829
GL50803_25205	7.68184	7.54371	7.70727	7.66242	7.47834	7.48157	7.23894	7.26954	7.20844	6.90763	7.05699	6.84509	7.1716	7.20328	7.06162	6.87356	6.95678	6.89619
GL50803_12867	8.69611	8.80715	8.79188	8.5398	8.66513	8.58667	7.78452	7.82078	7.75043	7.89518	7.96505	7.99804	7.87374	7.86903	7.90128	7.55727	7.60564	7.6187
GL50803_12866	4.99972	5.17377	5.1128	5.01886	5.61099	5.29999	4.90609	4.61526	4.64609	4.9461	4.82778	5.01571	4.81879	4.82458	5.00782	4.87878	4.84717	4.97062
GL50803_16233	5.87173	5.98692	6.09047	5.82283	5.87588	5.82283	5.44952	5.49698	5.28944	5.82561	5.72002	5.94265	5.68652	5.66633	5.8132	5.85616	5.78147	5.90567
GL50803_16232	8.04388	8.1072	8.12343	8.12693	8.12294	8.09678	7.56976	7.59842	7.5641	8.23507	8.27247	8.25934	7.56081	7.63132	7.86921	8.22348	8.22465	8.33775
GL50803_13272	11.0733	10.7508	10.5535	10.9648	10.8306	10.8151	10.0576	10.0019	10.0749	10.604	10.6717	10.6344	10.1647	10.1282	9.97988	11.222	11.0713	11.1678
GL50803_13273	8.76172	8.88634	8.68103	8.89845	8.65372	8.72757	8.07424	8.27059	8.18583	8.56498	8.55875	8.73267	8.4986	8.45162	8.43135	8.44364	8.45061	8.55637
GL50803_13274	6.59693	6.52415	6.62604	6.63487	6.26317	6.31069	5.82646	6.06231	6.02917	6.05679	5.96194	6.125	6.3881	6.49876	6.54029	6.22777	5.96429	5.96213
GL50803_16234	7.47465	7.5972	7.19421	7.41209	7.1246	7.1504	6.75607	6.816	6.85992	7.2712	7.04474	7.30374	6.90075	6.86905	7.0516	7.02562	7.1626	7.25582
GL50803_16235	9.21416	9.16569	9.2479	9.93726	9.87123	9.74549	8.76451	8.96595	8.89116	9.25187	8.88615	9.1703	9.23331	9.48692	9.78777	9.48178	9.18071	9.19776
GL50803_19003	10.0985	10.1214	9.67346	9.81676	10.052	10.0897	9.53516	9.58892	9.61661	10.072	9.84519	10.0136	9.32154	9.35607	9.87864	10.1706	9.90162	10.1984
GL50803_14119	6.04817	5.84758	5.7086	5.8538	5.34747	5.64561	5.21508	5.37943	5.35687	5.46796	5.36563	5.46286	5.57421	5.43233	5.38607	5.46079	5.60514	5.54172
GL50803_16236	6.08805	6.25379	6.22509	5.73148	5.91507	5.93449	5.89575	6.001	5.97902	6.12436	5.9541	6.03333	5.99057	5.94525	6.22542	6.37218	6.07399	6.22784
GL50803_6132	5.94103	5.79251	5.89382	5.50131	5.44442	5.42422	5.59519	5.48863	5.64942	5.37102	5.2815	5.2267	5.05929	5.05285	5.13419	5.29587	5.52404	5.46069
GL50803_6133	10.0184	10.0369	8.68796	9.85104	10.0124	9.9351	9.37633	9.25055	9.47438	9.78773	9.47319	9.6939	9.22527	9.40768	9.70773	9.74884	9.7203	9.99345
GL50803_27739	4.43124	4.47821	3.99789	3.66987	3.98141	3.9908	4.19863	4.17165	4.29314	4.07905	3.86627	3.84766	4.56788	4.44351	4.33355	3.81808	4.0259	4.19612
GL50803_6135	10.3812	10.5869	10.3558	10.4524	10.4223	10.3761	9.98762	10.0491	10.0837	10.5468	10.4644	10.4951	10.1393	10.1773	10.5423	10.5752	10.4409	10.6832
GL50803_16237	7.74956	7.98297	7.81564	7.12704	6.87644	7.08199	7.41317	7.34061	7.33795	7.04924	7.36665	7.20877	7.29495	7.20947	7.0697	7.0856	7.30559	7.20214
GL50803_6138	4.52325	4.30091	4.48558	4.62224	4.40335	4.5869	3.86179	3.99685	3.96775	4.57357	4.42474	4.17137	3.98176	4.12465	4.20618	4.32353	4.1524	4.19911
GL50803_6139	8.44168	8.51179	8.48125	8.57323	8.27242	8.36622	7.68443	7.88158	7.88544	8.05423	8.2382	8.26568	8.12688	8.1332	7.85398	8.14009	8.04664	7.94798
GL50803_6140	8.19414	8.34724	8.27409	8.39576	8.50577	8.51947	8.17704	7.97488	8.08848	8.62863	8.7021	8.59381	7.43726	7.45176	7.65898	8.61339	8.65095	8.76153
GL50803_50130	4.86943	4.50686	2.755	6.0343	5.6922	5.82283	5.16471	4.84489	5.54209	5.85738	4.76348	5.757	4.98194	5.10943	5.2261	5.39997	5.40644	5.56157
GL50803_114626	5.25811	4.74763	3.97616	6.46821	6.31204	6.20083	5.33814	5.56564	5.67301	5.55772	4.79452	5.25827	5.89368	6.18189	5.77339	5.28589	5.23056	5.01873
GL50803_114625	6.53073	6.48909	6.67314	6.99196	6.8371	6.78039	7.2476	7.01876	7.20351	6.3421	6.23468	6.27433	6.84573	6.8435	6.90288	7.11045	7.02918	6.937
GL50803_102180	5.31214	5.10156	4.92558	5.61663	5.39108	5.39229	5.87053	5.66369	5.7406	4.98337	4.58724	4.84597	5.49016	5.48285	5.57619	5.63708	5.62899	5.5511
GL50803_114623	10.0624	10.164	10.1288	10.7221	10.6656	10.6762	9.93801	10.0515	9.95763	10.1641	10.2394	10.2377	9.43081	9.66429	10.085	10.3853	10.2138	10.338
GL50803_15004	6.78268	6.70305	5.86348	6.72079	6.84266	6.83943	6.63047	6.70784	6.69834	6.85833	6.48451	6.76431	6.40389	6.48133	6.49943	6.59576	6.58919	6.79671
GL50803_9644	5.39836	5.14188	4.78156	5.59151	5.4248	5.4767	4.73253	4.77029	4.78627	5.41201	4.86865	5.24549	4.78525	4.87588	5.16819	5.40393	5.39201	5.48413
GL50803_41118	4.97096	4.63456	4.60621	5.10837	5.3172	5.44112	5.36813	5.46989	5.58598	5.10158	4.61235	5.01297	5.12285	5.31804	5.55951	5.53608	5.16552	4.98799
GL50803_15007	3.16736	2.87248	3.34156	3.7718	4.05024	3.89239	3.82828	3.85967	3.88934	3.53662	3.44592	3.59265	3.5903	3.93845	4.03378	4.00693	3.6982	3.79959
GL50803_15008	4.91732	4.57053	3.68132	5.35223	5.40241	5.47553	5.61498	5.50252	5.83093	5.82025	4.87558	5.52283	5.80575	5.87653	5.84906	5.76059	5.59936	5.64933
GL50803_15009	5.66844	5.33568	4.07052	5.20595	5.47812	5.52733	5.7834	5.70352	6.13047	5.84335	5.06333	5.58319	5.94014	6.16925	6.06853	5.90726	6.13188	6.16204
GL50803_16293	5.61948	5.13758	4.83631	5.07068	5.45534	5.50454	5.25575	5.25146	5.51169	5.76083	5.33075	5.51994	5.24084	5.47504	5.55862	5.68016	5.59743	5.5192
GL50803_3269	4.76231	4.33515	4.24252	4.87843	4.73937	4.87333	4.51811	4.60842	4.69702	5.08825	4.7739	5.01981	4.73621	4.97333	5.10786	6.69496	6.61665	6.62084
GL50803_114617	5.35311	5.05324	4.88587	5.39497	5.27811	5.32623	5.11505	5.25912	5.26939	5.56736	4.93783	5.43345	5.42976	5.41815	5.33847	5.83089	5.76176	5.76366
GL50803_137604	8.10513	8.0885	7.91618	7.35874	6.68771	6.83258	7.16216	7.79523	7.39828	5.67429	5.28463	5.53052	6.94219	6.82404	6.6801	5.20197	5.29637	5.22176
GL50803_15977	6.83897	7.1784	7.19186	6.70741	6.96993	6.86784	6.89055	7.03955	6.90827	6.75763	6.79677	6.6783	7.11092	7.1134	7.20121	7.2368	7.11814	7.16292
GL50803_101120	7.6442	7.54493	7.60336	7.75414	7.58382	7.63611	7.61891	7.52114	7.62455	7.53348	7.47717	7.52757	7.53023	7.57559	7.62583	7.96245	7.84557	7.9245
GL50803_137603	8.79736	8.72425	8.76708	9.35029	9.15485	9.13663	8.90666	9.08468	8.8311	8.48772	8.554	8.55936	8.88671	8.91753	8.97778	9.53916	9.14824	9.14134
GL50803_27326	7.19466	6.8599	7.1117	6.92012	6.86921	6.88647	6.72164	6.68325	6.73292	6.6867	6.70169	6.68261	6.66538	6.6377	6.51363	6.92314	6.90927	6.81677
GL50803_114829	7.46437	7.65351	7.73796	7.53182	7.7917	7.65098	7.57229	7.66417	7.57531	7.24108	7.47352	7.35332	7.74767	7.77835	7.76006	7.71404	7.6776	7.70892
GL50803_2118	4.88493	5.18111	5.028	5.40654	5.37329	5.1684	5.01976	5.00179	4.93794	4.7588	4.81486	4.72562	5.02038	5.0607	5.33847	5.09665	4.89359	5.10404
GL50803_12905	4.61208	4.75467	4.84287	4.7684	4.88824	4.84276	5.05705	4.99787	5.07054	4.57993	4.65809	4.39829	4.89524	4.9538	4.99743	4.76024	4.88885	5.02716
GL50803_2116	3.21719	3.29212	3.36607	2.48861	2.52637	2.48423	3.80655	3.70486	3.95776	2.84496	2.98967	2.91699	3.27132	3.22613	3.27068	3.13207	3.6982	3.77178
GL50803_16044	10.6654	10.8186	10.6688	10.6321	10.5851	10.6175	10.1987	10.2972	10.2759	10.687	10.4084	10.6615	10.0776	10.1097	10.6113	11.0958	11.0944	11.3123
GL50803_21398	5.50252	5.38463	5.49397	5.18763	5.02644	5.03637	5.31962	5.43071	5.3326	4.87373	4.88248	4.84134	5.59779	5.54477	5.36702	5.36113	5.43269	5.28214
GL50803_60531	7.04531	7.00018	7.11757	6.75344	6.7442	6.8123	6.94592	6.89852	6.92588	6.5733	6.64563	6.59281	6.91551	7.04483	7.25347	7.12611	7.08714	7.07301
GL50803_21435	7.1065	7.1234	7.24939	6.99052	7.16876	7.03623	7.23865	7.06786	7.17757	6.60068	6.87252	6.72592	6.6424	6.73081	7.0089	7.20538	7.24176	7.28562
GL50803_9143	6.56361	6.4092	6.50471	6.44876	6.43112	6.48267	6.43689	6.30306	6.44604	6.50419	6.40579	6.48325	6.19729	6.25439	6.37295	6.72692	6.70276	6.662
GL50803_28737	4.1462	4.36123	4.3524	3.94047	4.29407	4.07057	4.33502	4.13168	4.30632	4.2106	3.98382	4.17137	3.94066	4.02923	4.17192	3.94669	4.08227	4.12882
GL50803_9145	4.178	4.26584	4.33698	4.53269	4.31554	4.35426	4.59076	4.37664	4.53179	3.97347	4.01429	3.94286	4.67777	4.37593	4.35203	4.39688	4.29516	4.17201
GL50803_91348	7.30499	7.29896	7.44	7.68368	7.60222	7.49406	7.74548	7.72863	7.78026	6.95938	7.27054	7.09613	7.68253	7.73712	7.53889	7.66622	7.62521	7.50928
GL50803_9148	7.18256	7.30833	7.02442	7.42423	7.77218	7.48652	7.64233	7.61045	7.64466	7.39693	7.21096	7.36975	7.44435	7.60473	7.77116	7.82967	7.64336	7.79308
GL50803_9150	6.66753	6.74079	6.85106	6.65805	6.67376	6.69186	6.72785	6.62263	6.74942	6.54323	6.52342	6.55469	6.6009	6.6581	6.76758	6.92681	6.8476	6.85797
GL50803_17447	7.2689	7.3323	7.34899	7.06725	7.00089	7.02025	6.80034	6.71581	6.6873	6.2593	6.3753	6.34629	6.84316	6.76723	6.67277	6.58126	6.59937	6.59217
GL50803_17446	6.31097	6.41455	6.47791	6.28759	6.4735	6.26191	6.11813	5.93355	6.02679	5.65433	5.72847	5.59971	5.85592	5.98634	5.8505	5.84553	5.87936	5.83737
GL50803_9154	7.736	7.5715	7.48754	7.62639	7.62765	7.5193	6.83718	6.70263	6.79921	7.39121	7.28363	7.43747	6.67938	6.73653	6.81164	7.27873	7.36559	7.53462
GL50803_9155	5.73303	5.70211	5.92302	5.91482	5.99789	5.82007	6.04111	5.97133	5.87759	5.12061	5.37446	5.18349	5.81102	5.79968	5.72144	5.89512	5.83985	5.64167
GL50803_91334	6.43592	6.58113	6.63016	6.5435	6.44275	6.32377	6.5824	6.66854	6.44246	5.89529	5.98776	5.92454	6.75928	6.71929	6.54073	6.41662	6.57256	6.51699
GL50803_9157	7.41618	7.57847	7.57785	7.07134	7.32541	7.18235	7.32773	7.26003	7.30221	7.46467	7.31558	7.32764	7.43299	7.3012	7.50237	7.41084	7.45074	7.55603
GL50803_17448	7.7003	7.62573	7.72381	7.67563	7.67382	7.61924	7.82099	8.02724	7.89289	7.13634	7.22025	7.10355	8.09608	8.14402	7.94774	7.59441	7.68012	7.54903
GL50803_17449	5.92143	6.08128	6.19206	5.57878	5.77781	5.68365	5.90819	5.84618	5.75701	5.71243	5.72386	5.61515	5.62399	5.54757	5.65685	6.06477	6.06772	6.16662
GL50803_91354	6.99531	7.06027	6.88564	7.035	6.8823	6.92303	7.07912	6.93927	7.179	6.76649	6.36598	6.77121	7.42786	7.37517	7.36735	7.4265	7.33489	7.2676
GL50803_3079	5.35032	5.47015	5.61521	5.09948	5.45655	5.33788	5.24078	5.33354	5.13401	5.26841	5.25198	5.1932	5.33168	5.33108	5.53006	5.64936	5.522	5.58573
GL50803_112519	2.55239	2.27828	1.52927	3.06441	2.19694	2.5301	1.86587	1.96953	2.23466	3.06046	1.74693	2.68193	2.81993	2.64379	2.69481	3.2715	2.80248	3.02056
GL50803_112518	7.64448	7.41667	7.35933	7.86365	7.64311	7.68888	7.79481	7.68868	7.80601	7.29428	7.1205	7.22839	7.36084	7.33097	7.2273	7.59326	7.73169	7.6534
GL50803_102444	9.22229	9.09799	8.36476	9.11854	8.53194	8.79944	8.64494	8.54715	8.68195	8.76887	8.54848	8.85428	8.85399	8.81446	8.88178	8.99839	9.12972	9.1986
GL50803_17451	7.51941	7.95005	7.92071	7.24653	7.41699	7.26842	7.60773	7.58085	7.45708	7.30903	7.12342	7.26224	7.71851	7.6718	7.96835	7.88926	7.79903	7.95153
GL50803_32363	5.80405	6.09133	6.08172	5.31741	5.57585	5.56417	6.50932	6.24694	6.38212	5.52622	5.57512	5.63667	5.97186	5.85788	5.94211	6.41662	6.69781	6.76985
GL50803_17453	6.65459	6.6183	6.70801	6.20387	5.96516	5.99217	6.78375	6.6137	6.73633	5.7995	5.9807	5.80847	6.50981	6.40376	6.26333	6.42184	6.57355	6.34906
GL50803_17454	5.94381	6.46352	6.57012	5.56594	5.865	5.63305	6.4797	6.48945	6.26414	5.50855	5.70531	5.57763	6.23635	6.22618	6.29126	6.27753	6.45421	6.41731
GL50803_2323	5.47077	5.34224	5.56714	5.25157	5.42357	5.28669	5.79685	5.65459	5.78835	5.02438	5.03637	4.99225	5.33046	5.33216	5.35892	5.3867	5.44456	5.29893
GL50803_21423	8.45456	8.1967	8.20115	8.47843	8.47481	8.33393	8.29853	8.49298	8.53825	8.01427	7.73499	7.7716	8.78109	8.82659	8.8691	8.35234	8.11848	8.05568
GL50803_13200	6.64665	6.55716	6.72469	6.73864	6.74914	6.65092	6.60641	6.57039	6.51805	6.01671	6.14804	5.96975	6.63845	6.64163	6.58219	6.58824	6.59065	6.46956
GL50803_13201	5.88336	5.86527	5.93944	6.16778	6.10807	5.95734	5.94774	5.87637	5.78176	5.26579	5.38713	5.36634	5.99444	6.03495	6.00314	6.01387	5.92553	5.81905
GL50803_32658	8.30632	7.86277	7.94734	8.78279	8.16622	8.22467	8.87708	8.81483	8.68599	7.04157	7.44189	7.1831	8.65764	8.53414	8.14357	7.77951	7.75333	7.50175
GL50803_102438	6.44641	6.29883	6.31162	6.76865	6.53769	6.62103	6.90742	6.67264	6.66956	6.27442	6.43235	6.24894	6.38986	6.39861	6.15233	6.42768	6.49215	6.47388
GL50803_32657	4.61208	4.67225	4.71991	4.70656	4.45262	4.61271	5.09597	4.91304	4.95979	4.49496	4.60403	4.60709	4.61887	4.73424	4.74433	4.67543	4.75655	4.7724
GL50803_9162	4.4046	4.53823	4.48977	4.38844	4.3235	4.56723	4.85255	4.89911	4.88269	4.51723	4.69303	4.66931	4.64666	4.77297	4.88208	4.8286	4.79078	4.82553
GL50803_137698	7.76036	7.88139	7.83716	7.62205	7.69521	7.71915	7.71538	7.76961	7.69338	7.78018	7.7131	7.78009	8.03205	7.96535	8.11815	8.07619	8.00369	8.09287
GL50803_97130	7.05305	7.04713	7.14284	6.98378	6.63373	6.83988	6.78811	6.81489	6.826	6.36561	6.69387	6.54192	6.75746	6.74183	6.56777	6.80285	7.00787	6.91265
GL50803_39938	8.50292	8.43076	8.56534	8.37198	8.34352	8.37001	8.37581	8.44282	8.41271	8.0881	8.32279	8.05874	8.16923	8.2403	8.06563	8.4791	8.56146	8.3821
GL50803_17460	7.95351	7.93866	8.09885	7.89428	7.78714	7.73857	8.0992	8.16856	8.08256	7.49388	7.46436	7.42927	8.15755	8.13646	8.04779	8.09284	8.05476	7.99018
GL50803_13774	5.15641	5.22235	5.32612	4.43155	4.37807	4.47878	5.33922	5.41415	5.37074	4.48369	4.39418	4.41291	5.55444	5.58523	5.37205	5.33924	5.41962	5.26372
GL50803_17461	5.24766	5.18111	5.323	5.16737	4.92885	4.98129	5.22798	5.1539	5.19764	4.7829	4.97831	4.77659	5.13131	4.99397	4.96044	5.34337	5.47961	5.10881
GL50803_13771	6.99665	7.00462	7.08703	6.79695	6.67427	6.66744	7.23051	7.1537	7.11378	6.34273	6.41009	6.35227	6.81195	6.82058	6.78582	6.96974	7.02235	6.98536
GL50803_21411	7.59586	6.84744	7.05017	7.21233	6.98214	7.02025	8.49854	7.9909	8.51232	6.58969	6.81563	6.47132	7.61907	7.62339	7.29067	7.30543	7.48747	7.31997
GL50803_15240	6.01773	6.39754	6.37488	5.73033	5.80652	5.65806	6.42624	6.29403	6.25193	5.34636	5.51957	5.45278	6.50981	6.38148	6.2579	6.18622	6.30114	6.37833
GL50803_15239	5.15001	5.16956	5.24421	4.70422	5.13605	4.90153	5.28411	5.33561	5.32614	4.68006	4.40572	4.52869	5.10006	5.2827	5.365	5.3086	5.16813	5.11515
GL50803_137697	7.50224	7.30545	6.69809	6.42406	6.23247	6.25236	6.65977	6.66648	6.73438	5.19985	4.64029	5.0239	6.27692	6.38773	6.3664	5.55519	5.58578	5.61509
GL50803_15237	4.63288	4.55608	4.56314	3.92849	4.05343	4.05182	4.55396	4.64061	4.60615	4.41181	3.99914	4.26416	4.39376	4.40087	4.09357	4.27824	4.34439	4.12882
GL50803_17464	1.94606	2.04994	1.41647	1.67732	1.65611	1.66597	1.36896	1.57995	1.7702	2.29422	1.51094	2.06239	2.39295	2.25437	2.04815	2.07137	2.2141	2.25492
GL50803_97219	6.00538	5.71662	5.71934	6.31548	6.41753	6.28951	6.26823	6.44026	6.50611	6.43919	5.84675	6.11417	6.6424	6.72876	6.63889	6.63109	6.42236	6.44273
GL50803_17243B	11.1095	10.9176	11.0008	9.70341	9.70482	9.72518	9.28946	9.20808	9.53806	10.3295	10.3209	10.2274	9.18117	9.27997	9.37868	10.0878	10.4686	10.4987
GL50803_17465	6.73162	6.75666	7.01283	6.65986	6.76969	6.67868	6.94628	6.90899	6.84645	6.73073	6.81419	6.75655	7.02354	7.03624	6.85906	6.83498	6.85894	6.75623
GL50803_60537	0.940568	0.692453	-2.36179	0.814237	0.267453	0.410966	-0.17856	-0.145232	1.08101	1.65583	-0.808985	0.976061	2.24499	1.73247	1.69627	1.20641	0.960856	0.826301
GL50803_15232	5.54947	5.47015	5.7038	5.02638	5.04101	5.06157	5.75612	5.77928	5.63486	5.31619	5.45441	5.26059	5.61196	5.68591	5.4137	5.4734	5.51382	5.2537
GL50803_32375	6.44641	6.32887	6.45346	5.91077	5.6757	5.91906	6.54866	6.53297	6.48829	6.10317	6.24006	6.09032	6.43495	6.34393	6.10772	6.36948	6.41744	6.09148
GL50803_10530	6.42072	6.59494	6.36731	5.98788	6.30937	6.27274	6.88759	6.85983	6.86394	6.74872	6.71528	6.56174	6.85682	6.92493	6.96522	6.78525	6.79587	6.91946
GL50803_10529	6.09723	6.12053	6.10829	6.03057	5.78552	5.88505	6.02035	5.9205	5.92792	6.27899	6.33061	6.24894	5.90523	5.78397	5.65767	5.91376	6.10289	6.19307
GL50803_29229	4.51082	4.57849	4.35393	4.4789	4.07562	4.44086	4.46558	4.45874	4.20017	4.81382	4.6645	4.80538	4.45342	4.37173	4.40608	4.57131	4.66356	4.72554
GL50803_10527	6.80373	7.36351	7.34919	6.05375	6.43419	6.42375	7.30077	7.46383	7.33248	6.76789	6.69073	6.82336	7.50144	7.52709	7.59211	7.65048	7.60299	7.64439
GL50803_17468	7.27736	7.25592	6.85891	7.4663	7.44313	7.45209	7.31706	7.42885	7.42209	7.8116	7.57877	7.64194	7.03447	7.28705	7.52063	7.92207	7.59114	7.603
GL50803_10524	7.19466	7.35218	7.12073	7.79103	7.64735	7.65435	7.72783	8.01695	7.66476	7.65722	7.35727	7.59942	7.92042	8.07628	8.24825	8.21205	7.7077	7.64576
GL50803_29227	5.47717	5.33191	4.99105	5.40365	5.29711	5.43752	5.51991	5.31791	5.66996	5.94213	5.53103	5.80054	5.18779	5.29605	5.50917	5.73672	5.78487	5.72378
GL50803_10522	6.1567	6.17143	6.43367	6.20055	6.3606	6.33931	6.70831	6.65201	6.7373	6.36131	6.05402	6.46331	6.52753	6.63639	6.82088	6.88352	6.76564	6.68347
GL50803_10521	9.9095	9.59208	9.58199	10.2542	9.83372	9.90163	10.3607	10.2977	10.3145	10.0885	10.0019	10.1062	9.73394	9.66595	9.38946	9.88767	10.0434	9.78918
GL50803_30476	6.64949	6.49919	6.66205	6.71208	6.59969	6.6136	6.84024	6.91247	6.79641	6.55081	6.53441	6.53764	7.31982	7.16193	7.05818	6.86592	6.73871	6.56291
GL50803_2082	5.2341	5.46929	5.38202	5.07068	5.38221	5.1857	5.44451	5.25802	5.25723	5.36612	5.40544	5.35773	5.01734	5.02371	4.90729	5.0418	5.37067	5.22615
GL50803_26199	6.64836	6.65265	6.76556	6.81334	7.02512	6.8656	6.97579	7.1008	6.97169	6.92939	6.68719	6.80803	6.87497	6.91847	6.92568	7.10357	7.00897	6.92081
GL50803_8565	6.98096	7.14448	7.14505	6.85616	7.04412	7.00206	6.92806	6.8082	6.75423	7.35859	7.29608	7.32378	6.80492	6.85144	6.85547	6.8995	6.91083	7.07707
GL50803_8564	7.00288	6.92942	7.06076	6.90082	6.86694	6.87851	6.96707	7.12884	6.96796	6.88683	7.21479	7.04508	6.84016	6.89854	6.78996	7.08272	7.10561	6.83704
GL50803_14731	6.71166	6.74114	6.82201	6.26711	6.23317	6.36295	6.48509	6.5651	6.42384	6.72977	6.69505	6.64859	6.68705	6.7267	6.75683	6.67489	6.68285	6.66578
GL50803_8560	8.60954	8.65535	8.55447	8.42147	8.59747	8.62496	8.37911	8.42506	8.39029	8.81072	8.82391	8.71107	8.39138	8.38469	8.55933	8.4816	8.48826	8.70502
GL50803_8559	9.30554	9.54166	9.3641	9.19757	9.33773	9.31532	9.77818	9.79473	9.87307	9.48208	9.5964	9.39006	9.63559	9.76027	9.75767	9.86917	9.89357	10.0668
GL50803_14730	7.11186	7.60209	7.35666	6.65198	6.67687	6.78324	7.36989	7.616	7.49211	7.06897	7.03022	7.1445	7.84554	7.83873	8.03133	7.64742	7.4846	7.60159
GL50803_8557	7.17706	6.99424	6.91293	7.18446	6.70915	6.77517	6.65674	6.7558	6.53886	7.27578	7.2246	7.32267	6.8733	6.89196	6.92122	7.00231	7.10595	7.0908
GL50803_8556	6.75448	6.43135	6.60432	6.69744	6.53197	6.58563	6.72991	6.71462	6.70183	6.63163	6.62398	6.59005	6.61151	6.68501	6.61826	6.86449	6.84231	6.76583
GL50803_112489	8.49915	8.43855	8.49251	8.49444	8.44955	8.42612	8.26861	8.34006	8.32978	8.59473	8.74304	8.61981	8.0247	8.16343	8.14415	8.51585	8.68718	8.70187
GL50803_5536	6.67702	6.47892	6.60174	6.30701	6.15124	6.35787	6.54492	6.37329	6.59203	6.51363	6.68522	6.55799	5.97735	6.09605	6.09559	6.28542	6.39035	6.3986
GL50803_5534	6.01685	5.85743	6.13438	5.84638	5.81408	5.82191	5.95128	5.79893	5.9516	5.92057	6.19423	6.08967	5.49345	5.54757	5.50275	5.81314	5.90145	5.92022
GL50803_5533	7.81852	7.68906	7.72928	7.74762	7.65605	7.66261	7.82002	7.83384	7.75308	7.9123	7.96115	8.04824	7.80956	7.79295	7.77155	8.00217	8.01332	8.04202
GL50803_5532	5.95762	6.22466	6.17092	5.55688	5.97194	5.74426	5.97235	5.93218	5.88376	6.46061	6.58561	6.61013	5.88454	5.76248	5.82059	6.29255	6.59502	6.74708
GL50803_17471	6.95641	6.87711	7.02032	6.65986	6.65704	6.71637	6.76052	6.80931	6.79548	6.83147	7.09697	7.01081	6.68034	6.7197	6.63973	6.95092	7.02882	6.93252
GL50803_17472	7.96199	8.21801	8.2577	8.11265	8.27841	8.12675	7.90045	8.08208	7.87818	8.42092	8.3741	8.4624	8.18708	8.26003	8.46628	8.58141	8.41622	8.56116
GL50803_2947	6.19373	6.14861	6.39176	6.00511	6.08405	6.09417	5.91764	5.96064	5.9099	6.02373	6.2513	6.11225	5.96872	6.02963	5.99336	6.12598	6.15441	5.86771
GL50803_13194	6.19917	6.34577	5.91473	5.71645	5.35656	5.60332	5.89722	5.89825	5.87583	5.86522	5.48464	5.80372	5.50542	5.58342	5.57968	5.49954	5.6214	5.624
GL50803_13156	6.22756	6.33781	6.38578	6.19555	6.25138	6.23238	6.31627	6.3386	6.28093	6.79548	6.83567	6.82453	6.19461	6.143	6.26116	6.58185	6.65571	6.80995
GL50803_102022	6.46328	6.451	6.51571	6.48945	6.41132	6.48791	6.39536	6.51115	6.52821	6.74542	6.7087	6.76837	6.74558	6.69302	6.60163	6.68306	6.67691	6.70936
GL50803_102023	7.73893	7.73038	7.81244	7.74135	7.40859	7.4903	7.89255	8.05122	7.89376	7.54464	7.6991	7.67763	8.05926	7.98611	7.96602	7.59874	7.64406	7.50386
GL50803_24590	7.64078	7.82009	7.81675	7.31988	6.87192	6.98692	7.77576	7.93651	7.90853	6.94713	7.24935	7.2524	8.21519	8.18453	8.10717	7.66842	7.66566	7.46408
GL50803_60539	4.22443	3.88424	3.1289	4.27625	4.34975	4.41908	4.36295	4.21504	4.2198	4.30322	4.23514	4.26185	3.75618	3.95539	3.76014	4.24625	4.468	4.4019
GL50803_91127	2.93397	2.41973	1.76867	2.95834	2.69143	2.70825	2.48205	2.59233	2.65304	3.31556	2.9109	3.22703	2.46607	2.32557	2.44233	3.00576	3.20406	3.09938
GL50803_27035	2.69989	2.63048	0.473545	2.59357	2.56272	2.72412	1.65964	1.62128	1.81516	2.67313	1.85187	2.42591	1.6332	1.58066	1.79561	2.17386	2.47211	2.40728
GL50803_16916	8.81225	8.41117	8.60223	8.69293	8.62526	8.50246	8.91176	8.90039	8.9839	8.56818	8.64504	8.52792	9.28309	9.2887	8.86687	8.49187	8.28443	8.17022
GL50803_15587	7.74346	7.99388	7.77561	7.47663	7.60113	7.46602	7.73133	7.58085	7.70263	8.25889	8.18883	8.25122	7.3232	7.30092	7.38041	7.42909	7.46512	7.55719
GL50803_16915	6.56722	6.52497	6.52899	6.87659	6.45065	6.49833	7.00403	7.11323	7.00197	6.44094	6.60242	6.67959	7.22853	7.11088	6.89486	6.62602	6.60899	6.43578
GL50803_12139	7.66791	7.52858	7.24815	8.43636	8.53566	8.29859	8.30782	8.39955	8.29928	7.75416	7.44002	7.70335	8.42744	8.62139	8.7585	8.24258	7.63207	7.55981
GL50803_15585	6.78319	7.02458	7.10261	6.45155	6.5485	6.38496	7.11714	7.19279	6.99792	6.52577	6.78061	6.63262	6.87077	7.04087	7.10372	6.90835	6.84882	6.70464
GL50803_16914	8.11913	8.2274	8.30353	7.5635	7.31878	7.45536	8.28862	8.24148	8.24726	7.7937	8.11812	7.87876	8.06864	8.0299	7.81604	7.96312	8.22104	8.12737
GL50803_137696	8.05292	8.00337	8.08208	7.7657	7.50018	7.63139	7.72555	7.87643	7.91929	7.87936	7.90196	7.94745	7.99257	8.01382	8.07044	8.27104	8.25209	8.21627
GL50803_41626	7.15405	6.84744	6.70861	6.77759	6.46692	6.61944	6.80583	7.41692	7.05486	5.4262	5.05358	5.30382	6.12435	6.31961	6.23485	5.53608	5.33051	5.40359
GL50803_137676	5.30639	4.93045	4.29133	5.08335	5.37456	5.24878	5.26261	5.2689	5.5903	5.48275	4.74694	5.37703	5.13692	5.37789	5.41662	5.43005	5.1603	5.207
GL50803_114797	4.81585	4.68263	4.62791	4.55885	4.51192	4.518	4.91917	4.8751	5.00253	4.57569	4.26078	4.47992	4.80828	4.88475	4.79773	4.50159	4.51585	4.37575
GL50803_12119	2.66441	2.71381	2.47981	2.90224	3.11517	3.22016	2.88307	2.59925	2.96372	3.48783	3.24649	3.2223	2.64203	2.67821	2.75776	2.93456	2.80248	2.85627
GL50803_36315	4.62829	4.46453	3.15726	5.02074	4.44046	4.68139	4.15751	3.84811	4.47922	5.67131	4.55133	5.3534	4.3749	4.25119	4.15799	4.88067	4.80425	5.06693
GL50803_15581	7.01482	7.15782	7.16221	7.14009	7.14273	7.15114	7.07718	7.02999	7.05017	7.47438	7.65587	7.57385	7.04942	7.0622	6.95317	7.06283	7.04593	7.14213
GL50803_12116	6.73108	6.85171	6.92173	7.05351	7.11966	7.01623	6.94308	6.89502	6.75279	7.12116	7.17377	7.10388	6.81545	6.66584	6.55099	6.85391	6.77764	6.75065
GL50803_21792	5.63789	5.74094	5.67528	6.05559	6.00369	5.9632	5.50841	5.349	5.46661	6.29261	6.18198	6.28004	5.26537	5.24646	5.48147	5.85423	5.77891	5.71963
GL50803_16912	4.2635	4.59585	4.45449	4.70188	4.76495	4.66915	4.92639	4.87082	4.7616	5.71435	5.66747	5.67963	4.22498	4.40087	4.38829	4.62883	4.69823	4.7461
GL50803_114793	6.28492	6.35692	6.40734	6.27502	6.44579	6.37682	5.93992	5.99904	5.98968	6.6699	6.66176	6.78654	6.12223	6.08198	6.18648	6.25578	6.46114	6.45963
GL50803_4959	6.67591	6.60042	6.81062	6.34735	6.39818	6.41155	6.40418	6.43882	6.32239	6.53015	6.82175	6.59189	6.582	6.60454	6.26982	6.35114	6.59888	6.50196
GL50803_13787	6.34988	6.67138	6.59236	6.35483	6.81325	6.56209	6.39432	6.32198	6.32304	7.15741	7.16616	7.10162	6.29334	6.27365	6.49158	6.52421	6.58725	6.76381
GL50803_16910	6.03346	6.01828	5.87206	6.56431	6.776	6.76992	6.09846	6.03006	5.93558	6.61984	6.67374	6.63752	6.01819	6.1024	5.94414	6.08793	6.2608	6.28376
GL50803_4964	4.49323	4.37958	4.40508	5.0579	4.9751	4.95631	4.29989	4.21729	4.28783	5.03522	4.9418	4.9268	4.52146	4.53084	4.6143	4.67762	4.65986	4.65118
GL50803_32815	6.8758	7.01287	7.07848	7.34113	7.30107	7.38721	6.73896	6.76313	6.62027	7.51202	7.50359	7.57988	6.91796	6.78826	6.87795	7.12851	7.16554	7.19954
GL50803_21799	6.22528	5.97067	6.11599	6.37558	6.01848	6.14296	6.07072	5.93696	6.13638	6.10905	6.39762	6.11481	5.92967	5.90005	5.57881	5.70391	5.9116	5.57543
GL50803_15103	5.81723	5.7274	5.86616	6.19722	5.91331	5.85563	5.76339	5.78384	5.71117	5.72396	5.99287	5.93905	5.86524	5.72593	5.56831	5.55756	5.65524	5.54407
GL50803_10051	5.70055	5.58685	5.71874	5.99939	6.0404	6.01089	6.02775	6.00621	5.84002	5.77383	5.96259	5.78778	5.99135	5.88466	5.66754	5.66594	5.74875	5.60387
GL50803_15104	6.44641	6.57518	6.59884	6.80899	6.64861	6.81277	6.22441	6.28227	6.15326	6.74778	7.02773	6.97219	6.61	6.566	6.39093	6.63165	6.62426	6.47388
GL50803_114787	10.8801	10.6017	8.52586	11.087	10.8497	10.9264	10.1796	9.7643	10.578	11.2179	10.11	10.9333	10.1855	10.3908	10.5406	11.0208	10.7718	10.9754
GL50803_10055	5.89584	6.05584	5.93074	6.00986	6.03232	6.14222	6.17255	6.12771	6.19638	6.79366	6.71102	6.76268	6.29961	6.12315	6.18476	6.49047	6.38195	6.64348
GL50803_10056	4.4046	4.31623	4.47997	4.83414	4.60855	4.70358	4.37776	4.33791	4.3604	4.76626	4.79599	4.91511	4.48894	4.39053	4.36624	4.50896	4.45525	4.3941
GL50803_17223	7.09113	6.92505	7.07524	7.29519	7.11469	7.07736	7.1548	7.17497	7.08539	7.13382	7.18971	7.15572	7.16304	7.0742	6.9818	6.95362	7.01549	6.84849
GL50803_15105	5.49748	5.55169	5.5283	5.73033	5.89115	5.6663	5.45052	5.30423	5.32743	5.96742	5.87677	5.94697	5.29953	5.32022	5.50367	5.57873	5.5128	5.70395
GL50803_10062	5.9947	5.98272	6.09139	6.4076	6.30132	6.29151	5.92846	5.85919	5.92194	6.49468	6.44778	6.45324	5.87953	5.80281	6.02697	6.15367	6.13322	6.19606
GL50803_10063	6.12605	6.11397	6.17786	6.61631	6.46272	6.40233	5.85926	5.92463	5.94572	6.30354	6.47542	6.3004	6.21198	6.14485	6.16922	6.05221	6.03311	6.01646
GL50803_15106	9.82464	9.52815	9.53112	9.88536	9.5718	9.66034	9.80838	9.89262	9.8014	9.67345	9.84713	9.69673	10.0297	9.89585	9.68483	9.38086	9.33496	9.16787
GL50803_17224	8.37636	8.36139	8.29198	8.6397	8.49435	8.54385	8.18699	8.10563	8.09533	8.84116	8.66368	8.81412	8.31242	8.22772	8.4075	8.38909	8.43189	8.49376
GL50803_10073	4.96732	4.78252	4.89958	5.41372	5.6453	5.51484	4.84495	4.99657	4.89321	5.37956	5.10048	5.17738	5.25122	5.3758	5.28284	5.54567	5.01873	4.90448
GL50803_21803	6.29872	6.25429	6.35052	6.64101	6.82686	6.66744	6.41653	6.51115	6.5101	6.68326	6.51235	6.60968	6.34816	6.3546	6.56514	6.83888	6.72639	6.66632
GL50803_17227	8.3038	8.34619	8.35015	8.81896	8.67138	8.69773	8.18353	8.27005	8.19401	8.85215	8.92316	8.97217	8.42744	8.38703	8.55955	8.90172	8.95358	9.02228
GL50803_6757	6.15271	6.48825	6.5334	6.0436	6.39251	6.14591	6.45446	6.41502	6.46321	6.45138	6.3561	6.42878	6.46146	6.43529	6.63554	6.23889	6.40479	6.50437
GL50803_114778	4.54537	3.79684	2.40492	5.4547	4.02766	4.46704	3.92079	3.75833	4.69502	5.43208	3.51856	4.97405	4.37253	4.33984	4.08623	5.36249	4.85528	4.97411
GL50803_114777	9.11855	8.89306	8.98516	10.3946	10.3308	10.2122	9.1335	9.30975	9.32616	10.0575	9.6789	9.98086	8.85058	9.04628	9.309	9.70304	9.31922	9.29559
GL50803_112692	5.35728	5.14188	4.8064	5.44492	5.35526	5.4673	5.36388	5.22489	5.38074	5.86087	5.50087	5.79338	4.95202	5.0035	5.15305	4.85391	4.94617	4.90082
GL50803_50142	4.25159	3.89448	3.94193	4.7684	4.56217	4.60201	4.04798	4.13407	4.25829	5.34387	5.3478	5.28009	2.74111	2.77041	2.57408	4.19842	4.23428	4.4019
GL50803_50143	7.8465	7.7492	7.27165	7.37907	7.58078	7.93058	9.20645	9.04291	9.24163	7.84412	7.62454	7.80445	7.84597	7.78092	7.71398	7.30225	7.24886	7.41163
GL50803_15034	5.72981	5.56857	5.20654	5.72109	5.73962	5.84387	5.42528	5.36531	5.4079	6.40257	6.21241	6.22368	5.08273	5.18556	5.18203	5.60534	5.7755	5.996
GL50803_16823	7.3236	7.29244	7.27064	7.33849	7.44739	7.5726	7.13283	7.23167	7.05993	8.0548	7.96424	8.02361	7.01785	6.94167	6.97254	7.27693	7.40507	7.50658
GL50803_15035	8.24983	8.30432	8.153	8.83202	8.51711	8.58518	8.06789	8.25179	8.12539	8.50579	8.61398	8.69983	8.10021	8.06397	7.87188	8.21712	8.13855	8.113
GL50803_16824	8.23024	7.84142	7.58602	8.48646	8.48757	8.43775	8.68495	8.62425	8.77045	8.63182	8.18772	8.3506	7.98463	7.94165	8.07709	8.12258	7.96017	7.91885
GL50803_16826	6.71274	6.49668	6.21543	6.76921	6.61762	6.73019	6.14436	6.37882	6.34364	7.19243	6.66656	7.06141	6.27629	6.40427	6.72293	7.07157	6.60755	6.70621
GL50803_16827	6.17494	5.95363	5.90901	6.13337	6.32599	6.29284	6.178	6.15611	6.22512	6.9089	6.37579	6.67136	5.83623	5.8691	6.06294	6.35932	6.14848	6.32055
GL50803_15039	6.6381	6.81141	6.60142	6.40544	6.54793	6.49602	6.64323	6.68569	6.64642	7.02884	6.81887	6.93359	6.23831	6.2697	6.23927	6.61182	6.73036	6.81142
GL50803_15041	5.315	5.45725	5.46022	5.25638	5.43342	5.43028	5.62121	5.45091	5.53651	5.85301	5.7254	5.70022	5.18238	5.00892	4.92523	5.34475	5.60706	5.62733
GL50803_15042	5.36973	5.19049	5.18518	5.53333	5.46977	5.56307	5.32946	5.20577	5.24496	5.70274	5.51514	5.65612	4.83441	4.64659	4.38629	5.28732	5.4316	5.4216
GL50803_28954	6.07966	6.0852	6.14946	6.17456	6.04844	5.99952	6.08498	6.01657	6.01158	6.29969	6.16624	6.26053	5.89699	5.79577	5.60472	6.28255	6.2237	6.16815
GL50803_16829	6.20613	6.37806	6.34745	6.27975	6.39755	6.3179	6.22908	6.05164	6.15399	6.75717	6.81779	6.81827	5.68938	5.48674	5.55774	6.2045	6.36728	6.48615
GL50803_9778	7.70577	7.78025	7.70412	7.87853	8.1616	8.10096	7.29325	7.25511	7.26354	8.17873	8.27313	8.18901	6.49132	6.63945	7.00404	7.84553	7.97885	8.23129
GL50803_9779	10.9786	10.6756	10.0419	11.1564	11.2762	11.2246	10.7398	10.577	11.0677	11.9261	11.0997	11.6692	9.96463	10.2942	10.4111	11.4605	11.379	11.4493
GL50803_9780	9.03603	9.00718	8.80504	9.14975	9.06445	9.05397	9.00545	8.81567	9.08248	9.55298	9.3571	9.49908	8.16581	8.23424	8.39122	9.1918	9.08628	9.22511
GL50803_9782	5.52865	5.48463	5.23426	5.81742	5.76811	5.84569	5.62299	5.77928	5.62543	6.34273	5.95083	6.29477	5.23954	5.21399	5.47211	5.91653	5.77635	5.88635
GL50803_15045	6.97101	6.99424	6.67437	6.73406	6.82593	6.90138	6.84405	6.71859	6.79314	7.51948	7.27762	7.37162	7.1258	6.99554	6.94677	6.63222	6.79629	6.98882
GL50803_15046	10.1673	10.1607	9.19971	10.0391	10.1326	10.1518	9.89143	9.78012	9.92099	10.7258	10.333	10.5935	9.46347	9.47963	9.90168	10.3391	10.39	10.6099
GL50803_9788	5.96584	6.06946	5.97622	5.98403	5.92819	5.9268	5.82724	5.93423	5.74738	6.59074	6.48315	6.53525	5.60691	5.6237	5.62766	5.92666	5.98292	6.02909
GL50803_16830	5.60434	5.69114	5.7026	5.82821	5.67466	5.6362	5.47238	5.62949	5.43815	5.76734	5.78772	5.87032	5.33046	5.20929	5.17166	5.63371	5.57894	5.49267
GL50803_8471	7.2028	7.23441	7.43259	7.6597	7.86949	7.84334	7.25651	7.45505	7.18864	7.89773	7.80618	7.90449	7.40421	7.435	7.51927	7.76829	7.62995	7.64658
GL50803_101138	8.06104	7.76551	7.988	7.24975	7.65158	7.5569	7.95986	8.03904	8.10139	7.86185	7.952	7.67243	7.30339	7.37779	7.15986	7.38303	7.3519	7.1429
GL50803_8468	6.4914	6.62139	6.53137	6.39532	6.53712	6.5404	6.55333	6.34786	6.41717	7.22425	7.15851	7.15913	6.22915	6.02027	5.80055	6.63951	6.83289	6.99956
GL50803_97072	6.71111	6.59533	6.55787	6.69094	6.49012	6.61146	6.61938	6.50656	6.69082	6.94138	6.98126	6.89207	5.82238	5.78001	5.81172	6.38091	6.54726	6.45027
GL50803_12109	7.39536	7.33466	7.44234	7.78384	7.70617	7.63559	7.2064	7.28864	7.26994	7.61705	7.71232	7.651	6.51305	6.60945	6.52182	7.28303	7.21302	7.24503
GL50803_12108	10.2229	9.89822	9.99355	11.1493	10.88	10.9126	10.178	10.1796	10.1745	10.5749	10.6353	10.5849	9.03216	9.20236	9.40589	10.7944	10.3954	10.2969
GL50803_12105	8.75607	9.05875	9.06317	8.11772	7.92596	8.0876	8.4926	8.50981	8.54661	8.47383	8.63619	8.63649	8.29559	8.2235	8.20669	8.60568	8.72086	8.594
GL50803_12102	11.263	11.0974	10.8107	11.5189	11.4182	11.4285	11.5921	11.346	11.512	11.6876	11.2003	11.6732	10.8939	10.9458	11.173	11.6797	11.5686	11.6288
GL50803_17499	5.4682	5.28402	5.44016	5.06704	5.23511	5.22528	5.20681	5.20123	5.26129	5.8274	5.63108	5.68481	5.3157	5.20576	5.02584	5.4455	5.48902	5.49996
GL50803_17498	5.97401	5.73526	5.92662	5.88412	5.90006	5.97817	5.81329	5.75936	5.84725	6.01671	5.94951	5.93544	5.38332	5.32891	5.17166	5.76162	5.69735	5.54641
GL50803_15576	5.08774	4.93666	5.18604	4.79285	5.00843	4.91887	5.19968	5.11705	5.10564	4.97374	4.94312	4.82582	4.48894	4.39675	4.33561	4.75612	4.65429	4.502
GL50803_12095	6.1236	6.33123	6.47439	6.00986	6.02827	5.979	6.308	6.21805	6.16994	5.92307	5.89325	5.91797	5.69415	5.7374	5.68627	6.11475	6.06772	6.01307
GL50803_12094	6.76394	6.6862	6.82809	6.23259	6.16903	6.22194	6.74509	6.70904	6.73487	6.21094	6.35412	6.13385	5.8787	5.9015	5.73636	6.23593	6.26872	6.04743
GL50803_12093	7.58849	7.84638	7.72943	7.58147	7.60821	7.56326	7.26706	7.10839	7.21823	7.71833	7.72888	7.76775	6.71544	6.75519	6.77369	7.43329	7.52507	7.56792
GL50803_21971	5.91673	6.02121	5.80977	5.72572	5.8216	5.88593	5.51704	5.62272	5.36193	5.69006	5.75802	5.86273	5.2119	5.31367	5.05495	5.64825	5.848	5.7372
GL50803_12091	8.06976	8.41706	8.42131	7.79873	8.74466	8.40935	7.77496	7.78599	7.75501	8.22123	8.43589	8.14151	7.37217	7.45425	7.85794	7.93284	7.7144	7.94242
GL50803_15574	9.15786	8.92182	9.13306	9.5396	9.22706	9.22609	8.66428	8.7595	8.66594	8.54872	8.78588	8.67816	8.44803	8.39572	8.30084	8.97795	8.46976	8.37205
GL50803_12089	7.80738	7.65049	7.85161	8.03254	7.95745	7.94716	7.39299	7.40292	7.314	7.75158	7.99177	7.77322	6.95177	6.99997	6.83262	7.35808	7.44431	7.25151
GL50803_15573	6.83299	6.61443	6.81619	6.95205	6.80237	6.77992	6.37336	6.42866	6.3551	6.60484	6.81419	6.68002	5.97265	5.95861	5.80949	6.4002	6.42781	6.21167
GL50803_17497	6.90365	6.79612	6.89619	7.15603	7.21303	7.17299	6.6362	6.55002	6.58772	7.16131	7.12371	7.14544	5.90359	5.9884	5.95895	6.56956	6.51281	6.4831
GL50803_12082	5.67848	5.59942	5.64556	5.72109	5.85404	5.85473	5.3713	5.31477	5.19906	5.85651	5.81321	5.85358	4.78347	4.72769	4.72241	5.18673	5.1901	5.20106
GL50803_12081	8.00296	7.76062	8.0401	8.38337	8.58109	8.34408	7.86597	7.85962	7.83971	8.00129	8.13338	8.01217	7.10055	7.33664	7.42666	7.85351	7.86659	7.81879
GL50803_114392	5.98034	5.67192	5.66606	6.01176	5.96431	6.06253	5.56776	5.60738	5.69723	5.83539	5.86497	5.80847	4.88695	4.89063	5.04867	5.94126	5.99691	5.82776
GL50803_12074	5.18799	5.31866	5.46093	5.24836	5.23088	5.29866	4.93929	5.08663	4.97473	4.96243	5.1799	4.99781	4.84301	4.80447	4.65621	5.06865	5.00421	4.85612
GL50803_15569	4.83991	4.97457	4.95515	4.94342	5.13454	5.05374	5.01028	4.83174	4.93455	5.23924	5.08382	5.28918	4.23285	4.2489	4.52122	5.30578	5.18238	5.29196
GL50803_12071	5.39566	5.3253	5.27365	5.1399	5.274	5.27327	5.19371	5.12665	5.13697	5.29444	5.48736	5.37063	4.67777	4.69445	4.60748	5.37464	5.38866	5.22469
GL50803_17495	6.54544	6.47381	6.67896	6.49758	6.61113	6.56705	6.30524	6.34015	6.343	6.64231	6.7519	6.63083	5.80399	5.86013	5.8013	6.59345	6.61474	6.55069
GL50803_17494	5.42379	5.56216	5.58877	5.27069	5.24213	5.46847	5.15245	5.21817	5.03297	5.55234	5.66747	5.67444	4.95837	4.91969	4.80966	5.47089	5.4838	5.49511
GL50803_12066	5.00682	5.14938	5.14679	4.80602	4.68475	4.67324	4.98285	5.01089	4.67686	4.8476	4.99241	4.79265	5.11293	4.89357	4.68565	4.82073	4.76519	4.84472
GL50803_15567	8.89567	9.04546	9.04805	8.72274	8.95641	8.94062	8.6529	8.74409	8.69115	9.25245	9.15603	9.1397	8.56304	8.51962	8.80935	9.12211	8.80061	9.063
GL50803_12063	9.13667	8.95912	8.84788	9.31619	8.87088	9.15614	9.3492	9.08699	9.11018	8.58949	8.84948	8.84612	8.88754	8.72964	8.26093	9.1852	9.15696	9.09801
GL50803_12062	5.7373	5.77599	5.812	5.82175	5.72265	5.75202	5.60061	5.61848	5.5784	6.08017	5.71152	5.93471	5.45804	5.50985	5.55331	5.80318	5.82423	5.86207
GL50803_15566	7.01085	7.03329	7.05795	6.8797	6.69182	6.80812	6.9056	6.83186	6.76239	6.89918	6.97094	7.03903	6.74053	6.61034	6.30397	6.80634	6.90459	6.82983
GL50803_12059	6.87725	6.70195	6.90458	6.52504	6.50887	6.47155	6.17619	6.2903	6.2451	6.69503	6.84876	6.70613	6.09006	6.08583	5.93668	6.52056	6.52912	6.45901
GL50803_12058	6.73215	6.79919	6.8148	7.17603	6.93742	6.93374	6.69696	6.77767	6.65881	7.03155	7.11231	7.09224	6.34453	6.39292	6.47716	7.02734	6.82631	6.91447
GL50803_12057	5.61367	5.60021	5.67956	5.6216	5.50872	5.57187	5.55943	5.50896	5.44413	5.62899	5.67146	5.63222	5.31074	5.10438	5.00523	5.81016	5.74265	5.60724
GL50803_12056	3.95751	4.01437	3.98212	3.78958	3.76446	3.75234	4.18425	4.09058	4.18312	4.0969	4.16672	4.04026	3.63458	3.54234	3.50521	3.97889	4.11776	4.07458
GL50803_12055	6.8724	6.90714	6.95896	6.61319	6.59969	6.57473	6.87571	6.86415	6.80712	6.79275	7.07305	6.8017	6.33907	6.33748	6.24367	6.76384	6.89989	6.85655
GL50803_29744	3.28302	3.54059	3.25564	3.08615	3.01377	3.30176	3.56532	3.58462	3.63315	3.79905	3.75039	3.56673	2.91439	2.96135	2.95868	3.04009	3.26377	3.43948
GL50803_15564	8.47775	8.34024	7.30154	8.01352	7.76781	7.80304	8.32293	7.47726	8.43132	8.51135	7.46022	8.1098	7.21931	7.26741	7.02146	7.85833	8.71139	8.80603
GL50803_103454	7.48645	6.87647	6.71816	7.73563	7.14385	7.29789	8.03739	8.02531	8.05627	7.25671	6.93489	7.11988	7.94661	7.83626	7.59448	7.73567	7.33315	7.15487
GL50803_17492	6.39659	6.2408	6.28134	6.32922	6.22964	6.37619	6.14064	6.15259	6.24852	6.7154	6.66376	6.62994	6.12435	6.07036	6.34093	6.66613	6.49735	6.58362
GL50803_13452	8.30901	8.08487	8.18542	8.50911	8.23419	8.31898	8.00487	8.06985	8.04982	8.15903	8.4401	8.23603	7.75499	7.78152	7.61906	7.91214	8.13589	7.98867
GL50803_94646	6.83548	6.77514	6.92483	7.06268	6.97415	7.0049	6.99308	7.03828	7.04625	6.62805	7.02118	6.78292	6.94898	6.97562	6.76528	6.64063	6.62093	6.53778
GL50803_13455	6.96646	7.01903	7.05559	6.88488	6.97752	6.90487	6.85922	6.7332	6.76621	7.14638	7.09964	7.19312	7.06348	6.9911	7.09064	7.06824	7.1465	7.12692
GL50803_94653	7.62558	7.40575	7.48667	7.54366	7.29095	7.38939	7.32172	7.3659	7.33184	7.54328	7.6607	7.63839	7.2833	7.2406	7.12417	7.35808	7.48093	7.37843
GL50803_94654	7.28469	6.98648	7.02562	7.0885	6.90504	6.94139	7.0543	7.09531	7.08577	7.05153	7.1167	7.13477	6.99603	6.9969	6.80457	7.14121	7.30855	7.28703
GL50803_13220	7.25778	7.03155	7.23116	6.86195	6.96739	6.90356	7.1855	7.19364	7.16315	7.13814	7.20547	7.1151	7.02051	6.99076	7.03391	7.49274	7.39036	7.43493
GL50803_3007	7.31074	7.5162	7.49433	7.22096	7.00544	7.1504	7.47205	7.47984	7.34722	7.12913	7.30098	7.26541	7.44604	7.35297	7.32095	7.45094	7.45582	7.37348
GL50803_94658	7.73493	7.7499	7.78345	7.68753	7.51938	7.58243	7.77755	7.78124	7.71825	7.38487	7.47238	7.41844	7.81482	7.72503	7.68856	7.72754	7.71106	7.6504
GL50803_32879	7.5873	7.55182	7.67836	7.28778	7.37064	7.36143	7.30437	7.31302	7.31466	7.45057	7.6198	7.49161	7.09624	7.04516	6.87156	7.31527	7.47094	7.41517
GL50803_94662	5.4899	5.17587	5.34859	5.504	5.47455	5.5137	5.15614	5.04926	5.16473	5.44607	5.3468	5.3161	4.96627	5.03703	5.08103	5.30437	5.37632	5.31829
GL50803_17484	6.74601	6.7855	6.85918	6.80899	6.62463	6.65403	6.81169	6.89677	6.78516	6.5965	6.48224	6.61556	6.72012	6.70016	6.76911	6.82073	6.7665	6.73787
GL50803_3549	5.58074	5.71373	5.61649	4.98646	4.82791	4.8875	5.33055	5.15037	5.1266	5.2983	5.54762	5.31276	4.89359	4.91825	5.04993	4.97418	5.35703	5.42797
GL50803_3546	7.81777	7.86326	7.87033	8.02717	8.02822	7.97064	7.60279	7.66273	7.62639	8.13079	8.09871	8.23191	7.44633	7.43173	7.63214	8.11031	8.18739	8.30849
GL50803_17483	7.44914	7.56049	7.42641	7.49842	7.47209	7.60752	7.57045	7.47656	7.46973	7.69946	7.67428	7.71119	7.34062	7.29373	7.33701	7.53998	7.59405	7.63532
GL50803_1770	5.63446	5.44075	5.51192	5.76333	5.36816	5.48836	5.35214	5.26782	5.25451	5.24592	5.24664	5.35773	5.35473	5.34614	5.16587	5.27728	5.2808	5.06202
GL50803_17482	8.40705	8.40491	8.4019	8.55288	8.40956	8.49192	8.30186	8.48332	8.37113	8.56498	8.44244	8.54485	8.85335	8.75202	8.63348	8.76397	8.6369	8.66198
GL50803_21943	7.7242	8.03641	7.92818	7.50348	7.56434	7.62109	7.66018	7.73943	7.6227	8.02013	7.91076	7.95408	7.72295	7.63373	7.91204	8.01646	8.04043	8.19418
GL50803_17480	6.24718	6.14218	6.15694	6.25276	6.05324	6.23238	5.83185	5.86995	5.93218	6.7623	6.65814	6.66396	5.85677	5.953	6.08397	6.02334	6.29161	6.30539
GL50803_13914	7.61284	7.31787	7.37941	7.57956	7.56434	7.42897	7.34721	7.27413	7.47295	7.73029	7.51384	7.68754	7.32012	7.33421	7.33107	7.27188	7.38112	7.385
GL50803_21942	11.6499	11.0948	10.2879	11.2682	11.5987	11.5059	10.9814	10.5606	11.2378	12.1382	11.214	11.747	10.645	10.7387	10.5504	11.7451	11.8711	11.878
GL50803_5425	4.94346	5.00679	4.86668	4.91535	5.40367	5.23915	5.03051	5.03403	5.09505	5.98909	5.82257	5.89954	4.80653	4.75535	4.66445	5.13844	4.95072	5.05049
GL50803_17478	7.9695	7.68703	7.95051	7.68635	7.94696	7.88299	7.88739	8.03713	8.0293	7.63524	7.94427	7.60239	7.83415	7.93098	7.58453	7.79693	7.79819	7.65693
GL50803_11354	10.5735	10.369	9.90887	10.3154	10.2969	10.322	9.85105	9.69189	9.84224	10.5948	10.3395	10.4522	9.41387	9.58976	9.82572	10.7123	10.4442	10.5583
GL50803_11355	7.37286	7.34146	7.45007	7.36764	7.37129	7.40547	7.34533	7.38578	7.27162	7.53321	7.542	7.55161	7.21069	7.31055	7.24965	7.51488	7.52811	7.61981
GL50803_11356	4.62136	4.52015	4.49255	4.50336	4.46707	4.52028	4.44964	4.51282	4.47222	4.68989	4.5056	4.53634	4.61687	4.55141	4.51212	4.6061	4.47223	4.44529
GL50803_11359	11.3332	11.2722	10.937	11.4054	10.8831	11.125	10.853	10.9092	10.8935	11.5933	11.0428	11.5279	11.1317	11.2499	11.4627	11.6032	11.5942	11.6111
GL50803_15406	7.34407	7.04914	7.19143	6.77145	6.74519	6.70391	6.80034	6.83736	6.86883	6.81404	6.81455	6.7074	6.80976	6.73122	6.58089	6.55776	6.69646	6.57675
GL50803_94582	8.9786	8.79507	8.80525	8.20975	8.22411	8.1275	8.21142	8.13996	8.24384	8.33499	8.30403	8.31934	7.72271	7.88182	8.1468	8.24092	8.28938	8.32071
GL50803_11363	2.52297	2.18957	2.41669	2.17352	2.17363	2.5391	2.77209	2.36788	2.66127	2.84496	2.53716	2.55207	2.36454	2.28148	2.50971	2.61748	2.63924	2.39691
GL50803_11364	8.20518	8.40357	8.42632	7.50415	7.50398	7.54912	8.42708	8.40079	8.36862	7.71158	8.00811	7.85371	8.61332	8.41651	8.27108	8.0908	8.1816	8.09006
GL50803_17476	9.26761	8.7273	8.91059	8.36403	8.49391	8.39981	9.09863	8.76719	9.30349	8.13943	8.11271	8.07427	8.02394	8.22496	8.27647	8.65662	8.53444	8.42018
GL50803_60562	8.19745	7.94375	8.16199	8.33007	8.33402	8.26863	8.23253	8.28513	8.19985	8.10105	7.97767	7.97763	8.09913	8.25562	8.19536	8.08423	8.02829	7.93035
GL50803_3559	3.86675	3.83988	3.91312	3.7718	3.69246	3.84961	3.93517	3.87399	3.70657	3.8207	3.62109	3.77836	4.02474	3.92418	3.79357	4.11393	3.93087	3.8762
GL50803_17474	6.37205	6.46953	6.60657	6.40328	6.73726	6.58455	6.47626	6.43689	6.29951	6.6514	6.53966	6.66177	6.65271	6.73449	6.66704	6.65454	6.45635	6.45027
GL50803_13225	6.25466	6.40607	6.27367	6.71673	6.46212	6.51268	5.97722	6.09996	6.04263	6.71588	6.56689	6.738	6.18719	6.12689	6.27036	6.76076	6.75744	6.89481
GL50803_3021	7.43933	7.50768	7.42659	7.19492	7.28586	7.29224	7.0997	6.97193	6.98936	7.88836	7.71058	7.79372	7.17536	7.1371	7.19696	7.20727	7.33576	7.48411
GL50803_114440	9.11321	9.05889	8.17484	9.53277	8.8677	9.12901	8.54464	8.56193	8.59373	9.28242	8.95198	9.38006	8.90624	8.88061	8.82072	8.95058	9.04301	9.17831
GL50803_21924	6.94906	6.9452	6.97648	6.70038	6.86284	6.80252	6.51076	6.61753	6.61234	6.77576	6.68837	6.62815	6.50114	6.63901	6.88643	6.85921	6.71306	6.78235
GL50803_114442	1.97531	1.37248	0.356115	2.00108	0.982232	1.35541	0.57576	0.569005	1.65952	1.91931	0.584325	1.83308	1.51757	1.42725	1.41311	2.14891	1.65405	1.2967
GL50803_12993	3.47959	3.17096	3.11451	3.36645	3.14544	3.28044	2.84702	2.76824	3.1152	3.54097	2.59877	3.17896	3.08658	3.22147	3.44529	3.29443	3.39418	3.22773
GL50803_107659	4.57911	4.71333	4.69353	4.52475	4.53955	4.36948	4.26388	4.42801	4.29049	4.51944	4.46757	4.42326	4.06942	4.37384	4.46007	4.40481	4.15503	4.35983
GL50803_104994	1.82271	1.29728	1.2941	1.51577	1.63919	1.49147	1.24515	1.3534	1.55738	2.09542	1.31276	1.90578	1.69534	1.53632	1.65718	2.01726	1.66885	1.76809
GL50803_60565	6.23287	6.1454	6.40328	6.24473	6.42125	6.41461	6.31131	6.21411	6.27625	6.26194	6.36893	6.28345	6.09799	6.1024	6.0772	6.46353	6.38979	6.19382
GL50803_7296	5.07766	5.35435	5.29854	4.79285	5.20524	5.09858	5.33272	5.12185	5.14579	4.87373	4.90974	4.91217	5.09575	5.0698	5.33435	5.09828	5.10015	5.21587
GL50803_7287	7.36529	7.18884	6.78983	7.46596	7.29972	7.31862	7.0193	7.15077	7.07156	7.60176	7.04842	7.49628	7.269	7.20062	7.05474	7.40262	7.38112	7.44566
GL50803_7285	4.15262	4.22178	4.25077	3.96807	4.49321	4.32594	4.50081	4.46443	4.52504	4.9608	4.95364	4.82269	4.34129	4.2962	4.73966	4.6423	4.58771	4.77039
GL50803_14413	5.08607	5.22438	5.28173	4.60979	5.05064	4.96969	5.18651	5.0543	5.07671	5.55342	5.48826	5.49855	5.38332	5.16266	5.37607	5.34475	5.29875	5.44568
GL50803_103365	7.69592	7.65501	7.85716	7.35985	7.52458	7.54773	7.87009	7.7782	7.83199	7.65621	7.88815	7.68345	7.54058	7.51999	7.41841	7.56613	7.71797	7.73023
GL50803_60567	4.91732	4.92046	4.95818	4.44284	4.56441	4.71157	5.02514	4.94188	4.89147	4.94774	4.91514	4.90922	4.93119	4.98024	4.88632	4.83839	4.99983	5.06693
GL50803_13539	8.22891	8.27264	8.1668	7.9916	8.07163	8.08722	7.75321	7.68544	7.73394	8.69643	8.50154	8.72453	7.67773	7.50617	7.88057	8.59041	8.96833	9.15024
GL50803_16443	8.75251	8.61942	8.53315	8.64672	8.49729	8.53094	8.49041	8.48763	8.51161	8.72434	8.68957	8.7154	8.97439	8.92561	8.79629	8.65164	8.55774	8.49968
GL50803_4097	5.02617	4.84458	4.78156	4.90723	4.57335	4.80034	4.54086	4.58424	4.68698	5.11186	5.10521	5.20525	4.60275	4.7045	4.75517	5.09828	4.99836	5.08318
GL50803_41942	8.02214	7.93958	7.99047	8.18456	7.76903	7.84448	8.18549	8.21486	8.15775	7.39512	7.45629	7.43542	8.27793	8.44139	8.43893	7.13368	6.94733	6.86316
GL50803_60569	8.47359	8.28669	8.30986	8.46449	8.45061	8.41027	8.29936	8.1404	8.33413	8.50495	8.48044	8.50373	8.12547	8.22452	8.2578	7.85037	7.85531	7.75326
GL50803_16444	6.58334	6.57836	6.58911	6.56043	6.4464	6.55101	6.39328	6.40124	6.33274	6.64736	6.58603	6.63885	6.34211	6.30482	6.32906	6.48175	6.51997	6.54484
GL50803_9259	5.36283	5.57097	5.5445	5.23544	5.38602	5.46612	5.30087	5.33458	5.13253	5.62797	5.54588	5.62953	5.30328	5.36104	5.3083	5.23198	5.37632	5.47431
GL50803_14915	5.57955	5.92955	5.89329	5.4727	5.57251	5.54754	6.15913	6.06293	5.88376	5.68219	5.96973	5.79816	6.06159	5.94878	6.03843	5.84358	5.72859	5.82583
GL50803_9262	7.16798	7.14956	7.23116	6.83972	6.86921	6.91008	7.13501	7.27305	7.19539	7.05	6.92357	6.96264	7.14402	7.14296	7.21726	6.83498	6.90146	6.92713
GL50803_14916	7.05605	6.96356	7.05936	7.0804	6.92525	6.95281	6.96637	6.92249	6.9048	7.02845	7.10466	7.11765	6.98285	6.90291	6.85114	7.0435	7.02091	6.95698
GL50803_14917	5.09942	4.90535	4.87417	5.13295	5.07601	5.15236	5.04252	5.08908	5.01863	5.13364	5.10874	5.28578	4.89193	4.8744	4.78871	5.26718	5.28921	5.33195
GL50803_9266	6.59104	6.48401	6.6101	6.72369	6.58651	6.69135	6.44042	6.40519	6.43108	6.65692	6.76577	6.69292	6.29648	6.2561	6.23982	6.7659	6.79461	6.76532
GL50803_9270	7.89706	8.0942	7.98911	7.62422	7.29568	7.42988	8.16199	8.3198	8.21321	7.37301	7.47603	7.55113	8.30823	8.26357	8.1384	8.04378	8.06616	7.84357
GL50803_31576	2.10009	1.90549	1.87496	2.67236	2.13793	2.46547	2.00324	1.7999	2.03378	2.64104	2.65785	2.4585	1.55157	1.47501	2.04815	2.52356	2.22415	2.19636
GL50803_9272	5.95578	5.97912	6.11463	5.76108	5.69118	5.86818	6.07657	5.96265	6.02519	5.9867	6.0024	5.99149	5.82932	5.7152	5.83453	6.05557	6.04875	6.11697
GL50803_32766	5.36144	5.4897	5.51672	5.03572	5.24073	5.16985	5.35214	5.39937	5.31966	5.42149	5.55885	5.3887	5.2895	5.25446	5.21043	5.69208	5.55424	5.57428
GL50803_9274	5.73517	5.95669	6.0371	5.84426	5.54211	5.73351	5.98	5.97665	5.72498	5.8274	5.7092	5.95841	6.25065	6.20036	6.21536	6.45402	6.19523	6.00797
GL50803_28779	5.92612	6.00594	6.00528	5.97337	5.95835	5.96987	6.23607	6.24474	6.09217	6.20546	5.96324	6.18526	6.45137	6.49201	6.45311	6.53447	6.36217	6.35376
GL50803_9276	8.05292	8.21775	8.23148	7.24653	7.08727	7.20303	8.42173	8.62288	8.46477	7.4936	7.65063	7.63705	9.20339	9.34701	9.29494	8.31551	7.74855	7.66316
GL50803_35487	7.9224	7.72716	7.97648	7.52554	7.65658	7.61605	7.87569	7.92898	7.88456	7.58262	7.87731	7.55113	7.81373	7.87349	7.68046	7.73881	7.63349	7.50477
GL50803_15120	7.31432	7.49174	7.42841	7.09701	7.27905	7.19023	7.08623	6.9187	7.0486	7.8324	7.76683	7.81019	7.28677	7.20535	7.32667	7.35297	7.2769	7.529
GL50803_10125	4.45998	4.33327	4.38574	4.45681	4.50025	4.32073	4.26616	4.35638	4.4319	4.05793	4.10908	4.15903	4.40078	4.42944	4.45248	4.10747	4.14712	4.05823
GL50803_10122	4.50331	4.26189	3.46014	4.34701	4.36784	4.38704	4.20813	4.11007	4.3349	4.2457	3.86905	4.1836	4.41238	4.43146	4.33355	3.94306	4.12582	4.04833
GL50803_102813	9.47001	9.25992	9.16876	10.0789	9.63572	9.6253	8.73482	8.91561	8.7627	8.74984	8.97765	8.99465	9.5972	9.6533	9.40976	9.14949	8.76661	8.73516
GL50803_94868	3.8471	3.75811	3.56706	3.87951	4.22203	3.98093	3.63745	3.79792	3.59499	3.88376	3.83816	3.91671	3.81334	3.86268	3.93918	3.87243	3.89356	3.86872
GL50803_60576	6.21994	6.31845	6.37034	6.62686	6.74173	6.54544	6.10101	6.16313	5.97902	6.53453	6.45751	6.54666	6.44063	6.382	6.45596	6.54646	6.39648	6.55478
GL50803_60573	6.86069	7.06792	7.053	6.72137	6.75308	6.7119	6.62383	6.6574	6.66342	7.13166	7.1448	7.11861	6.51089	6.49876	6.70826	6.97196	7.074	7.20326
GL50803_40591	7.43044	7.27906	7.11487	6.6868	6.73925	7.10642	6.42573	6.98782	6.53607	5.09122	4.87281	5.18714	5.96715	6.00273	5.83014	6.18162	6.38588	6.31023
GL50803_115202	5.94103	5.6204	5.35549	6.01554	6.02908	6.01815	5.7826	5.68496	5.91679	5.95524	5.42919	5.86729	5.58349	5.78712	5.8338	5.95302	6.0281	6.01222
GL50803_14127	6.1875	6.24681	6.27083	6.34208	6.35737	6.1437	6.09526	6.12711	5.96745	6.26721	6.46901	6.35983	6.18989	6.10113	6.02569	6.25432	6.3616	6.23222
GL50803_14126	6.82145	6.73403	6.74147	6.92616	6.72578	6.69085	6.42878	6.44266	6.40558	6.64281	6.84982	6.6718	6.61754	6.50788	6.43252	6.41988	6.54224	6.43705
GL50803_27747	5.19267	5.22336	5.09825	4.87843	4.46227	4.60416	4.8126	4.83467	4.99114	5.34884	5.14476	5.07471	5.06519	4.9622	4.95374	5.07694	4.94313	5.1183
GL50803_6153	4.10046	4.4867	4.24087	4.15115	4.43556	4.37703	5.07665	4.92822	4.94638	4.93952	5.02644	4.84905	4.69118	4.78723	5.03094	4.88067	4.9355	5.06529
GL50803_21088	3.11574	3.45668	2.87084	3.10758	3.33603	3.43792	3.28002	3.25328	3.21362	3.88719	4.17123	3.37947	2.00847	2.35139	2.68836	3.317	3.40306	3.72697
GL50803_17249	8.87835	8.69782	8.69311	8.77151	8.83498	8.77036	8.95721	9.21442	9.16981	8.86458	8.68494	8.74325	9.05196	9.23293	9.19797	8.9754	8.85349	8.72212
GL50803_3643	7.73065	7.63606	7.39009	8.27333	8.10167	8.18419	8.73163	8.66229	8.86312	7.76304	7.81143	7.91993	9.39732	9.13629	8.58147	8.18699	8.15047	8.22105
GL50803_17250	7.2548	7.16313	7.23678	6.94761	6.81467	6.83578	7.62513	7.38203	7.70885	7.16976	7.16163	7.08737	7.32289	7.33205	7.25947	7.16629	7.26569	7.29925
GL50803_17251	8.0527	7.95572	8.14539	7.9063	7.70896	7.77617	7.87158	7.99386	7.8742	7.62246	8.0155	7.82158	7.83243	7.86156	7.56487	7.75647	7.9242	7.73023
GL50803_94478	5.94842	5.79662	5.51535	5.64132	5.75737	5.72368	6.07007	6.08095	6.26954	5.80585	5.30428	5.5988	6.0579	6.12065	6.17326	5.73462	5.6645	5.63176
GL50803_28614	4.44437	4.48839	4.34008	4.09147	4.24458	4.26485	4.27749	4.21729	4.39041	4.97052	4.82492	4.72562	3.68523	3.62581	3.79657	4.74991	4.89673	5.08963
GL50803_8716	6.67646	6.78722	6.82644	6.32237	6.30535	6.3179	6.42979	6.38533	6.41169	6.51142	6.45797	6.48127	6.44686	6.4053	6.4209	6.42379	6.48172	6.47634
GL50803_14765	7.79333	7.85738	7.90223	7.77633	7.6044	7.63559	7.71371	7.75286	7.72293	7.75954	7.85223	7.83754	7.74124	7.7654	7.76983	7.85544	7.88671	7.88957
GL50803_14764	6.67088	6.59455	6.65585	7.0831	6.73078	6.87851	6.60416	6.68203	6.60649	6.9422	7.03641	7.00427	6.64634	6.6778	6.74251	6.7659	6.79165	6.65929
GL50803_8713	6.69472	6.54299	6.71578	6.75966	6.64596	6.72428	6.63884	6.60385	6.60275	6.64736	6.91485	6.74338	6.5461	6.57105	6.36185	6.59056	6.66035	6.45402
GL50803_14763	4.94346	5.14832	5.10827	4.95725	4.98852	4.85363	5.70416	5.3643	5.64838	4.53916	4.71329	4.50549	4.82922	4.75535	4.75671	5.30578	5.49734	5.3971
GL50803_8711	5.12248	5.14938	5.2777	5.1399	5.40492	5.33788	5.19131	5.06057	5.1531	5.44259	5.43671	5.32054	5.14111	5.2556	5.14011	5.22304	5.40091	5.43432
GL50803_17253	3.56385	3.66844	3.74344	3.7538	3.72089	3.75621	3.8678	3.4265	3.65804	3.72444	3.86348	3.70556	3.34101	3.52354	3.26636	3.51058	3.71256	3.80744
GL50803_8708	7.31683	7.37522	7.20465	7.42708	7.33299	7.35826	7.19509	7.1428	7.28999	7.989	7.77167	7.90005	7.0901	7.07194	7.22786	7.60133	7.67715	7.9036
GL50803_8707	7.2447	7.39068	7.33393	7.2148	7.41295	7.39498	7.40311	7.28489	7.31172	7.76001	7.73232	7.76021	7.216	7.15797	7.31886	7.4915	7.49008	7.70839
GL50803_17254	10.0697	9.69775	9.69164	10.1594	9.83784	9.82757	10.2603	10.0891	10.224	9.85703	9.80378	9.80022	9.53703	9.55001	9.68928	9.85821	9.9702	9.81021
GL50803_8705	5.10273	5.03715	5.20229	4.89084	4.92885	5.00747	5.01028	5.03276	5.09808	5.08229	5.24557	5.1402	5.14946	4.94958	4.90451	5.0999	5.15899	5.08156
GL50803_8704	5.65833	5.70503	5.70019	5.69656	5.65375	5.73938	5.69405	5.70993	5.62543	5.79313	5.86984	5.92818	5.93371	5.88907	5.79681	6.013	5.94466	6.00712
GL50803_14762	6.02911	6.19182	6.20273	5.86851	6.03232	5.94215	6.23955	6.20621	6.08836	6.01045	5.87192	6.03062	6.28452	6.20627	6.11134	6.15132	6.14054	6.16433
GL50803_8702	6.19373	6.23477	6.51536	5.83144	6.07542	6.04841	6.62516	6.51161	6.61446	6.07192	5.90888	5.94625	6.362	6.36468	6.2886	6.46858	6.3559	6.22272
GL50803_17255	8.04367	8.00515	8.04449	7.55378	7.29871	7.4326	8.25549	8.181	8.20461	7.48826	7.60424	7.55514	8.38241	8.25362	7.98965	8.08135	7.97234	7.90131
GL50803_17256	6.06442	6.00061	5.92611	5.85907	5.74556	5.86282	5.748	5.50252	5.78082	6.31947	6.10091	6.23195	5.25896	5.18197	5.23498	5.84553	6.05651	6.26892
GL50803_4928	6.79247	6.89476	6.58943	6.28916	6.23106	6.3451	6.52889	6.42963	6.54221	7.02962	6.87977	7.02652	6.67071	6.51931	6.46872	6.61922	6.8026	6.92938
GL50803_13775	5.602	5.64942	5.4659	5.43506	5.4805	5.48137	5.2373	5.18754	5.36571	5.99069	5.70298	5.76922	5.18914	5.24072	5.2721	5.36655	5.68739	5.86489
GL50803_13776	5.20043	5.23852	5.26716	4.79726	4.7669	4.78718	5.15614	5.14448	5.19906	5.02127	5.20763	5.04953	5.05041	5.00485	4.78871	5.06199	5.10424	5.12774
GL50803_13777	6.41272	6.31226	6.23344	5.9724	5.6922	5.89297	6.19483	6.03198	6.02758	6.12581	6.32758	6.1489	6.31329	6.11564	5.77263	5.9611	6.18433	6.18857
GL50803_94440	7.93572	7.58283	7.90981	7.59323	7.86677	7.7726	7.90685	8.06626	8.07468	7.67862	7.65326	7.51383	7.80648	7.80487	7.59707	7.63484	7.50665	7.39252
GL50803_31331	5.31357	5.28012	5.03756	5.27858	5.3999	5.54866	4.86762	4.76722	4.93455	6.05527	5.97813	5.87561	4.57409	4.60962	4.80222	5.26573	5.71973	5.85452
GL50803_7309	8.57994	8.70838	8.4296	8.43936	8.25447	8.32225	8.14724	8.19432	8.23646	8.6425	8.53684	8.67415	8.26086	8.21092	8.36871	8.68279	8.54664	8.65779
GL50803_16135	6.65119	6.8215	6.81702	6.5277	6.73825	6.58889	6.76656	6.52437	6.78469	6.74542	6.82998	6.77324	6.24222	6.24639	6.34452	6.58882	6.75917	6.81093
GL50803_7306	6.5618	6.66354	6.57571	6.52239	6.54793	6.53423	6.25052	6.33083	6.30345	6.73311	6.82354	6.83155	6.15231	6.12128	6.25408	6.48238	6.46591	6.57675
GL50803_21331	7.31861	7.32641	7.43621	7.56544	7.74624	7.62823	7.28878	7.37096	7.30648	7.53784	7.41479	7.61802	7.44576	7.46439	7.29995	7.43135	7.41223	7.36054
GL50803_21330	5.76479	5.64412	5.85538	5.78565	5.69834	5.74328	5.68131	5.76321	5.65664	5.70177	5.68257	5.56647	5.94574	5.81755	5.68708	5.7688	5.82423	5.67851
GL50803_13667	6.40736	6.43662	6.34937	6.04452	6.03151	6.34638	6.34402	6.19142	6.17928	6.79092	6.76614	6.79971	6.50981	6.32668	6.29445	6.49666	6.62521	6.69251
GL50803_4602	6.34499	6.42651	6.3966	6.19888	6.14526	6.14664	6.22792	6.21861	6.1685	6.38209	6.39666	6.42002	6.26928	6.22676	6.1773	6.17545	6.24977	6.29357
GL50803_13668	7.26631	7.29703	7.38859	7.35874	7.35324	7.28958	7.20284	7.27602	7.17398	7.36198	7.35801	7.36035	7.35664	7.31247	7.2676	7.26028	7.305	7.3935
GL50803_17574	7.84922	8.11351	7.88273	7.67354	7.68752	7.71964	7.72948	7.75556	7.71529	8.02791	8.04193	8.19129	7.85685	7.83435	7.97433	7.96334	7.93399	8.00603
GL50803_4606	9.21589	9.34062	9.03807	8.92307	9.15289	9.12351	9.23281	9.07131	9.23665	9.72405	9.46758	9.65302	8.98978	8.95503	9.10821	9.30278	9.62788	9.78198
GL50803_94463	10.2309	10.1442	10.0546	10.4165	10.152	10.2834	10.1045	10.2199	10.0198	10.2532	10.3338	10.4203	10.1026	10.1705	10.2027	10.4331	10.3872	10.3484
GL50803_9545	4.26053	3.99784	4.28009	3.99514	4.08189	4.24573	4.11267	4.15767	4.44148	4.00848	4.12778	3.94286	3.90823	3.94694	3.88382	3.99298	4.00855	3.56051
GL50803_21327	7.58523	7.35589	7.60465	7.43239	7.61391	7.58107	7.61846	7.68787	7.72121	7.30743	7.36935	7.27172	7.78767	7.86903	7.74344	7.39932	7.30085	7.1429
GL50803_17577	6.44379	6.29786	6.54719	6.20304	5.9929	6.11464	6.39015	6.31307	6.36899	6.04917	6.15318	5.98101	6.24741	6.19205	5.936	6.25066	6.36898	6.20203
GL50803_9541	6.02911	6.07341	6.06964	5.95871	6.04924	6.04605	6.05566	5.95728	6.00513	6.53125	6.31233	6.47779	6.03856	6.11061	6.23374	6.22702	6.21175	6.29357
GL50803_14978	6.68976	6.41677	6.70771	6.43681	6.71421	6.67051	6.65544	6.57083	6.57143	6.81269	6.747	6.74875	6.78183	6.78234	6.7877	6.69227	6.57256	6.5933
GL50803_103943	6.42735	6.09356	6.03328	6.93218	6.82873	6.72527	6.69822	6.77424	6.8948	6.56745	5.91965	6.35118	7.13494	7.03524	6.99981	6.83839	6.51383	6.47942
GL50803_115232	4.06007	3.65946	4.13967	3.66024	4.19912	4.04868	4.27523	4.315	4.55185	3.86998	3.65049	3.72243	3.96924	4.11463	4.13683	4.13632	4.25158	3.93827
GL50803_2538	5.87271	5.92644	6.0208	5.37449	5.79701	5.72762	5.93563	5.96533	6.09521	6.02684	5.95933	5.93471	5.7701	5.73985	5.75731	5.96468	6.06002	6.02574
GL50803_16180	8.04216	8.11816	8.20211	7.95488	7.97715	7.94377	7.99666	7.86572	7.96717	8.17173	8.32999	8.19068	7.96604	7.89742	7.82488	8.03445	8.11629	8.14102
GL50803_40067	7.86665	7.94514	7.97673	8.2231	8.0795	8.06791	7.95546	8.05217	7.96052	8.04583	7.88196	7.97482	8.0154	8.08063	8.09533	8.17314	7.9422	7.92269
GL50803_22291	8.25971	8.08025	7.95216	8.85648	8.61502	8.68004	8.69892	8.83327	8.55215	8.27237	8.18869	8.26193	8.75705	8.81379	8.48594	8.82086	8.33504	8.25588
GL50803_3903	6.88305	6.91471	7.00382	6.40832	6.39692	6.45262	6.92698	6.96224	6.78892	6.66891	6.76838	6.63796	6.90692	6.75196	6.64348	6.81232	7.00095	6.97233
GL50803_33030	7.37424	7.27098	7.0261	6.83652	6.73028	6.88867	6.68041	6.40618	6.69233	7.68699	7.41193	7.53427	7.26772	7.11308	7.01857	7.27008	7.52557	7.55312
GL50803_12830	10.3762	10.345	10.3058	10.3108	10.3209	10.2583	9.37112	9.57222	9.45794	9.7098	9.59504	9.61004	9.65185	9.80344	9.93671	9.8552	9.56783	9.67064
GL50803_36515	8.18752	7.98132	8.12422	8.04532	7.82832	7.86811	7.88016	7.95801	7.93231	7.75767	7.99369	7.83986	8.01787	8.02138	7.82892	7.96222	7.87359	7.75021
GL50803_3983	8.94688	8.80316	8.79499	9.20866	8.67333	8.85456	8.33762	8.60657	8.47866	9.40176	9.3561	9.37073	8.62783	8.71625	8.80367	9.28661	8.86136	8.87148
GL50803_3985	6.13093	5.89681	5.98218	6.41407	6.27828	6.32832	6.33048	6.41355	6.24236	6.2082	6.20472	6.31048	6.43154	6.37258	6.12394	6.34841	6.22182	6.10587
GL50803_16502	4.98181	4.79213	4.71634	5.14163	5.01664	5.10162	5.1817	5.16442	5.13697	5.11332	5.13092	5.17493	5.19318	5.22567	5.15539	5.27007	5.18238	5.15105
GL50803_7680	5.8313	6.17773	6.22006	5.95379	6.06358	6.03017	6.35047	6.25298	6.07533	6.19859	6.06133	6.13511	6.33541	6.28709	6.22151	6.31516	6.30707	6.17574
GL50803_7679	7.24994	7.44351	7.45703	6.90133	6.77793	6.89963	6.99617	7.11745	7.00723	7.09363	7.26184	7.18005	7.29995	7.33313	7.42691	7.54238	7.43297	7.385
GL50803_14510	7.32431	7.25094	7.21016	7.28661	6.88499	7.10793	7.17494	7.27197	7.20492	7.30488	7.40715	7.39338	7.22656	7.10931	6.99851	7.27224	7.40175	7.3781
GL50803_7677	3.48976	3.38221	3.68376	3.25566	3.18679	3.44273	3.63745	3.72079	3.69057	3.24792	3.75039	3.35803	3.26621	3.52354	3.19537	3.16354	3.37626	3.25668
GL50803_14509	6.43065	6.56519	6.56516	6.15411	6.14526	6.24413	6.67742	6.36419	6.44842	6.38814	6.54966	6.44717	6.31453	6.2098	5.99336	6.32493	6.45954	6.43388
GL50803_101168	7.35071	7.45437	7.43367	7.31067	7.19433	7.28991	7.23255	7.42327	7.15151	7.33653	7.39731	7.35414	7.69518	7.70952	7.64406	7.64964	7.63089	7.603
GL50803_16503	5.67179	5.58842	5.83961	5.76894	6.02338	5.89209	5.75531	5.80417	5.672	5.69299	5.60962	5.72135	5.84054	5.80359	5.59786	6.03445	6.00932	5.89098
GL50803_14507	6.4806	6.73795	6.66452	6.06566	5.77491	5.943	6.52033	6.59653	6.44545	6.22454	6.32251	6.39709	6.76789	6.72094	6.53536	6.46353	6.61665	6.58362
GL50803_16504	8.87678	8.75145	8.76319	9.49491	9.07618	9.05534	9.02146	9.05702	8.94588	8.57523	8.8282	8.75488	9.29982	9.23683	9.036	8.78158	8.66105	8.35826
GL50803_4410	8.82134	8.94533	8.49581	9.69783	9.34141	9.45993	9.12975	9.45638	9.18959	8.99656	8.90592	9.05533	9.26287	9.54902	9.8602	9.66347	8.87039	8.92757
GL50803_34141	7.66427	7.64386	7.58243	7.77884	7.58823	7.7432	7.48016	7.56659	7.57013	8.14587	7.97089	8.08148	7.74859	7.71263	7.93077	8.03338	7.92034	8.04202
GL50803_16506	5.87173	5.96643	6.10055	6.04637	6.08951	6.02538	5.72501	5.65376	5.5151	6.22521	6.26772	6.26053	5.72613	5.70689	5.71273	6.09447	6.14054	6.0963
GL50803_4405	7.05776	7.23541	7.25062	7.27955	7.45738	7.35284	6.94521	6.88055	6.83376	7.61473	7.61587	7.66895	6.91918	6.92386	6.98377	7.36351	7.39926	7.41163
GL50803_16507	9.18374	8.8408	8.94918	9.5965	9.06415	9.17972	9.05913	9.33281	9.00265	8.31717	8.94351	8.63771	9.72209	9.59888	9.32824	9.03905	8.854	8.52414
GL50803_16508	7.48231	7.50726	7.56236	7.45067	7.5104	7.47894	7.3209	7.32974	7.40687	7.53157	7.72178	7.6083	7.38637	7.45375	7.36558	7.38704	7.41031	7.4254
GL50803_114912	7.28942	7.27931	7.46255	6.69979	6.86239	6.89526	7.08268	7.17901	7.17829	6.92022	7.21752	7.01698	7.19733	7.18455	6.94203	6.99051	7.13689	6.98103
GL50803_16498	5.97039	5.99169	5.91473	5.6942	5.45775	5.66732	6.36382	6.41208	6.11856	5.5917	5.81537	5.74218	6.5482	6.33101	6.03652	6.14818	6.26751	6.19157
GL50803_94224	5.51875	5.60255	5.54316	5.80545	5.94378	5.8991	5.74392	5.88275	5.72105	5.91219	5.87331	6.06145	5.66727	5.71105	5.84544	6.14266	5.91781	5.95685
GL50803_16500	7.27369	7.46472	7.48475	7.20531	7.17904	7.1863	7.24645	7.38303	7.18044	7.28684	7.40691	7.36841	7.58511	7.55073	7.56575	7.56672	7.35075	7.38041
GL50803_15085	5.67291	5.70357	5.77531	5.63887	5.63573	5.73155	5.59247	5.55768	5.64631	5.99545	6.06982	6.12943	5.60185	5.62635	5.68627	5.85809	5.95149	6.04495
GL50803_9952	4.59804	4.57372	4.72466	4.4116	4.28866	4.57382	4.33067	4.45494	4.41008	4.62984	4.72562	4.7323	4.35819	4.27836	4.33561	4.51629	4.60127	4.71515
GL50803_15084	2.0321	1.88509	1.50741	2.01627	1.97214	1.97542	2.05684	2.03217	2.25656	2.5831	2.00131	2.16468	2.63412	2.67821	2.44233	2.45398	2.54612	2.50702
GL50803_32097	2.49294	2.58694	2.11075	2.53151	1.90293	2.46547	2.59504	2.59925	2.84591	2.55754	2.1459	2.53689	2.45713	2.46613	2.38765	2.24621	2.53808	2.57296
GL50803_96306	6.32595	6.65151	6.73414	6.27818	6.43725	6.30871	6.60461	6.52981	6.51294	6.48171	6.55226	6.5107	6.46592	6.41961	6.48276	6.59114	6.57453	6.51759
GL50803_96324	6.56842	6.81646	6.94123	6.58036	6.61978	6.48791	6.80387	6.90621	6.76859	6.43276	6.62645	6.4936	6.73175	6.7744	6.69224	6.56072	6.7144	6.5289
GL50803_4540	6.32808	6.80667	6.77817	6.29695	6.4464	6.32442	6.62383	6.77843	6.68023	6.57065	6.5873	6.59327	6.65222	6.83857	7.08082	6.70623	6.48329	6.58019
GL50803_4538	5.73088	6.03516	5.95113	5.15884	5.68707	5.66732	6.00884	5.92394	6.00836	6.12436	6.03866	5.96905	5.97891	6.00883	6.36336	6.09202	6.08507	6.27953
GL50803_17121	9.41819	9.09861	9.21997	9.86079	10.1932	9.88727	10.1574	9.95554	10.1849	9.46413	9.00911	9.25012	10.1159	10.1388	10.359	10.322	10.145	10.1729
GL50803_112428	6.16625	6.21243	6.29457	5.97045	6.03313	6.04051	6.54819	6.53972	6.54943	6.30226	6.36893	6.26169	6.29961	6.31579	6.35219	6.30036	6.27115	6.22051
GL50803_6633	9.18863	9.29978	9.17403	9.19351	9.11064	9.10658	8.94029	9.02449	8.96023	9.15834	9.17638	9.21539	9.38279	9.31702	9.27019	9.24785	9.108	9.14947
GL50803_17123	7.52591	7.49195	7.56252	8.00688	8.00838	7.99843	7.2899	7.44645	7.31433	7.72958	7.94921	7.84411	7.41579	7.66902	7.54627	7.73017	7.71083	7.65067
GL50803_14261	7.82381	7.9001	7.90772	7.78744	7.9704	7.96146	7.59827	7.4901	7.48227	8.49391	8.4912	8.4754	7.31518	7.41729	7.72662	8.19196	8.29788	8.4181
GL50803_27925	9.65964	9.5229	9.39154	10.5909	10.4208	10.3417	10.4304	10.6228	10.4603	9.75061	9.40237	9.72714	10.3526	10.6059	10.7625	10.6521	9.70776	9.61037
GL50803_101189	5.12575	4.89901	5.06682	5.05239	4.85198	4.99281	4.78905	4.76261	4.71294	5.30599	5.17317	5.23142	5.07399	5.10817	5.06743	5.14791	5.14185	5.19209
GL50803_17125	3.47959	3.7553	3.7985	3.44709	3.2661	3.44273	3.2155	3.1814	3.2846	3.59222	3.56732	3.54414	3.37937	3.2074	3.18624	3.39333	3.63177	3.49884
GL50803_17126	6.24793	6.44274	6.4652	6.02307	6.30803	6.18084	6.12316	6.22644	6.099	6.50975	6.45751	6.44513	6.10445	6.05211	6.19105	6.31586	6.45368	6.55885
GL50803_6647	5.03488	5.28791	5.29136	4.96901	5.29171	5.18713	5.03453	5.07428	5.07054	5.61563	5.38324	5.4907	5.06959	5.07627	5.22276	5.55282	5.55822	5.71963
GL50803_17127	5.98664	6.05812	6.19078	6.27818	6.0404	5.99708	6.29802	6.11752	6.10882	5.92807	5.5683	5.76597	6.68753	6.65896	6.46448	6.14975	6.21238	6.14278
GL50803_101194	6.94536	6.92879	7.17223	6.88281	7.15282	6.95869	7.16032	7.00971	7.09415	6.49299	6.63587	6.50193	6.59072	6.70767	6.73353	6.74628	7.02631	6.9627
GL50803_6455	7.02622	7.10174	7.28477	7.13879	7.51243	7.21677	7.32144	7.20615	7.20984	6.84474	6.76428	6.76268	6.92568	7.05861	7.19469	7.25079	7.28892	7.20771
GL50803_17129	5.77314	6.10683	6.15519	5.93094	6.11651	5.98642	5.74555	5.80641	5.72792	5.52182	5.74218	5.60609	5.56696	5.61751	5.76575	6.15446	6.10493	6.05734
GL50803_6452	7.38211	7.53289	7.52985	7.62793	7.4361	7.50587	7.1933	7.30061	7.17506	7.04656	7.16248	7.11254	7.20369	7.22381	7.35595	7.6019	7.61043	7.61507
GL50803_6451	7.41384	7.59524	7.55688	7.61677	7.7893	7.77403	7.4234	7.44669	7.33409	7.46725	7.50538	7.58312	7.49163	7.55398	7.62266	7.78103	7.57208	7.70051
GL50803_14208	6.17179	5.9905	6.13438	6.36524	6.35218	6.21844	6.1996	5.93423	6.08683	6.04764	6.07404	6.10133	5.84483	5.92677	6.06543	6.20677	6.11645	6.16433
GL50803_112416	6.108	6.21601	6.23261	6.51037	6.59037	6.53928	6.51076	6.41159	6.43048	5.94542	5.94161	5.96338	6.07115	6.25268	6.22709	6.55954	6.49007	6.4465
GL50803_6448	7.33739	7.51392	7.4952	7.3275	7.51504	7.34035	6.93952	7.04936	7.05213	7.23437	7.1531	7.1776	7.25746	7.20918	7.42739	7.28554	7.23773	7.37282
GL50803_6447	6.72194	7.02691	6.98244	6.19054	6.517	6.37431	6.29635	6.2903	6.38957	6.68227	6.46718	6.54287	6.38457	6.28374	6.44117	6.57718	6.55425	6.6999
GL50803_17130	6.36516	6.26419	6.60142	6.48263	6.29458	6.32702	6.45197	6.45843	6.44664	5.83717	5.9082	5.96267	6.37748	6.33209	6.19844	6.47173	6.51127	6.35977
GL50803_6464	9.28351	9.18119	9.22704	9.35859	9.06147	9.21297	9.36004	9.53581	9.37185	8.77351	8.95754	8.8321	9.61653	9.55146	9.29951	9.08159	9.07104	8.97341
GL50803_14213	8.63081	8.8451	8.69916	8.64276	8.52634	8.57701	8.41302	8.4924	8.4259	8.49405	8.55497	8.69428	8.68386	8.65136	8.69378	8.84107	8.87219	8.93688
GL50803_14212	0.848703	1.49869	-0.827271	1.73352	1.8001	1.82162	2.12867	1.44833	2.53259	1.94583	0.471745	1.36787	3.01529	3.37201	3.28784	2.79681	1.30199	1.61554
GL50803_6458	5.10273	5.27719	5.19718	4.92945	5.40367	5.30131	5.01841	5.12305	4.96811	5.52622	5.47189	5.43242	4.92634	5.01835	5.10786	5.28016	5.33979	5.40359
GL50803_112408	7.40043	7.37293	7.51725	7.11915	7.15655	7.20939	7.37754	7.43973	7.3656	7.19174	7.26817	7.18157	7.21003	7.23974	7.21249	7.43265	7.38504	7.3093
GL50803_2848	3.67055	3.46013	3.72698	2.70083	2.59818	3.03531	3.53165	3.32174	3.65804	3.21014	3.55009	3.31864	3.51045	3.37201	3.18166	3.53486	3.65797	3.40369
GL50803_17132	7.09405	6.97054	7.15892	6.71441	6.66907	6.87851	7.01829	7.06972	7.04939	6.93808	6.95532	6.96689	7.18622	7.12124	7.03772	7.07198	7.08886	6.9719
GL50803_34094	7.10029	7.17289	6.9519	7.16798	7.0108	7.00246	6.83526	6.72295	6.89742	7.47182	7.41788	7.42644	6.34756	6.41196	6.72686	7.03075	7.12251	7.25115
GL50803_34093	8.81491	8.90006	8.75002	8.67734	8.78549	8.87025	8.57262	8.70146	8.6704	9.13944	9.29512	9.1102	8.44153	8.40679	8.64122	8.87308	8.94771	9.26243
GL50803_17134	6.28492	6.02704	6.27164	5.99461	6.16903	6.24825	6.17376	6.08465	6.15107	6.46634	6.36942	6.30433	6.04752	5.99114	5.91544	6.04209	6.09743	6.03579
GL50803_7081	6.67869	6.6684	6.76441	6.72946	6.66385	6.76417	6.57782	6.57959	6.49291	7.05876	6.89929	6.99701	6.59378	6.58653	6.47856	6.89435	6.88809	6.96138
GL50803_7082	9.48272	9.16951	8.66345	9.36796	8.98683	9.21814	8.47203	8.44078	8.76986	9.67413	9.50505	9.51901	8.14439	8.18692	8.46746	9.17423	9.34781	9.65387
GL50803_101212	6.6798	6.57677	6.84099	6.61006	6.4567	6.63684	6.82178	6.88091	6.67769	6.78221	6.85579	6.74504	6.91347	6.83781	6.46966	7.00057	7.03419	6.8119
GL50803_96363	7.36148	7.18102	7.35723	7.22259	7.16174	7.3646	7.65975	7.55864	7.58966	7.25307	7.41121	7.2195	7.38696	7.37044	6.91743	7.28411	7.26599	6.99527
GL50803_96364	3.90146	3.82924	3.93785	4.13733	4.02766	3.92021	3.94088	3.93536	3.7458	4.09097	4.33305	4.20537	3.47546	3.49293	3.61809	4.08792	4.33049	4.36781
GL50803_17146	6.77334	6.66541	6.77274	6.81388	6.66385	6.76753	6.81091	6.76236	6.66905	6.67536	6.99501	6.88797	6.61503	6.49876	6.23872	6.79634	6.9729	6.87721
GL50803_96264	8.14531	8.19294	8.24816	7.98245	8.14746	7.97645	7.91522	7.86015	7.87994	8.38943	8.40185	8.33957	7.85451	7.86958	7.93026	8.15524	8.13089	8.21479
GL50803_17145	4.71539	4.42445	4.73645	4.20846	4.32615	4.51573	4.67372	4.45874	4.51372	4.44006	4.62721	4.44985	4.48674	4.30062	4.00033	4.41531	4.59159	4.36249
GL50803_13988	6.79504	6.85171	6.94353	6.82309	6.74865	6.84352	6.93845	6.84791	6.73973	6.69063	7.05302	6.86953	7.0129	6.89598	6.53041	6.79332	6.88214	6.71406
GL50803_5632	6.85036	7.04311	6.99796	7.2429	7.21945	7.17262	6.87646	7.00027	6.76286	7.2712	7.19304	7.28484	7.10377	7.00912	7.1732	7.24638	7.12654	7.26297
GL50803_5631	6.98006	6.95564	7.09278	6.75966	6.96866	6.92303	7.00642	6.93108	6.93312	6.92564	6.9625	6.95266	6.9672	6.94273	6.94913	7.10072	7.02954	6.98233
GL50803_5629	4.80977	4.89901	4.67034	5.03944	4.91836	4.8822	5.00074	4.97148	4.9447	4.84408	4.72101	4.97968	5.06813	5.24875	5.27856	4.97062	5.08367	5.1618
GL50803_137618	11.0931	10.6485	9.4586	7.98196	7.65474	7.76062	10.9597	9.95162	11.0722	9.47413	8.65977	9.21576	10.2352	10.5517	11.0073	8.21618	8.50033	8.61874
GL50803_17143	9.4449	9.14378	9.18424	9.38387	9.116	9.1566	9.43911	9.35646	9.49251	9.36915	9.10696	9.24247	9.32246	9.28479	9.26451	9.4252	9.51352	9.37604
GL50803_6497	6.45811	6.4691	6.56351	6.26552	6.58872	6.39367	6.3865	6.29616	6.3715	6.91604	6.94745	6.78814	5.71492	5.79342	6.08028	6.31235	6.49059	6.60235
GL50803_14225	8.38677	8.07125	8.21471	8.62228	8.63383	8.62694	8.42326	8.43777	8.44331	8.99438	9.12168	8.9055	8.22888	8.53789	8.4196	9.3307	8.98939	8.91673
GL50803_60603	7.1652	6.90588	7.26454	6.78536	7.09077	6.98939	6.98446	7.17497	7.15151	6.95163	7.18609	6.92451	7.09839	7.16557	6.89416	7.15733	6.95829	6.78682
GL50803_15162	6.11623	6.36246	6.26636	5.83786	6.16756	6.08498	5.99861	5.88911	5.90558	6.49524	6.41295	6.42312	5.65461	5.63688	5.7711	6.04632	6.24175	6.50498
GL50803_102170	6.36792	6.65566	6.6056	5.96557	6.34959	6.26598	6.2756	6.07786	6.23066	6.79548	6.66896	6.78131	6.18042	5.97393	6.08948	6.32771	6.48433	6.63579
GL50803_10291	5.97673	5.97852	6.09185	5.62408	5.58913	5.57734	5.83493	5.67191	5.77229	5.86522	5.87884	5.76435	5.70362	5.55869	5.38507	5.82697	5.87058	5.74845
GL50803_17140	7.43275	7.32214	7.43458	7.46803	7.33069	7.32221	7.25192	7.25018	7.27364	7.20449	7.57452	7.3517	7.22261	7.28677	7.33133	7.11126	7.33807	7.20697
GL50803_10297	7.83856	7.61783	7.58145	7.80803	7.28857	7.48885	7.20076	7.11895	7.16025	7.45346	7.72447	7.62477	7.10592	7.03225	7.02658	7.19247	7.4846	7.43651
GL50803_15164	6.2569	6.2877	6.1989	6.36376	5.98036	6.22334	6.03445	6.0529	6.08454	6.14095	6.37726	6.32491	6.27883	6.10682	5.91199	6.19005	6.12988	6.11933
GL50803_10299	8.20248	8.52843	8.45087	8.28807	8.38217	8.17718	8.01675	8.09207	8.08428	8.65209	8.42683	8.58519	8.11272	8.08865	8.46227	8.55272	8.39315	8.60304
GL50803_17139	7.72984	7.70169	7.66206	7.80257	7.7763	7.74685	7.56352	7.48451	7.49297	7.93522	7.91008	7.93864	7.49381	7.44778	7.44256	7.53788	7.6457	7.64767
GL50803_29140	7.38416	7.40216	7.20974	7.34113	7.27665	7.42957	7.48847	7.36717	7.45382	8.08623	7.92452	7.94566	7.05831	6.94697	7.15197	7.48716	7.7385	7.94287
GL50803_10303	5.81622	5.99169	5.93995	5.674	5.74457	5.80429	5.85624	5.81312	5.49567	5.69397	5.66027	5.78135	5.99907	5.94242	5.93464	5.94308	5.94466	5.92203
GL50803_89730	5.78868	5.80139	5.8418	5.70127	5.52032	5.53297	5.55664	5.3734	5.41278	5.88761	5.90549	5.71378	5.35111	5.29161	5.45227	5.52157	5.77036	5.68278
GL50803_15166	5.79689	5.87176	5.93433	5.75317	5.93428	5.90868	5.60422	5.64711	5.66996	6.14095	6.15489	6.11225	5.76649	5.69097	5.64607	5.62469	5.80343	5.80834
GL50803_112432	6.7187	6.47722	6.50678	6.83116	6.75749	6.73264	6.47232	6.42186	6.60329	6.7067	6.46396	6.59097	7.23835	7.31083	7.0393	6.51019	6.6356	6.65658
GL50803_104250	8.66193	8.76704	7.32693	8.19585	8.27926	8.31014	7.93431	8.03952	8.19295	8.90684	8.40449	8.73984	7.89872	7.92813	8.16666	8.70743	8.55774	8.79139
GL50803_60606	4.31304	4.25991	2.77801	5.1399	4.34192	4.58255	3.78448	3.51688	4.32457	5.62797	4.1301	5.31943	3.94066	3.61164	3.76014	5.07198	5.22431	5.47554
GL50803_114014	5.29628	5.11804	5.1128	4.97485	5.19514	5.29601	5.19011	5.19782	5.23534	5.29315	5.11461	5.23495	4.88361	4.87885	5.04867	5.13049	5.26384	5.31002
GL50803_14043	6.2569	6.09467	5.47367	5.27701	5.23088	5.19285	5.69405	5.47742	5.80887	5.0778	4.62885	4.92825	5.64481	5.72593	5.6394	5.02305	5.2193	5.20552
GL50803_14044	4.61905	4.6068	4.74349	4.39136	4.59106	4.40438	4.5853	4.49811	4.60828	4.74188	4.63866	4.57215	4.25107	4.2	4.2308	4.61751	4.68373	4.70888
GL50803_5857	4.21833	4.17843	4.50087	4.08789	4.70319	4.37954	4.27523	4.35638	4.22814	4.55431	4.45282	4.35567	4.12692	4.30283	4.01844	4.47172	4.59159	4.47516
GL50803_94927	6.19994	6.04496	6.36921	6.34284	6.53312	6.43223	6.3212	6.41942	6.39513	6.73453	6.36697	6.4497	6.17906	6.3652	6.30608	6.66997	6.53872	6.56233
GL50803_5859	6.19529	6.22567	6.04519	5.83572	5.95494	6.03177	5.59156	5.59187	5.73768	6.54703	6.45428	6.48275	5.42633	5.37789	5.64358	6.03359	6.2608	6.45464
GL50803_27635	6.90602	6.87485	6.87927	6.7415	6.69336	6.67358	6.62693	6.57434	6.68276	7.05876	6.95565	6.99354	6.7561	6.82212	6.85762	6.49728	6.64779	6.75775
GL50803_24512	7.07686	7.14983	7.17505	7.12354	7.39982	7.22272	6.87944	6.79772	6.85768	7.30327	7.37523	7.26368	6.89704	6.87166	7.07311	6.94685	6.96729	7.16864
GL50803_16228	5.0709	5.45552	5.28575	5.55688	5.55683	5.552	5.10745	5.20463	5.07671	6.10464	5.90414	5.96692	5.20391	5.22101	5.23608	5.48715	5.68921	5.89559
GL50803_16227	7.34652	7.43893	7.46592	7.28895	6.98508	7.07929	7.05398	7.06474	6.98035	7.09992	7.00357	7.11797	7.06274	6.86345	6.72844	6.95587	7.05546	6.99484
GL50803_16226	6.88787	7.20308	7.14947	6.74036	6.82966	6.78419	7.03741	7.08304	6.91817	7.08397	7.12079	7.00909	7.22886	7.1445	7.00696	7.01142	7.11915	7.14523
GL50803_16225	6.26802	6.17983	6.54317	6.51372	6.6348	6.52972	6.46639	6.57828	6.41596	6.27964	6.49939	6.37485	6.57324	6.67396	6.57391	6.70462	6.54976	6.4012
GL50803_16224	6.79811	6.59768	6.84317	6.90592	6.89706	6.92389	6.77538	6.79959	6.70433	6.70331	7.03765	6.79653	6.67698	6.81169	6.77711	6.9997	6.9042	6.77286
GL50803_3386	6.68976	6.50422	6.6881	6.49691	6.56427	6.48267	6.39172	6.48246	6.40986	6.86746	6.76203	6.75245	6.55869	6.57699	6.62672	7.06616	7.04664	7.14096
GL50803_16223	7.56492	7.34216	7.5721	7.48961	7.54828	7.55218	7.4424	7.4996	7.51215	7.51506	7.60069	7.50435	7.61204	7.6289	7.54627	7.53337	7.58628	7.39154
GL50803_13393	6.94998	6.67621	6.86698	6.75966	6.73427	6.85122	6.76737	6.76005	6.8048	6.95857	7.07004	6.96831	6.94738	7.02157	7.03359	6.93048	6.9613	6.91129
GL50803_3570	8.47631	8.71318	8.43322	8.44112	8.53265	8.64164	8.43152	8.43343	8.59117	9.39163	9.1043	9.15399	8.60335	8.6381	8.86803	9.26283	9.09616	9.37331
GL50803_16222	7.65271	7.42971	7.62112	7.40634	7.37576	7.40578	7.24991	7.13063	7.34659	7.52334	7.49776	7.51891	7.06715	7.06643	7.01116	7.3696	7.55176	7.42029
GL50803_6026	4.883	5.23247	4.98018	5.45609	5.22522	5.34816	4.58712	4.92272	4.74427	5.62694	5.38324	5.55709	4.85327	5.00078	5.15772	5.52157	5.30232	5.59823
GL50803_14091	10.3981	10.4722	9.51478	9.98108	10.0593	10.0792	10.2004	10.2283	10.3176	10.468	10.3645	10.3956	9.70266	9.83852	10.0179	10.1377	10.4112	10.5856
GL50803_27696	6.29872	6.40383	5.9792	6.42549	6.37281	6.48907	6.06746	5.99052	6.0027	6.76184	6.52298	6.59601	5.96321	6.06322	6.22319	6.39557	6.44511	6.52831
GL50803_6022	10.0988	9.95964	9.73304	10.0529	9.7435	9.96364	9.57083	9.64354	9.71446	10.4497	10.141	10.3102	9.31598	9.39448	9.88005	10.2411	10.3263	10.4674
GL50803_16672	8.02105	8.07899	8.15904	7.87749	7.89778	7.89465	8.02685	8.02579	7.94564	8.03139	8.07993	8.09093	7.8419	7.88071	8.00838	8.24406	8.25852	8.22618
GL50803_16806B	7.85833	7.96774	7.97387	7.22709	7.43885	7.39498	7.43255	7.41349	7.4081	7.74782	7.56319	7.6733	7.37603	7.40604	7.66289	7.53518	7.59526	7.8017
GL50803_27694	5.82429	5.88466	5.72764	5.23057	5.36301	5.37856	5.38708	5.39342	5.53762	5.74582	5.68652	5.72805	5.61497	5.69602	5.67327	5.35296	5.4911	5.68704
GL50803_14089	5.58431	5.59864	5.75457	4.88051	5.01828	4.95967	5.2139	5.19668	5.2201	5.03984	5.18883	5.03474	5.27685	5.12947	5.13893	5.10963	5.28921	5.13555
GL50803_22003	7.11598	7.18389	7.24898	6.51639	6.49247	6.50351	6.97822	7.04621	6.98404	6.56157	6.59823	6.54049	7.03747	6.88498	6.89975	6.98082	7.02307	6.94414
GL50803_6015	5.77523	5.78428	5.96222	5.82067	5.71863	5.82651	5.68131	5.73525	5.60317	5.63307	5.85308	5.74218	5.96715	5.80359	5.75345	5.90726	5.82918	5.74641
GL50803_16671	6.47997	6.47764	6.56979	6.82524	6.62086	6.76081	6.39276	6.4551	6.29422	6.59755	6.7318	6.66265	6.6014	6.6594	6.70826	6.79383	6.67737	6.56001
GL50803_103606	7.70849	7.63835	7.68735	7.68249	7.51707	7.5519	7.42238	7.30353	7.41328	7.5059	7.74807	7.59645	7.23345	7.22962	6.98673	7.43038	7.54776	7.44377
GL50803_14381	4.30442	4.32193	4.41539	4.28568	4.24458	4.28372	4.35441	4.14119	4.19451	4.33867	4.52336	4.43764	4.29939	4.39468	4.39027	4.30389	4.46376	4.37046
GL50803_113995	3.81105	3.82121	3.6666	3.68895	3.4374	3.5356	3.58004	3.63594	3.54249	3.8207	3.93953	3.98261	3.71927	3.69467	3.71327	3.90632	3.75825	3.7917
GL50803_16670	5.72228	5.98811	5.75631	5.29735	5.48997	5.55089	5.597	5.57268	5.5784	5.85738	5.76699	5.69339	5.58451	5.67146	5.75422	5.59845	5.48275	5.7092
GL50803_14380	7.38484	7.54106	7.56352	7.38785	7.30811	7.2613	7.24645	7.21349	7.23728	7.60593	7.49911	7.58957	7.3482	7.38432	7.38366	7.50416	7.52583	7.57253
GL50803_28112	4.2486	4.27958	4.20735	4.08789	4.22203	4.14616	4.26616	4.25936	4.28783	4.51723	4.44911	4.31621	4.54907	4.41727	4.22635	4.21954	4.06279	4.37046
GL50803_32893	6.67924	6.66466	6.72853	6.58927	6.71573	6.72082	6.28797	6.51069	6.37526	6.90974	6.84735	6.8566	6.88875	6.95436	6.84354	6.84472	6.71262	6.74555
GL50803_7154	6.42999	6.2969	6.50437	6.18551	6.09495	6.11011	5.95622	6.08218	5.97985	6.21775	6.40866	6.29082	6.17838	6.2882	6.1698	6.23445	6.24299	6.03996
GL50803_16668	6.91784	6.96265	7.10989	6.80079	6.7789	6.70241	6.84329	6.9481	6.78845	6.73073	6.7398	6.79134	7.198	7.15003	7.01374	6.75043	6.79418	6.70936
GL50803_16667	9.89516	9.62672	9.69538	10.3015	10.204	10.0498	9.70732	9.77646	9.62859	9.82061	9.85929	9.75595	9.88453	9.88645	9.91063	9.62992	9.50832	9.43009
GL50803_14195	6.32524	6.31702	6.53779	6.26473	6.24091	6.22682	6.54773	6.6574	6.60809	6.3061	6.53879	6.33975	6.59225	6.74467	6.57391	6.66338	6.67874	6.52594
GL50803_6417	7.63277	7.72752	7.93204	7.39549	7.38784	7.31174	7.62469	7.73688	7.57449	7.32142	7.6603	7.42309	7.66808	7.69489	7.63298	7.65713	7.70703	7.6262
GL50803_102455	8.02608	8.33402	8.34293	7.50112	7.2722	7.39312	8.33505	8.43789	8.34439	7.67367	7.89584	7.75181	8.51942	8.36515	8.31413	8.02997	8.21081	8.08745
GL50803_16663	7.06075	7.20205	7.28316	6.80353	6.79379	6.74339	6.62649	6.75503	6.60222	6.97193	6.93257	7.0491	6.88709	6.72176	6.78506	7.0299	7.01549	7.03675
GL50803_2170	6.0576	6.27403	6.31556	6.07928	6.149	6.10254	5.93348	6.00945	5.81718	6.00652	6.10975	6.04142	5.92725	5.9523	5.97626	6.02676	6.04663	6.06145
GL50803_12920	4.52077	4.51519	4.68989	4.71124	4.71535	4.75277	4.2386	4.28316	4.27448	5.20809	4.90569	4.98668	4.12692	4.22582	4.34589	4.95451	4.86174	4.86178
GL50803_32890	3.19249	2.51574	2.37504	3.10047	3.00719	3.36892	2.86516	2.79256	3.14485	2.76533	2.11812	2.67502	2.65773	2.83284	2.65568	3.28301	3.17844	3.00016
GL50803_32933	10.8105	10.3467	10.3251	10.0503	9.65735	9.9173	10.6107	10.3653	10.6563	8.36814	8.19563	8.34571	9.04125	9.2137	9.40522	8.79609	8.75875	8.65819
GL50803_113987	6.6272	6.21652	6.06404	7.2983	7.40014	7.1621	6.46193	6.63361	6.83512	6.46003	5.90143	6.26053	6.88751	6.97215	6.95653	6.7327	6.28142	6.24672
GL50803_113986	1.16029	0.0159507	0.380378	1.18052	1.58719	1.64944	1.58864	1.17983	1.46638	1.04521	0.34963	0.976061	0.796386	1.19981	0.822088	0.970508	0.60843	0.826301
GL50803_34179	7.51319	7.41267	7.43041	7.39259	7.35389	7.4722	7.4629	7.55598	7.40626	7.56375	7.85012	7.7215	7.74584	7.65203	7.40937	7.65325	7.76004	7.70446
GL50803_60618	7.30823	7.31811	7.49711	7.20282	7.33036	7.30054	7.30493	7.28569	7.25575	7.04962	7.4351	7.21295	7.25166	7.23223	6.93762	7.12651	7.25316	7.11116
GL50803_14975	7.29342	7.26901	7.40735	7.31336	7.19578	7.28858	7.34694	7.29743	7.2571	6.98157	7.48965	7.20156	7.29933	7.26033	7.01439	7.11327	7.27448	7.16254
GL50803_9530	5.08607	4.99256	5.15912	4.86172	4.90957	4.97633	4.92927	5.15272	5.0659	4.7588	5.22727	4.92825	4.98971	4.97886	4.66445	4.93823	5.06001	4.96887
GL50803_9529	5.80405	5.73881	5.88854	5.79559	5.71661	5.85021	5.80313	5.83744	5.84996	5.7524	6.13481	5.86121	5.83623	5.71188	5.52735	5.75129	5.848	5.68597
GL50803_9528	5.20352	5.44249	5.49118	4.66382	5.10711	4.96636	5.3403	5.34798	5.30791	5.32506	5.46272	5.17125	4.85497	4.8215	5.12587	5.32261	5.40754	5.57772
GL50803_17578	6.75606	6.93903	7.10739	6.23583	6.4057	6.37179	7.14988	7.33699	7.27364	6.4749	6.33564	6.46231	7.27474	7.16679	7.29173	6.94187	6.91083	6.68614
GL50803_6901	3.19249	3.10193	3.20559	3.14259	3.27708	3.37396	3.45388	3.05638	3.35733	3.37041	3.46442	3.51345	3.04542	2.96135	3.28357	3.43521	3.5779	3.66354
GL50803_89746	6.83399	6.78584	6.83579	7.02705	6.98256	6.9939	6.79128	6.87913	6.78986	6.9131	6.96899	7.00496	6.82677	6.73531	6.64014	6.89481	6.92091	6.91991
GL50803_101699	6.86314	6.69684	6.85106	6.41335	6.4057	6.53535	6.78653	6.69499	6.77477	6.73833	6.9527	6.70273	6.64781	6.55123	6.31918	6.69926	6.78105	6.72653
GL50803_17579	8.20016	8.18878	8.15717	8.23653	8.45258	8.42976	8.15847	8.11576	8.11382	8.53868	8.32835	8.46328	8.21121	8.24991	8.36366	8.58737	8.3714	8.48293
GL50803_24860	6.22908	6.11233	6.21501	5.96459	6.04201	6.00034	6.41294	6.28976	6.24236	6.50195	6.33815	6.40285	6.51359	6.31579	6.30766	6.61695	6.61187	6.54131
GL50803_14317	7.15525	7.4363	7.46202	7.0001	7.3438	7.06768	7.05989	7.12375	7.14786	7.56509	7.44399	7.51891	6.82721	6.84502	7.11097	7.17481	7.17691	7.38697
GL50803_14318	7.42747	7.67409	7.71891	7.19784	7.49137	7.36016	7.46785	7.45814	7.40043	7.61318	7.70903	7.57919	7.25617	7.2241	7.35646	7.33165	7.40424	7.52365
GL50803_28022	5.2861	5.50148	5.50849	5.24675	5.63253	5.44472	5.03319	5.10252	4.98788	5.42267	5.41974	5.55803	5.32555	5.32349	5.47773	5.46711	5.33516	5.3801
GL50803_17580	7.10816	6.98469	7.24815	6.38366	6.50887	6.5331	6.93845	7.04684	6.96754	6.65492	6.90675	6.68692	6.98324	6.97354	6.69465	6.75302	6.85692	6.66254
GL50803_13056	3.90146	3.85044	3.90268	3.12869	3.25503	3.41854	3.69266	3.78888	3.83217	3.6213	3.72606	3.58898	3.59438	3.59372	3.12548	3.5252	3.53815	3.44452
GL50803_2556	4.06007	4.16792	4.3214	3.35455	4.03414	3.82038	4.0768	4.0832	4.02309	4.07004	4.53216	4.07483	3.73045	3.99415	3.90899	3.93214	3.937	3.89105
GL50803_2555	6.7187	6.76959	6.86832	6.72369	6.68565	6.71686	6.69231	6.64868	6.76286	7.05648	6.96802	6.97113	6.44799	6.46713	6.71025	7.15459	6.89321	6.99355
GL50803_13055	7.14885	7.2754	7.22447	7.06085	7.05413	7.054	7.15603	7.24936	7.19255	7.34962	7.24347	7.38227	7.06458	7.15003	7.31258	7.49646	7.45074	7.51139
GL50803_24861	6.34569	6.23477	6.5256	6.06566	6.07935	6.1794	6.351	6.42283	6.36143	5.90883	6.20307	5.97821	6.36618	6.3466	6.04601	6.22478	6.16358	5.92203
GL50803_5307	6.35615	6.28721	6.53711	6.11586	6.19749	6.23308	6.57093	6.57872	6.46497	6.03766	6.39714	6.10197	6.42353	6.37363	6.15759	6.24479	6.26811	5.9011
GL50803_5305	6.26136	6.39529	6.40771	6.0287	5.96516	5.98148	6.29468	6.43399	6.3671	6.03303	6.22168	6.13069	6.52486	6.46762	6.27575	6.04547	6.09606	6.03412
GL50803_13890	6.8758	7.03474	6.97946	7.29012	7.3297	7.30318	6.84024	6.93518	6.86572	7.34059	7.36788	7.38731	7.21699	7.23628	7.32485	7.3313	7.02774	7.21252
GL50803_60621	3.35713	3.67737	3.39315	3.21017	2.88331	3.0161	6.2688	6.01528	6.28227	3.04828	2.59205	2.99126	4.93442	4.74402	4.40411	2.90506	2.44657	2.40728
GL50803_32958	5.09609	4.96852	4.9338	5.08516	5.22947	5.07091	5.34785	5.37037	5.33517	5.28668	5.19439	5.25712	5.13552	5.09294	5.04741	5.23642	5.19777	5.24216
GL50803_92983	1.9162	2.08613	1.3443	2.1183	1.56943	2.05288	1.76644	1.47863	1.52167	2.55754	1.65969	2.15477	1.99618	1.91669	1.63052	2.32628	2.13103	2.17225
GL50803_50162	3.11574	3.006	2.65412	3.21676	2.69143	2.96358	2.60226	2.27597	2.73331	3.66584	2.72693	3.47015	3.18732	2.89268	2.80024	3.74088	3.38525	3.35098
GL50803_113971	6.26432	6.335	6.36199	6.19555	6.2047	6.46684	6.3802	6.37329	6.29687	6.57914	6.73103	6.66832	6.68178	6.58834	6.51363	6.67161	6.67737	6.67439
GL50803_113970	6.40199	6.61791	6.64619	6.40688	6.61221	6.55545	6.61045	6.4589	6.51408	7.07686	6.95303	7.03465	6.29648	6.2314	6.36589	6.69334	6.75398	6.92803
GL50803_22112	5.89584	6.10793	6.10647	5.73837	6.29863	6.02217	6.1288	6.02108	6.07225	6.65642	6.38067	6.52663	5.94334	5.91599	5.93055	6.24993	6.25958	6.45089
GL50803_17583	6.32382	6.57398	6.48527	6.28054	6.49247	6.36041	6.5421	6.45462	6.50725	6.75482	6.53485	6.61059	6.75199	6.68839	6.97088	6.98479	6.66773	6.75166
GL50803_4164	6.45357	6.54786	6.76066	6.52637	6.6257	6.39924	6.43132	6.43351	6.30082	6.50307	6.55787	6.53047	6.5691	6.53019	6.60463	6.42574	6.42672	6.47265
GL50803_4165	7.58077	7.60327	7.74016	7.43169	7.33069	7.42138	7.50279	7.57845	7.63842	7.51838	7.53216	7.53761	7.69018	7.71367	7.71001	7.65961	7.77679	7.70341
GL50803_17584	6.88257	6.92411	6.80419	7.14485	6.93525	7.05007	6.48215	6.63151	6.58123	7.33183	7.29142	7.36277	6.42353	6.50452	6.79598	6.9023	7.05652	7.10798
GL50803_17585	7.60905	7.66458	7.61953	7.80038	7.4658	7.58651	8.16535	8.17407	7.93868	7.63727	7.6703	7.67199	8.38256	8.22583	8.06579	7.98046	7.79903	7.74026
GL50803_17586	6.29872	6.25826	6.37223	6.56689	6.66647	6.57309	6.49919	6.51206	6.4579	6.45023	6.31489	6.45375	6.50005	6.38669	6.37295	6.43609	6.46061	6.32466
GL50803_91252	6.39794	6.42695	6.49224	6.68086	6.45307	6.51724	6.38073	6.30939	6.20906	6.27834	6.52386	6.41328	6.42295	6.38825	6.26387	6.3298	6.36331	6.25965
GL50803_17587	6.27097	6.32698	6.33586	6.22199	6.28849	6.37179	6.76455	6.94742	6.63236	6.51252	6.66856	6.74504	7.49272	7.26146	6.96556	7.05151	6.88809	6.92172
GL50803_50163	1.67005	1.31263	1.24208	1.0973	1.39895	1.4728	2.13864	2.39197	2.59407	1.18532	0.284464	0.809214	1.4105	1.70603	1.11917	0.882444	0.960856	0.856872
GL50803_9870	4.21833	3.86613	3.60359	4.27309	3.92667	3.94413	4.34582	4.43576	4.66053	4.83702	4.70398	4.92243	5.29578	4.90959	4.55174	3.99298	4.01725	3.86497
GL50803_60627	3.75311	3.62912	3.46865	3.66024	3.74086	3.7943	3.61261	3.65928	3.42173	3.9008	3.86348	3.89008	3.51045	3.46166	3.59414	3.62807	3.80589	3.86872
GL50803_9865	7.67155	7.75043	7.83511	7.92276	8.11531	7.92093	7.80091	7.76174	7.76292	7.71062	8.00637	7.77706	7.73317	7.77894	7.61779	7.71138	7.65083	7.56821
GL50803_114937	6.7676	6.84513	6.7736	6.79695	6.51003	6.61732	6.83794	6.78641	6.69684	6.36561	6.71914	6.57434	6.92689	6.66755	6.31343	6.47612	6.54876	6.42179
GL50803_15530	7.12539	7.37636	7.33742	6.81388	7.05891	7.00815	7.0404	6.99831	6.96837	7.46353	7.33758	7.35603	7.03597	6.97111	7.18498	7.02862	7.07469	7.24827
GL50803_15529	6.79657	7.00433	7.04045	6.80134	6.93091	6.74096	6.66496	6.60213	6.64694	6.96789	6.94876	6.9296	6.75016	6.76883	6.90636	6.719	6.7255	6.79966
GL50803_11925	5.86393	6.1913	6.09047	5.99077	5.96261	5.89121	5.56684	5.66698	5.75893	5.9859	5.91965	6.09097	5.72053	5.73414	5.89108	5.85905	5.84393	5.72067
GL50803_17590	7.69069	7.62707	7.77575	8.0913	8.21433	7.9263	7.75361	7.56483	7.73175	7.79825	7.48331	7.60784	7.56549	7.58967	7.55692	7.51427	7.3282	7.18191
GL50803_15531	6.3124	6.26073	6.3555	6.28211	6.56203	6.39986	6.65544	6.62475	6.60008	6.71973	6.68246	6.63618	6.48033	6.4191	6.48462	6.55776	6.65849	6.62861
GL50803_32571	6.5295	6.566	6.59366	6.4606	6.57321	6.55101	6.53456	6.66566	6.55386	6.74448	6.96835	6.89245	7.03597	6.99554	6.82603	6.84666	6.76693	6.77486
GL50803_11930	5.11264	5.30241	5.35012	5.26116	5.61641	5.41325	5.53886	5.61166	5.48875	5.43676	5.78256	5.59056	5.89534	5.88466	5.73558	5.52157	5.44885	5.51441
GL50803_15532	3.08923	3.25285	3.29765	3.1495	3.75271	3.30704	3.65145	3.37104	3.5602	3.21014	3.42717	3.10883	3.09813	3.17403	3.54502	3.44036	3.20914	3.30182
GL50803_11932	7.27993	7.39632	7.47016	7.49029	7.35194	7.30846	7.05266	7.18735	7.11115	6.87135	7.25255	7.12687	7.45701	7.46955	7.36836	7.16978	7.36899	7.11235
GL50803_114930	5.90822	5.74094	5.92095	5.59151	5.53869	5.59579	6.2739	6.13724	6.3087	5.54043	5.35674	5.41592	5.82151	5.84128	5.97956	6.00086	5.84719	5.78269
GL50803_40283	7.04143	7.07216	6.50575	6.66589	6.62409	6.78844	6.67955	6.65243	6.76573	7.32742	6.97804	7.2331	6.73822	6.67567	6.81534	7.01012	7.21207	7.39285
GL50803_87519	7.11145	6.96478	6.95089	7.17688	7.01777	7.08967	6.37283	6.59394	6.5861	7.37575	6.76054	7.17178	6.62305	6.71225	6.61231	7.5676	7.02019	7.06485
GL50803_15535	7.47113	7.70569	7.68553	7.41101	7.77823	7.7117	7.4948	7.57297	7.43774	7.88087	7.90399	7.88252	7.60093	7.59935	7.7965	7.97359	7.77658	7.94687
GL50803_17591	6.44706	6.49162	6.66483	6.31164	6.34307	6.37368	6.20199	6.21861	6.21676	6.69307	6.66936	6.67786	6.49351	6.44181	6.38396	6.58243	6.57747	6.63414
GL50803_15537	5.46691	5.72668	5.74058	5.37596	5.37456	5.39353	5.32619	5.67109	5.5849	5.64526	5.58361	5.69595	6.88042	6.74061	6.59561	5.77594	5.70545	5.67636
GL50803_29708	5.1833	5.20907	5.28896	5.10659	5.15105	5.22109	4.96615	4.81105	4.97473	5.27757	5.2573	5.34362	5.22513	5.13938	5.07115	5.13685	5.14714	5.26799
GL50803_15538	8.35095	8.39987	8.44881	8.48339	8.45349	8.4472	8.28273	8.31574	8.24453	8.4578	8.53136	8.59941	8.42386	8.43788	8.55391	8.39822	8.36033	8.44649
GL50803_11950	10.3181	10.3841	10.1186	10.1413	10.3709	10.326	10.1221	10.1055	10.1831	10.8746	10.5072	10.8346	10.2604	10.3003	10.7631	10.7893	10.7533	11.001
GL50803_11951	4.07704	3.87909	4.14322	3.59094	4.00472	4.01359	4.12024	3.89099	4.20862	4.29293	4.41336	4.22917	3.54883	3.64682	3.75089	4.04123	4.24172	4.15366
GL50803_11952	4.51829	4.38685	4.61135	4.68059	4.72541	4.58907	4.7651	4.8751	4.92774	4.88918	5.01267	4.90922	4.90185	5.18915	5.03984	4.9724	4.74787	4.70047
GL50803_11953	8.01159	7.7536	7.88961	8.11199	8.08693	7.98429	8.00504	8.0913	8.12502	8.00189	8.01707	7.89782	8.26246	8.31955	8.13929	7.80942	7.77828	7.72117
GL50803_11955	7.38756	7.71854	7.56335	6.60002	6.84081	6.88603	7.45319	7.45362	7.46562	7.77903	7.30945	7.60557	7.74676	7.68772	7.85362	7.75259	7.76586	7.93662
GL50803_11956	5.70164	5.96218	5.82973	5.17415	5.48642	5.50798	5.68131	5.56828	5.61381	6.15522	5.95148	6.13385	5.66338	5.56698	5.79606	6.00173	6.02738	6.16127
GL50803_114921	7.63105	7.63911	7.80755	7.51254	7.55055	7.44162	7.58784	7.48591	7.58183	7.54084	7.57175	7.52733	7.40596	7.43927	7.40126	7.53367	7.57306	7.56068
GL50803_11960	6.36861	6.32746	6.47966	6.42477	6.31936	6.32572	6.1394	6.06043	6.23618	6.43276	6.56432	6.38865	6.12928	6.14731	6.03716	6.38091	6.4435	6.3947
GL50803_11961	4.989	5.01385	4.98908	5.20761	4.92187	5.094	4.52763	4.51648	4.6104	5.27366	5.18326	5.13769	4.50854	4.65352	4.57114	5.02305	5.05157	5.01365
GL50803_17593	7.69399	7.80048	7.80755	7.577	7.52803	7.49984	7.57367	7.57385	7.64414	7.86076	7.91143	7.85715	7.68899	7.63527	7.65009	7.80068	7.63984	7.68462
GL50803_11965	5.20507	5.10267	5.46093	5.21913	5.42727	5.15529	5.41094	5.41904	5.43095	5.21492	5.04377	5.17493	5.31693	5.41917	5.44463	5.56229	5.1616	5.24216
GL50803_60631	4.90026	4.74197	4.18514	4.93346	4.92012	4.75084	4.90463	4.76107	5.28279	4.64812	4.20684	4.75051	5.26921	5.25332	5.11869	5.0418	4.95977	4.99144
GL50803_114915	5.58193	5.285	4.76783	5.73263	5.21241	5.38107	5.47238	5.36734	5.75413	5.45994	4.62392	5.33487	5.71679	5.61928	5.52011	5.63371	5.42834	5.47184
GL50803_50165	3.57823	3.0616	2.79164	2.35167	2.64132	2.78593	3.2573	3.37104	3.412	2.44123	2.31043	2.2967	2.9274	2.75759	2.99047	2.83641	2.80918	2.6448
GL50803_11976	4.31875	5.01268	4.75048	3.29355	3.82557	3.72105	4.94924	4.77488	4.83983	4.96567	5.13555	4.94847	4.81355	4.59889	4.97376	5.205	5.25283	5.41519
GL50803_86815	8.11831	8.1323	8.19923	8.18791	7.97526	8.11344	8.11001	8.25658	8.02791	8.10602	8.27221	8.19929	8.27269	8.28745	8.29237	8.14798	8.14551	8.06409
GL50803_14565	6.70676	6.78996	6.84671	7.21809	7.14722	7.11133	6.73115	6.79809	6.73827	7.08322	6.80514	7.03633	6.991	7.04747	7.19951	6.9997	7.03419	7.10838
GL50803_28336	6.57022	6.7301	6.83798	6.96629	7.2787	7.01623	6.76375	6.74571	6.64071	6.88683	6.89452	6.85965	6.83499	6.89012	6.96988	6.79533	6.78572	6.80751
GL50803_86821	6.74336	6.95441	6.93792	6.62809	6.61438	6.63422	6.0959	6.21917	6.10052	6.63418	6.69113	6.738	6.3293	6.30427	6.39934	6.4979	6.50252	6.5779
GL50803_14566	7.13474	6.73367	6.81563	7.80147	7.06169	7.17299	7.66795	7.59021	7.43114	6.55888	6.602	6.58222	7.6298	7.42085	6.92705	7.18213	7.01875	6.70674
GL50803_7843	9.40288	9.65358	9.5208	9.34776	9.45078	9.38266	9.2617	9.26162	9.34935	10.0514	9.75937	9.94569	9.4301	9.37252	9.70279	9.8939	9.72158	9.95102
GL50803_14567	6.97373	7.3238	7.35283	7.05627	7.27665	6.93885	6.95124	6.88268	6.94539	7.46295	7.23164	7.42438	6.86909	6.82903	7.24169	7.28554	7.12083	7.3003
GL50803_17596	6.66416	6.88677	6.81174	6.69979	6.72928	6.61519	6.79167	6.48852	6.56542	6.77899	6.62604	6.68477	6.45305	6.50931	6.64056	6.48051	6.60467	6.57158
GL50803_14568	8.55017	9.04452	9.12741	8.10468	8.40347	8.24751	8.8833	8.85383	8.76962	8.35954	8.50322	8.43016	8.87868	8.79842	8.8393	8.68673	8.67898	8.73465
GL50803_14569	5.67068	6.06833	6.09781	5.17415	5.4982	5.46612	5.96956	5.85487	5.93303	5.80313	5.83257	5.77813	5.67789	5.57796	5.6552	5.93762	6.02881	6.01391
GL50803_7850	5.42776	5.87564	5.79575	5.20595	5.38475	5.36724	5.51033	5.38744	5.44413	5.96823	5.95017	5.99635	5.79337	5.66203	5.93736	5.62469	5.66542	5.76668
GL50803_7851	3.45383	3.69798	3.68132	3.19023	3.2716	3.29646	3.42564	3.46863	3.25771	3.60891	3.59109	3.52503	3.67755	3.74424	3.62823	3.59613	3.51786	3.64176
GL50803_112875	6.96373	6.89826	7.16155	6.62066	6.94948	6.81044	6.94628	7.01262	7.03164	6.87049	7.11114	6.82492	6.8929	6.99349	6.98608	6.84714	6.83207	6.7623
GL50803_26835	3.10255	3.62605	3.6113	3.37825	3.73688	3.88181	3.44185	3.33836	3.33692	3.8906	3.99659	3.84458	3.14341	3.2074	3.37876	3.64601	3.7303	3.92751
GL50803_3746	7.34231	7.57529	7.57276	7.21068	7.11584	7.15699	7.49456	7.57209	7.282	7.18584	7.40284	7.27458	7.54744	7.46291	7.40274	7.56023	7.53621	7.47089
GL50803_17599	3.60655	3.58869	3.80075	3.24925	3.52752	3.3537	3.29347	3.24007	3.26853	3.66982	4.03919	3.50956	3.45765	3.06901	3.1207	3.39864	3.74085	3.39851
GL50803_8741	8.22206	7.9476	8.06487	8.46275	8.18839	8.22642	8.41045	8.61	8.38207	7.69189	7.91446	7.84064	8.82703	8.68179	8.29568	8.20336	7.99546	7.74767
GL50803_8742	9.91835	9.99669	9.99216	9.68897	9.60493	9.59622	9.81145	9.63122	9.76802	10.4103	10.2169	10.4815	9.53252	9.33149	9.24857	10.5817	10.7469	10.8704
GL50803_112870	6.16625	6.3284	6.18734	6.15497	6.19532	6.14	6.1774	6.13546	6.24852	6.92523	6.89725	6.79174	6.11727	6.0935	6.23042	6.30249	6.42072	6.66686
GL50803_8744	5.01212	5.06008	5.12363	5.14336	4.89895	5.00423	5.06361	5.01865	5.04088	5.08079	5.21202	5.11231	4.89524	4.77456	4.62278	5.0023	4.95525	4.89346
GL50803_8745	7.67489	7.54412	7.63443	7.74306	7.50982	7.59893	7.61958	7.7076	7.58939	7.42958	7.74807	7.47777	7.6909	7.60897	7.23036	7.45603	7.37069	7.33939
GL50803_112867	4.73904	4.24798	4.2655	3.31826	3.06536	2.94338	3.66187	4.18779	3.97437	1.82248	0.832459	1.16562	3.03944	3.17403	3.04196	1.84158	1.48037	1.2282
GL50803_28626	5.40106	5.46672	5.34242	5.24836	5.26988	5.22248	5.83109	6.1672	5.9516	5.51188	5.33176	5.59789	5.95688	5.99524	6.14175	5.54567	5.49422	5.64057
GL50803_90131	7.83133	7.77333	7.99796	7.71251	7.745	7.75073	7.92786	8.0184	8.10196	7.62707	7.88041	7.75284	7.70889	7.80117	7.80937	7.79768	7.8292	7.69206
GL50803_15989	6.44248	6.5668	6.56152	6.45851	6.48775	6.47683	6.45046	6.56378	6.34747	6.33585	6.48632	6.43084	6.70226	6.73285	6.59432	6.52905	6.55972	6.55943
GL50803_23597	7.33422	7.44765	7.5273	7.34076	7.34315	7.44492	7.32418	7.3214	7.28134	7.27382	7.54112	7.37001	7.5281	7.45573	7.40765	7.54567	7.47621	7.42093
GL50803_15991	8.06253	7.87801	7.94188	7.85576	7.37991	7.65435	7.65237	7.79184	7.82674	7.57627	7.92419	7.71224	7.96879	7.93455	7.75486	7.68885	7.7609	7.62148
GL50803_90122	8.12791	7.96243	8.06147	7.96323	7.62845	7.79249	8.02551	8.08316	8.0299	7.61937	7.87783	7.74975	8.07084	8.00555	7.76792	7.79039	7.83556	7.61395
GL50803_6259	5.46046	5.8041	5.56647	5.30355	5.46857	5.41202	5.47238	5.36633	5.48295	6.02373	5.925	5.77813	5.13832	5.041	5.29563	5.61448	5.64498	5.86019
GL50803_90125	3.13532	3.0616	3.09265	2.32753	2.53555	2.70025	3.01348	3.20878	3.12714	3.11405	3.22059	2.86324	3.26108	3.10993	2.88727	3.22451	3.16284	3.11843
GL50803_6262	7.6561	7.52591	7.61075	7.68842	7.39322	7.50128	7.67846	7.61727	7.66066	7.44477	7.6354	7.50995	7.74928	7.58355	7.38465	7.36486	7.45395	7.34883
GL50803_23602	6.68755	6.42606	6.51947	6.94761	6.66124	6.59105	6.81519	6.66236	6.56542	6.40018	6.55096	6.23783	6.64092	6.63639	6.38994	6.27465	6.23431	5.99342
GL50803_102101	8.69184	8.43153	8.71646	8.76352	8.98463	8.68118	8.42339	8.47195	8.6152	8.93503	8.65141	8.6672	8.59662	8.71127	8.65658	8.4109	8.33764	8.30573
GL50803_14934	7.46984	7.54797	7.6837	7.15518	7.32508	7.31273	7.43053	7.50812	7.35992	7.43807	7.45999	7.4303	7.64514	7.63527	7.41451	7.4856	7.63655	7.60216
GL50803_9368	5.78455	5.95118	6.02513	5.78676	5.98288	5.90521	5.67361	5.78384	5.62332	6.07792	6.14402	6.01496	6.20198	6.17287	6.05794	6.03954	5.98069	5.98393
GL50803_9367	5.75111	5.75507	5.75167	5.61538	5.27811	5.46494	5.39022	5.39242	5.29077	5.67131	5.78109	5.68825	5.1299	5.15413	5.09085	5.40525	5.43485	5.3932
GL50803_9365	6.01773	6.22922	6.36085	6.04822	6.30736	6.10103	6.40418	6.41159	6.22095	6.06891	6.28708	6.03333	6.3881	6.44131	6.37796	6.45783	6.56269	6.62251
GL50803_14933	6.55031	6.46352	6.54686	6.60065	6.35607	6.46566	6.47725	6.42088	6.45139	6.66742	6.50477	6.62636	6.80404	6.62188	6.50724	6.45529	6.5123	6.46212
GL50803_9363	7.01129	6.81242	6.98689	6.98233	6.84127	6.90312	6.84672	6.76965	6.75231	6.87524	6.98831	6.9932	6.89787	6.84312	6.57784	6.97773	6.88571	6.69938
GL50803_20195	7.01526	7.1805	7.14726	7.41316	7.53548	7.3844	7.11462	7.08612	6.94917	7.25041	7.20629	7.19885	6.97973	7.13214	7.39706	7.15928	6.91936	7.00767
GL50803_9359	7.49342	7.58481	7.51982	7.35314	7.62254	7.45951	7.3499	7.29982	7.35359	7.70189	7.59587	7.6232	6.78049	6.94309	7.24526	7.46048	7.56022	7.7279
GL50803_102108	8.79146	8.54112	8.63206	8.81055	8.86838	8.80796	8.8098	8.91657	8.95939	8.77732	8.6981	8.63727	8.5681	8.74281	8.66871	8.66145	8.63266	8.53274
GL50803_28856	5.10935	5.1451	4.99989	5.0245	5.08229	5.10162	4.77152	4.65561	4.691	5.57905	5.38032	5.50247	4.52361	4.43146	4.65951	5.01098	5.13387	5.21587
GL50803_112846	7.69289	7.37476	7.51074	7.44262	7.801	7.5076	7.4994	7.51636	7.76816	7.78569	7.38522	7.46103	7.9486	7.99552	7.85686	7.37935	7.43351	7.49387
GL50803_14963	7.38416	7.3193	7.4858	7.59607	7.38658	7.37344	7.5739	7.57429	7.48575	7.48769	7.35206	7.42438	7.71851	7.5616	7.43174	7.55875	7.56171	7.36387
GL50803_102110	5.10273	5.3338	5.34936	5.36266	5.40116	5.39229	5.51704	5.21029	5.40054	5.11478	5.32772	5.35123	5.00666	4.9967	4.86217	5.27296	5.38755	5.32786
GL50803_9493	6.68313	6.98917	6.92844	7.32674	7.4949	7.25244	7.1864	7.41374	7.25948	7.22459	7.23218	7.282	7.44576	7.4535	7.42424	7.30048	7.05017	7.04383
GL50803_9492	7.63735	7.80761	7.83016	7.44647	7.38182	7.34773	7.48994	7.66541	7.5734	7.4065	7.64699	7.58543	7.78454	7.86754	7.72898	7.67499	7.72882	7.61283
GL50803_91295	6.98636	6.69794	6.871	6.70155	6.56875	6.60666	6.74958	6.77118	6.84374	7.05267	6.9037	6.86118	6.81589	6.80743	6.76834	6.73585	6.7836	6.7623
GL50803_9489	7.60817	7.5504	7.3534	7.75159	7.77097	7.81444	7.33804	7.3496	7.41359	8.21546	7.89174	8.05225	7.27823	7.32338	7.65464	7.9133	7.88473	8.02383
GL50803_9487	6.93935	6.96326	7.18326	7.16415	7.26774	7.17226	7.06317	7.01876	6.96339	7.20346	7.15138	7.22336	6.83326	6.92242	6.94407	7.12691	7.10153	7.10798
[truncated: 2,921 more rows]

## Sheet: RNA_106r
Geneid	logFC	logCPM	F	PValue	FDR	Length	Description
GL50803_101074	3.45	10.43	90.95	1.1e-07	2.7e-06	740	VSP with INR
GL50803_137606	2.87	7.99	89.26	3e-07	5.8e-06	737	VSP
GL50803_114210	2.78	8.54	414.65	8.5e-14	1e-10	1089	Hypothetical protein
GL50803_137618	2.74	9.95	49.43	5.9e-06	5.7e-05	738	VSP
GL50803_137617	2.54	9.83	91.47	6e-08	1.8e-06	735	VSP
GL50803_103142	2.24	-0.21	9.72	0.006	0.016	1475	VSP with INR
GL50803_137612	2.13	9.93	41.88	1.2e-05	0.0001	733	VSP
GL50803_114209	1.8	7.17	383.76	1.6e-13	1.6e-10	3124	Hypothetical protein
GL50803_137744	1.75	3.85	42.72	8.8e-06	7.6e-05	1488	VSP
GL50803_8980	1.49	5.52	113.27	4.9e-09	2.8e-07	115	Hypothetical protein
GL50803_50259	1.38	7.71	50.35	4.3e-06	4.3e-05	690	VSP
GL50803_23874	1.35	5.29	57.2	1.2e-06	1.6e-05	87	Hypothetical protein
GL50803_113024	1.33	2.76	9.82	0.0072	0.018	386	VSP
GL50803_112867	1.32	3.32	42.07	4.4e-06	4.4e-05	843	VSP
GL50803_15228	1.32	13.47	54.45	8e-07	1.2e-05	131	Ribosomal protein S15A
GL50803_100955	1.3	7.64	141.32	6.6e-10	7.7e-08	204	Mitotic spindle checkpoint protein MAD2
GL50803_137605	1.29	7.63	36.85	2.7e-05	0.00018	446	VSP with INR
GL50803_50210	1.27	0.9	44.85	2.9e-06	3.2e-05	591	pVSP
GL50803_8770	1.23	7.59	58.77	1.1e-06	1.5e-05	259	Uracil-DNA glycosylase
GL50803_137727	1.16	7.86	67.39	3.1e-07	5.8e-06	1682	High cysteine membrane protein EGF-like
GL50803_11443	1.16	1.15	25.09	9.4e-05	0.00052	102	Hypothetical protein
GL50803_16629	1.16	5.96	117.61	2.8e-09	1.8e-07	796	Hypothetical protein
GL50803_16802	1.15	8.9	97.16	1.2e-08	5.5e-07	292	Kinase, CMGC CDK
GL50803_19230	1.15	4.2	75.68	7.8e-08	2.1e-06	144	Pam16
GL50803_12230	1.14	6.73	91.69	2.2e-08	8.7e-07	231	Hypothetical protein
GL50803_5250	1.13	5.2	128.19	1.4e-09	1.3e-07	167	Hypothetical protein
GL50803_13133	1.12	7.78	141.29	6.6e-10	7.7e-08	527	Hypothetical protein
GL50803_7538	1.11	5.27	66.01	2.3e-07	4.8e-06	105	Hypothetical protein
GL50803_11976	1.1	4.8	50.53	1.5e-06	2e-05	107	Hypothetical protein
GL50803_12217	1.08	7.14	169.75	1.5e-10	3.5e-08	2166	Hypothetical protein
GL50803_9598	1.07	5.8	96.64	1.3e-08	5.6e-07	101	Hypothetical protein
GL50803_137604	1.05	6.99	39.76	1.3e-05	0.00011	634	VSP S8
GL50803_112693	1.05	3.59	15.71	0.0012	0.004	1432	VSP
GL50803_7396	1.04	6.76	38.53	1.6e-05	0.00012	107	Hypothetical protein
GL50803_114065	1.04	2.7	41.15	5.1e-06	5e-05	607	pVSP
GL50803_4711	1.03	6.12	219	1.9e-11	9.1e-09	305	Hypothetical protein
GL50803_10516	1.02	8.47	150.49	4e-10	6.1e-08	365	Leucine carboxyl methyltransferase
GL50803_12231	1.02	7.12	46.46	4.3e-06	4.3e-05	941	Hypothetical protein
GL50803_113610	1	3.33	43.07	3.8e-06	3.9e-05	455	GlcNAc-PI synthesis protein
GL50803_50225	0.99	0.81	11.35	0.0034	0.0098	1155	VSP
GL50803_9276	0.99	8.28	63.82	2.8e-07	5.5e-06	471	High cysteine protein
GL50803_50211	0.98	1.52	17.06	0.00064	0.0025	583	pVSP
GL50803_41258	0.98	8.53	119.02	2.5e-09	1.7e-07	2093	Coiled-coil protein
GL50803_4383	0.98	8.57	170.88	1.4e-10	3.5e-08	786	Ankyrin repeat protein 3
GL50803_41569	0.97	5.27	124.99	1.7e-09	1.4e-07	240	Hypothetical protein
GL50803_88945	0.96	6.56	176.48	1.1e-10	3.2e-08	333	GARP-like protein 2
GL50803_17080	0.96	5.85	55.96	7.7e-07	1.2e-05	3172	Hypothetical protein
GL50803_61627	0.96	6.73	83.08	3.9e-08	1.3e-06	194	Hypothetical protein
GL50803_4063	0.95	7.31	110.32	4.6e-09	2.7e-07	433	Nuclear LIM interactor-interacting factor 1
GL50803_27699	0.95	1.87	23.05	0.00015	0.00075	129	Hypothetical protein
GL50803_137620	0.95	8.6	14.45	0.0019	0.0061	681	VSP
GL50803_15602	0.95	5.03	109.01	5e-09	2.9e-07	128	Hypothetical protein
GL50803_10569	0.94	6.84	144.08	5.6e-10	7.5e-08	506	KRI1-like family protein
GL50803_5249	0.94	5.5	130.61	1.2e-09	1.2e-07	291	Biglycan
GL50803_7599	0.93	6.69	169.9	1.5e-10	3.5e-08	642	Hypothetical protein
GL50803_2861	0.92	1.42	18.22	0.00047	0.0019	172	Hypothetical protein
GL50803_12105	0.92	8.53	123.76	1.9e-09	1.5e-07	622	Hypothetical protein
GL50803_95593	0.92	9.31	107.4	5.6e-09	3.1e-07	377	Kinase, NEK
GL50803_112718	0.91	6.32	155.56	3e-10	5.5e-08	1111	Mitotic control protein dis3
GL50803_61210	0.91	4.59	34.12	1.8e-05	0.00013	111	IQ calmodulin-binding motif-containing protein
GL50803_29436	0.91	7.19	188.35	6.4e-11	2.3e-08	1236	DNA-directed RNA polymerase subunit B
GL50803_14252	0.9	7.02	116.59	3e-09	1.9e-07	391	Hypothetical protein
GL50803_137697	0.9	6.35	34.25	2.5e-05	0.00017	494	VSP
GL50803_113023	0.9	5.05	120.51	2.3e-09	1.6e-07	316	Tetratricopeptide repeat-containing protein
GL50803_16792	0.89	6.72	87.35	2.7e-08	1e-06	456	Kinase, NEK
GL50803_17567	0.89	6.79	184.13	7.7e-11	2.5e-08	594	Protein phosphatases PP1 regulatory subunit SDS22
GL50803_10527	0.88	7.2	55.74	7.7e-07	1.2e-05	316	Hypothetical protein
GL50803_21897	0.87	8.19	141.33	6.5e-10	7.7e-08	2254	Hypothetical protein
GL50803_17367	0.87	6.19	72.45	1.1e-07	2.7e-06	180	Hypothetical protein
GL50803_4322	0.87	5.72	111.88	4.1e-09	2.5e-07	1004	Kinase, NEK
GL50803_114162	0.87	6.22	16.46	0.0011	0.004	865	VSP
GL50803_93221	0.86	4.74	39.37	6.7e-06	6.2e-05	438	Kinase, NEK
GL50803_16285	0.86	7.47	75.92	7.6e-08	2.1e-06	521	Topoisomerase I-related protein
GL50803_21662	0.85	7.32	96.54	1.3e-08	5.6e-07	1921	Coiled-coil protein
GL50803_7597	0.85	4.71	108.8	5.1e-09	2.9e-07	511	Hypothetical protein
GL50803_102455	0.85	8.09	88.31	2.5e-08	9.5e-07	1195	Kinesin-6
GL50803_17369	0.85	2.44	27.19	6e-05	0.00036	231	Hypothetical protein
GL50803_12885	0.85	7.07	104.77	6.8e-09	3.6e-07	399	UBA-like domain-containing protein
GL50803_16534	0.85	7.18	59.34	4.4e-07	7.8e-06	1029	Ankyrin repeat protein 1
GL50803_11341	0.85	4.05	34.73	1.5e-05	0.00011	80	Hypothetical protein
GL50803_5248	0.84	5.12	120.67	2.3e-09	1.6e-07	230	Myb-like DNA-binding domain-containing protein
GL50803_24097	0.84	6.13	137.48	8.2e-10	8.7e-08	433	Hypothetical protein
GL50803_2848	0.84	3.39	35.53	1.3e-05	0.0001	262	Hypothetical protein
GL50803_13708	0.83	7.87	138.15	7.8e-10	8.6e-08	2528	E3 ubiquitin-protein ligase
GL50803_11364	0.83	8.15	92.82	1.7e-08	7.2e-07	587	Kinase, AGC Akt
GL50803_137717	0.83	5.26	34.17	1.8e-05	0.00013	1922	VSP
GL50803_7600	0.83	7.22	70.38	1.3e-07	3.1e-06	530	Hypothetical protein
GL50803_14546	0.82	6.35	94.46	1.5e-08	6.4e-07	229	Phosphoglycolate phosphatase
GL50803_16237	0.82	7.34	82.53	4.1e-08	1.3e-06	679	Sperm tail domain-containing protein
GL50803_42184	0.82	6.63	121.8	2.1e-09	1.6e-07	446	DHHC palmitoyltransferase
GL50803_678	0.82	5.11	52.16	1.1e-06	1.5e-05	217	5'-3' deoxyribonucleotidase, putative
GL50803_13876	0.81	6.4	162.53	2.1e-10	4.6e-08	327	WD-repeat protein 5
GL50803_27056	0.81	6.13	33.11	2.5e-05	0.00018	161	Hypothetical protein
GL50803_15603	0.81	7.88	80.28	5.1e-08	1.6e-06	262	Hypothetical protein
GL50803_13774	0.81	5.12	123.92	1.9e-09	1.5e-07	295	Hypothetical protein
GL50803_2116	0.8	3.29	34.95	1.4e-05	0.00011	293	DHHC palmitoyltransferase
GL50803_6289	0.8	9.36	41.89	4.5e-06	4.5e-05	134	FixW protein, putative
GL50803_5012	0.79	8.15	133.23	1e-09	1.1e-07	379	Rhodanese-like domain-containing protein
GL50803_17550	0.79	6.85	141.54	6.5e-10	7.7e-08	379	Cia1
GL50803_60774	0.79	5.54	36.75	1.1e-05	9.2e-05	1258	Hypothetical protein
GL50803_6175	0.78	5.38	48.84	1.7e-06	2.1e-05	279	Nitroreductase family protein fused to ferredoxin domain Fd-NR1
GL50803_11955	0.78	7.53	54.05	8.4e-07	1.3e-05	91	Hypothetical protein
GL50803_14583	0.78	7.01	40.8	6e-06	5.7e-05	175	Hypothetical protein
GL50803_16914	0.77	8.01	68.27	1.6e-07	3.7e-06	1501	Ankyrin repeat protein 1
GL50803_7397	0.77	4.7	58.46	4.9e-07	8.4e-06	133	Hypothetical protein
GL50803_16935	0.77	7.7	96.71	1.3e-08	5.6e-07	875	Hypothetical protein
GL50803_11676	0.76	6.47	128.08	1.4e-09	1.3e-07	593	Sirtuin type 2
GL50803_87577	0.76	5.4	37.6	9e-06	7.7e-05	303	Hypothetical protein
GL50803_3490	0.76	8.13	132.03	1.1e-09	1.1e-07	745	Kinase, NEK
GL50803_14003	0.76	6.66	60.57	3.8e-07	7e-06	879	Hypothetical protein
GL50803_12163	0.76	6.94	76.59	7.2e-08	2e-06	407	Hypothetical protein
GL50803_16923	0.76	6.08	126.1	1.6e-09	1.4e-07	703	Hypothetical protein
GL50803_38901	0.76	11.42	12.73	0.0022	0.0069	1938	VSP with INR
GL50803_8979	0.76	6.78	53.1	9.5e-07	1.4e-05	115	Hypothetical protein
GL50803_112787	0.75	7.11	48.16	1.8e-06	2.2e-05	1845	Hypothetical protein
GL50803_16998	0.75	7.49	85.76	3.1e-08	1.1e-06	609	Hypothetical protein
GL50803_12216	0.75	10.05	78.24	6.1e-08	1.8e-06	498	Vacuolar ATP synthase subunit B
GL50803_7328	0.75	6.93	84.53	3.5e-08	1.2e-06	626	Hypothetical protein
GL50803_14043	0.74	5.48	23.78	0.00015	0.00078	240	VSP
GL50803_3549	0.74	5.25	50.75	1.3e-06	1.7e-05	321	Hypothetical protein
GL50803_15598	0.74	7.57	31.89	3e-05	0.0002	180	Vacuolar ATP synthase 16 kDa proteolipid subunit
GL50803_12213	0.74	6.15	98.43	1.1e-08	5.1e-07	796	Hypothetical protein
GL50803_11442	0.74	6.36	48.92	1.7e-06	2.1e-05	640	Kinesin-related protein
GL50803_12164	0.73	3.41	46.27	2.4e-06	2.7e-05	91	Small nuclear ribonucleoprotein Sm D3, putative
GL50803_28629	0.73	6.78	49.5	1.5e-06	2e-05	290	Hypothetical protein
GL50803_7598	0.73	5.33	90.99	2e-08	7.9e-07	185	Putative glycolipid transfer protein
GL50803_6084	0.73	4.17	46.2	2.4e-06	2.7e-05	219	Hypothetical protein
GL50803_11290	0.72	6.35	86.77	2.8e-08	1e-06	555	Kinase, CMGC CDK
GL50803_3977	0.72	7.37	51.8	1.1e-06	1.6e-05	342	G2/mitotic-specific cyclin B
GL50803_16867	0.72	9.42	66.52	2e-07	4.2e-06	871	AAA family ATPase
GL50803_9520	0.72	5.72	23.53	0.00016	0.00081	66	Mitotic-spindle organizing gamma-tubulin ring associated protein
GL50803_8140	0.72	7.33	85.49	3.2e-08	1.1e-06	400	GTP-binding protein ARD-1, putative
GL50803_92673	0.72	4.18	39.28	6.8e-06	6.3e-05	809	Rad3-related DNA helicase
GL50803_94762	0.71	7.68	102.73	7.9e-09	4e-07	1108	Hypothetical protein
GL50803_60960	0.71	5.09	45.19	2.8e-06	3.1e-05	771	High cysteine membrane protein
GL50803_32911	0.71	6.3	134.79	9.5e-10	1e-07	815	Ankyrin repeat protein 1
GL50803_41227	0.71	6.37	23.73	0.00016	0.00081	530	VSP
GL50803_113021	0.71	7.11	133.84	1e-09	1e-07	1339	Acetyl-CoA carboxylase/pyruvate carboxylase fusion protein, putative
GL50803_24423	0.71	6.68	150.7	3.9e-10	6.1e-08	847	WW domain-containing protein
GL50803_17558	0.7	7.65	126.34	1.6e-09	1.4e-07	1235	Kinase, CMGC DYRK
GL50803_14507	0.7	6.46	66.03	2.1e-07	4.4e-06	389	Hypothetical protein
GL50803_40228	0.7	7.58	38.24	8.1e-06	7.1e-05	2042	Hypothetical protein
GL50803_13756	0.7	8.04	82.38	4.2e-08	1.3e-06	208	Proteasome subunit beta type 3
GL50803_21048	0.7	7.26	44.13	3.3e-06	3.5e-05	4035	Hypothetical protein
GL50803_16796	0.7	6.32	100.87	9.1e-09	4.4e-07	242	TP53 regulating kinase
GL50803_4622	0.7	6.51	83.05	4e-08	1.3e-06	582	Hypothetical protein
GL50803_14089	0.7	5.23	89.06	2.3e-08	9e-07	507	Hypothetical protein
GL50803_112584	0.7	5.06	46.98	2.2e-06	2.5e-05	810	High cysteine membrane protein VSP-like
GL50803_15226	0.69	5.51	62.57	3.1e-07	5.8e-06	291	Hypothetical protein
GL50803_24330	0.69	6.59	85.51	3.2e-08	1.1e-06	616	Hypothetical protein
GL50803_86855	0.69	6.54	55.42	7.1e-07	1.1e-05	1112	Ankyrin repeat protein 1
GL50803_24590	0.69	7.66	43.69	3.5e-06	3.6e-05	971	Ankyrin repeat protein 1
GL50803_6602	0.68	5.38	72.01	1.1e-07	2.8e-06	750	Ankyrin repeat protein 2
GL50803_60955	0.68	4.96	21.81	0.0002	0.00099	1208	Hypothetical protein
GL50803_12157	0.68	4.96	51.76	1.1e-06	1.6e-05	186	RabJ-like protein
GL50803_34850	0.68	4.11	30.45	3.2e-05	0.00021	74	Hypothetical protein
GL50803_22003	0.68	6.88	153.89	3.3e-10	5.6e-08	870	Ankyrin repeat protein 1
GL50803_14109	0.68	4.33	55.19	7.3e-07	1.1e-05	251	ATP-binding protein
GL50803_14796	0.68	7.93	42.48	4.2e-06	4.2e-05	808	Hypothetical protein
GL50803_14768	0.68	7.76	123.37	1.9e-09	1.5e-07	704	Hypothetical protein
GL50803_221693	0.68	6.5	13.11	0.0026	0.0077	1182	VSP
GL50803_17559	0.68	4.96	56.97	5.9e-07	9.7e-06	239	Hypothetical protein
GL50803_94582	0.67	8.33	64.32	2.5e-07	5.1e-06	449	Ornithine decarboxylase
GL50803_10879	0.67	6.03	37.68	8.8e-06	7.6e-05	820	Hypothetical protein
GL50803_14568	0.67	8.69	36.86	1e-05	8.5e-05	326	Ser/Thr protein phosphatase PP1-alpha 2 catalytic subunit
GL50803_17366	0.67	6.88	138.99	7.5e-10	8.4e-08	274	NAD(P)H-hydrate epimerase, putative
GL50803_12218	0.67	7.07	69.25	1.5e-07	3.4e-06	556	Hypothetical protein
GL50803_14730	0.67	7.41	45.99	2.5e-06	2.8e-05	365	Macro domain-containing protein
GL50803_4624	0.67	6.65	45.7	2.6e-06	2.9e-05	135	Hypothetical protein
GL50803_102647	0.67	6.56	118.23	2.7e-09	1.8e-07	861	Sodium/hydrogen exchanger 3
GL50803_17454	0.66	6.15	29.29	4.2e-05	0.00027	321	Kinesin motor domain-containing protein
GL50803_17539	0.66	2.98	20.84	0.00025	0.0011	687	RNA helicase, putative
GL50803_15594	0.66	3.84	35.72	1.2e-05	0.0001	664	Hypothetical protein
GL50803_17365	0.66	6.11	139.92	7.1e-10	8.1e-08	313	PAP2 superfamily protein
GL50803_6082	0.66	6.86	37.72	8.8e-06	7.6e-05	2659	Ankyrin repeat protein 3
GL50803_16013	0.65	8.41	34.68	1.5e-05	0.00011	501	Spindle pole protein, putative
GL50803_9505	0.65	5.21	59.82	4.2e-07	7.5e-06	57	Dpy-30 motif-containing protein
GL50803_14478	0.65	4.3	56.4	6.3e-07	1e-05	434	Hypothetical protein
GL50803_10422	0.65	7.88	37.41	9.2e-06	7.9e-05	218	Hypothetical protein
GL50803_16267	0.65	7.32	19.9	0.0004	0.0017	538	Trichohyalin-plectin-homology domain-containing protein
GL50803_12207	0.65	5.5	38.2	8.1e-06	7.1e-05	873	Hypothetical protein
GL50803_6605	0.65	7.38	73.42	9.8e-08	2.5e-06	312	Hypothetical protein
GL50803_112059	0.65	3.28	17.15	0.00062	0.0024	572	Hypothetical protein
GL50803_97017	0.65	4.18	54.49	8e-07	1.2e-05	218	Hypothetical protein
GL50803_14521	0.65	11.45	11.55	0.0032	0.0093	202	Peroxiredoxin 1
GL50803_12807	0.64	6.11	31.44	2.6e-05	0.00018	185	Thioredoxin like protein
GL50803_15276	0.64	6.8	86.31	3e-08	1e-06	569	Glucosamine-6-phosphate deaminase, putative
GL50803_16411	0.64	5.65	44.44	3.1e-06	3.4e-05	155	EF hand domain-containing protein
GL50803_14494	0.64	4.81	29.94	3.5e-05	0.00023	185	Hypothetical protein
GL50803_6687	0.64	13.22	12.24	0.0026	0.0078	337	Glyceraldehyde 3-phosphate dehydrogenase
GL50803_17580	0.64	6.85	51.19	1.2e-06	1.7e-05	1761	Hypothetical protein
GL50803_17566	0.64	7.82	60.95	3.7e-07	6.8e-06	644	Kinase, CAMK CAMKL
GL50803_4816	0.64	5.01	19.77	0.00033	0.0015	72	Hypothetical protein
GL50803_2661	0.64	6.24	41.14	5.1e-06	5e-05	86	Cyclin-dependent kinases regulatory subunit
GL50803_16540	0.64	7.27	83.14	3.9e-08	1.3e-06	469	Dynein regulatory complex
GL50803_60783	0.63	7.26	69.15	1.5e-07	3.4e-06	1478	Ankyrin repeat protein 2
GL50803_13467	0.63	7.95	77.73	6.4e-08	1.9e-06	311	Hypothetical protein
GL50803_101260	0.63	6.61	67.71	1.8e-07	3.9e-06	588	Hypothetical protein
GL50803_6436	0.63	7.52	105.95	6.3e-09	3.4e-07	231	Guanine phosphoribosyltransferase
GL50803_6542	0.63	7.58	51.71	1.1e-06	1.6e-05	939	Ankyrin repeat protein 1
GL50803_14948	0.63	6.25	66.92	1.9e-07	4.1e-06	767	Hypothetical protein
GL50803_32933	0.63	9.77	20.83	0.00025	0.0011	659	VSP
GL50803_4323	0.63	6.76	54.5	8e-07	1.2e-05	387	Hypothetical protein
GL50803_17364	0.63	10	33.48	1.8e-05	0.00014	110	Ribosomal protein S26
GL50803_16425	0.62	6.84	48.82	1.7e-06	2.1e-05	1067	Kinesin-5
GL50803_16472	0.62	6.54	11.68	0.0039	0.011	426	VSP
GL50803_14182	0.62	4.99	68.43	1.6e-07	3.7e-06	216	Hypothetical protein
GL50803_16039	0.62	7.47	34.94	1.4e-05	0.00011	827	Coiled-coil protein
GL50803_27147	0.62	6.05	78.35	6.1e-08	1.8e-06	169	Signal transduction protein
GL50803_88556	0.62	7.23	65.99	2.1e-07	4.4e-06	329	OTU-like cysteine protease, putative
GL50803_12220	0.62	7.7	57.66	5.4e-07	9.1e-06	229	Hydrolase, putative
GL50803_11043	0.62	12.29	22.79	0.00016	0.00079	324	Fructose-bisphosphate aldolase
GL50803_17368	0.61	8.23	52.8	9.9e-07	1.4e-05	2295	Kinase, ULK
GL50803_13056	0.61	3.61	28.59	4.5e-05	0.00028	225	Hypothetical protein
GL50803_16475	0.61	5	66.08	2.1e-07	4.4e-06	360	Structure-specific endonuclease subunit SLX1, putative
GL50803_61452	0.61	4.88	51.91	1.1e-06	1.5e-05	778	High cysteine membrane protein
GL50803_22543	0.61	8.45	32.09	2.3e-05	0.00016	1311	Hypothetical protein
GL50803_16679	0.61	7.64	44.43	3.1e-06	3.4e-05	594	Hypothetical protein
GL50803_17362	0.61	8.34	29.1	4.1e-05	0.00026	1703	Hypothetical protein
GL50803_88888	0.61	8.21	33.87	1.7e-05	0.00013	393	Hypothetical protein
GL50803_137608	0.61	6.47	19.9	0.00036	0.0016	545	VSP with INR
GL50803_114121	0.6	3.17	11.67	0.0031	0.0091	578	pVSP
GL50803_17453	0.6	6.39	53.08	9.5e-07	1.4e-05	676	Hypothetical protein
GL50803_4371	0.6	6.97	71.33	1.2e-07	2.9e-06	778	Kinesin-8
GL50803_17578	0.6	6.89	47.18	2.1e-06	2.5e-05	1031	Kinase, NEK
GL50803_3867	0.6	6.35	67.11	1.9e-07	4.1e-06	499	Hypothetical protein
GL50803_3538	0.6	8.37	48.57	1.7e-06	2.2e-05	285	Hypothetical protein
GL50803_13262	0.6	7.47	44.1	3.3e-06	3.5e-05	335	Flagellar C1a complex subunit C1a-32, putative
GL50803_14048	0.6	6.74	42.15	4.4e-06	4.3e-05	239	EB1
GL50803_6725	0.6	8.17	60.99	3.7e-07	6.8e-06	887	Hypothetical protein
GL50803_17255	0.6	7.94	49.76	1.5e-06	1.9e-05	665	Hypothetical protein
GL50803_13194	0.6	5.77	30.19	3.3e-05	0.00022	616	VSP AS8
GL50803_4149	0.6	8.47	50.23	1.4e-06	1.8e-05	441	Homing endonuclease
GL50803_10450	0.6	7.44	12.02	0.0034	0.0098	110	FKBP-type peptidyl-prolyl cis-trans isomerase
GL50803_7874	0.6	5.79	46.41	2.3e-06	2.7e-05	778	Kinesin-16
GL50803_17312	0.6	7.34	76.31	7.4e-08	2e-06	670	Hypothetical protein
GL50803_114751	0.59	7.24	54.02	8.5e-07	1.3e-05	1848	Hypothetical protein
GL50803_9511	0.59	3.5	24.25	0.00011	0.00061	227	Hypothetical protein
GL50803_6744	0.59	8.08	19.41	0.00039	0.0017	162	Centrin
GL50803_28477	0.59	8.5	6.45	0.023	0.049	63	Hypothetical protein
GL50803_27124	0.59	1.65	8.1	0.011	0.026	81	Kinase, NEK
GL50803_100969	0.59	6.4	62.04	3.3e-07	6.2e-06	176	Hypothetical protein
GL50803_5784	0.59	6.55	87.4	2.7e-08	1e-06	1092	Hypothetical protein
GL50803_4820	0.59	6.92	39.04	7.1e-06	6.5e-05	162	Hypothetical protein
GL50803_8410	0.59	5.7	59.84	4.2e-07	7.5e-06	270	Hypothetical protein
GL50803_3581	0.59	5.69	24.87	9.8e-05	0.00054	135	Intraflagellar transport complex B, subunit 20
GL50803_7524	0.59	3.93	16.45	0.00075	0.0028	202	Hypothetical protein
GL50803_10241	0.59	2.68	12.54	0.0024	0.0072	293	Hypothetical protein
GL50803_20066	0.59	4.22	40.66	5.5e-06	5.3e-05	176	Hypothetical protein
GL50803_8037	0.59	8.12	63.29	2.8e-07	5.5e-06	309	Kinase, CMGC CDK
GL50803_14492	0.58	6.56	88.25	2.5e-08	9.5e-07	487	Hypothetical protein
GL50803_11044	0.58	7.56	28	5.1e-05	0.00031	212	Mob1-like protein
GL50803_3180	0.58	4.65	32.25	2.3e-05	0.00016	254	Dolichol-phosphate mannosyltransferase, putative
GL50803_13851	0.58	6.93	51.23	1.2e-06	1.7e-05	238	Leucine-rich repeat protein
GL50803_2328	0.58	3.69	26.12	7.5e-05	0.00043	205	Hypothetical protein
GL50803_4819	0.58	7.15	120.93	2.2e-09	1.6e-07	836	Hypothetical protein
GL50803_16934	0.58	6.83	56.03	6.6e-07	1.1e-05	1376	Tetratricopeptide repeat protein
GL50803_90575	0.58	6.23	80.83	4.8e-08	1.5e-06	848	Kinase
GL50803_9130	0.58	3.58	18.23	0.00047	0.0019	295	Histone methyltransferase HMT1
GL50803_10261	0.58	6.37	28.8	4.4e-05	0.00028	516	MIZ/SP-RING zinc finger domain-containing protein
GL50803_17560	0.58	4.46	30.49	3.1e-05	0.00021	620	Kinase, NEK
GL50803_27827	0.58	6.23	81.1	4.7e-08	1.5e-06	297	Hypothetical protein
GL50803_14341	0.57	6.51	14.46	0.0016	0.0052	248	SF-assemblin/beta-giardin, putative
GL50803_16287	0.57	6.6	52.8	9.9e-07	1.4e-05	810	Tetratricopeptide repeat-containing protein
GL50803_14569	0.57	5.8	35.53	1.3e-05	0.0001	589	Ankyrin repeat protein 1
GL50803_15237	0.57	4.35	31.01	2.8e-05	0.00019	569	pVSP
GL50803_3868	0.57	6.6	39.82	6.3e-06	5.9e-05	1077	Coiled-coil protein
GL50803_32375	0.57	6.27	37.41	9.3e-06	7.9e-05	1415	Trichohyalin
GL50803_13878	0.57	0.96	9.73	0.006	0.016	190	Hypothetical protein
GL50803_7696	0.57	6.23	70.04	1.4e-07	3.2e-06	217	Hypothetical protein
GL50803_14250	0.57	5.13	45.14	2.8e-06	3.1e-05	393	Hypothetical protein
GL50803_90125	0.57	3.03	19.81	0.00032	0.0014	197	tRNA intron endonuclease, putative
GL50803_50165	0.57	2.9	11.98	0.0028	0.0084	1030	VSP
GL50803_8909	0.57	5.74	22.51	0.00017	0.00083	287	Hypothetical protein
GL50803_17354	0.57	6.17	48.98	1.6e-06	2.1e-05	826	Hypothetical protein
GL50803_16367	0.57	6.7	16.15	0.00096	0.0034	547	Hypothetical protein
GL50803_17476	0.57	8.6	19.34	0.00035	0.0015	2170	High cysteine membrane protein
GL50803_16460	0.56	6.58	23.05	0.00015	0.00078	1204	Kinase, NEK
GL50803_10400	0.56	6.85	61.52	3.4e-07	6.5e-06	434	Hypothetical protein
GL50803_3994	0.56	8.16	31.57	2.6e-05	0.00018	314	Ubiquitin fusion degradation protein 1
GL50803_3417	0.56	6.95	49.61	1.5e-06	2e-05	230	Preimplantation protein 3
GL50803_24452	0.56	6.07	27.54	5.6e-05	0.00034	236	Hypothetical protein
GL50803_10824	0.56	5.94	57.41	5.6e-07	9.3e-06	1097	Hypothetical protein
GL50803_16519	0.56	7.26	89.68	2.2e-08	8.7e-07	374	AstB/chuR-related protein
GL50803_16978	0.56	6.86	76.88	7e-08	2e-06	549	Hypothetical protein
GL50803_6929	0.56	4.85	78.87	5.8e-08	1.7e-06	137	Hypothetical protein
GL50803_94534	0.56	6.43	63.44	2.8e-07	5.5e-06	974	Hypothetical protein
GL50803_10335	0.56	5.37	38.29	8e-06	7e-05	259	tRNA methyltransferase subunit, putative
GL50803_9355	0.56	7.87	77.89	6.3e-08	1.8e-06	135	Thioredoxin-like protein
GL50803_17400	0.55	8.29	35.87	1.2e-05	9.8e-05	315	Cyclin
GL50803_8460	0.55	7.92	55.15	7.4e-07	1.1e-05	832	Hypothetical protein
GL50803_17335	0.55	8.35	55.33	7.2e-07	1.1e-05	903	Kinase, CMGC SRPK
GL50803_12094	0.55	6.36	61.5	3.5e-07	6.5e-06	1670	Hypothetical protein
GL50803_6447	0.55	6.54	38.31	8e-06	7e-05	239	Hypothetical protein
GL50803_15451	0.55	7.14	23.71	0.00013	0.00068	2249	Spindle pole protein, putative
GL50803_14702	0.55	7.2	52.56	1e-06	1.5e-05	1843	RRNA biogenesis protein RRP5
GL50803_137750	0.55	7.04	50.76	1.3e-06	1.7e-05	977	Leucine-rich repeat protein
GL50803_8141	0.55	5.07	38.91	7.2e-06	6.5e-05	129	Hypothetical protein
GL50803_17320	0.54	6.75	60.02	4.1e-07	7.4e-06	977	Coiled-coil protein
GL50803_7616	0.54	6.52	27.56	5.6e-05	0.00034	917	Ankyrin repeat protein 1
GL50803_15240	0.54	6.12	33.36	1.9e-05	0.00014	413	Hypothetical protein
GL50803_16791	0.54	6.66	53.73	8.8e-07	1.3e-05	389	Hypothetical protein
GL50803_9270	0.54	7.93	38.59	7.6e-06	6.8e-05	611	Dual specificity protein phosphatase CDC14A
GL50803_13315	0.54	6.22	53.37	9.2e-07	1.4e-05	640	Microtubule associated protein
GL50803_10571	0.54	2.03	10.25	0.005	0.014	767	Hypothetical protein
GL50803_15232	0.54	5.46	37.42	9.2e-06	7.9e-05	848	Ankyrin repeat protein 1
GL50803_9068	0.53	5.11	16.15	0.00082	0.003	155	Hypothetical protein
GL50803_96018	0.53	6.96	69.53	1.4e-07	3.3e-06	1300	Spindle pole protein, putative
GL50803_5183	0.53	6.13	28.15	5e-05	0.00031	986	Hypothetical protein
GL50803_7593	0.53	7.49	20.33	0.00029	0.0013	304	D123 family protein
GL50803_3920	0.53	6.63	36.09	1.2e-05	9.5e-05	739	Hypothetical protein
GL50803_24043	0.53	6.89	47.6	2e-06	2.4e-05	1097	CH-like domain-containing protein
GL50803_7679	0.53	7.23	57.06	5.8e-07	9.6e-06	724	Ankyrin repeat protein 1
GL50803_103285	0.53	7.29	44.21	3.2e-06	3.5e-05	2382	Protein BAP28
GL50803_16715	0.53	6.66	63.3	2.8e-07	5.5e-06	1091	Hypothetical protein
GL50803_33787	0.53	7.47	64.88	2.4e-07	4.8e-06	547	Na+ driven multidrug efflux pump
GL50803_2014	0.52	7.32	48.58	1.7e-06	2.2e-05	378	Hypothetical protein
GL50803_114912	0.52	7.1	36.58	1.1e-05	8.9e-05	1253	Hypothetical protein
GL50803_103895	0.52	4.73	42.59	4.1e-06	4.1e-05	454	Hypothetical protein
GL50803_6564	0.52	7.95	26.97	6.3e-05	0.00037	300	Proliferating cell nuclear antigen
GL50803_9305	0.52	7.65	16.34	0.00084	0.0031	256	Hypothetical protein
GL50803_17193	0.52	6.82	54.21	8.3e-07	1.2e-05	970	NHL repeat-containing protein
GL50803_12235	0.52	5.52	65.39	2.2e-07	4.7e-06	533	tRNA (guanine26-N2/guanine27-N2)-dimethyltransferase
GL50803_2012	0.52	7.1	58.88	4.7e-07	8.1e-06	130	Hypothetical protein
GL50803_15377	0.52	7.15	59.8	4.2e-07	7.5e-06	754	Metallocarboxypeptidase, M14 family protein
GL50803_5272	0.52	5.95	65.03	2.3e-07	4.8e-06	622	Methyltransferase domain-containing protein
GL50803_17189	0.52	6.75	23.65	0.00013	0.00068	2389	Hypothetical protein
GL50803_3903	0.52	6.79	50.33	1.4e-06	1.8e-05	1478	Ankyrin repeat protein 1
GL50803_27747	0.52	5	27.61	5.5e-05	0.00034	137	Ferrihemoglobin reductase
GL50803_15585	0.51	6.85	32.05	2.4e-05	0.00017	1337	Hypothetical protein
GL50803_17313	0.51	8.26	39.31	6.8e-06	6.2e-05	1694	Hypothetical protein
GL50803_23235	0.51	7.22	32.9	2e-05	0.00015	953	Ankyrin repeat protein 1
GL50803_4414	0.51	6.15	27.65	5.5e-05	0.00033	304	Hypothetical protein
GL50803_16021	0.51	6.74	55.56	7e-07	1.1e-05	936	Hypothetical protein
GL50803_32363	0.51	6.06	25.97	7.8e-05	0.00044	491	Hypothetical protein
GL50803_60785	0.51	6.05	68.52	1.6e-07	3.6e-06	342	Hypothetical protein
GL50803_32681	0.51	8.07	28.74	4.4e-05	0.00028	2480	Hypothetical protein
GL50803_95789	0.51	5.11	13.08	0.002	0.0064	341	Deoxyribonuclease, TatD family
GL50803_13204	0.51	7.74	52.05	1.1e-06	1.5e-05	419	Zinc transporter protein
GL50803_8880	0.51	6.74	35.42	1.3e-05	0.0001	594	Hypothetical protein
GL50803_16321	0.51	7.97	36.03	1.2e-05	9.6e-05	2633	HECT domain-containing protein
GL50803_96994	0.5	7.45	50.82	1.3e-06	1.7e-05	308	Qa-SNARE 3
GL50803_101380	0.5	7.31	32.76	2.1e-05	0.00015	636	VSP
GL50803_4507	0.5	9.02	24.99	9.6e-05	0.00053	896	CTP synthase/UTP-ammonia lyase
GL50803_14085	0.5	6.13	38.56	7.7e-06	6.8e-05	670	Hypothetical protein
GL50803_112112	0.5	7.53	29.43	3.9e-05	0.00025	1221	Hypothetical protein
GL50803_4946	0.5	6.41	49.55	1.5e-06	2e-05	208	Peptide methionine sulfoxide reductase msrA
GL50803_11885	0.5	7.84	66.14	2.1e-07	4.4e-06	478	Phosphatase 1 regulatory subunit, putative
GL50803_137749	0.5	7.16	44.15	3.2e-06	3.5e-05	1578	Hypothetical protein
GL50803_17451	0.5	7.62	23.97	0.00012	0.00064	252	Deoxynucleoside kinase
GL50803_13945	0.5	6.76	59.99	4.1e-07	7.4e-06	344	Hypothetical protein
GL50803_15545	0.5	6.51	44.44	3.1e-06	3.4e-05	625	Hypothetical protein
GL50803_16188	0.5	7.26	34.5	1.5e-05	0.00012	1354	SMC1 beta-like protein
GL50803_96779	0.5	5	30.63	3.1e-05	0.0002	414	Hypothetical protein
GL50803_14083	0.49	6.84	29.91	3.5e-05	0.00023	513	Sin-like protein
GL50803_5062	0.49	4.45	14.06	0.0015	0.0049	674	Transcription factor Tfb2
GL50803_60288	0.49	4.38	41.89	4.5e-06	4.5e-05	92	BolA-like protein
GL50803_8035	0.49	7.41	20.75	0.00025	0.0012	756	Ribosome biogenesis protein ERB1
GL50803_113163	0.49	6.78	26.03	7.7e-05	0.00044	633	VSP
GL50803_17217	0.49	6.56	52.86	9.8e-07	1.4e-05	1249	Hypothetical protein
GL50803_27694	0.49	5.59	39.23	6.9e-06	6.3e-05	137	Putative zinc finger motif, C2HC5-type domain-containing protein
GL50803_95451	0.49	5.1	8.62	0.0094	0.023	273	Hypothetical protein
GL50803_13576	0.49	7.41	20.27	0.00028	0.0013	99	Hypothetical protein
GL50803_7639	0.49	6.03	33.05	2e-05	0.00014	288	Tetratricopeptide repeat-containing protein
GL50803_14949	0.49	6.09	48.2	1.8e-06	2.2e-05	790	Hypothetical protein
GL50803_93356	0.48	7.67	72.48	1.1e-07	2.7e-06	727	Hypothetical protein
GL50803_40831	0.48	7.71	43.66	3.5e-06	3.6e-05	2381	Ankyrin repeat protein 3
GL50803_8371	0.48	4.99	44.02	3.3e-06	3.5e-05	205	Hypothetical protein
GL50803_13982	0.48	6.79	38.83	7.3e-06	6.6e-05	553	Ankyrin repeat protein 1
GL50803_9051	0.48	6.3	19.7	0.00032	0.0014	94	Hypothetical protein
GL50803_4017	0.48	5.72	41	5.2e-06	5.1e-05	560	Hypothetical protein
GL50803_15600	0.48	6.39	24.14	0.00011	0.00062	178	Hypothetical protein
GL50803_15196	0.48	7.87	43.74	3.4e-06	3.6e-05	162	Iron-sulfur cluster biosynthesis protein IscU
GL50803_16793	0.48	6.4	38.75	7.4e-06	6.7e-05	1264	Hypothetical protein
GL50803_9504	0.48	6.22	58.77	4.7e-07	8.2e-06	310	Hypothetical protein
GL50803_17552	0.48	5.75	35.04	1.4e-05	0.00011	406	Ankyrin repeat protein 2
GL50803_60727	0.48	5.97	25.12	9.3e-05	0.00052	238	Nicotinamide N-methyltransferase
GL50803_27308	0.48	6.84	22.41	0.00017	0.00085	100	Dynein light chain LC4
GL50803_27423	0.48	3.65	27.65	5.5e-05	0.00033	136	Hypothetical protein
GL50803_8738	0.48	5.37	42.7	4e-06	4.1e-05	662	Hypothetical protein
GL50803_17232	0.48	6.97	23.59	0.00013	0.00069	683	Hypothetical protein
GL50803_10880	0.48	6.41	65.08	2.3e-07	4.8e-06	533	Hypothetical protein
GL50803_4928	0.47	6.66	30.28	3.3e-05	0.00022	141	CHY zinc finger domain-containing protein
GL50803_14135	0.47	8.04	20.92	0.00024	0.0011	388	Nucleoside diphosphate kinase
GL50803_20315	0.47	5.47	14.51	0.0013	0.0044	141	Hypothetical protein
GL50803_14731	0.47	6.61	72.49	1.1e-07	2.7e-06	975	Hypothetical protein
GL50803_14216	0.47	7.49	60.51	3.9e-07	7.1e-06	775	Kinase, NEK
GL50803_42780	0.47	6.31	15.72	0.00094	0.0034	245	FKBP-type peptidyl-prolyl cis-trans isomerase
GL50803_102248	0.47	6.02	53.17	9.4e-07	1.4e-05	1023	Coiled-coil protein
GL50803_88071	0.47	7.64	71.83	1.1e-07	2.8e-06	724	Ankyrin repeat protein 1
GL50803_17505	0.47	6.09	21.31	0.00022	0.0011	536	Cyclin B-like protein
GL50803_6007	0.47	8.25	34.66	1.5e-05	0.00011	1016	Ankyrin repeat protein 1
GL50803_6176	0.47	6.52	39.77	6.3e-06	5.9e-05	801	Hypothetical protein
GL50803_4415	0.47	6.36	40.48	5.6e-06	5.4e-05	522	Hypothetical protein
GL50803_19259	0.47	7.49	24.74	0.0001	0.00056	145	Hypothetical protein
GL50803_16438	0.47	5.97	55.21	7.3e-07	1.1e-05	540	Putative Ulp1 protease family protein
GL50803_137751	0.47	7.3	46.8	2.2e-06	2.6e-05	691	Hypothetical protein
GL50803_6679	0.47	7.75	20.68	0.00025	0.0012	239	High cysteine membrane protein
GL50803_6211	0.46	7.28	50.92	1.3e-06	1.7e-05	747	U3 small nucleolar RNA-associated SSU processome protein 25
GL50803_13777	0.46	6.12	17.18	0.00062	0.0024	718	Cell division control protein 48
GL50803_112341	0.46	4.05	6.74	0.019	0.04	250	Transmembrane domain-containing protein
GL50803_9528	0.46	5.24	16.35	0.00078	0.0029	341	Methyltransferase like 2
GL50803_3147	0.46	7.17	46.15	2.4e-06	2.7e-05	593	Ankyrin repeat protein 1
GL50803_50181	0.46	4.67	17.25	0.00061	0.0024	794	VSP
GL50803_112572	0.46	5.06	38.61	7.6e-06	6.8e-05	478	Ankyrin repeat protein 1
GL50803_91324	0.46	7.88	73.38	9.8e-08	2.5e-06	2982	Hypothetical protein
GL50803_3705	0.46	7.09	55.65	6.9e-07	1.1e-05	262	Hypothetical protein
GL50803_15406	0.46	6.83	39.46	6.6e-06	6.2e-05	1027	Hypothetical protein
GL50803_7829	0.46	6.07	23.15	0.00014	0.00074	648	Coiled-coil protein
GL50803_9565	0.46	6	34.18	1.6e-05	0.00012	895	Hypothetical protein
GL50803_7710	0.46	7.47	29.95	3.5e-05	0.00023	728	Ankyrin repeat protein 1
GL50803_3934	0.46	7.94	31.29	2.7e-05	0.00018	198	Hypothetical protein
GL50803_16986	0.46	6.25	33.62	1.8e-05	0.00013	653	Kinase, NEK
GL50803_15216	0.46	6.08	34.23	1.6e-05	0.00012	1031	CH-like domain-containing protein
GL50803_13776	0.45	5.06	39.55	6.5e-06	6.1e-05	370	Hypothetical protein
GL50803_88369	0.45	8.69	37.05	9.8e-06	8.3e-05	844	Ankyrin repeat protein 1
GL50803_8716	0.45	6.48	79.88	5.3e-08	1.6e-06	392	Acid phosphatase surE
GL50803_5273	0.45	4.14	20.15	0.00029	0.0013	361	Hypothetical protein
GL50803_9857	0.45	4.24	21.85	0.00019	0.00095	185	Hypothetical protein
GL50803_9213	0.45	5.24	31.74	2.5e-05	0.00017	311	Hypothetical protein
GL50803_13316	0.45	7.35	52.28	1.1e-06	1.5e-05	327	Hypothetical protein
GL50803_60621	0.45	4.47	7.62	0.013	0.03	224	Ankyrin repeat protein 1
GL50803_101138	0.45	7.68	18.27	0.00046	0.0019	5164	Dynein heavy chain
GL50803_104139	0.45	7.84	35.77	1.2e-05	0.0001	1220	Hypothetical protein
GL50803_6927	0.44	7.41	58.24	5.1e-07	8.5e-06	1295	Hypothetical protein
GL50803_10836	0.44	5.79	10.54	0.0048	0.013	192	Leucine zipper-containing protein
GL50803_5768	0.44	7.52	48.24	1.8e-06	2.2e-05	370	Transcription factor, CAP family protein
GL50803_31309	0.44	7.57	22.17	0.00018	0.00089	727	Serine/threonine protein phosphatase 5
GL50803_9057	0.44	4.5	29.4	3.9e-05	0.00025	280	Hypothetical protein
GL50803_11877	0.44	6.92	44.02	3.3e-06	3.5e-05	1438	Hypothetical protein
GL50803_10707	0.44	5.38	38.26	8e-06	7.1e-05	560	NAD-dependent histone deacetylase Sir2
GL50803_16568	0.44	8.8	22.94	0.00015	0.00077	946	Transcription factor, putative
GL50803_87208	0.44	6.63	62.91	2.9e-07	5.7e-06	577	tRNA pseudouridine synthase 10, putative
GL50803_28651	0.44	5.85	43.69	3.5e-06	3.6e-05	499	Dipeptidyl-peptidase I
GL50803_11956	0.44	5.8	22.16	0.00018	0.00089	104	Hypothetical protein
GL50803_16384	0.44	7.64	24.68	0.0001	0.00056	246	Hypothetical protein
GL50803_11309	0.44	8.25	12.39	0.0025	0.0076	1336	High cysteine membrane protein Group 1
GL50803_16476	0.44	6.17	46.65	2.3e-06	2.6e-05	564	Hypothetical protein
GL50803_13288	0.44	6.92	14.14	0.0015	0.0049	709	Hypothetical protein
GL50803_14285	0.44	10.7	15.18	0.0011	0.0038	558	Malate dehydrogenase
GL50803_101943	0.44	3.79	17.5	0.00057	0.0022	202	GINS complex protein, putative
GL50803_6942	0.44	6.33	26.21	7.4e-05	0.00042	657	Sir2 family protein
GL50803_15205	0.44	6.74	31.52	2.6e-05	0.00018	249	Hypothetical protein
GL50803_6524	0.43	6.27	26.01	7.7e-05	0.00044	178	Ubiquitin-conjugating enzyme E2-28.4 kDa
GL50803_102893	0.43	5.92	28.37	4.7e-05	0.00029	1253	Ankyrin repeat protein 1
GL50803_3419	0.43	6.75	18.99	0.00039	0.0016	174	Hypothetical protein
GL50803_10871	0.43	3.39	14.13	0.0015	0.0049	313	Hypothetical protein
GL50803_16158	0.43	6.19	32.83	2e-05	0.00015	1137	High cysteine membrane protein
GL50803_27918	0.43	7.78	11.98	0.0029	0.0085	96	Cystatin
GL50803_3589	0.43	7.15	27.35	5.8e-05	0.00035	349	Ribosome biogenesis protein Brix
GL50803_14027	0.43	6.24	32.77	2.1e-05	0.00015	565	Hypothetical protein
GL50803_113741	0.43	6.13	48.53	1.7e-06	2.2e-05	1005	Sulfatase
GL50803_103887	0.43	4.04	13.04	0.002	0.0063	755	Dicer
GL50803_24139	0.43	5.9	43.46	3.6e-06	3.7e-05	788	Hypothetical protein
GL50803_14493	0.43	5.19	11.91	0.0029	0.0085	275	Mre11
GL50803_9352	0.43	4.78	12.21	0.0026	0.0078	1569	U5 small nuclear ribonucleoprotein 200 kDa helicase, putative
GL50803_7685	0.43	7.62	28.01	5.1e-05	0.00031	224	Hypothetical protein
GL50803_27739	0.43	4.16	10.91	0.004	0.011	164	Hypothetical protein
GL50803_11867	0.43	7.41	27.98	5.1e-05	0.00031	399	Coiled-coil protein
GL50803_111886	0.43	6.88	19.61	0.00033	0.0014	2364	Hypothetical protein
GL50803_2556	0.43	4.02	8.64	0.0088	0.022	95	Hypothetical protein
GL50803_15769	0.42	4.72	19.24	0.00036	0.0016	198	Hypothetical protein
GL50803_4064	0.42	6.09	15.63	0.00095	0.0034	84	Hypothetical protein
GL50803_28832	0.42	5.27	11.81	0.003	0.0087	771	Hypothetical protein
GL50803_40591	0.42	6.51	9.62	0.0066	0.017	618	VSP AS8
GL50803_61304	0.42	7.7	24.07	0.00012	0.00063	1647	Hypothetical protein
GL50803_21525	0.42	5.95	16.71	0.0007	0.0027	117	Hypothetical protein
GL50803_113625	0.42	7.6	18.62	0.00042	0.0018	1955	Hypothetical protein
GL50803_10291	0.42	5.77	32.32	2.2e-05	0.00016	1140	Hypothetical protein
GL50803_6132	0.42	5.47	36.01	1.2e-05	9.6e-05	546	Major facilitator family protein
GL50803_16922	0.42	6.19	17.3	0.0006	0.0023	979	Hypothetical protein
GL50803_7906	0.42	7.67	62.69	3e-07	5.8e-06	994	Hypothetical protein
GL50803_17079	0.42	5.49	29.03	4.2e-05	0.00027	425	Hypothetical protein
GL50803_17515	0.42	5.54	23.75	0.00013	0.00067	546	Hypothetical protein
GL50803_15887	0.42	6.81	58.95	4.6e-07	8.1e-06	703	Hypothetical protein
GL50803_11982	0.42	5.58	24.74	0.0001	0.00056	244	Hypothetical protein
GL50803_10855	0.42	5.22	20.31	0.00028	0.0013	452	Ankyrin repeat protein 1
GL50803_13875	0.42	7.52	70.39	1.3e-07	3.1e-06	1026	Myotubularin-like protein
GL50803_29487	0.42	9.72	23.59	0.00013	0.00069	235	Protein disulfide isomerase
GL50803_11342	0.42	7.86	14.54	0.0013	0.0044	126	Hypothetical protein
GL50803_11884	0.42	7.24	28.63	4.5e-05	0.00028	96	Ubiquitin related modifier protein
GL50803_11055	0.41	5.6	49.02	1.6e-06	2.1e-05	209	NOT2 / NOT3 / NOT5 family protein
GL50803_61554	0.41	7.58	14.78	0.0012	0.0042	1095	Hypothetical protein
GL50803_17187	0.41	5.9	12.95	0.0021	0.0065	1237	DNA-directed RNA polymerase subunit B'
GL50803_14270	0.41	6.92	6.83	0.019	0.041	99	Roadblock-related dynein light chain
GL50803_4356	0.41	5.79	17.28	0.0006	0.0024	202	Hypothetical protein
GL50803_11177	0.41	5.69	49.51	1.5e-06	2e-05	569	Kinesin light chain protein
GL50803_137696	0.41	7.96	37.75	8.7e-06	7.6e-05	1177	Kinase, NEK
GL50803_23330	0.41	5.93	29.79	3.6e-05	0.00023	258	Hypothetical protein
GL50803_33030	0.41	7.17	15.24	0.0011	0.0037	481	Nar1
GL50803_12148	0.41	8.67	38.42	7.8e-06	6.9e-05	786	Kinase, NEK
GL50803_13766	0.41	7.59	18.07	0.00049	0.002	820	Ankyrin repeat protein 1
GL50803_16820	0.41	7.27	23.12	0.00014	0.00074	787	Ankyrin repeat protein 1
GL50803_21474	0.41	7.71	25.71	8.2e-05	0.00046	1662	Hypothetical protein
GL50803_7130	0.41	7.94	27.26	5.9e-05	0.00035	1272	Hypothetical protein
GL50803_14589	0.41	4.03	16.7	0.0007	0.0027	154	Hypothetical protein
GL50803_16663	0.41	6.92	39.66	6.4e-06	6e-05	280	Hypothetical protein
GL50803_13616	0.41	6.23	43.75	3.4e-06	3.6e-05	485	Glycine-rich protein
GL50803_6417	0.4	7.6	23.87	0.00012	0.00065	2086	Hypothetical protein
GL50803_5277	0.4	5.63	19.31	0.00036	0.0015	158	Hypothetical protein
GL50803_12224	0.4	6.96	20.39	0.00027	0.0012	290	Hypothetical protein
GL50803_14850	0.4	7.44	17.6	0.00055	0.0022	271	Hypothetical protein
GL50803_15984	0.4	3.71	7.66	0.013	0.03	277	Impact-like protein
GL50803_89285	0.4	7.09	27.28	5.9e-05	0.00035	414	Hypothetical protein
GL50803_12225	0.4	6.13	21.85	0.00019	0.00095	406	Hypothetical protein
GL50803_14746	0.4	5.69	15.48	0.00099	0.0035	197	Hypothetical protein
GL50803_17625	0.4	8.55	28.11	5e-05	0.00031	351	Kinase, CMGC GSK
GL50803_14987	0.4	5.42	20.74	0.00025	0.0012	582	Hypothetical protein
GL50803_8856	0.4	7.2	33	2e-05	0.00015	558	Kinase, NEK
GL50803_6700	0.4	7.93	40.59	5.6e-06	5.3e-05	398	Kinase, CMGC RCK
GL50803_16943	0.4	5.55	43.29	3.7e-06	3.8e-05	947	Kinase, NEK
GL50803_41512	0.4	7.31	16.32	0.00078	0.0029	657	Flagella associated protein
GL50803_10675	0.4	6.56	40.35	5.8e-06	5.5e-05	790	Noc2p family protein
GL50803_8865	0.4	6.68	19.87	0.00031	0.0014	405	Hypothetical protein
GL50803_13699	0.4	6.61	39.44	6.7e-06	6.2e-05	172	Hypothetical protein
GL50803_7611	0.39	3.8	11.54	0.0032	0.0094	71	Hypothetical protein
GL50803_17314	0.39	6.79	23.07	0.00015	0.00075	614	Hypothetical protein
GL50803_7850	0.39	5.67	16.72	0.0007	0.0027	169	Sgt1-like protein
GL50803_19271	0.39	5.23	6.5	0.021	0.045	112	Hypothetical protein
GL50803_3678	0.39	7.74	30.6	3.1e-05	0.00021	269	Vacuolar ATP synthase subunit D
GL50803_2548	0.39	7.51	46.57	2.3e-06	2.6e-05	500	Hypothetical protein
GL50803_15310	0.39	7.31	26.01	7.7e-05	0.00044	734	WD40 repeat protein
GL50803_16945	0.39	8.1	20.93	0.00024	0.0011	715	Kinesin-13
GL50803_15013	0.39	4.86	9.52	0.0064	0.017	572	Hypothetical protein
GL50803_16701	0.39	8.23	42.92	3.9e-06	4e-05	1263	Hypothetical protein
GL50803_95639	0.39	6.77	20.21	0.00029	0.0013	793	Hypothetical protein
GL50803_10853	0.39	6.47	31.39	2.7e-05	0.00018	1017	Hypothetical protein
GL50803_16869	0.39	5.9	17.91	0.00051	0.002	1723	Hypothetical protein
GL50803_17082	0.39	7.91	52.36	1e-06	1.5e-05	1131	Rab geranylgeranyltransferase
GL50803_14797	0.39	4.59	11.07	0.0038	0.011	167	Hypothetical protein
GL50803_5657	0.39	6.07	27.5	5.7e-05	0.00034	252	Hypothetical protein
GL50803_10898	0.39	4.47	18.86	0.0004	0.0017	203	Hypothetical protein
GL50803_11204	0.39	5.7	15.48	0.00099	0.0035	521	Rab-GTPase-TBC domain-containing protein
GL50803_15139	0.39	5.65	28.57	4.6e-05	0.00029	174	Hypothetical protein
GL50803_14897	0.39	6.85	23.21	0.00014	0.00073	990	Kinase, NEK
GL50803_42196	0.39	6.09	20.15	0.00029	0.0013	1072	Coiled-coil protein
GL50803_17449	0.39	5.84	28.04	5.1e-05	0.00031	435	RIO kinase 1, putative
GL50803_4538	0.39	5.97	9.71	0.0061	0.016	67	Dpy-30 motif-containing protein
GL50803_8862	0.39	5.61	21.68	0.0002	0.00098	544	Hypothetical protein
GL50803_37421	0.39	6.27	18.47	0.00044	0.0018	377	EGF-like domain-containing protein
GL50803_15599	0.39	6.4	14.82	0.0012	0.0041	165	Hypothetical protein
GL50803_6736	0.39	7.03	37.91	8.5e-06	7.4e-05	317	Hypothetical protein
GL50803_34160	0.39	8.17	20.82	0.00025	0.0011	293	RING-type zinc-finger domain-containing protein
GL50803_3409	0.39	7.48	15.42	0.001	0.0036	901	Coiled-coil protein
GL50803_16369	0.38	6.59	17.53	0.00056	0.0022	464	Hypothetical protein
GL50803_5661	0.38	6.56	32.49	2.2e-05	0.00016	237	RNA binding protein
GL50803_61549	0.38	6.84	32.07	2.3e-05	0.00017	657	Ankyrin repeat protein 1
GL50803_29682	0.38	3.96	18.88	0.0004	0.0017	136	Hypothetical protein
GL50803_37488	0.38	7.55	19	0.00039	0.0016	2288	Hypothetical protein
GL50803_12066	0.38	4.89	13.77	0.0016	0.0053	547	Endoglycosylceramidase
GL50803_14846	0.38	8.25	38.98	7.2e-06	6.5e-05	1045	Hypothetical protein
GL50803_4369	0.38	5.11	22.88	0.00015	0.00078	121	Rhodanese-like domain-containing protein
GL50803_16202	0.38	7.92	26.8	6.5e-05	0.00038	503	Axoneme central apparatus protein
GL50803_114698	0.38	8.04	49.45	1.5e-06	2e-05	1482	Hypothetical protein
GL50803_6344	0.38	7.42	17.94	0.00051	0.002	228	Ankyrin repeat protein 1
GL50803_7009	0.38	6.67	16.99	0.00065	0.0025	254	Adenylate kinase family protein
GL50803_16607	0.38	6.41	13.72	0.0016	0.0054	325	Hypothetical protein
GL50803_9048	0.38	5.37	22.03	0.00019	0.00091	423	Hypothetical protein
GL50803_61303	0.38	5.65	8.08	0.011	0.026	84	Hypothetical protein
GL50803_40496	0.38	9.1	13.48	0.0018	0.0057	4878	IAD-4 Dynein heavy chain
GL50803_14602	0.38	6.68	48	1.9e-06	2.3e-05	854	Hypothetical protein
GL50803_14480	0.38	6.38	32.32	2.2e-05	0.00016	1038	Ankyrin repeat protein 1
GL50803_16670	0.38	5.66	20.02	0.0003	0.0013	98	Hypothetical protein
GL50803_13152	0.38	6.05	28.53	4.6e-05	0.00029	581	Ankyrin repeat protein 1
GL50803_3590	0.38	5.24	23.33	0.00014	0.00072	111	Hypothetical protein
GL50803_8961	0.38	7.04	34.68	1.5e-05	0.00011	969	Kinase, NEK
GL50803_16300	0.38	6.48	13.16	0.002	0.0062	1067	Ankyrin repeat protein 1
GL50803_21398	0.38	5.29	26.97	6.3e-05	0.00037	392	zinc-RING finger domain-containing protein
GL50803_104866	0.38	8.13	10.96	0.0039	0.011	195	Hypothetical protein
GL50803_14921	0.38	7.94	14.53	0.0013	0.0044	499	Hypothetical protein
GL50803_15324	0.38	7.32	18.06	0.00049	0.002	355	Nucleotide-binding protein 35
GL50803_3331	0.38	10.95	13.48	0.0018	0.0057	332	Malate dehydrogenase
GL50803_16979	0.38	8.18	23.84	0.00012	0.00066	275	Rab32, putative
GL50803_13963	0.38	5.82	32.06	2.3e-05	0.00017	380	Kinase, NEK
GL50803_4590	0.38	7.52	12.09	0.0027	0.0081	265	Hypothetical protein
GL50803_16050	0.38	7.8	14.25	0.0014	0.0047	989	Hypothetical protein
GL50803_94003	0.37	7.75	25.21	9.1e-05	0.00051	678	High cysteine membrane protein
GL50803_16402	0.37	5.23	18.13	0.00048	0.002	635	Hypothetical protein
GL50803_10875	0.37	7.36	17.33	0.0006	0.0023	911	Hypothetical protein
GL50803_29147	0.37	6.55	15.05	0.0011	0.0039	134	High cysteine membrane protein
GL50803_14269	0.37	6.03	26.63	6.8e-05	0.0004	525	Hypothetical protein
GL50803_3063	0.37	7.29	34.68	1.5e-05	0.00011	389	Hypothetical protein
GL50803_90418	0.37	6.69	20.29	0.00028	0.0013	972	Alpha/beta hydrolase
GL50803_7871	0.37	5.23	18.69	0.00042	0.0018	101	Acylphosphatase
GL50803_5787	0.37	4.02	6.53	0.02	0.043	479	Hypothetical protein
GL50803_5468	0.37	6.36	26.44	7e-05	0.00041	943	Ankyrin repeat protein 1
GL50803_95530	0.37	5.55	23.43	0.00013	0.0007	1573	Hypothetical protein
GL50803_28657	0.37	5.72	16.54	0.00074	0.0028	149	Tetratricopeptide repeat-containing protein
GL50803_9492	0.37	7.63	25.82	8e-05	0.00045	965	Hypothetical protein
GL50803_9180	0.37	4.59	13.36	0.0018	0.0059	223	Hypothetical protein
GL50803_6616	0.37	4.26	13.69	0.0017	0.0054	774	RNA helicase, putative
GL50803_10382	0.37	5.63	20	0.0003	0.0013	437	Tubulin tyrosine ligase-like 2
GL50803_7851	0.37	3.53	15.28	0.001	0.0037	214	Hypothetical protein
GL50803_5305	0.37	6.23	27.2	6e-05	0.00036	827	Ankyrin repeat protein 1
GL50803_7188	0.37	9.47	13.7	0.0017	0.0054	1104	Hypothetical protein
GL50803_3313	0.37	6.48	20.13	0.00029	0.0013	384	Serine-pyruvate aminotransferase
GL50803_21110	0.37	6.36	20.93	0.00024	0.0011	234	Hypothetical protein
GL50803_6245	0.37	5.62	14.19	0.0014	0.0048	735	Hypothetical protein
GL50803_8497	0.37	6.04	32.81	2e-05	0.00015	279	Rab28/RabF
GL50803_112810	0.37	8.31	24.74	0.0001	0.00056	1796	Hypothetical protein
GL50803_12161	0.36	4.97	12.69	0.0023	0.0069	223	Hypothetical protein
GL50803_13797	0.36	6.5	20.02	0.0003	0.0013	1173	Kinesin-14
GL50803_8218	0.36	7.42	24.86	9.8e-05	0.00054	973	Kinase, NEK
GL50803_37452	0.36	8.09	13.52	0.0017	0.0056	1864	Hypothetical protein
GL50803_2523	0.36	6.38	21.56	0.00021	0.001	755	Hypothetical protein
GL50803_17264	0.36	7.86	41.87	4.6e-06	4.5e-05	797	Kinesin like protein
GL50803_5247	0.36	5.52	20.33	0.00028	0.0013	160	Hypothetical protein
GL50803_91374	0.36	6.88	18.18	0.00048	0.0019	868	Coiled-coil protein
GL50803_8208	0.36	5.51	33.77	1.7e-05	0.00013	291	Adenoside deaminase/Cytosine deaminase
GL50803_104982	0.36	5.3	12.18	0.0026	0.0079	114	Ubiquitin fold modifier 1 protein, putative
GL50803_14872	0.36	8.27	42.44	4.2e-06	4.2e-05	1252	Ankyrin repeat protein 1
GL50803_4355	0.36	5.12	7.37	0.014	0.032	104	Hypothetical protein
GL50803_2851	0.36	6.53	13.59	0.0017	0.0055	426	Histone acetyltransferase MYST2
GL50803_17069	0.36	7.94	20.53	0.00026	0.0012	524	Kinase, NEK
GL50803_32398	0.36	5.52	19.25	0.00036	0.0016	566	Protein phosphatase PP2A regulatory subunit B
GL50803_3539	0.36	6.25	15.86	0.00089	0.0032	430	Hypothetical protein
GL50803_14906	0.36	6.64	29.5	3.8e-05	0.00025	479	Hypothetical protein
GL50803_6081	0.36	8.03	13.13	0.002	0.0062	1192	Ankyrin repeat protein 1
GL50803_16445	0.36	6.94	10.89	0.004	0.011	1860	Hypothetical protein
GL50803_8799	0.36	6.53	10.05	0.0053	0.014	314	Hypothetical protein
GL50803_7610	0.36	6.54	13.1	0.002	0.0062	419	Hypothetical protein
GL50803_5532	0.36	6.16	10.94	0.004	0.011	131	Hypothetical protein
GL50803_6369	0.36	4.31	11.83	0.003	0.0087	71	Cathepsin B
GL50803_60567	0.36	4.89	21.81	0.0002	0.00096	129	Got1 family protein, putative
GL50803_101496	0.35	6.77	28.31	4.8e-05	0.0003	399	VSP
GL50803_12921	0.35	3.4	7.75	0.012	0.029	148	Hypothetical protein
GL50803_4509	0.35	8.1	28.79	4.4e-05	0.00028	195	Transmembrane emp24 domain-containing protein
GL50803_101699	0.35	6.68	18.49	0.00044	0.0018	1063	Ankyrin repeat protein 1
GL50803_113801	0.35	5.45	18.08	0.00049	0.002	808	High cysteine membrane protein VSP-like
GL50803_17250	0.35	7.24	24.12	0.00012	0.00062	855	Ankyrin repeat protein 1
GL50803_30851	0.35	6.38	12.61	0.0023	0.0071	86	ATP synthase subunit H
GL50803_6531	0.35	5.94	11.15	0.0037	0.01	380	Queuine tRNA-ribosyltransferase
GL50803_3116	0.35	6.64	21.16	0.00023	0.0011	207	Hypothetical protein
GL50803_29796	0.35	6.67	9.03	0.0078	0.02	360	Hypothetical protein
GL50803_15464	0.35	5.7	43.33	3.7e-06	3.8e-05	542	Ankyrin repeat protein 1
GL50803_14759	0.35	8.2	17.96	0.0005	0.002	472	6-phosphogluconate dehydrogenase, decarboxylating
GL50803_16944	0.35	7.34	17.44	0.00058	0.0023	1296	Hypothetical protein
GL50803_16498	0.35	6.05	10.62	0.0044	0.012	542	Nucleolar GTPase
GL50803_10190	0.35	4.69	12.13	0.0027	0.008	605	NLI interacting factor-like phosphatase
GL50803_95787	0.35	8	8.79	0.0084	0.021	1263	Dpy-30 motif-containing protein
GL50803_8937	0.35	5.55	15.34	0.001	0.0036	112	Hypothetical protein
GL50803_17068	0.35	6.44	24.49	0.00011	0.00058	332	WD40 repeat protein
GL50803_33685	0.35	7.79	18.18	0.00048	0.0019	1076	Hypothetical protein
GL50803_9181	0.35	6.33	11.22	0.0036	0.01	385	Hypothetical protein
GL50803_8430	0.35	5.12	20.69	0.00025	0.0012	266	Hypothetical protein
GL50803_102170	0.35	6.4	11.65	0.0031	0.0091	253	Hypothetical protein
GL50803_7760	0.35	7.13	8.21	0.011	0.025	103	Sentrin
GL50803_3598	0.35	5.52	18.7	0.00042	0.0018	170	Nup53/35/40-type RNA recognition motif-containing protein
GL50803_14905	0.35	6.7	8.33	0.01	0.024	275	Nuclear LIM interactor-interacting factor 1
GL50803_41304	0.35	7.27	14.32	0.0014	0.0046	2793	Hypothetical protein
GL50803_5812	0.34	6.61	11.03	0.0038	0.011	410	VSP
GL50803_13924	0.34	6.97	14.6	0.0013	0.0043	198	Hypothetical protein
GL50803_13874	0.34	7.38	16.68	0.00071	0.0027	168	Cyclin-like protein
GL50803_10744	0.34	6.34	30.1	3.4e-05	0.00022	1121	Kinase, NEK
GL50803_5638	0.34	6.5	14.54	0.0013	0.0044	242	Cyst wall protein 1
GL50803_9219	0.34	5.74	8.43	0.0095	0.023	89	Hypothetical protein
GL50803_5188	0.34	8.6	8.56	0.0091	0.022	520	Ankyrin repeat protein 1
GL50803_11237	0.34	5.96	18.98	0.00039	0.0016	429	Hypothetical protein
GL50803_14509	0.34	6.38	15.54	0.00097	0.0035	820	Ubiquitin binding protein, PLAA family protein
GL50803_33932	0.34	6.9	14.36	0.0014	0.0046	1339	DENN (AEX-3) domain-containing protein
GL50803_3746	0.34	7.41	17.95	0.0005	0.002	1102	Ankyrin repeat protein 1
GL50803_16323	0.34	2.76	6.69	0.019	0.041	84	Hypothetical protein
GL50803_40885	0.34	6.03	22.12	0.00018	0.0009	769	Hypothetical protein
GL50803_8609	0.34	4.97	9.79	0.0058	0.015	493	Hypothetical protein
GL50803_5866	0.34	5.76	13.25	0.0019	0.006	222	Phosphate-starvation-inducible E family protein
GL50803_16920	0.34	6.98	11.44	0.0033	0.0096	733	WD-containing protein
GL50803_8742	0.34	10.05	10.6	0.0044	0.012	273	Extracellular nuclease, putative
GL50803_21943	0.34	7.84	16.82	0.00068	0.0026	154	Hypothetical protein
GL50803_16477	0.34	8.86	17.15	0.00062	0.0024	583	Tenascin-like protein
GL50803_8524	0.34	6.46	21.47	0.00021	0.001	430	Transitional endoplasmic reticulum ATPase
GL50803_9287	0.34	6.83	12	0.0028	0.0083	352	Replication factor C, sub 2
GL50803_14691	0.34	5.44	23.57	0.00013	0.00069	299	Hypothetical protein
GL50803_15473	0.34	5.21	21.93	0.00019	0.00093	1094	Hypothetical protein
GL50803_16648	0.34	8.22	15.89	0.00088	0.0032	773	Hypothetical protein
GL50803_29327	0.34	8.4	10.14	0.0052	0.014	201	Vacuolar protein sorting 2
GL50803_90343	0.34	9.26	18.79	0.00041	0.0017	569	Kinase, WNK
GL50803_16750	0.34	7.79	25.21	9.1e-05	0.00051	1361	Hypothetical protein
GL50803_4155	0.33	7.03	26.01	7.7e-05	0.00044	488	Hypothetical protein
GL50803_8702	0.33	6.28	14.4	0.0013	0.0045	735	Nuclear pore protein, putative
GL50803_41288	0.33	7.57	18.38	0.00045	0.0019	1194	Mucin-like protein
GL50803_10946	0.33	5.77	26.03	7.7e-05	0.00044	426	Hypothetical protein
GL50803_8886	0.33	6.12	19.11	0.00038	0.0016	626	Kinesin-14
GL50803_88922	0.33	5.75	20.22	0.00029	0.0013	165	Hypothetical protein
GL50803_101309	0.33	5.28	20.76	0.00025	0.0012	468	Hypothetical protein
GL50803_16980	0.33	7.59	18	0.0005	0.002	3050	Hypothetical protein
GL50803_15777	0.33	5.93	19.9	0.00031	0.0014	552	Hypothetical protein
GL50803_86431	0.33	5.86	26.01	7.7e-05	0.00044	369	Hypothetical protein
GL50803_14821	0.33	6.17	17.23	0.00061	0.0024	132	Iron-sulfur cluster biosynthesis protein IscA
GL50803_17015	0.33	3.82	6.69	0.019	0.041	427	Ankyrin repeat protein 1
GL50803_9121	0.33	8.79	19.96	0.0003	0.0013	380	Hypothetical protein
GL50803_95878	0.33	7.42	28.24	4.9e-05	0.0003	685	ELMO/CED-12 family protein
GL50803_15455	0.33	7.62	22.57	0.00016	0.00082	238	Parkin co-regulated protein
GL50803_41834	0.33	7.51	12.31	0.0025	0.0077	2144	Hypothetical protein
GL50803_9157	0.33	7.38	19.82	0.00031	0.0014	271	Hypothetical protein
GL50803_24425	0.33	7.65	21.13	0.00023	0.0011	456	PPPDE putative peptidase domain-containing protein
GL50803_3294	0.33	5.74	21.9	0.00019	0.00094	198	Hypothetical protein
GL50803_17155	0.33	5.74	16.2	0.00081	0.003	613	Hypothetical protein
GL50803_4357	0.33	6.48	21.18	0.00023	0.0011	662	Phosphatase, putative
GL50803_12657	0.33	5.18	16.27	0.00079	0.0029	164	Hypothetical protein
GL50803_12059	0.33	6.5	25.15	9.2e-05	0.00052	1080	Hypothetical protein
GL50803_14971	0.33	7.8	21.24	0.00022	0.0011	675	SMC family protein
GL50803_38394	0.33	6.64	13.12	0.002	0.0062	652	Ankyrin repeat protein 1
GL50803_16236	0.33	6.06	14.06	0.0015	0.0049	108	Hypothetical protein
GL50803_17577	0.33	6.23	14.9	0.0012	0.004	1077	Hypothetical protein
GL50803_8616	0.33	5.66	10.37	0.0048	0.013	149	Hypothetical protein
GL50803_21485	0.33	7.38	17.89	0.00051	0.0021	473	Hypothetical protein
GL50803_8968	0.33	6.86	12.42	0.0025	0.0075	85	Hypothetical protein
GL50803_20666	0.33	4.22	18.07	0.00049	0.002	140	Hypothetical protein
GL50803_7615	0.33	7.08	24.61	0.0001	0.00057	897	DNA topoisomerase III
GL50803_103437	0.33	6	14.3	0.0014	0.0046	302	Alpha-9 giardin
GL50803_15587	0.33	7.71	22.1	0.00018	0.0009	258	Ankyrin repeat protein 1
GL50803_103202	0.33	7.57	16.71	0.0007	0.0027	1362	Hypothetical protein
GL50803_9752	0.33	7.11	13.74	0.0016	0.0053	1509	Hypothetical protein
GL50803_10361	0.33	5.88	12.35	0.0025	0.0076	649	P60 katanin
GL50803_5822	0.33	6.61	21.11	0.00023	0.0011	669	Hypothetical protein
GL50803_6060	0.33	4.15	12.38	0.0025	0.0075	124	Hypothetical protein
GL50803_5258	0.32	7.94	12.47	0.0024	0.0073	107	Hypothetical protein
GL50803_5246	0.32	6.6	16.5	0.00074	0.0028	329	Hypothetical protein
GL50803_102688	0.32	6.42	26.72	6.6e-05	0.00039	340	Hypothetical protein
GL50803_9826	0.32	4.93	12.12	0.0027	0.008	91	Hypothetical protein
GL50803_101866	0.32	7.26	18.96	0.00039	0.0017	810	Kinase, NEK
GL50803_114462	0.32	8.03	19.78	0.00032	0.0014	553	Outer dynein arm-docking complex subunit 2
GL50803_92132	0.32	7.35	18.44	0.00045	0.0018	1681	Hypothetical protein
GL50803_11129	0.32	8.6	20.74	0.00025	0.0012	316	Hypothetical protein
GL50803_61419	0.32	4.31	15.06	0.0011	0.0039	577	Ankyrin repeat protein 1
GL50803_15295	0.32	6.88	28.54	4.6e-05	0.00029	990	Zinc finger protein, putative
GL50803_114852	0.32	5.31	10.7	0.0043	0.012	807	High cysteine membrane protein VSP-like
GL50803_7552	0.32	5.86	26.6	6.8e-05	0.0004	321	Hypothetical protein
GL50803_8960	0.32	5.68	17.58	0.00056	0.0022	316	Alpha/beta hydrolase family protein
GL50803_14842	0.32	6.38	15.92	0.00087	0.0032	317	Dimethyladenosine transferase
GL50803_15530	0.32	7.15	15.22	0.0011	0.0037	210	Hypothetical protein
GL50803_31617	0.32	6.2	8.25	0.01	0.025	122	Hypothetical protein
GL50803_15991	0.32	7.79	9.21	0.0072	0.018	1017	Hypothetical protein
GL50803_17132	0.32	7	24.32	0.00011	0.0006	1575	MRP-like ABC transporter
GL50803_14101	0.32	5.23	12.75	0.0022	0.0068	493	Ankyrin repeat protein 1
GL50803_28232	0.32	4.89	6.35	0.021	0.046	123	Aminoacyl-tRNA hydrolase
GL50803_10840	0.32	6.44	6.53	0.02	0.043	102	DNA-directed RNA polymerases I and III 16 kDa polypeptide
GL50803_17543	0.32	8.06	16.91	0.00067	0.0025	610	MYND finger domain-containing protein
GL50803_17089	0.32	6.34	12.22	0.0026	0.0078	497	Hypothetical protein
GL50803_13437	0.32	7.39	13.35	0.0018	0.0059	317	Hypothetical protein
GL50803_12055	0.32	6.75	21.77	0.0002	0.00096	1199	Elongation factor 2
GL50803_13469	0.32	6.21	14.44	0.0013	0.0045	321	Hypothetical protein
GL50803_13700	0.32	6.68	15.44	0.001	0.0036	1114	Hypothetical protein
GL50803_13771	0.32	6.87	35.27	1.3e-05	0.00011	1331	Hypothetical protein
GL50803_27027	0.32	7.13	23.31	0.00014	0.00072	654	WD-repeat protein
GL50803_115138	0.32	7.78	10.64	0.0044	0.012	2371	Hypothetical protein
GL50803_16264	0.32	8.06	30.54	3.1e-05	0.00021	1042	WD40 repeat protein
GL50803_3007	0.32	7.35	19.44	0.00035	0.0015	554	Hypothetical protein
GL50803_37985	0.32	7.95	10.92	0.004	0.011	5632	Dynein heavy chain
GL50803_3255	0.32	4.42	12.61	0.0023	0.0071	285	Hypothetical protein
GL50803_12152	0.32	6.38	7.41	0.014	0.032	335	Kinase, NEK
GL50803_15555	0.32	5.72	32.37	2.2e-05	0.00016	731	ATP-dependent RNA helicase
GL50803_23930	0.31	5.77	14.04	0.0015	0.005	398	Coiled-coil protein
GL50803_102963	0.31	7.66	35.14	1.4e-05	0.00011	526	tRNA 2-methylthioadenosine synthase
GL50803_60466	0.31	6.73	6.18	0.024	0.049	54	Hypothetical protein
GL50803_6731	0.31	5.92	17.35	0.00059	0.0023	593	Kinase, NEK
GL50803_7790	0.31	4.86	11.69	0.0031	0.009	154	Hypothetical protein
GL50803_12095	0.31	6.05	19.71	0.00032	0.0014	577	Kinase, NEK
GL50803_5536	0.31	6.41	17.13	0.00063	0.0024	676	Hypothetical protein
GL50803_4959	0.31	6.52	11.34	0.0035	0.0099	1045	Kinase, NEK
GL50803_1875	0.31	7.57	6.49	0.021	0.044	102	Hypothetical protein
GL50803_16289	0.31	6.61	15.63	0.00095	0.0034	590	Hypothetical protein
GL50803_15364	0.31	7.2	35.15	1.4e-05	0.00011	1449	Coiled-coil protein
GL50803_8843	0.31	5.42	7.79	0.012	0.028	77	Ubiquitin
GL50803_14413	0.31	5.25	10.44	0.0047	0.013	85	DNA-directed RNA polymerase RPB10
GL50803_137752	0.31	5.78	8.06	0.011	0.026	1420	VSP
GL50803_16810	0.31	6.31	30.91	2.9e-05	0.0002	676	DNA-directed DNA polymerase
GL50803_87628	0.31	8.01	12.41	0.0025	0.0075	617	VSP
GL50803_95557	0.31	6.42	28.43	4.7e-05	0.00029	802	Kinase, NEK
GL50803_9262	0.31	7.06	31.79	2.5e-05	0.00017	1259	Hypothetical protein
GL50803_15218	0.31	7.88	22.54	0.00016	0.00083	788	WD40 repeat protein
GL50803_16879	0.31	7.48	28.83	4.3e-05	0.00027	959	Kinase, NEK
GL50803_7748	0.31	6.43	20.24	0.00028	0.0013	1082	High cysteine membrane protein
GL50803_16090	0.31	7.06	16.09	0.00083	0.0031	440	Ubiquitin carboxyl-terminal hydrolase 4
GL50803_8381	0.31	6.18	14.19	0.0014	0.0048	619	PHD zinc finger domain-containing protein
GL50803_10455	0.31	7.14	18.49	0.00044	0.0018	1202	Hypothetical protein
GL50803_17562	0.31	5.78	30.95	2.9e-05	0.00019	414	Ankyrin repeat protein 1
GL50803_32766	0.31	5.39	18.91	0.00039	0.0017	195	Hypothetical protein
GL50803_87677	0.31	7.53	24.66	0.0001	0.00056	1209	Kinase, NEK
GL50803_11683	0.31	10.68	6.09	0.024	0.05	297	Alpha-3 giardin
GL50803_16751	0.31	8.2	11.91	0.0029	0.0085	567	Hypothetical protein
GL50803_6582	0.31	7.28	12.5	0.0024	0.0073	1671	Hypothetical protein
GL50803_5999	0.3	7.18	33.86	1.7e-05	0.00013	524	Kinase, NEK
GL50803_14934	0.3	7.48	16.64	0.00072	0.0027	1498	Kinase, NEK
GL50803_11174	0.3	5.14	12.24	0.0026	0.0078	336	Hypothetical protein
GL50803_90044	0.3	6.77	10.84	0.0041	0.011	1193	Non-SMC mitotic condensation complex subunit 1
GL50803_14192	0.3	5	7.91	0.012	0.027	199	Acetyltransferase family protein
GL50803_7747	0.3	7.21	12.79	0.0022	0.0068	1662	Hypothetical protein
GL50803_16226	0.3	7.03	14.87	0.0012	0.0041	978	Hypothetical protein
GL50803_17074	0.3	6.51	13.4	0.0018	0.0058	877	Coiled-coil protein
GL50803_17125	0.3	3.45	8.42	0.0096	0.023	260	Hypothetical protein
GL50803_12174	0.3	5.69	9.76	0.0059	0.015	376	Phosphatidylinostol glycan, Class V
GL50803_4587	0.3	7.5	15.39	0.001	0.0036	848	Microtubule-binding calmodulin-regulated spectrin-associated protein
GL50803_17238	0.3	7.84	19.97	0.0003	0.0013	611	Hypothetical protein
GL50803_5821	0.3	6.01	15.84	0.00089	0.0032	769	Hypothetical protein
GL50803_15948	0.3	5.74	22.59	0.00016	0.00082	344	WD domain, G-beta repeat-containing protein
GL50803_36783	0.3	5.23	14.08	0.0015	0.0049	646	Kinase, NEK
GL50803_9058	0.3	6.55	12.66	0.0023	0.007	448	TAP42-like family protein
GL50803_111967	0.3	7.26	22.15	0.00018	0.00089	1175	Kinase, NEK
GL50803_17348	0.3	5.72	12.38	0.0025	0.0075	424	Hypothetical protein
GL50803_5879	0.3	6.03	13.05	0.002	0.0063	1276	Ankyrin repeat protein 1
GL50803_4540	0.3	6.63	7.14	0.016	0.035	296	Hypothetical protein
GL50803_17432	0.3	8.76	9.77	0.0059	0.015	1244	Heat shock protein 70
GL50803_6625	0.3	6.33	20.03	0.0003	0.0013	319	Hypothetical protein
GL50803_13310	0.3	7.77	10.22	0.005	0.014	322	Hypothetical protein
GL50803_14660	0.3	7.93	13.1	0.002	0.0062	107	Vacuolar ATP synthase subunit G
GL50803_13800	0.3	5.94	15.78	0.00091	0.0033	553	Ankyrin repeat protein 1
GL50803_2538	0.3	5.9	12.54	0.0024	0.0072	676	Kinase, NAK
GL50803_15306	0.3	6.78	17.16	0.00062	0.0024	1453	Ankyrin repeat protein 1
GL50803_16037	0.3	6.9	9.56	0.0063	0.016	1569	Hypothetical protein
GL50803_8454	0.3	5.34	6.99	0.017	0.037	453	Hypothetical protein
GL50803_137609	0.3	6.61	14.41	0.0013	0.0045	230	RNA polymerase II subunit Rpb5a
GL50803_7831	0.3	4.81	14.3	0.0014	0.0046	442	Hypothetical protein
GL50803_16227	0.3	7.1	13.13	0.002	0.0062	486	Ankyrin repeat protein 2
GL50803_113592	0.29	7.38	8.41	0.0096	0.023	4361	Hypothetical protein
GL50803_9367	0.29	5.49	17.33	0.00059	0.0023	814	Hypothetical protein
GL50803_9515	0.29	8.57	13.22	0.0019	0.0061	1375	Coiled-coil protein
GL50803_16963	0.29	7.01	9.63	0.0062	0.016	2731	Hypothetical protein
GL50803_33762	0.29	6.87	11.1	0.0037	0.011	302	WD40 repeat protein
GL50803_24122	0.29	6.26	10.71	0.0043	0.012	624	Hypothetical protein
GL50803_5167	0.29	7.26	20.4	0.00027	0.0012	492	Hypothetical protein
GL50803_11139	0.29	6.51	13.66	0.0017	0.0054	298	Hypothetical protein
GL50803_5543	0.29	7.55	14.58	0.0013	0.0044	1510	Leucine-rich repeat protein
GL50803_137746	0.29	7.05	9.83	0.0058	0.015	556	Hypothetical protein
GL50803_112210	0.29	5.5	7.52	0.013	0.031	111	Hypothetical protein
GL50803_16996	0.29	7.85	16.62	0.00072	0.0027	359	Enkurin superfamily protein
GL50803_17012	0.29	6.44	19.14	0.00037	0.0016	420	Hypothetical protein
GL50803_14469	0.29	8.49	15.82	0.0009	0.0033	240	R-SNARE 3
GL50803_3869	0.29	6.18	8.67	0.0087	0.022	272	Qa-SNARE 2
GL50803_16641	0.29	5.82	8.3	0.01	0.024	453	Hypothetical protein
GL50803_17506	0.29	6.77	29.61	3.7e-05	0.00024	611	Hypothetical protein
GL50803_7891	0.29	6.99	7.58	0.013	0.03	607	Hypothetical protein
GL50803_17447	0.29	6.83	26.96	6.3e-05	0.00037	1038	Hypothetical protein
GL50803_13354	0.29	7.06	14.33	0.0014	0.0046	171	Hypothetical protein
GL50803_14374	0.29	6.18	19.87	0.00031	0.0014	547	Serine palmitoyltransferase 2
GL50803_32509	0.29	6.95	9.49	0.0065	0.017	1036	Guanylate binding protein
GL50803_103205	0.29	7.16	8.58	0.009	0.022	1271	Hypothetical protein
GL50803_23756	0.29	7.14	18.13	0.00048	0.002	423	E2F/DP family winged-helix DNA-binding domain-containing protein
GL50803_7139	0.29	6.2	22.6	0.00016	0.00082	263	Phosphopantetheine adenylyltransferase
GL50803_12160	0.29	4.82	9.83	0.0058	0.015	162	Yip interacting protein, putative
GL50803_8974	0.29	7.61	8.14	0.011	0.026	176	Hypothetical protein
GL50803_60531	0.29	6.93	17.66	0.00054	0.0022	438	Transmembrane domain-containing protein
GL50803_115572	0.29	6.23	6.74	0.018	0.04	2529	Kinase, WEE
GL50803_10705	0.29	6.21	11.47	0.0033	0.0096	474	Hypothetical protein
GL50803_7343	0.28	6.02	15.54	0.00097	0.0035	635	Hypothetical protein
GL50803_104186	0.28	7.81	13.97	0.0015	0.005	1348	Hypothetical protein
GL50803_13550	0.28	6.65	7.01	0.016	0.036	190	Rho GAP, putative
GL50803_87422	0.28	7.16	8.68	0.0087	0.022	2832	Hypothetical protein
GL50803_15368	0.28	7.39	20.45	0.00027	0.0012	510	Katanin (p60)
GL50803_114930	0.28	5.84	14.02	0.0015	0.005	806	High cysteine membrane protein Group 4
GL50803_15547	0.28	6.79	24.67	0.0001	0.00056	640	Hypothetical protein
GL50803_17624	0.28	5.68	16.43	0.00076	0.0028	474	Tetratricopeptide repeat-containing protein
GL50803_7154	0.28	6.21	15.14	0.0011	0.0038	987	Ankyrin repeat protein 1
GL50803_14818	0.28	7.22	17.99	0.0005	0.002	777	Hypothetical protein
GL50803_42442	0.28	7.1	9.89	0.0057	0.015	803	Transitional endoplasmic reticulum ATPase
GL50803_6367	0.28	7.03	14.59	0.0013	0.0044	276	Hypothetical protein
GL50803_9506	0.28	6.32	11.62	0.0032	0.0092	217	Hypothetical protein
GL50803_92498	0.28	8.65	6.85	0.018	0.039	899	Kinase, NEK
GL50803_17316	0.28	7.23	23.51	0.00013	0.0007	554	Inorganic polyphosphate/ATP-NAD kinase, putative
GL50803_3279	0.28	3.96	7.44	0.014	0.032	312	Ribonuclease
GL50803_14915	0.28	5.85	9.09	0.0075	0.019	196	Hypothetical protein
GL50803_17116	0.28	6.28	18.27	0.00047	0.0019	216	Cytochrome b5-like Heme/Steroid binding domain-containing protein
GL50803_15522	0.28	7.94	16.52	0.00074	0.0028	735	Hypothetical protein
GL50803_2362	0.28	6.94	27.66	5.5e-05	0.00033	493	Hypothetical protein
GL50803_41795	0.28	6.33	13.61	0.0017	0.0055	940	Hypothetical protein
GL50803_12223	0.28	8.6	13.73	0.0016	0.0053	643	Kinase, NAK
GL50803_35487	0.28	7.75	9.91	0.0056	0.015	7839	Hypothetical protein
GL50803_16720	0.28	8.02	17.24	0.00061	0.0024	841	Radial spokehead-like protein
GL50803_5010	0.28	9.71	8.64	0.0088	0.022	306	Ser/Thr phosphatase PP2A-2 catalytic subunit
GL50803_14326	0.28	5.57	19.78	0.00032	0.0014	225	Hypothetical protein
GL50803_8496	0.28	8.94	11.73	0.0031	0.0089	219	Rac/Rho-like protein
GL50803_5013	0.28	5.12	10.65	0.0044	0.012	209	Endothelin-converting enzyme 1
GL50803_7873	0.28	7.09	13.81	0.0016	0.0052	225	Yip interacting protein, putative
GL50803_23496	0.28	6.62	6.21	0.023	0.048	2143	DNA-directed RNA polymerase
GL50803_17471	0.27	6.85	18.78	0.00041	0.0017	1230	Hypothetical protein
GL50803_17117	0.27	6.76	16.19	0.00081	0.003	1055	Ankyrin repeat protein 1
GL50803_17013	0.27	4.1	8.37	0.0098	0.024	205	Isoprenylcysteine carboxyl methyltransferase
GL50803_20472	0.27	4.53	9.47	0.0066	0.017	135	Hypothetical protein
GL50803_12215	0.27	5.66	15.03	0.0011	0.0039	265	S-adenosylmethionine-dependent methyltransferase, putative
GL50803_95880	0.27	5.18	7.65	0.013	0.03	404	Hypothetical protein
GL50803_17150	0.27	8.73	7.39	0.014	0.032	165	NADPH oxidoreductase, putative
GL50803_17000	0.27	8.68	14.4	0.0013	0.0045	192	Peptidyl-prolyl cis-trans isomerase B
GL50803_15537	0.27	5.86	8.87	0.0081	0.02	340	Hypothetical protein
GL50803_5892	0.27	8.3	11.37	0.0034	0.0098	392	Pelo protein
GL50803_15279	0.27	5.43	12.97	0.0021	0.0064	329	Spo11 Type II DNA topoisomerase VI subunit A
GL50803_11692	0.27	8.07	9.34	0.0068	0.018	1072	High cysteine membrane protein
GL50803_10676	0.27	5.63	11.03	0.0038	0.011	715	Hypothetical protein
GL50803_6709	0.27	7.54	11.78	0.003	0.0088	519	Hypothetical protein
GL50803_16512	0.27	7.19	15.96	0.00086	0.0032	766	DNA repair helicase TFIIH P90
GL50803_16813	0.27	6.9	20.67	0.00026	0.0012	729	Hypothetical protein
GL50803_112408	0.27	7.3	24.41	0.00011	0.00059	1854	Nuclear pore complex subunit
GL50803_60573	0.27	6.88	14.66	0.0012	0.0043	237	GTP-binding protein, putative
GL50803_7259	0.27	7.43	18.61	0.00043	0.0018	285	CDP-diacylglycerol-glycerol-3-phosphate 3-phosphatidyltransferase
GL50803_12741	0.27	7.43	10.17	0.0051	0.014	136	Hypothetical protein
GL50803_8982	0.27	8	11.1	0.0038	0.011	1742	Hypothetical protein
GL50803_96616	0.27	6.73	11.9	0.0029	0.0085	543	Kinase, CMGC CDKL
GL50803_10530	0.27	6.68	10.77	0.0042	0.012	178	Vacuolar ATP synthase 16 kDa proteolipid subunit
GL50803_32879	0.27	7.38	16.31	0.00078	0.0029	1388	RecF/RecN/SMC N terminal domain-containing protein
GL50803_14903	0.27	6.48	12.57	0.0023	0.0072	604	Hypothetical protein
GL50803_8061	0.27	7.68	26.01	7.7e-05	0.00044	687	Not1 N-terminal domain, CCR4-Not complex component-containing protein
GL50803_17613	0.27	7.04	14.5	0.0013	0.0044	1512	Ankyrin repeat protein 1
GL50803_13749	0.27	7.08	16.33	0.00078	0.0029	618	Poly(A) polymerase
GL50803_24861	0.27	6.22	7.02	0.016	0.036	1301	Hypothetical protein
GL50803_5158	0.27	7.64	11.94	0.0029	0.0085	347	Transcription factor TFIIS
GL50803_13220	0.27	7.16	19.68	0.00033	0.0014	757	ATP-dependent RNA helicase
GL50803_37620	0.26	6.76	6.12	0.024	0.049	3397	Hypothetical protein
GL50803_22806	0.26	6.64	16.2	0.00081	0.003	335	Hypothetical protein
GL50803_5742	0.26	3.7	6.09	0.024	0.05	319	Hypothetical protein
GL50803_15239	0.26	5.09	7.05	0.016	0.036	491	Condensin complex subunit 2
GL50803_9307	0.26	7.23	8.81	0.0083	0.021	817	Ankyrin repeat protein 1
GL50803_6928	0.26	6.75	20.48	0.00027	0.0012	428	Hypothetical protein
GL50803_15553	0.26	6.83	6.99	0.017	0.037	847	Hypothetical protein
GL50803_8228	0.26	7.52	20.05	0.0003	0.0013	1277	DNA-dependent ATPase, putative
GL50803_40014	0.26	7.4	15.2	0.0011	0.0038	1610	Ankyrin repeat protein 1
GL50803_13672	0.26	5.15	11.92	0.0029	0.0085	228	Nicotinamide-nucleotide adenylyltransferase
GL50803_14615	0.26	6.69	8.98	0.0078	0.02	806	Hypothetical protein
GL50803_17574	0.26	7.89	14.15	0.0014	0.0048	630	Coiled-coil protein
GL50803_103365	0.26	7.67	11.42	0.0034	0.0097	2044	Hypothetical protein
GL50803_14068	0.26	4.08	7.67	0.013	0.029	133	Sybindin-like family protein
GL50803_8204	0.26	5.94	15.39	0.001	0.0036	431	Hypothetical protein
GL50803_13164	0.26	5.47	7.4	0.014	0.032	148	Hypothetical protein
GL50803_11563	0.26	6.27	16.96	0.00066	0.0025	555	Hypothetical protein
GL50803_15955	0.26	5.5	15.24	0.0011	0.0037	105	DNA-directed RNA polymerase II RPB6
GL50803_17075	0.26	6.02	11.31	0.0035	0.0099	781	Spindle pole protein, putative
GL50803_14318	0.26	7.46	9.87	0.0057	0.015	231	Hypothetical protein
GL50803_92602	0.26	7.27	15.03	0.0011	0.0039	3089	Hypothetical protein
GL50803_86821	0.26	6.55	17.53	0.00056	0.0022	348	Ankyrin repeat protein 1
GL50803_13495	0.26	6.77	12.38	0.0025	0.0075	244	Hypothetical protein
GL50803_26589	0.26	5.59	12.17	0.0027	0.0079	346	Hypothetical protein
GL50803_24842	0.26	9.56	6.48	0.02	0.044	1852	Ankyrin repeat protein 1
GL50803_97130	0.26	6.82	8.3	0.01	0.024	698	Kinase, NEK
GL50803_6691	0.26	5.85	9.25	0.0071	0.018	216	GA binding protein beta-1 chain
GL50803_8955	0.26	7.46	15.91	0.00087	0.0032	719	Hypothetical protein
GL50803_5938	0.26	5.16	12.52	0.0024	0.0073	266	Myb 1-like protein
GL50803_101850	0.26	6.96	8.71	0.0086	0.021	405	Kinase, CMGC DYRK
GL50803_17439	0.26	7.75	9.59	0.0063	0.016	1919	Hypothetical protein
GL50803_10762	0.25	7.4	13.02	0.002	0.0064	489	Hypothetical protein
GL50803_17251	0.25	7.86	6.84	0.018	0.039	1930	Intraflagellar transport protein IFT140
GL50803_14519	0.25	6.81	12.47	0.0024	0.0073	434	Iron-sulfur cluster biosynthesis protein IscS
GL50803_97741	0.25	6.47	10.9	0.004	0.011	213	Hypothetical protein
GL50803_5274	0.25	6.09	6.7	0.019	0.041	678	Hypothetical protein
GL50803_5873	0.25	3.64	6.9	0.017	0.038	136	Hypothetical protein
GL50803_102263	0.25	6.51	8.35	0.0098	0.024	331	Kelch motif-containing protein
GL50803_90122	0.25	7.9	7.18	0.015	0.034	2539	Hypothetical protein
GL50803_9045	0.25	8.15	7.83	0.012	0.028	325	Thioredoxin family protein
GL50803_14117	0.25	5.96	6.49	0.02	0.044	723	Hypothetical protein
GL50803_32786	0.25	7.14	18.11	0.00048	0.002	598	Coiled-coil protein
GL50803_13667	0.25	6.44	9.02	0.0077	0.019	513	Notchless
GL50803_5186	0.25	7.43	15.05	0.0011	0.0039	1827	Hypothetical protein
GL50803_5746	0.25	5.48	7.17	0.015	0.034	773	Lecithin-cholesterol acyl transferase, putative
GL50803_1979	0.25	6.33	6.1	0.024	0.05	194	Hypothetical protein
GL50803_4165	0.25	7.6	18.6	0.00043	0.0018	1006	NOD3 protein, putative
GL50803_4083	0.25	6.59	15.16	0.0011	0.0038	381	Ubiquitin-conjugating enzyme E1
GL50803_13735	0.25	6.37	15.84	0.00089	0.0032	1114	Ankyrin repeat protein 1
GL50803_13283	0.25	6.36	13.18	0.0019	0.0061	367	Hypothetical protein
GL50803_61626	0.25	5.24	18.03	0.00049	0.002	270	Hypothetical protein
GL50803_17378	0.25	7.38	7.01	0.016	0.036	2094	Kinase
GL50803_14180	0.25	5.57	9.04	0.0076	0.019	140	Hypothetical protein
GL50803_16415	0.25	6.2	10.61	0.0044	0.012	701	Hypothetical protein
GL50803_7242	0.25	8.21	8	0.011	0.026	248	Hypothetical protein
GL50803_6735	0.25	8.16	10.06	0.0053	0.014	975	CLASP N terminal domain-containing protein
GL50803_9272	0.24	5.95	15.45	0.00099	0.0035	775	Tubulin tyrosine ligase-like 5
GL50803_22165	0.24	9.34	6.24	0.023	0.047	358	Kinase, STE STE7
GL50803_14891	0.24	6.75	14.7	0.0012	0.0042	240	Hypothetical protein
GL50803_137693	0.24	4.88	6.58	0.02	0.042	717	Hypothetical protein
GL50803_16436	0.24	7.11	6.08	0.024	0.05	3181	Kinase, Uni1
GL50803_9558	0.24	7.86	7.76	0.012	0.029	213	Rab1a
GL50803_4563	0.24	4.64	7.22	0.015	0.034	250	Copine I
GL50803_9283	0.24	7.14	8.04	0.011	0.026	2414	Hypothetical protein
GL50803_61589	0.24	5.2	6.48	0.02	0.044	154	Spec3 membrane protein
GL50803_96306	0.24	6.5	9.17	0.0073	0.018	568	Hypothetical protein
GL50803_5927	0.24	7.79	13.41	0.0018	0.0058	292	Qc-SNARE 1
GL50803_3647	0.24	5.68	6.83	0.018	0.039	702	Hypothetical protein
GL50803_15566	0.24	6.85	8.06	0.011	0.026	353	Peter pan protein
GL50803_11548	0.24	5.82	10.07	0.0053	0.014	255	Hypothetical protein
GL50803_16668	0.24	6.88	13.66	0.0017	0.0054	695	Hypothetical protein
GL50803_8963	0.24	6.84	19.07	0.00038	0.0016	586	Hypothetical protein
GL50803_13671	0.24	7.1	9.27	0.007	0.018	1157	Hypothetical protein
GL50803_14498	0.24	6.69	13.97	0.0015	0.005	404	Tubulin tyrosine ligase
GL50803_137704	0.24	6.34	23.49	0.00013	0.0007	722	Hypothetical protein
GL50803_12147	0.24	7.54	9.87	0.0057	0.015	312	Hypothetical protein
GL50803_9430	0.24	7.2	7.03	0.016	0.036	666	CAF1 family ribonuclease
GL50803_17239	0.24	6.68	6.19	0.023	0.048	537	ATP-dependent RNA helicase
GL50803_29595	0.24	6.1	9.38	0.0068	0.017	96	Hypothetical protein
GL50803_4263	0.24	6.62	10.15	0.0052	0.014	1179	Hypothetical protein
GL50803_2053	0.24	7.88	9.38	0.0068	0.017	307	Serine/threonine protein phosphatase
GL50803_31339	0.24	6.69	6.21	0.023	0.048	149	TB2/DP1, HVA22 family protein
GL50803_14662	0.24	6.31	12.09	0.0027	0.0081	896	Hypothetical protein
GL50803_94542	0.24	7.65	7.54	0.013	0.031	1472	Hypothetical protein
GL50803_40376	0.24	7.54	7.24	0.015	0.034	1610	High cysteine non-variant cyst protein
GL50803_7309	0.24	8.45	9.52	0.0064	0.017	294	Qa-SNARE 1
GL50803_17540	0.24	6.34	12.95	0.0021	0.0065	470	ARID1 protein
GL50803_27520	0.24	7.17	15.78	0.00091	0.0033	453	Kinase, CMGC CK2
GL50803_4150	0.24	6.07	7.64	0.013	0.03	246	Hypothetical protein
GL50803_17229	0.23	7.17	13.7	0.0017	0.0054	1242	Hypothetical protein
GL50803_8465	0.23	6.66	8.13	0.011	0.026	826	Ankyrin repeat protein 1
GL50803_21116	0.23	6.17	14	0.0015	0.005	605	Kinase, CMGC CMGC-GL1
GL50803_16973	0.23	7.33	13.58	0.0017	0.0055	521	Hypothetical protein
GL50803_104984	0.23	6.89	10.25	0.005	0.014	268	Hypothetical protein
GL50803_86444	0.23	7.83	8.11	0.011	0.026	415	Kinase, AGC PKA
GL50803_16065	0.23	6.03	6.56	0.02	0.043	755	AAA-type ATPase
GL50803_13606	0.23	6.86	12.15	0.0027	0.008	556	Phosphatidylinositol-4-phosphate 5-kinase, putative
GL50803_10969	0.23	9.4	7.82	0.012	0.028	323	Nucleotide-binding protein 35
GL50803_17593	0.23	7.7	17.5	0.00057	0.0022	846	Hypothetical protein
GL50803_96537	0.23	7.33	11.59	0.0032	0.0092	617	ATP-dependent RNA helicase
GL50803_15820	0.23	6.25	14.69	0.0012	0.0043	330	Rab geranylgeranyltransferase
GL50803_17541	0.23	7.75	9.55	0.0064	0.017	1617	WD40 repeat protein
GL50803_1597	0.23	5.05	8.08	0.011	0.026	576	Hypothetical protein
GL50803_32838	0.23	6.9	7.69	0.013	0.029	198	Nfu
GL50803_16818	0.23	6.86	15.03	0.0011	0.0039	1111	Glycine-, glutamate-, thienylcyclohexylpiperidine-binding protein
GL50803_114199	0.23	7.55	7.71	0.013	0.029	306	Ankyrin repeat protein 1
GL50803_9858	0.23	6.82	10.27	0.005	0.013	547	Hypothetical protein
GL50803_4368	0.23	5.32	8.14	0.011	0.026	178	Ankyrin repeat protein 1
GL50803_10329	0.23	5.26	8.32	0.0099	0.024	65	Ferredoxin Fd3
GL50803_91295	0.23	6.8	10.98	0.0039	0.011	770	Solute carrier family protein
GL50803_7021	0.23	6.93	11.11	0.0037	0.011	484	Ankyrin repeat protein 2
GL50803_16635	0.23	6.35	7.88	0.012	0.027	1318	Hypothetical protein
GL50803_13737	0.23	6.81	9.06	0.0076	0.019	816	Ring finger domain-containing protein
GL50803_60838	0.23	6.29	8.55	0.0091	0.022	600	Hypothetical protein
GL50803_4629	0.23	6.19	9.11	0.0074	0.019	234	Hypothetical protein
GL50803_61675	0.23	6.2	8.41	0.0096	0.023	277	Papain family peptidase
GL50803_17084	0.23	6.56	9.34	0.0068	0.018	1463	Kinase, NEK
GL50803_13661	0.23	8.54	12.72	0.0022	0.0069	351	Eukaryotic translation initiation factor 3 subunit 2
GL50803_7791	0.23	7.97	7.5	0.014	0.031	1347	Hypothetical protein
GL50803_15977	0.23	7	7.13	0.016	0.035	948	Hypothetical protein
GL50803_3706	0.23	8.05	9.37	0.0068	0.017	543	DNA pol epsilon, sub B
GL50803_16478	0.23	7.09	7.45	0.014	0.032	629	Hypothetical protein
GL50803_23699	0.23	7.05	13.11	0.002	0.0062	598	Hypothetical protein
GL50803_4602	0.23	6.27	19.42	0.00035	0.0015	300	Reductase, putative
GL50803_2972	0.23	6.78	15.7	0.00093	0.0034	259	Cytochrome b5-like Heme/Steroid binding domain-containing protein
GL50803_6590	0.23	5.11	7.42	0.014	0.032	381	RNA 3'-terminal phosphate cyclase-like protein
GL50803_6345	0.23	5.03	12.47	0.0024	0.0073	458	Hypothetical protein
GL50803_5450	0.23	5.37	8.2	0.01	0.025	105	Hypothetical protein
GL50803_14298	0.22	6.96	15.3	0.001	0.0037	786	Hypothetical protein
GL50803_87205	0.22	7.61	13.34	0.0018	0.0059	926	DNA repair and recombination protein Rhp26p
GL50803_89730	0.22	5.63	8.11	0.011	0.026	999	Hypothetical protein
GL50803_5070	0.22	5.62	7	0.016	0.037	321	Hypothetical protein
GL50803_3957	0.22	7.21	9.21	0.0072	0.018	742	Kinase, NEK
GL50803_7706	0.22	7.9	14.46	0.0013	0.0045	749	Hypothetical protein
GL50803_23897	0.22	6.18	17	0.00065	0.0025	840	Hypothetical protein
GL50803_15120	0.22	7.37	9.5	0.0065	0.017	235	Hypothetical protein
GL50803_8896	0.22	5.06	8.62	0.0089	0.022	333	Hypothetical protein
GL50803_96324	0.22	6.68	7.18	0.015	0.034	1004	Hypothetical protein
GL50803_16500	0.22	7.38	9.84	0.0058	0.015	717	WD-repeat protein
GL50803_15304	0.22	6.75	11.54	0.0032	0.0094	1514	Ankyrin repeat protein 1
GL50803_17499	0.22	5.38	7.71	0.012	0.029	296	Hypothetical protein
GL50803_16245	0.22	6.87	6.16	0.023	0.049	251	Hypothetical protein
GL50803_17216	0.22	7.56	10.28	0.0049	0.013	835	Kinase, NEK
GL50803_2527	0.22	5.37	12.52	0.0024	0.0073	329	Hypothetical protein
GL50803_15995	0.22	8.21	7.37	0.014	0.032	1621	Hypothetical protein
GL50803_9175	0.22	5.52	13.73	0.0016	0.0053	526	Hypothetical protein
GL50803_7512	0.22	6.15	18.78	0.00041	0.0017	199	Protein tyrosine phosphatase-like protein
GL50803_2226	0.22	5.19	10.52	0.0046	0.013	170	Hypothetical protein
GL50803_16130	0.22	6.69	14.24	0.0014	0.0047	441	Hypothetical protein
GL50803_9289	0.22	8.13	7.84	0.012	0.028	628	Kinase, NEK
GL50803_22439	0.22	5.2	12.63	0.0023	0.007	583	Hypothetical protein
GL50803_12056	0.22	3.95	8.55	0.0091	0.022	336	Hypothetical protein
GL50803_9859	0.22	6.21	15.41	0.001	0.0036	350	Hypothetical protein
GL50803_16658	0.22	6.53	11.2	0.0036	0.01	543	Nucleolar protein, Nop52
GL50803_16495	0.22	7.31	16.51	0.00074	0.0028	415	Phosphatidylserine decarboxylase proenzyme
GL50803_4084	0.22	5.91	7.39	0.014	0.032	309	Hop1
GL50803_5823	0.22	6.16	13.32	0.0019	0.0059	263	Hypothetical protein
GL50803_31998	0.22	8.01	8.72	0.0086	0.021	842	Hypothetical protein
GL50803_4320	0.21	4.54	7.59	0.013	0.03	320	Ankyrin repeat protein 2
GL50803_17192	0.21	7.54	6.18	0.023	0.048	2368	Sec7 family protein
GL50803_27028	0.21	4.98	6.59	0.02	0.042	67	Hypothetical protein
GL50803_17126	0.21	6.3	7.19	0.015	0.034	310	PSP domain-containing protein
GL50803_12941	0.21	6.78	12.74	0.0022	0.0068	269	Hypothetical protein
GL50803_15134	0.21	6.94	7.65	0.013	0.03	1040	Kinesin-6
GL50803_9478	0.21	7.98	13.05	0.002	0.0063	406	Giardia processing peptidase
GL50803_15548	0.21	6.64	13.93	0.0015	0.0051	1048	Kinase
GL50803_7416	0.21	5.56	6.22	0.023	0.048	265	Methyltransferase, putative
GL50803_14967	0.21	7.82	7.36	0.014	0.032	234	Hypothetical protein
GL50803_112428	0.21	6.29	16.1	0.00083	0.0031	1398	Hypothetical protein
GL50803_22308	0.21	7.21	11.5	0.0033	0.0095	646	Hypothetical protein
GL50803_28831	0.21	5.33	6.82	0.018	0.039	468	Pseudouridylate synthase 1
GL50803_21502	0.21	6.1	12.18	0.0026	0.0079	241	Bromodomain-containing protein
GL50803_16450	0.21	6.59	7.48	0.014	0.031	307	Radial spoke protein 3
GL50803_8058	0.21	7.57	8.9	0.008	0.02	580	Hypothetical protein
GL50803_12989	0.21	6.04	9.7	0.006	0.016	561	Hypothetical protein
GL50803_5820	0.21	7.1	19.32	0.00036	0.0015	473	Hypothetical protein
GL50803_16811	0.21	8.47	6.71	0.019	0.04	833	Hypothetical protein
GL50803_102023	0.21	7.76	7.09	0.016	0.035	838	Ankyrin repeat protein 1
GL50803_16615	0.21	7.68	8.24	0.01	0.025	536	A49-like RNA polymerase I associated factor
GL50803_10139	0.21	6.79	10.54	0.0045	0.012	440	Hypothetical protein
GL50803_17073	0.21	8.1	13.44	0.0018	0.0057	800	Kinase
GL50803_95653	0.21	7.64	7.48	0.014	0.031	801	Coiled-coil protein
GL50803_21592	0.21	4.33	6.38	0.021	0.045	211	Metal dependent phosphohydrolase, putative
GL50803_17421	0.21	6.15	10.04	0.0054	0.014	446	Ankyrin repeat protein 1
GL50803_9523	0.21	5.97	11.59	0.0032	0.0092	333	Ankyrin repeat protein 1
GL50803_137705	0.21	6.99	6.08	0.024	0.05	511	Hypothetical protein
GL50803_11054	0.21	6.47	10.92	0.004	0.011	450	Hypothetical protein
GL50803_10529	0.21	6.03	6.92	0.017	0.038	426	TPR_1 Tetratricopeptide repeat protein
GL50803_3114	0.21	5.45	10.63	0.0044	0.012	160	Hypothetical protein
GL50803_9952	0.21	4.52	6.39	0.021	0.045	234	Hypothetical protein
GL50803_22268	0.2	8.33	8.94	0.0079	0.02	1286	Hypothetical protein
GL50803_16875	0.2	5.26	11.01	0.0039	0.011	335	Hypothetical protein
GL50803_10832	0.2	4.25	6.54	0.02	0.043	274	Hypothetical protein
GL50803_15039	0.2	6.64	8.42	0.0096	0.023	370	Hypothetical protein
GL50803_9116	0.2	7.66	12.28	0.0026	0.0077	371	Kinase, CMGC GSK
GL50803_2011	0.2	6.16	6.7	0.019	0.04	120	Hypothetical protein
GL50803_14868	0.2	7.87	6.08	0.024	0.05	508	Hypothetical protein
GL50803_16925	0.2	5.76	7.28	0.015	0.033	633	Hypothetical protein
GL50803_10708	0.2	7.69	8.82	0.0083	0.021	681	Sir2 family protein
GL50803_6365	0.2	7.14	6.74	0.018	0.04	136	Hypothetical protein
GL50803_3021	0.2	7.36	8.64	0.0088	0.022	308	Hypothetical protein
GL50803_114885	0.2	7.15	7.06	0.016	0.036	769	Kinesin-associated protein
GL50803_41619	0.2	7.13	8.48	0.0094	0.023	2422	Hypothetical protein
GL50803_9751	0.2	8.16	7.66	0.013	0.03	348	Chaperone protein dnaJ
GL50803_6048	0.2	6.14	9.57	0.0063	0.016	445	Hypothetical protein
GL50803_14534	0.2	4.17	6.57	0.02	0.042	347	Hypothetical protein
GL50803_10339	0.2	6.81	13.36	0.0018	0.0058	422	Hypothetical protein
GL50803_16672	0.2	8.04	12.25	0.0026	0.0078	961	Ankyrin repeat protein 1
GL50803_11230	0.2	5.89	7.94	0.011	0.027	550	Hypothetical protein
GL50803_17494	0.2	5.36	6.98	0.017	0.037	315	Hypothetical protein
GL50803_13825	0.2	8.78	7.36	0.014	0.032	980	Kinesin-1
GL50803_14722	0.2	6.03	8.03	0.011	0.026	398	Hypothetical protein
GL50803_5929	0.2	6.49	9.05	0.0076	0.019	126	Hypothetical protein
GL50803_17591	0.2	6.48	11.64	0.0031	0.0091	382	Actin
GL50803_14762	0.2	6.1	7.99	0.011	0.027	364	Hypothetical protein
GL50803_4329	0.2	6.22	6.71	0.019	0.04	430	Ankyrin repeat protein 2
GL50803_9043	0.19	5.91	9.45	0.0066	0.017	384	Magnesium transporter NIPA
GL50803_22802	0.19	6.34	9.49	0.0065	0.017	252	Shwachman-Bodian-Diamond syndrome like protein protein
GL50803_11248	0.19	6	10.85	0.0041	0.011	267	Hypothetical protein
GL50803_14044	0.19	4.55	6.78	0.018	0.039	594	Kinase, NEK
GL50803_114921	0.19	7.55	11.66	0.0031	0.0091	2000	Hypothetical protein
GL50803_11895	0.19	6.75	10.1	0.0052	0.014	975	BBSome complex subunit PTHB1
GL50803_10667	0.19	5.25	6.69	0.019	0.041	158	Hypothetical protein
GL50803_94322	0.19	8.26	10.1	0.0052	0.014	1119	Spastin
GL50803_15184	0.19	6.16	8.83	0.0082	0.021	629	Ankyrin repeat protein 1
GL50803_113137	0.19	7.99	11.22	0.0036	0.01	1155	Coiled-coil protein
GL50803_17460	0.19	7.94	9.77	0.0059	0.015	466	Selenocysteine-specific translation elongation factor
GL50803_5171	0.19	7.27	14.83	0.0012	0.0041	423	Ankyrin repeat protein 1
GL50803_6733	0.19	6.19	7.45	0.014	0.032	340	DHHC palmitoyltransferase
GL50803_10892	0.19	6.79	13.78	0.0016	0.0053	738	Hypothetical protein
GL50803_4257	0.19	7.57	7.48	0.014	0.031	793	CBF/Mak21 family protein
GL50803_3528	0.19	6.05	6.26	0.022	0.047	337	Hypothetical protein
GL50803_9293	0.19	6.95	8.29	0.01	0.024	812	Protein phosphatase 2C-like protein
GL50803_16370	0.19	7.49	8.3	0.01	0.024	1860	Transcriptional activator, putative
GL50803_14661	0.19	7.23	6.29	0.022	0.046	470	Kinase, CAMK CAMKL
GL50803_9427	0.19	5.57	6.16	0.023	0.049	179	Hypothetical protein
GL50803_27635	0.18	6.79	8.87	0.0081	0.02	130	Hypothetical protein
GL50803_24860	0.18	6.33	7.24	0.015	0.034	492	Nonsense-mediated mRNA decay protein 3
GL50803_17011	0.18	7.96	7.05	0.016	0.036	827	Hypothetical protein
GL50803_6933	0.18	7.18	6.78	0.018	0.039	1206	Hypothetical protein
GL50803_14901	0.18	7.98	7.19	0.015	0.034	970	Hypothetical protein
GL50803_11984	0.18	6.47	9.49	0.0065	0.017	177	Ribosome biogenesis regulatory protein (RRS1)
GL50803_14380	0.18	7.43	9.97	0.0055	0.015	486	Hypothetical protein
GL50803_16623	0.18	5.33	8.24	0.01	0.025	169	Nudix hydrolase, putative
GL50803_8610	0.18	6.79	8.09	0.011	0.026	1840	Coiled-coil protein
GL50803_16494	0.18	6.6	7.91	0.012	0.027	946	Hypothetical protein
GL50803_14765	0.18	7.79	10.35	0.0048	0.013	712	Hypothetical protein
GL50803_8850	0.18	7.82	7.7	0.013	0.029	752	Ankyrin repeat protein 1
GL50803_16660	0.18	7.79	8.01	0.011	0.026	832	Intraflagellar transport protein IFT88
GL50803_14311	0.18	8.46	6.42	0.021	0.045	340	Serine/threonine-protein phosphatase
GL50803_7877	0.18	6.43	8.04	0.011	0.026	543	Hypothetical protein
GL50803_5474	0.18	4.72	6.11	0.024	0.049	348	Hypothetical protein
GL50803_16222	0.17	7.38	6.75	0.018	0.04	1704	Hypothetical protein
GL50803_87472	0.17	7.13	8.83	0.0082	0.021	1516	Hypothetical protein
GL50803_7648	0.17	7.51	7.48	0.014	0.031	1306	SMC6 protein
GL50803_32686	0.17	7.68	6.77	0.018	0.039	369	Hypothetical protein
GL50803_7751	0.17	7.72	6.48	0.02	0.044	1070	Hypothetical protein
GL50803_100845	0.17	6.54	8.47	0.0094	0.023	424	Lipase
GL50803_6530	0.17	6.7	6.32	0.022	0.046	689	Ankyrin repeat protein 1
GL50803_7875	0.17	6.53	6.2	0.023	0.048	239	Parkin-co-regulated protein, putative
GL50803_12867	0.17	8.16	9.44	0.0066	0.017	531	Hypothetical protein
GL50803_16180	0.16	8.05	6.69	0.019	0.041	371	Protein phosphatase methylesterase-1
GL50803_4789	0.16	8.36	8.86	0.0081	0.02	553	Tubulin binding cofactor C family protein
GL50803_13055	0.16	7.25	6.63	0.019	0.041	371	Ankyrin repeat protein 1
[truncated: 1,191 more rows]

## Sheet: RNA_713r
Geneid	logFC	logCPM	F	PValue	FDR	Length	Description
[truncated: 3,015 more rows]

[truncated: 1 more sheets: RNA_WBr]
