# Supplementary material for: Characterization of Metronidazole-Resistant Giardia intestinalis Lines by Comparative Transcriptomics and Proteomics
Source: Front Microbiol. 2022 Feb 10;13:834008. doi: 10.3389/fmicb.2022.834008 (PMC8866875; doi:10.3389/fmicb.2022.834008)
Supplement: Supplementary file 9 [file Table_9.XLSX]

## Sheet: Information DEqMS
	This dataset is taken from Müller, Joachim, Sophie Braga, Manfred Heller, and Norbert Müller. 2019.
	“Resistance Formation to Nitro Drugs in Giardia Lamblia: No Common Markers Identified by Comparative Proteomics.”
	International Journal for Parasitology: Drugs and Drug Resistance. https://doi.org/10.1016/j.ijpddr.2019.03.002.
	We have reanalysed it with DEqMS to see if the improved statistic would make a difference in number of detected genes as it did for our dataset.
On the following three sheets LFQ values and statistics for the comparison on proteomics level for one of the lines and its respective parental line are presented.
Following headers are used (compare even documentation for DEqMS R package) :
LFQ 1-4	LFQ values for the nine total replicates of the line and its parental line for this specific gene
	Only genes which are present in atleast eight of the nine replicates for both lines are included
logFC	log2 fold change of the LFQ values between this line and the parental line
AveExpr	Mean of log2 ratios/intensities across all samples. (Average expression)
t	Limma output t-statistics
P.Value	Limma p-values
adj.P.Val	Benjamini - Hochberg method adjusted Limma p-values
B	Limma B values
count	PSM/peptide counts
sca.t	DEqMS t-statistics
sca.P.Value	DEqMS p-values - Genes are filtered based on this value, all below 0.05 are deemed significant
sca.adj.pval	Benjamini - Hochberg method adjusted DEqMS p-values

## Sheet: DEqMS M106
Geneid	LFQ MET_rep1_i01	LFQ MET_rep1_i02	LFQ MET_rep1_i03	LFQ MET_rep2_i01	LFQ MET_rep2_i02	LFQ MET_rep2_i03	LFQ MET_rep3_i01	LFQ MET_rep3_i02	LFQ MET_rep3_i03	LFQ WT_rep1_i01	LFQ WT_rep1_i02	LFQ WT_rep1_i03	LFQ WT_rep2_i01	LFQ WT_rep2_i02	LFQ WT_rep2_i03	LFQ WT_rep3_i01	LFQ WT_rep3_i02	LFQ WT_rep3_i03	logFC	AveExpr	t	P.Value	adj.P.Val	B	count	sca.t	sca.P.Value	sca.adj.pval
GL50803_10013	6128800	4856400	2221600	7767500	9865300	6825200	3271900	5433400	4025800	5186800	3721000	3736800	3201600	2636200	2242700	10369000	9813100	5514400	0.18801	22.1975	0.592293	0.56075	0.637883	-7.17894	8	0.595234	0.558674	0.634143
GL50803_10016	11779000	11458000	9553400	11549000	11638000	13900000	11093000	10733000	12474000	9218900	9859400	9626200	9106200	10102000	9362000	11164000	10079000	11360000	0.210343	23.3527	2.97442	0.00788758	0.0197738	-3.56415	9	2.7475	0.0127633	0.0296495
GL50803_100864	34549000	34606000	36242000	34535000	38175000	37854000	27887000	28271000	28879000	21270000	21858000	23583000	27274000	28153000	29803000	21468000	19225000	20885000	0.500973	24.7349	5.15013	5.97896e-05	0.000358305	1.28156	16	5.11691	6.03137e-05	0.000356282
GL50803_100906	6746600	6277000	4825400	5502700	5786700	6113700	6359200	5821100	5890800	8359400	10098000	7492300	9031200	9372900	9824300	10069000	8930400	9433000	-0.631606	22.8083	-8.60992	6.28781e-08	1.79311e-06	8.26598	18	-8.49015	6.57935e-08	1.7552e-06
GL50803_10091	92489000	91504000	88038000	85679000	83916000	89738000	69056000	66712000	64802000	130530000	152920000	136930000	134470000	142450000	138620000	144490000	142500000	142020000	-0.800917	26.6647	-10.1379	4.95995e-09	3.20071e-07	10.856	11	-9.71538	7.95704e-09	4.38698e-07
GL50803_100955	12908000	10912000	10940000	16132000	13147000	13199000	12795000	11294000	10887000	10030000	9113200	10964000	15677000	17416000	12529000	13026000	13959000	14795000	-0.0491705	23.585	-0.414248	0.683406	0.737829	-7.27166	9	-0.404767	0.690146	0.744134
GL50803_101278	166120000	162370000	170850000	163990000	160440000	163980000	93599000	108920000	115580000	205220000	203790000	205020000	211900000	212200000	210960000	230600000	228470000	221140000	-0.593114	27.3776	-5.3035	4.27303e-05	0.000270675	1.62136	63	-5.56627	2.23809e-05	0.000152967
GL50803_101326	2796500	1858200	2713000	2223200	1828300	1925300	3738300	4144300	4649400	1832000	2433100	2198900	2686500	2525100	2868800	1011800	875820	2489000	0.471054	21.1356	1.85209	0.0798713	0.132905	-5.70949	6	1.84954	0.079917	0.132714
GL50803_101339	5984200	6000500	6466700	5012000	5719400	5923400	7187300	6980300	8198600	4941400	5323000	5134500	6369200	6544700	7082400	5692500	5946700	5756900	0.117951	22.5338	1.26959	0.219806	0.30196	-6.55022	6	1.17972	0.252597	0.33857
GL50803_101501	62970000	62000000	58603000	65940000	63161000	61224000	60802000	57779000	55418000	55705000	53401000	52750000	55074000	55172000	58901000	57875000	58676000	51654000	0.133908	25.7907	2.58336	0.0183729	0.0408451	-4.3691	33	2.86558	0.00986295	0.0237112
GL50803_101534	34889000	33719000	38185000	41923000	41789000	40415000	22178000	28550000	24817000	33410000	31897000	31307000	30674000	28074000	29365000	35856000	35465000	31165000	0.0644414	24.9556	0.547614	0.590435	0.664911	-7.2052	21	0.549852	0.588793	0.6598
GL50803_10167	189610000	188990000	203440000	201830000	193820000	182320000	287180000	291530000	305380000	192440000	203750000	201380000	213090000	222060000	212060000	160100000	172950000	165690000	0.207851	27.6244	1.7838	0.0906974	0.147942	-5.82011	76	1.87262	0.0765112	0.12757
GL50803_101906	13499000	9450200	8884200	9292200	9098800	10720000	10295000	10648000	11109000	10305000	8703500	10036000	13042000	11586000	12407000	9755500	9373300	10430000	-0.0403968	23.3096	-0.436859	0.667217	0.723183	-7.26166	18	-0.434684	0.668664	0.723802
GL50803_10196	13955000	14610000	17525000	20162000	22377000	18537000	5442500	15752000	11587000	22976000	23233000	26125000	27266000	24717000	31446000	23036000	24765000	26584000	-0.804263	24.1991	-4.09015	0.000641815	0.00250368	-1.10208	8	-4.07328	0.000642164	0.00248163
GL50803_102023	5664700	4709100	6702700	4283900	4057600	4908900	5069800	NA	4429200	3997800	2862100	3302800	4995700	4803200	4324000	2649200	4238700	2966800	0.40992	22.0128	2.93894	0.00888992	0.021664	-3.63444	12	2.92347	0.00903548	0.0218965
GL50803_102101	102750000	103300000	103450000	96986000	90637000	98718000	86186000	97513000	99331000	73173000	70486000	71276000	74696000	73532000	70709000	77244000	80022000	83535000	0.381291	26.3481	6.80465	1.84953e-06	2.06697e-05	4.81386	46	7.84562	2.15698e-07	4.05414e-06
GL50803_102108	69032000	74384000	73627000	82751000	77400000	78229000	29417000	15639000	17885000	88049000	92485000	84586000	77490000	67440000	69694000	90355000	89176000	94212000	-0.770323	25.9244	-2.47012	0.0233217	0.049709	-4.5926	66	-2.5087	0.0212922	0.0454393
GL50803_10231	32194000	39233000	35761000	36707000	32299000	29772000	21966000	23956000	22318000	31280000	32904000	30271000	38315000	37327000	37737000	40738000	37497000	36611000	-0.258707	24.9598	-2.23914	0.0375144	0.0718158	-5.03208	26	-2.27454	0.0346494	0.0673912
GL50803_10232	8067000	5087900	3981600	7242900	10587000	7052000	NA	780930	2320100	11121000	8138600	9553600	4474400	4008700	3906500	11985000	10361000	10167000	-0.748778	22.4891	-1.71961	0.102945	0.164129	-5.89316	12	-1.73614	0.0995292	0.159675
GL50803_102444	2001400	1710800	1320600	2098100	2725900	2239200	1523200	2052500	3069600	1209400	1487300	1520200	1113000	1491500	1938500	NA	1123200	2479800	0.436229	20.7394	2.41848	0.0266058	0.0549325	-4.67451	3	2.33162	0.0314696	0.0622616
GL50803_10255	287660000	276500000	277730000	297110000	308640000	306700000	232150000	247930000	243430000	272110000	276300000	278220000	292570000	278670000	286600000	274870000	282110000	274930000	-0.0288363	28.044	-0.457716	0.652432	0.710872	-7.25198	36	-0.497524	0.624499	0.6892
GL50803_102728	2508200	1611600	2434200	2893500	2186300	1906000	2624700	3349500	2398700	2506300	2518700	2257900	3021400	2696800	2647300	3282700	2955000	2292700	-0.161166	21.2665	-1.35467	0.191668	0.271201	-6.44301	7	-1.30817	0.20634	0.288248
GL50803_102813	31478000	33371000	30476000	33707000	30436000	34075000	20363000	23927000	17638000	30371000	32059000	28796000	30305000	31138000	33678000	29874000	29607000	35515000	-0.17124	24.8093	-1.43575	0.167595	0.242705	-6.33556	17	-1.43638	0.167072	0.243169
GL50803_103059	36212000	25405000	30137000	27909000	32835000	26658000	8533700	32372000	38855000	26572000	20145000	23621000	30165000	29608000	30836000	27305000	30898000	28556000	-0.0229566	24.6903	-0.10688	0.916023	0.928371	-7.35529	37	-0.108692	0.914581	0.926909
GL50803_10311	2482800000	2638900000	2716100000	2562000000	2743700000	2609600000	1764100000	1718400000	1676800000	2792800000	2869100000	2841300000	2017400000	1861500000	2015400000	2365400000	2434300000	2455700000	-0.0615827	31.1166	-0.488264	0.63104	0.695827	-7.237	45	-0.504943	0.619376	0.685708
GL50803_10324	3974000	3921700	4313600	4251600	3359400	3600100	7038800	5873000	7446600	3317500	3984100	3451700	5222300	4014500	4295800	3407600	3274100	4680500	0.25669	22.0278	1.65355	0.114912	0.178297	-6.0228	5	1.60973	0.123861	0.190751
GL50803_10330	23645000	25284000	23453000	17736000	16914000	15460000	43032000	42486000	48425000	23768000	23406000	27177000	26757000	24373000	26470000	17807000	16916000	17001000	0.234092	24.5244	1.08301	0.292574	0.380438	-6.76451	9	1.08328	0.292172	0.380781
GL50803_103373	23888000	24100000	24269000	21005000	20738000	22314000	34873000	36099000	34486000	15987000	18073000	15228000	20737000	21430000	21078000	22492000	22537000	21432000	0.413218	24.4386	3.24932	0.00428742	0.0121845	-2.97422	30	3.31996	0.00358027	0.010415
GL50803_10341	8324500	7674900	7852600	8580500	9772900	8429900	10334000	10029000	10360000	5918500	7397500	7052100	6940700	8141600	6377400	8302900	8263700	9197100	0.271018	22.9632	2.94373	0.00843753	0.0208294	-3.62893	6	2.73148	0.0132144	0.0303877
GL50803_103437	6140600	6541500	8768300	6293400	6075900	6187300	6179700	6080600	5826500	3180700	3007100	3370900	4116900	4043200	3203000	2244000	2097900	2726100	1.07686	22.0732	8.71441	5.23805e-08	1.59332e-06	8.45246	9	8.53658	6.05255e-08	1.72602e-06
GL50803_103454	14388000	16118000	15462000	11202000	10738000	11548000	11846000	12623000	15103000	9450200	10617000	9260300	9910200	11672000	11135000	9849500	8947600	9175700	0.393226	23.4448	4.36728	0.00034288	0.00152452	-0.476048	12	4.26576	0.000413436	0.00175339
GL50803_10358	180230000	197660000	184850000	221140000	213780000	223070000	129230000	129300000	122070000	175340000	168370000	182730000	190520000	185160000	197180000	166370000	165370000	168810000	-0.0332283	27.3861	-0.275751	0.785764	0.827805	-7.32147	34	-0.283489	0.779852	0.822625
GL50803_10367	103550000	100360000	128660000	99857000	104850000	103710000	73253000	65116000	66062000	120210000	146150000	129790000	147430000	140460000	145150000	134960000	139610000	141060000	-0.590593	26.7454	-5.03443	7.71527e-05	0.000443092	1.02399	10	-4.94049	8.94975e-05	0.000496741
GL50803_10370	22251000	17837000	20688000	22221000	23093000	22405000	15385000	13981000	12285000	21075000	20384000	20601000	20469000	18166000	19881000	24399000	21673000	23556000	-0.189772	24.2331	-1.58618	0.129467	0.196457	-6.12315	12	-1.57202	0.132364	0.200486
GL50803_103709	35950000	37096000	39836000	40138000	33258000	36552000	6762400	9597300	7035000	30796000	31014000	33402000	35032000	31617000	37617000	33491000	38431000	31220000	-0.610666	24.6931	-1.70904	0.103992	0.165387	-5.93781	34	-1.73071	0.0996279	0.159675
GL50803_103713	116490000	129350000	124150000	138710000	138400000	136090000	162110000	177230000	189470000	122720000	118280000	113210000	115730000	114210000	111010000	116110000	125960000	127660000	0.284792	26.959	3.27929	0.00400957	0.0115941	-2.90899	33	3.41954	0.00285773	0.00865694
GL50803_103855	23975000	23418000	24410000	27012000	30546000	26171000	35987000	37780000	32890000	20863000	18768000	18086000	22488000	24038000	22639000	20937000	18568000	17426000	0.499381	24.5251	4.82278	0.000123393	0.000662637	0.550383	14	4.7821	0.000127841	0.000671118
GL50803_104031	10259000	9072800	8975400	14584000	12259000	10601000	NA	5733700	4273200	9799300	9618800	11048000	11481000	11710000	7710800	12278000	12744000	10459000	-0.261988	23.2214	-1.33426	0.199035	0.279936	-6.43897	15	-1.34194	0.196208	0.276429
GL50803_104150	28961000	30946000	31613000	28542000	31692000	31460000	16619000	20476000	21258000	30224000	30384000	31799000	32328000	31874000	32111000	33049000	34172000	30876000	-0.281139	24.7841	-2.42579	0.0255804	0.0534216	-4.67872	16	-2.42226	0.0255335	0.0525278
GL50803_104173	39207000	42425000	38406000	44073000	43643000	42677000	27154000	28422000	26981000	41839000	37924000	40768000	41110000	37680000	42438000	38938000	36226000	38618000	-0.120549	25.1734	-1.13604	0.270293	0.356511	-6.7066	32	-1.17051	0.256195	0.342283
GL50803_10423	7529400	8558300	6917400	9081600	9891500	8615000	16448000	16154000	15389000	6921300	6362400	6363400	6486100	6006800	7204800	5650400	5959900	5815200	0.724086	22.9466	4.5084	0.000249475	0.00119442	-0.157358	6	4.42332	0.000288558	0.00134066
GL50803_104250	22518000	18951000	19237000	26011000	26173000	23840000	34526000	37496000	40461000	21566000	20363000	19837000	23650000	19703000	21980000	23640000	22968000	23243000	0.292419	24.526	2.16894	0.0432013	0.0802864	-5.16081	13	2.16394	0.0433463	0.0805559
GL50803_10428	123270000	131510000	122170000	120080000	119310000	119760000	79992000	84609000	80118000	183630000	184340000	164290000	171170000	190470000	192320000	213470000	213350000	218430000	-0.839622	27.0932	-7.62386	3.77811e-07	6.64787e-06	6.43487	19	-7.62708	3.26659e-07	5.62806e-06
GL50803_10429	208840000	208800000	262090000	208040000	201920000	206730000	160540000	162870000	185690000	153280000	164220000	151070000	186510000	182290000	159160000	173380000	180670000	187010000	0.222126	27.4546	2.57568	0.0186744	0.0411919	-4.38442	19	2.5604	0.019082	0.0416381
GL50803_10450	42574000	46108000	46431000	52119000	54227000	49302000	71192000	71767000	55054000	42141000	47340000	44330000	48254000	50728000	49949000	44959000	41837000	43170000	0.224951	25.5597	2.31667	0.0320392	0.0632372	-4.88717	9	2.22789	0.0381012	0.0729391
GL50803_104685	64528000	71514000	75056000	74839000	77976000	67694000	106010000	99622000	110400000	71670000	83181000	73141000	91802000	89633000	87581000	72730000	73668000	74602000	0.0383275	26.262	0.353838	0.727419	0.778235	-7.29581	13	0.350561	0.729755	0.779082
GL50803_104866	9801800	9988300	6375200	16366000	13130000	10523000	9183700	7960000	NA	10520000	8507300	9454000	5726300	5227900	4581300	10483000	11087000	10634000	0.316932	23.0913	1.49392	0.152815	0.226849	-6.22572	6	1.48169	0.155623	0.230232
GL50803_10521	99599000	96062000	91996000	108050000	102930000	95580000	58230000	62172000	54734000	97530000	94296000	97572000	75606000	72215000	75136000	90613000	97024000	89430000	-0.0713968	26.341	-0.51563	0.612157	0.682282	-7.22277	40	-0.529885	0.602298	0.67039
GL50803_10522	1422400	1575200	1416000	755420	593590	893540	1619000	1119500	1291700	1197300	1274000	1009400	1028900	1033000	1153900	954720	1000800	NA	0.0683963	20.0742	0.385414	0.704525	0.756678	-7.25328	4	0.374696	0.712241	0.762983
GL50803_10524	39193000	42283000	37201000	39665000	35145000	37111000	43690000	42841000	40531000	51146000	57357000	53585000	59793000	61445000	62655000	52054000	51427000	48332000	-0.474919	25.4781	-7.11711	9.98417e-07	1.37615e-05	5.44283	17	-6.96672	1.19052e-06	1.38535e-05
GL50803_10538	3669800	6209000	6207700	9388500	8608200	7672200	3304500	4036100	3465700	8764200	8421500	7411400	7521600	7685000	9761900	13438000	12093000	13647000	-0.822183	22.7816	-3.7746	0.00131245	0.00463575	-1.81218	19	-3.80511	0.0011865	0.00419734
GL50803_10570	83619000	71696000	68588000	85622000	85292000	86086000	123220000	113400000	117050000	84066000	82337000	85842000	96118000	93710000	99615000	103850000	97882000	105700000	-0.0486755	26.4618	-0.439977	0.664998	0.721724	-7.26024	22	-0.442376	0.663186	0.720703
GL50803_10577	12782000	11171000	12411000	15169000	13951000	10225000	4145900	7956000	4811800	9502800	10585000	12028000	12281000	11502000	10939000	11042000	13493000	14320000	-0.301364	23.3246	-1.37785	0.184518	0.262645	-6.4128	17	-1.3884	0.180996	0.258075
GL50803_10608	7415800	6497000	4575800	9292300	9615300	8845000	5313800	3354300	5047500	10662000	9239600	10198000	8182300	5530600	4295100	16167000	16139000	14208000	-0.614358	22.8945	-2.33156	0.0310765	0.0623915	-4.85904	9	-2.34007	0.030286	0.0606453
GL50803_10609	3792100	2379000	4081700	3908200	2932400	2700200	1657600	2325800	1719300	3926100	4210000	3997400	1936100	2633400	3877600	5561800	6263400	5507900	-0.561378	21.6437	-2.46558	0.023544	0.0500538	-4.60145	8	-2.46458	0.0233667	0.0490464
GL50803_10612	886480	1087300	896340	1169800	1057200	1165000	791920	510530	NA	708030	799060	856030	867310	908700	957220	1128800	932890	1006100	0.028309	19.7928	0.196789	0.846235	0.873263	-7.31074	4	0.187634	0.853251	0.878753
GL50803_10623	70599000	71680000	69246000	70066000	83385000	82795000	47918000	49096000	52437000	87041000	87046000	87737000	85225000	77292000	77348000	87719000	83572000	83838000	-0.368375	26.1397	-3.47821	0.00256494	0.00794459	-2.47224	32	-3.58401	0.00196605	0.00630203
GL50803_10661	74307000	71885000	76672000	82715000	82299000	82249000	48484000	47795000	45082000	41972000	40680000	41048000	42433000	36498000	43664000	51166000	50528000	53925000	0.575567	25.6895	4.26117	0.000435772	0.00182012	-0.715814	48	4.39896	0.000305034	0.00139372
GL50803_10698	24874000	24675000	26189000	25559000	24076000	25505000	14509000	10555000	10406000	26999000	24302000	25479000	23137000	29074000	27557000	25160000	28039000	25123000	-0.419119	24.4243	-2.2829	0.0343266	0.0667955	-4.95064	22	-2.30303	0.032685	0.0642055
GL50803_10708	6061500	4751400	3778000	7014000	7573300	6607400	5724500	7310300	4024600	4924100	6473400	6267100	4498700	5483100	4315000	7925300	9338800	7757100	-0.102716	22.4959	-0.599934	0.555753	0.633941	-7.17425	11	-0.599257	0.556043	0.633537
GL50803_10778	7123000	8842700	7057200	8791600	6714800	9270000	7250900	8502400	9103400	6585300	6846400	6586100	5250300	7155400	6121700	5979600	6507200	5688200	0.352789	22.7579	4.28175	0.000415957	0.00178236	-0.669305	14	4.20012	0.000480385	0.00196115
GL50803_10780	25843000	28456000	31401000	28706000	29759000	27675000	49383000	45736000	44951000	36333000	38317000	35422000	41722000	41839000	44223000	35421000	37926000	34868000	-0.187309	25.0981	-1.49482	0.15165	0.225973	-6.25413	4	-1.41152	0.174176	0.250947
GL50803_10808	25517000	25766000	39909000	23944000	25055000	24856000	31638000	33239000	32434000	33058000	38355000	36445000	43367000	43495000	39588000	30940000	32699000	32330000	-0.342244	24.9473	-3.22867	0.00448982	0.0126726	-3.01909	13	-3.19599	0.00473356	0.0131364
GL50803_10822	47377000	55792000	57481000	50205000	51361000	51810000	32003000	34759000	34200000	44701000	44532000	46740000	43106000	45747000	51647000	42413000	44863000	42905000	-0.000286754	25.4268	-0.00254461	0.997997	0.998385	-7.36128	22	-0.00255897	0.997985	0.998407
GL50803_10829	12813000	11934000	11807000	13537000	11178000	13974000	23637000	21014000	17847000	9481200	8984600	7552300	10713000	13876000	12060000	8033000	8099800	9918000	0.611866	23.5121	3.9356	0.000911108	0.00336378	-1.4505	7	3.87111	0.00102016	0.00374966
GL50803_10843	5609900	5649100	6106400	8310800	3493900	8314300	7841900	4719100	3520000	5296300	6052500	4929200	7213800	5887200	6277500	8003900	6406600	8045100	-0.168194	22.5198	-0.976739	0.341168	0.431416	-6.87315	10	-0.973594	0.342428	0.433009
GL50803_10858	7519600	7951500	8748900	7379400	7114600	7891000	4697400	5002300	5705200	4782000	5666300	5839400	5710700	5352100	5584200	4652300	5338600	6764000	0.297663	22.5374	2.53538	0.0203349	0.0439085	-4.4644	10	2.48818	0.0222346	0.0471487
GL50803_10870	29433000	30385000	30917000	28185000	29090000	27341000	13850000	16570000	5521600	26089000	25227000	26794000	25980000	26053000	30323000	27560000	28925000	31852000	-0.394281	24.5192	-1.49922	0.150515	0.225092	-6.24796	27	-1.51745	0.14553	0.218427
GL50803_10881	10072000	8871500	6500800	15454000	11616000	11103000	9157200	8834800	11490000	8801000	6908200	7309100	6209600	8141200	7785500	8391200	7280800	7666600	0.412839	23.0589	3.32516	0.0036182	0.0106866	-2.80884	9	3.25823	0.00411523	0.0116952
GL50803_10882	22821000	24600000	20327000	24928000	26744000	24693000	12729000	14213000	11106000	18551000	19642000	18708000	18954000	20945000	17128000	25393000	21575000	26729000	-0.094065	24.2517	-0.559961	0.582154	0.658607	-7.19814	17	-0.56305	0.579951	0.653433
GL50803_10885	51286000	55715000	48398000	57783000	57054000	56095000	11288000	8330700	13478000	73652000	74015000	73814000	71850000	68115000	76193000	85060000	85813000	80944000	-1.26859	25.5527	-3.45129	0.00272529	0.00831665	-2.53169	61	-3.49998	0.00238056	0.00737349
GL50803_10893	3455700	2582300	4080700	1981400	2031300	2590700	996910	2648700	NA	4156500	3204900	3331000	3412400	3508100	4831800	4141200	4509500	3038900	-0.659609	21.527	-3.17458	0.00533288	0.0146521	-3.13974	7	-3.15512	0.0054485	0.0147252
GL50803_10919	78597000	87457000	89355000	85735000	84898000	88841000	100150000	100800000	94064000	112920000	109290000	117640000	105610000	101550000	101970000	114420000	111950000	120340000	-0.299777	26.569	-4.94145	9.47844e-05	0.000526085	0.816274	12	-4.64534	0.000174192	0.000878394
GL50803_10969	14117000	12309000	11713000	17344000	18257000	15523000	22010000	23705000	22287000	9111100	8195800	9231300	8606400	9590400	7586900	7145000	8068200	6924300	1.04434	23.4938	7.84513	2.49858e-07	5.16582e-06	6.85712	10	7.74855	2.59159e-07	4.76278e-06
GL50803_11043	759810000	810550000	749610000	861240000	857230000	850680000	1084300000	1115500000	1057200000	821230000	891090000	808960000	662520000	703280000	676560000	839780000	850500000	836210000	0.192665	29.642	2.06282	0.0533009	0.0947954	-5.3507	40	2.16398	0.0433431	0.0805559
GL50803_11118	771630000	798550000	812320000	763730000	817860000	792490000	676030000	698230000	706620000	969190000	1025300000	979250000	989240000	941790000	944090000	1044100000	1031900000	1117100000	-0.404424	29.6999	-7.04639	1.1466e-06	1.46898e-05	5.30161	44	-8.01981	1.55649e-07	3.06481e-06
GL50803_11129	10262000	10223000	12644000	15628000	15785000	14909000	17611000	19066000	18605000	13206000	14085000	11988000	11609000	14334000	12054000	11766000	11960000	10725000	0.241629	23.6804	2.00084	0.0601446	0.104495	-5.45885	12	1.98368	0.0618533	0.106347
GL50803_11164	30544000	30259000	27795000	26385000	24098000	24665000	31542000	36401000	34293000	35289000	34474000	40202000	37023000	34831000	37128000	35126000	39625000	39234000	-0.334557	24.9711	-4.17999	0.000523641	0.00211244	-0.899222	24	-4.22583	0.000452952	0.00188237
GL50803_11165	21712000	21383000	17664000	19775000	15640000	17405000	16250000	13645000	10621000	30350000	30389000	28068000	26666000	28791000	27436000	29379000	31907000	31492000	-0.808287	24.4021	-7.17444	8.92923e-07	1.27319e-05	5.5568	24	-7.25237	6.75541e-07	8.96115e-06
GL50803_11186	25107000	25047000	27139000	23300000	25913000	26720000	37871000	40052000	37753000	22656000	24357000	22323000	27823000	28473000	31926000	22174000	21967000	23728000	0.236713	24.6845	1.99038	0.0613733	0.105962	-5.47688	16	1.98869	0.0612559	0.10598
GL50803_111950	9034700	11442000	10274000	11266000	9977900	14252000	3906500	3857400	12031000	15937000	12406000	11016000	9751400	29951000	14410000	16648000	12693000	9092900	-0.64837	23.3892	-2.40782	0.0265527	0.0549325	-4.71339	26	-2.43595	0.0248129	0.0515584
GL50803_112076	10742000	9990200	13775000	17831000	24226000	18125000	1368300	7952500	NA	18042000	17401000	17370000	12309000	12925000	15074000	24121000	23430000	25693000	-0.799415	23.7183	-1.92357	0.070648	0.11948	-5.56439	29	-1.94728	0.0671862	0.114092
GL50803_112079	2270600000	2335000000	2328000000	2548800000	2524900000	2652000000	2579200000	2627300000	2316600000	2461600000	2490800000	2488600000	2503400000	2444500000	2525700000	2442200000	2537200000	2476400000	-0.0144543	31.2036	-0.290555	0.77459	0.818118	-7.31709	45	-0.347956	0.731679	0.779766
GL50803_112103	1870700000	1984400000	1869300000	1996800000	2017200000	1982900000	2422500000	2366400000	2438000000	1952800000	1947300000	1961300000	1837400000	1833200000	1873100000	2006000000	1982300000	1958700000	0.11996	30.9037	1.83925	0.0818149	0.135322	-5.7305	70	2.11142	0.048138	0.0871119
GL50803_112312	2680000000	2655800000	2966100000	2357400000	2458200000	2639200000	1521800000	1564200000	1630500000	3399800000	3820400000	3539200000	3077100000	3093000000	3138700000	3634000000	3654100000	3722000000	-0.639903	31.3608	-4.92898	9.74417e-05	0.000537229	0.788385	55	-5.11043	6.11915e-05	0.000358903
GL50803_11246	3422300	4648100	2576100	5511900	4020500	4500600	4120500	5003800	4408700	3761400	3276300	3550900	3146300	2952700	2904900	5538100	4366600	2733200	0.250093	21.8624	1.69665	0.10635	0.16849	-5.95697	5	1.6452	0.116286	0.180829
GL50803_11247	128070000	135830000	132860000	103960000	115040000	113370000	84897000	89289000	84118000	178890000	216080000	181670000	200590000	196100000	202440000	213180000	206240000	205280000	-0.886735	27.1298	-9.0106	3.14419e-08	1.18733e-06	8.97338	16	-8.95596	2.88378e-08	1.03691e-06
GL50803_112557	6481000	4152300	4299400	6671000	4550100	6453400	6410100	6820300	10539000	7301000	10034000	8978300	6632200	2875000	5838300	10279000	10050000	9741400	-0.313208	22.6788	-1.36742	0.187709	0.26627	-6.42645	15	-1.37722	0.184372	0.262437
GL50803_112681	15614000	17694000	13598000	15835000	16166000	16998000	7460600	10012000	6574600	18550000	19807000	18896000	18607000	19781000	20054000	19405000	20371000	18891000	-0.619444	23.8971	-3.59548	0.00196851	0.00635921	-2.21218	30	-3.65551	0.00167016	0.00556943
GL50803_112846	40770000	41964000	43257000	44188000	41208000	40148000	40188000	42401000	38039000	26469000	29250000	24801000	30825000	24393000	25628000	33221000	34290000	28448000	0.541134	25.0296	7.51665	4.62711e-07	7.65324e-06	6.22789	46	8.19373	1.12824e-07	2.39245e-06
GL50803_11287	7930200	6746700	4607800	14034000	14198000	12845000	23138000	21726000	20259000	7807600	5993300	6300600	6073600	4618100	3390900	8822000	8303200	9458300	0.929963	23.0867	3.17064	0.00510966	0.0141861	-3.1447	8	3.18328	0.00487054	0.0134265
GL50803_112870	3212500	3009700	2534400	2625600	2808000	2631800	2901500	NA	3342600	5582900	4265700	4096400	2326600	2743600	2616400	3305900	3339700	2885700	-0.219041	21.5689	-1.51338	0.147838	0.221489	-6.19843	4	-1.44395	0.165839	0.242312
GL50803_112885	19719000	16961000	18640000	21613000	24048000	22423000	45829000	42695000	42329000	18597000	17611000	14571000	16645000	17346000	17555000	17026000	15741000	16517000	0.645838	24.3256	3.54089	0.00222685	0.00694944	-2.33346	11	3.54182	0.00216438	0.0067801
GL50803_11301	137060000	149780000	179500000	149150000	151890000	148830000	155270000	160820000	170680000	157100000	177340000	162890000	170080000	156420000	174050000	153440000	172310000	150590000	-0.073326	27.2484	-1.20445	0.243443	0.329505	-6.62836	15	-1.16016	0.260281	0.346622
GL50803_11311	12603000	11825000	11933000	10687000	10834000	13401000	5230300	2031500	5439100	11936000	11953000	9745300	12871000	10613000	14441000	11187000	14043000	11215000	-0.546817	23.2326	-1.89489	0.0736795	0.123847	-5.63871	16	-1.91148	0.0710661	0.119698
GL50803_113284	7604900	6644600	6505700	7947200	8365900	9429900	4424900	10211000	7166800	7240300	6307000	7513000	5569200	5842100	5264800	6377100	5672300	7342400	0.232915	22.7031	1.79087	0.0895207	0.146311	-5.8088	8	1.75088	0.0960114	0.154779
GL50803_11354	68991000	71484000	55898000	57032000	58648000	62587000	66547000	62003000	72179000	58540000	55680000	57011000	59547000	58461000	56828000	54346000	57014000	59544000	0.149051	25.8495	2.44243	0.0247097	0.0519941	-4.64649	18	2.38302	0.0277081	0.0564399
GL50803_113553	162780000	165100000	169030000	157700000	155980000	154960000	121950000	120960000	121980000	161500000	161230000	161010000	161230000	165560000	172440000	183980000	185840000	178920000	-0.213539	27.2335	-2.6635	0.0154896	0.0351544	-4.20809	40	-2.83344	0.0105827	0.0251491
GL50803_113554	2226100	2833700	4336800	5045600	5483800	4926700	2051800	1770500	1295400	5242900	3369100	6170300	2371900	2754200	1170500	4183300	4355200	3612800	-0.182696	21.5895	-0.562504	0.580456	0.657585	-7.19667	13	-0.567267	0.57714	0.651152
GL50803_11359	119510000	121020000	138160000	109290000	104820000	102420000	60911000	87587000	71212000	174820000	211180000	197120000	177920000	186010000	178380000	176230000	181560000	169590000	-0.892432	27.0031	-6.9514	1.38228e-06	1.65674e-05	5.11089	26	-7.05457	9.98941e-07	1.19728e-05
GL50803_113622	19748000	14952000	20352000	19802000	9256100	9903000	6834400	10442000	5262700	43217000	41050000	42997000	42665000	36606000	44058000	46067000	44245000	42187000	-1.86104	24.4101	-8.27889	1.13191e-07	2.67455e-06	7.66572	39	-8.41846	7.48813e-08	1.89598e-06
GL50803_11364	7110700	5941100	8321600	6715100	7440400	7670200	2725500	NA	3185800	5599800	3858000	7006500	3714200	3929000	NA	5190100	4348800	4731700	0.288742	22.3069	1.26812	0.222155	0.304176	-6.49279	10	1.27016	0.221039	0.305096
GL50803_113677	289060000	302020000	308660000	268970000	272980000	279840000	381630000	375500000	370400000	300130000	317110000	297220000	352980000	349580000	363930000	260820000	271110000	266160000	0.033083	28.2081	0.349707	0.730467	0.779479	-7.29733	118	0.378371	0.709328	0.760848
GL50803_11380	30895000	31873000	32203000	29393000	29974000	32705000	18029000	18348000	18947000	35568000	32989000	32973000	37300000	39455000	38781000	35225000	38664000	35870000	-0.470605	24.8759	-3.66948	0.00166517	0.00554656	-2.04729	14	-3.66259	0.00164339	0.00550236
GL50803_113892	49401000	50887000	50662000	51191000	54505000	47428000	33461000	33906000	35744000	47668000	46693000	51608000	51304000	43478000	52971000	50282000	50667000	49655000	-0.147659	25.4809	-1.46198	0.160353	0.235545	-6.29971	33	-1.51188	0.146934	0.220134
GL50803_11390	93994000	98296000	93570000	103510000	103510000	100230000	85818000	62280000	79509000	109240000	106520000	112320000	96341000	97381000	107350000	121550000	122330000	118690000	-0.284202	26.5684	-3.07519	0.00631534	0.0167935	-3.34982	28	-3.15447	0.0051955	0.0141805
GL50803_11397	57983000	61875000	56964000	58446000	53568000	55999000	57559000	62291000	63772000	53393000	51566000	49702000	55584000	50106000	54861000	60375000	62866000	60604000	0.0853833	25.7626	1.3845	0.182508	0.260231	-6.40406	31	1.47659	0.156083	0.230502
GL50803_113987	14298000	15680000	19871000	14361000	13040000	14720000	15325000	16905000	16597000	15317000	16656000	13715000	21035000	18685000	21977000	12847000	16720000	15145000	-0.099656	23.9392	-0.940883	0.358764	0.446522	-6.90752	8	-0.905197	0.376638	0.466287
GL50803_114119	29020000	26766000	30871000	27452000	28328000	29418000	42436000	48718000	45970000	20545000	20155000	20988000	24996000	22918000	27586000	21002000	19753000	19046000	0.620698	24.6843	4.9165	0.000100178	0.000548655	0.760459	31	5.03088	7.30882e-05	0.00041975
GL50803_114192	13232000	16612000	19801000	16033000	15639000	17182000	6567700	9749900	9004900	5195000	4822800	2843500	5840600	5227800	2206100	2483400	4602700	4908600	1.69927	22.7855	7.2453	7.7826e-07	1.12916e-05	5.69708	26	7.33207	5.77892e-07	8.38451e-06
GL50803_114246	40788000	39066000	43544000	46260000	45452000	46377000	58194000	57008000	57443000	21622000	24256000	23687000	23181000	22727000	22887000	25892000	25947000	25636000	0.996128	25.0108	11.8631	3.83186e-10	4.52707e-08	13.4566	22	11.8821	2.8689e-10	2.96573e-08
GL50803_11434	9902600	9991100	7915900	5487400	8452200	6769900	11912000	9383000	14046000	9678900	8601500	10499000	11500000	10792000	8818400	6466200	7485400	7967400	0.00728686	23.0973	0.0464244	0.963464	0.969325	-7.36015	10	0.046146	0.963673	0.969535
GL50803_114462	6667200	6432600	6811000	4011500	4994400	5516500	3591600	4985400	5452500	7600300	9213400	6493900	8033300	9133100	6702200	10752000	10177000	9508600	-0.689534	22.675	-5.17824	5.62097e-05	0.000340104	1.34398	12	-5.15119	5.58805e-05	0.000334878
GL50803_114609	586660000	606150000	613760000	550110000	561060000	558560000	340310000	348220000	345160000	911400000	949940000	929190000	997400000	1012000000	1013600000	1023600000	1027600000	1015700000	-1.01758	29.3679	-8.12141	1.5046e-07	3.19052e-06	7.37508	95	-8.5046	6.41045e-08	1.7552e-06
GL50803_114626	10871000	7688500	2914000	12779000	9335100	8594000	11847000	9093000	13329000	2961100	3040900	7344100	7695800	3108300	3255300	4821000	3709000	3734900	1.11399	22.5321	4.18607	0.000516478	0.00209376	-0.88548	23	4.22918	0.000449501	0.00188237
GL50803_114671	6548600	7747100	7769100	8197000	6406900	7242400	8612400	7479100	4405600	10018000	11567000	13451000	8746000	10619000	11352000	9551400	10127000	9295900	-0.568691	23.0317	-4.98049	8.69287e-05	0.000492397	0.903562	10	-4.87979	0.000102577	0.000554454
GL50803_114776	61672000	56666000	62927000	68846000	67077000	62750000	59323000	55165000	57072000	46131000	48923000	46739000	43584000	48828000	47205000	51177000	48479000	50694000	0.350969	25.6896	6.08154	8.10002e-06	6.69872e-05	3.3093	36	6.71192	1.99194e-06	2.08523e-05
GL50803_114777	26930000	22772000	27435000	32497000	33022000	34617000	14339000	21391000	15971000	23328000	23303000	19951000	20178000	23925000	23247000	24246000	22702000	25063000	0.0962888	24.492	0.637671	0.531421	0.61295	-7.15024	14	0.638688	0.530611	0.612871
GL50803_114787	506420000	513410000	547500000	565390000	575490000	591540000	721350000	752330000	734560000	458100000	534190000	470220000	536820000	555130000	561390000	515180000	510950000	528640000	0.225289	29.0606	2.61733	0.0170936	0.03831	-4.30113	33	2.73084	0.0132327	0.0303877
GL50803_114815	16645000	19500000	20057000	12822000	13817000	14047000	26481000	28282000	29796000	12822000	12835000	11590000	15159000	15581000	15341000	10342000	12032000	10701000	0.588431	23.9035	3.5704	0.00208328	0.00660104	-2.26794	12	3.57125	0.00202403	0.00642778
GL50803_11486	17116000	16948000	18985000	19224000	21088000	20128000	23633000	28099000	26006000	15835000	16161000	16179000	16988000	16606000	18046000	16932000	16568000	15561000	0.341809	24.1493	3.74808	0.00139372	0.00477223	-1.87159	13	3.6838	0.00156568	0.00526348
GL50803_11495	13450000	15676000	16029000	14941000	16903000	15612000	14783000	13308000	12556000	11765000	13425000	11989000	13424000	15128000	13262000	14132000	15023000	14912000	0.114176	23.7565	1.56435	0.134504	0.202983	-6.15499	14	1.52243	0.144285	0.216952
GL50803_115052	16365000	19045000	14125000	18578000	21506000	19813000	3365800	3428200	10342000	14283000	12991000	12391000	12504000	12873000	11120000	18938000	17222000	17495000	-0.277484	23.6207	-0.816698	0.424386	0.510869	-7.01746	23	-0.825252	0.419417	0.507102
GL50803_115066	3731000	3371100	2594700	2594900	2697100	2938700	3253600	2921900	4180300	902010	1010600	958850	1866100	1690100	1825900	687070	950150	1316800	1.39887	20.8658	7.76697	2.88935e-07	5.7788e-06	6.70873	5	7.63246	3.23317e-07	5.62806e-06
GL50803_115159	19277000	21897000	18651000	23042000	22906000	23406000	11555000	13813000	16870000	25435000	23761000	24523000	26917000	29136000	29075000	28182000	30907000	29977000	-0.56383	24.4279	-4.50771	0.00024986	0.00119442	-0.158904	17	-4.51386	0.000234799	0.00114223
GL50803_115239	4908700	5611800	3192200	3698300	3785700	4111300	NA	3340600	3256800	11816000	5543500	6216900	4279100	4776100	7922500	8214100	11194000	9184800	-0.890357	22.3716	-4.49704	0.000289844	0.00132431	-0.25159	15	-4.52333	0.000259778	0.00122764
GL50803_115338	7559800	6393100	5968800	7802000	7594900	7726400	10049000	12861000	9157300	5726000	6772400	6395700	6653500	6922800	6965000	5140900	5993300	4952500	0.409599	22.7512	3.26357	0.00415302	0.0119255	-2.94322	9	3.19995	0.00469165	0.013064
GL50803_11540	28728000	24227000	31628000	28866000	29629000	29212000	16151000	13764000	17358000	21369000	20671000	19231000	21100000	21174000	22498000	19972000	17076000	17055000	0.232811	24.365	1.52891	0.143031	0.215459	-6.20597	6	1.4952	0.151201	0.225303
GL50803_115479	129520000	119480000	113330000	145220000	144310000	142470000	202630000	207640000	215750000	106820000	93399000	93641000	81932000	79799000	84173000	90879000	96047000	94940000	0.755741	26.8165	6.12538	7.39167e-06	6.33489e-05	3.4024	37	6.3086	4.57952e-06	4.30371e-05
GL50803_11554	3925300	5464800	5057100	5923200	4582700	4968300	3901700	NA	3526800	6266300	6326200	3350100	4273600	4600400	4549000	5531600	6437800	7120800	-0.188974	22.234	-1.27949	0.217247	0.299439	-6.50762	5	-1.23518	0.232556	0.318944
GL50803_11654	783710000	820030000	781320000	767060000	787460000	789850000	500660000	505790000	476900000	950630000	979250000	983350000	884360000	882430000	948870000	835700000	861810000	862800000	-0.42932	29.5441	-3.72094	0.00148207	0.00502325	-1.93232	42	-3.85817	0.00105084	0.00384532
GL50803_11683	122810000	119790000	124570000	116890000	115500000	118970000	97395000	87846000	89681000	76452000	79764000	75500000	90087000	91403000	87487000	78487000	75866000	75092000	0.436529	26.4878	5.30194	4.2876e-05	0.000270675	1.61791	27	5.43674	2.97184e-05	0.000196617
GL50803_11684	10100000	11221000	10909000	13139000	10489000	13478000	16773000	19692000	19780000	8413400	10261000	8053200	9729600	10156000	11126000	10213000	8871800	9309700	0.50449	23.4354	3.77819	0.00130182	0.00462062	-1.80414	14	3.77472	0.0012719	0.00441958
GL50803_11713	3667100	5137000	5702100	5095400	5036900	5049300	9681400	10090000	10797000	4381700	6170100	3909500	7015500	6091800	6352600	4859000	4953800	4251100	0.257993	22.4478	1.29862	0.209866	0.291696	-6.5143	6	1.28705	0.213456	0.295691
GL50803_11740	15332000	16428000	17834000	17409000	16655000	13741000	14403000	14237000	17292000	14151000	14364000	12922000	17144000	15604000	14395000	14775000	16962000	15184000	0.0801481	23.8787	1.11471	0.279101	0.366375	-6.73019	13	1.07787	0.294516	0.382362
GL50803_11867	3678800	4267500	4547100	3866600	3241400	4869800	5604100	4534500	6111300	3837100	3721600	3311100	4869400	3786200	4794700	4776500	4187100	NA	0.108116	22.0327	0.888716	0.386077	0.473718	-6.92466	8	0.861206	0.40039	0.489826
GL50803_11884	9068000	6547100	7897500	14231000	14980000	14150000	21464000	15533000	18171000	8580800	5682800	6249200	5341000	5446700	3962700	7386700	8681400	5947400	1.03566	23.08	4.85232	0.000115537	0.000624506	0.61666	5	4.80634	0.000121035	0.000645783
GL50803_11950	109050000	127580000	117260000	120300000	111980000	112730000	71345000	78361000	75309000	179630000	211150000	192300000	195350000	206330000	184010000	209690000	196100000	212250000	-0.980248	27.0723	-8.76321	4.81199e-08	1.53058e-06	8.53906	13	-8.69266	4.58127e-08	1.40323e-06
GL50803_11992	85612000	80419000	80407000	86490000	85780000	90512000	86032000	96487000	87122000	70183000	64651000	67641000	63083000	66541000	64603000	66955000	63079000	66771000	0.390871	26.1694	7.73181	3.08539e-07	5.88883e-06	6.6417	33	8.62183	5.19643e-08	1.5348e-06
GL50803_12063	9021900	8174600	7025100	8039700	9586700	9855100	10893000	12210000	13951000	3824600	4560200	4599800	5445000	12252000	6344300	5430100	4785300	5457000	0.804972	22.8006	4.45169	0.000283449	0.00131237	-0.285384	7	4.40931	0.000297922	0.00136878
GL50803_12091	35447000	34598000	39626000	31851000	31910000	38744000	53084000	71869000	55532000	38772000	43453000	40420000	42151000	39340000	40967000	30266000	32762000	32997000	0.15794	25.2444	1.08851	0.290201	0.377947	-6.75861	8	1.07101	0.297512	0.384441
GL50803_12102	566080000	607150000	573670000	531220000	524000000	543960000	391230000	412930000	396300000	606490000	633110000	604410000	643690000	693460000	664060000	677320000	676250000	653630000	-0.381074	29.0844	-4.2616	0.000435342	0.00182012	-0.714829	50	-4.53445	0.000224057	0.00110295
GL50803_121046	118400000	125360000	118880000	109150000	104250000	96842000	118780000	115140000	124550000	152590000	163220000	143900000	145820000	153120000	162640000	176830000	174980000	174150000	-0.48936	27.0121	-7.39919	5.78798e-07	8.86418e-06	5.99935	11	-6.94265	1.24937e-06	1.41538e-05
GL50803_12108	131500000	133650000	130700000	126280000	123880000	128290000	77906000	77288000	68408000	139680000	158390000	151900000	152140000	157940000	155740000	150040000	153000000	156550000	-0.508114	26.9323	-3.85897	0.001084	0.00391471	-1.62285	52	-3.99422	0.000769583	0.00291947
GL50803_12139	126260000	129970000	114140000	131420000	123760000	127780000	133520000	138430000	134710000	157050000	153800000	153440000	137090000	132480000	132560000	148860000	145750000	140620000	-0.165545	27.0223	-2.93976	0.00851138	0.020887	-3.6373	41	-3.32865	0.00351067	0.0102591
GL50803_12150	172450000	162760000	169670000	175510000	181130000	184260000	123880000	123300000	143670000	128940000	130250000	132730000	113400000	119100000	122460000	131910000	136890000	132990000	0.309953	27.08	3.62491	0.00184182	0.00602051	-2.14668	34	3.79175	0.00122333	0.00428684
GL50803_12162	4722500	8497200	7884700	10769000	11134000	9467300	6148800	NA	5831500	10615000	9617300	9167400	9121200	8022900	7792300	9820400	11246000	8079200	-0.250686	23.0166	-1.61546	0.1239	0.190456	-6.05094	16	-1.62104	0.1223	0.188698
GL50803_12216	136400000	136060000	127790000	140210000	149850000	140780000	87714000	93233000	92462000	93235000	89626000	90907000	96237000	85876000	90224000	104260000	102280000	96813000	0.353465	26.6662	3.29115	0.00390456	0.01137	-2.88313	31	3.38384	0.00309854	0.00925087
GL50803_12218	2995600	2767600	4062300	3182800	1918600	1743900	3941600	2652800	NA	2504800	1221200	3633800	3094100	2641600	4304400	2067700	4263300	4171600	-0.0505535	21.4424	-0.209358	0.83656	0.868049	-7.30807	6	-0.208557	0.837123	0.868633
GL50803_12223	6022000	6616700	6877300	7012200	7084500	5393200	3941200	3485300	4833700	4766900	7016200	5334500	5816500	6871600	5851900	7730100	7628100	7177200	-0.206346	22.5033	-1.42283	0.171258	0.246314	-6.35302	11	-1.41473	0.173245	0.250478
GL50803_12885	28864000	28208000	33193000	33300000	32997000	30768000	32743000	36274000	31344000	21280000	21167000	22778000	27038000	26282000	24736000	23547000	22173000	22524000	0.444824	24.7037	6.68795	2.33627e-06	2.50922e-05	4.57563	9	6.11234	6.9199e-06	5.9612e-05
GL50803_12949	5531200	5932900	5941400	5195100	5426900	5377700	6668400	5641100	5760500	6458200	4083200	5646200	5485200	5173800	8389800	6468500	6191800	5932300	-0.0438873	22.4658	-0.433152	0.669861	0.724656	-7.26334	5	-0.402505	0.691781	0.744926
GL50803_12981	119710000	123840000	118420000	139330000	139420000	132940000	120740000	121440000	124040000	155280000	165960000	154640000	134180000	132680000	132390000	193230000	184330000	178620000	-0.317493	27.0723	-3.86403	0.00107164	0.00390418	-1.61148	21	-3.85328	0.00106267	0.00387148
GL50803_12999	8267400	9038900	8028800	7705100	8196300	8073400	2892600	3531100	4517700	5367200	6399400	4733600	5600400	7010100	5045900	4616900	6276100	5772700	0.154405	22.4933	0.749875	0.462663	0.546603	-7.07063	8	0.747744	0.463722	0.546731
GL50803_13000	7133300	8476100	7421900	6210600	6595800	6997800	4626700	4036700	4090700	5123400	5932900	5676900	6513200	6978300	5645200	6731400	6506700	7608500	-0.065134	22.5451	-0.465973	0.646618	0.705479	-7.24802	7	-0.455486	0.653895	0.712479
GL50803_13127	3302400	5330400	4087800	2428200	5071700	4637900	3121800	3530800	4468800	4104400	3604500	4106300	4250500	4095300	4731500	4121800	3512400	5183800	-0.0990309	21.9397	-0.745706	0.465118	0.54872	-7.0738	6	-0.72205	0.479011	0.562702
GL50803_13133	2428200	2300100	2930900	2443200	NA	3115400	2646200	3418800	3795400	1918300	1671200	2413300	2378200	1912800	2806900	1826100	1802500	1606900	0.504592	21.1723	3.98815	0.00088776	0.0033071	-1.37217	7	3.85318	0.00115481	0.00413431
GL50803_13268	31847000	31563000	27179000	32624000	32321000	29780000	15288000	18822000	23973000	56193000	55262000	53207000	53207000	53636000	53278000	48422000	49227000	50175000	-0.998652	25.1451	-7.70064	3.27071e-07	6.01083e-06	6.58214	6	-7.44147	4.67066e-07	7.288e-06
GL50803_13269	8787100	9334100	7406200	9059000	11320000	9171600	12175000	11469000	13726000	7281600	7949200	6577700	8783800	5989200	7145700	8638900	8487200	7677100	0.418298	23.0589	3.74432	0.00140563	0.00478379	-1.88	9	3.64328	0.00171746	0.00570417
GL50803_13272	41615000	39892000	40629000	41613000	41479000	45395000	25454000	28921000	27082000	56716000	53956000	54817000	53320000	55620000	54713000	49638000	49640000	49948000	-0.554522	25.3846	-5.08781	6.85807e-05	0.000402243	1.14294	17	-5.07987	6.55086e-05	0.00037885
GL50803_13273	12968000	11545000	12136000	13577000	12067000	12354000	7398000	8307200	12595000	14493000	17792000	12809000	15175000	15440000	15314000	17274000	13022000	15281000	-0.42656	23.6345	-3.75636	0.00136783	0.00474406	-1.85305	11	-3.6975	0.00151746	0.00516436
GL50803_13350	31079000	34581000	33362000	32056000	35857000	33658000	16948000	15762000	18716000	43302000	42511000	43604000	37733000	36007000	34930000	49304000	45831000	47572000	-0.653742	24.9981	-3.9391	0.000903906	0.00335215	-1.44262	20	-3.96536	0.000822171	0.00307663
GL50803_13360	6932800	6726600	6465600	6717400	5104200	5659700	7712500	7594000	8112400	4634700	4310400	4974900	5645600	5372100	4970400	6775300	6287500	6627300	0.30183	22.5283	2.85667	0.0102064	0.0245369	-3.81133	9	2.76764	0.0122165	0.0285397
GL50803_13372	9539500	7710600	12096000	9912300	7416600	8730500	12177000	10215000	9878300	6858400	9496200	8056900	9531000	9075000	9147900	9110400	7112300	6181400	0.230783	23.0813	2.03905	0.0558379	0.098251	-5.39242	13	2.0235	0.0572423	0.100722
GL50803_1345	124710000	116680000	117480000	129960000	126770000	121050000	81879000	84848000	77193000	150790000	165330000	156140000	150500000	150760000	157370000	189050000	200810000	203370000	-0.652791	26.9985	-5.59731	2.26123e-05	0.000159833	2.26629	17	-5.59717	2.09226e-05	0.000144192
GL50803_13467	16096000	16798000	16173000	15744000	15726000	15254000	22641000	24922000	24850000	13568000	12934000	11901000	14847000	10099000	13698000	13012000	12627000	10524000	0.551609	23.8505	4.74659	0.000146251	0.000760687	0.379266	14	4.7249	0.000145477	0.00074265
GL50803_13475	63018000	65699000	64691000	61796000	62761000	59057000	71595000	67956000	60371000	90364000	98468000	87508000	96667000	103640000	100450000	82056000	78555000	75775000	-0.489865	26.1765	-6.96489	1.34595e-06	1.63692e-05	5.13806	39	-7.51417	4.05803e-07	6.84896e-06
GL50803_13500	42307000	40795000	40014000	44566000	37562000	39496000	35387000	38429000	35735000	41560000	36611000	40023000	36289000	35357000	34172000	41741000	41143000	36400000	0.0456416	25.204	0.721177	0.479723	0.562546	-7.09215	27	0.747114	0.464094	0.546731
GL50803_135003	108680000	118800000	135130000	95110000	100390000	100390000	61088000	60308000	64347000	141310000	160970000	140410000	159780000	158880000	160130000	138570000	125960000	132490000	-0.693649	26.7739	-4.73829	0.000148989	0.000770088	0.360595	15	-4.74791	0.000138103	0.000713818
GL50803_135231	60193000	61389000	53775000	68231000	69595000	66975000	50685000	56895000	59233000	97007000	113770000	104830000	99885000	100840000	90622000	145170000	143970000	151170000	-0.9191	26.309	-8.49191	7.7414e-08	2.12027e-06	8.05365	12	-8.38031	8.02412e-08	1.89598e-06
GL50803_13561	279580000	286630000	305630000	302020000	318000000	301320000	485940000	481530000	478150000	294410000	333980000	292890000	351830000	384850000	360240000	268850000	273340000	275740000	0.164243	28.3016	1.26296	0.222128	0.304176	-6.55834	16	1.26425	0.221351	0.305096
GL50803_13584	124530000	122340000	128560000	128380000	134710000	120050000	214500000	209360000	218800000	128000000	132670000	126150000	146490000	139980000	138860000	118780000	116780000	116510000	0.224333	27.0544	1.71431	0.103002	0.164129	-5.92964	32	1.7546	0.0953568	0.154024
GL50803_135886	3999100	4809700	2411900	NA	2376200	2093900	1707600	2197000	1748600	4081300	3234600	3329500	4264800	3440400	3034500	3702000	4172400	4036600	-0.556874	21.5469	-3.09226	0.00638005	0.0168572	-3.31387	6	-3.04444	0.0069441	0.0177795
GL50803_136021	1854500000	1901200000	1823100000	2138700000	2070600000	1988700000	1986100000	1986800000	1826200000	2643300000	2537000000	2597900000	2085500000	1980900000	2059200000	2932300000	2909200000	2828800000	-0.348013	31.0349	-4.13338	0.000581935	0.00230268	-1.00449	42	-4.38786	0.000312856	0.00140615
GL50803_13603	33147000	36226000	35052000	33814000	38417000	43987000	53387000	56639000	57091000	31931000	24928000	26983000	31005000	28908000	25330000	29195000	27742000	25837000	0.594063	25.0302	5.14325	6.07002e-05	0.000361144	1.26628	14	5.1188	6.006e-05	0.000356282
GL50803_13608	241980000	251420000	259140000	266370000	287040000	270430000	202000000	209040000	238760000	71902000	72797000	71425000	59323000	66728000	55713000	66166000	69063000	73520000	1.87293	26.937	23.7236	2.05162e-15	1.69669e-12	25.3807	45	25.4778	3.29113e-16	2.72176e-13
GL50803_13651	12726000	13619000	11980000	14997000	14609000	14311000	16173000	12654000	15532000	14214000	14387000	13206000	8224600	9789700	8207500	15024000	15604000	14614000	0.195437	23.6415	1.47882	0.155841	0.230144	-6.27644	21	1.48689	0.153367	0.22771
GL50803_13747	133540000	121000000	130600000	128850000	120320000	125030000	160920000	157010000	160660000	112750000	120790000	122380000	133450000	133590000	129670000	115660000	122250000	120140000	0.149233	26.9512	2.04935	0.0547258	0.0969128	-5.37438	17	2.0161	0.058075	0.101754
GL50803_13756	9488200	7667500	13182000	8137900	10584000	9321700	10981000	13794000	11635000	6711700	7802200	9026700	9827500	10515000	12424000	6271400	6556500	7260300	0.322777	23.141	2.22739	0.0384157	0.0733534	-5.05379	8	2.19142	0.041016	0.0769166
GL50803_137603	6693400	7684300	9040500	8503400	6721200	6829200	8542800	5344600	7170300	7093200	7965000	5796900	6621000	7698900	7425400	8111700	8086300	8894800	-0.0315171	22.8167	-0.312369	0.758217	0.803904	-7.31022	12	-0.307185	0.762027	0.805878
GL50803_13766	21474000	21779000	22358000	25592000	24718000	24275000	30039000	33072000	29117000	16952000	17018000	17199000	15190000	16962000	16283000	20184000	17729000	18121000	0.567193	24.3234	6.54141	3.14101e-06	3.05602e-05	4.27391	27	6.6981	2.04886e-06	2.11801e-05
GL50803_137695	15831000	11588000	13130000	17609000	20175000	18019000	14320000	11074000	12089000	11699000	11451000	11924000	11024000	10866000	11275000	13881000	14127000	13672000	0.261493	23.6656	2.29794	0.0332899	0.0655494	-4.92244	16	2.29357	0.0333259	0.0650012
GL50803_137703	12480000	11018000	8131400	11846000	14100000	7632100	8037300	9539900	11057000	10923000	11067000	12754000	9784900	9643700	7747700	12122000	11653000	13211000	-0.0888542	23.3283	-0.691973	0.497459	0.577911	-7.11324	24	-0.699472	0.492688	0.573878
GL50803_137716	2180300000	2199500000	2292000000	2131400000	2144900000	2127200000	2044600000	2072600000	2097800000	2146600000	2217800000	2132900000	2323300000	2308400000	2376300000	2291000000	2260900000	2255900000	-0.074472	31.0337	-1.5937	0.127769	0.194594	-6.1121	191	-2.46605	0.0232946	0.0490195
GL50803_137733	6569700	5062100	3584900	9294300	8830400	8965900	5415200	6530700	4346700	9115900	6703400	8982300	7455400	6725600	4651600	6640400	7492300	6416800	-0.177737	22.6521	-0.988504	0.335528	0.426238	-6.86161	9	-0.984225	0.337309	0.428502
GL50803_137753	23230000	28541000	23256000	29457000	27511000	29055000	20697000	20175000	7864500	28763000	20737000	24272000	23078000	25831000	24242000	28969000	29255000	28050000	-0.228954	24.5035	-1.17292	0.255555	0.341428	-6.6649	27	-1.18855	0.249187	0.335086
GL50803_13864	557780000	584190000	586660000	549150000	539240000	564660000	543970000	583500000	540840000	569600000	561180000	560000000	586990000	588570000	621940000	573550000	573610000	567780000	-0.0432062	29.0845	-0.932946	0.362741	0.450016	-6.91498	35	-1.08067	0.293301	0.381383
GL50803_13904	7611200	8271800	7291200	8213800	8570600	8579700	15184000	15191000	14501000	6250200	6377000	5796500	8014100	7043200	6714600	5723000	6525900	5397700	0.635026	22.9239	4.10782	0.000616629	0.00241684	-1.0622	8	4.05442	0.000670489	0.0025671
GL50803_13922	19196000	17686000	21885000	20885000	18975000	20801000	19365000	21155000	11889000	22941000	20353000	21321000	21801000	21693000	24327000	21536000	24336000	19373000	-0.218096	24.276	-2.22637	0.038495	0.0733534	-5.05568	20	-2.22447	0.0383664	0.0731083
GL50803_13930	4571600	4541200	4689300	6793200	7564100	8694100	NA	3728700	4013000	3566600	3344300	4467600	3112100	2853900	2965900	4337100	3553000	4359200	0.577877	22.0396	3.46944	0.00279263	0.00849084	-2.50693	4	3.35578	0.00349844	0.0102591
GL50803_13998	14981000	14990000	13520000	17540000	17858000	17252000	3907200	13325000	7955000	22695000	21136000	21152000	22882000	22774000	23235000	22619000	27562000	22039000	-0.884062	24.0027	-3.88315	0.00102618	0.00375508	-1.56851	23	-3.92248	0.000906974	0.00336353
GL50803_14017	4567200	4603300	3286000	4214900	4402800	3404200	4075700	4185300	4169200	1146300	1256500	NA	1892000	2031700	2186800	881900	540610	830290	1.74447	21.1377	7.59967	5.63694e-07	8.79576e-06	6.09739	5	7.53536	5.48814e-07	8.1048e-06
GL50803_14019	73591000	76434000	71573000	79278000	71928000	76245000	89451000	91513000	87729000	83858000	87426000	78466000	91435000	91918000	104140000	83543000	86325000	86500000	-0.146802	26.3164	-2.12458	0.0471897	0.0859601	-5.24089	10	-1.98075	0.0622058	0.106731
GL50803_14048	2271400	2063400	2110600	2456700	2551000	1773600	1820100	1706600	2495000	2216900	1968400	2332200	2816600	3065200	2727400	3546500	3150400	2867800	-0.35241	21.1894	-3.05246	0.00664101	0.0173253	-3.39838	3	-2.79676	0.0114657	0.026938
GL50803_14049	60856000	68086000	64256000	51051000	51151000	53121000	41722000	33866000	36108000	115460000	149560000	126560000	111850000	111640000	112620000	119210000	121030000	124740000	-1.27994	26.2096	-10.2638	4.07203e-09	3.06142e-07	11.0568	12	-10.1878	3.69535e-09	2.35081e-07
GL50803_14069	808600	755640	660780	906230	682010	728970	1315400	NA	1049500	803780	759900	629930	690790	705770	720930	870570	1095700	735570	0.128323	19.6144	0.943191	0.358284	0.446522	-6.87456	3	0.87941	0.390705	0.48154
GL50803_14091	46290000	40889000	34164000	47790000	44138000	41930000	91554000	51757000	56277000	65924000	71295000	65609000	64918000	58775000	58134000	56771000	63651000	58342000	-0.360117	25.7158	-2.67915	0.0149795	0.0343158	-4.1764	10	-2.64731	0.0158465	0.0354191
GL50803_14135	18577000	19434000	22105000	18697000	19404000	22200000	24971000	17368000	20855000	15106000	16987000	16578000	19571000	20009000	16689000	16667000	16262000	17395000	0.238779	24.1545	3.14141	0.00545291	0.0149323	-3.20774	15	3.07696	0.00617821	0.0162719
GL50803_14171	35115000	33500000	27886000	24138000	23214000	22801000	15192000	14749000	14297000	45597000	44549000	44445000	49941000	50785000	44966000	43711000	45062000	47554000	-1.05427	24.9352	-6.57941	2.90817e-06	2.89766e-05	4.35241	8	-6.50436	3.04909e-06	2.96658e-05
GL50803_14200	5019400	3908500	4416600	5993600	4931500	5908900	NA	1311100	2689400	4408200	3202200	3499600	4497000	3748200	3911000	5454700	5736700	5768400	-0.166515	21.9827	-0.663241	0.515724	0.597345	-7.10254	9	-0.664888	0.514505	0.595932
GL50803_14213	13838000	14359000	15794000	15211000	15019000	14962000	24128000	20831000	26584000	12873000	12455000	13667000	17728000	17771000	17780000	14085000	13124000	10865000	0.282171	23.9083	1.99968	0.0602799	0.10451	-5.46086	12	1.99266	0.0607861	0.105388
GL50803_14254	21729000	21153000	20030000	25123000	26159000	24403000	39518000	41290000	38547000	19539000	17435000	20819000	20234000	19220000	17134000	17267000	19247000	17731000	0.562169	24.437	4.06791	0.000674994	0.00258979	-1.15228	19	4.08482	0.000625422	0.00242828
GL50803_14285	196430000	195350000	189610000	229680000	217020000	223840000	249350000	235440000	238910000	214240000	214160000	219500000	196780000	205190000	202940000	231400000	229250000	237840000	0.0143327	27.6964	0.214835	0.832222	0.865035	-7.3371	43	0.235904	0.816019	0.852321
GL50803_14299	7054400	6709400	5997600	8397700	7915300	7700800	11364000	13783000	10043000	5529600	4371500	5111300	3774100	4347700	4852300	4959900	5792800	5874200	0.789451	22.6222	5.56069	2.44659e-05	0.000167217	2.18637	4	5.32622	3.79087e-05	0.000237503
GL50803_14311	14090000	16058000	12777000	16248000	16948000	17318000	8340900	6787000	7435600	15569000	15206000	14689000	11138000	10154000	10981000	17173000	15275000	15931000	-0.181883	23.6263	-0.940303	0.359054	0.446522	-6.90807	17	-0.946694	0.355619	0.445112
GL50803_14321	33725000	40179000	45229000	33902000	29815000	27329000	43628000	32339000	47250000	38201000	49403000	43819000	50631000	49046000	46148000	39170000	42475000	41570000	-0.281989	25.2594	-2.64891	0.0159806	0.0361092	-4.23758	6	-2.50812	0.0213185	0.0454393
GL50803_14329	140020000	147890000	146580000	129230000	129730000	131240000	111420000	111870000	111760000	177100000	200310000	179680000	185320000	189720000	203150000	175480000	170040000	174620000	-0.519147	27.1925	-7.31058	6.8613e-07	1.01327e-05	5.82569	22	-7.29616	6.19937e-07	8.83945e-06
GL50803_14373	717440000	696070000	733820000	726810000	745760000	714540000	592540000	653220000	645620000	665380000	688390000	673950000	665910000	670000000	652870000	802400000	758650000	795840000	-0.032953	29.3786	-0.509463	0.616389	0.683316	-7.22605	71	-0.586843	0.564182	0.639148
GL50803_14375	33106000	39934000	46741000	36119000	34162000	31650000	12790000	15264000	3663500	28816000	30630000	31067000	30147000	30903000	31791000	26083000	31549000	27389000	-0.37852	24.6376	-1.03607	0.313387	0.403065	-6.81373	19	-1.04622	0.308518	0.396803
GL50803_14404	18556000	18503000	19197000	18699000	15444000	16871000	18532000	18750000	15788000	12644000	12720000	15170000	14976000	14352000	11671000	15003000	14491000	16940000	0.329597	23.9177	4.39346	0.000323209	0.00145268	-0.416895	16	4.31578	0.000368793	0.0015885
GL50803_14434	9349800	10009000	5463900	18252000	14083000	14709000	11438000	14028000	10489000	15576000	11844000	13797000	12518000	11664000	11750000	19267000	18665000	18044000	-0.346946	23.6161	-1.86357	0.0781674	0.130595	-5.69062	16	-1.87469	0.076212	0.12757
GL50803_14460	37192000	36788000	32523000	40671000	39823000	34766000	10771000	18157000	18629000	16056000	13989000	15347000	13749000	12709000	13256000	20476000	20324000	19569000	0.792591	24.319	3.46915	0.00261787	0.00804823	-2.49226	28	3.51483	0.00230147	0.00715533
GL50803_14469	24929000	22446000	21872000	25071000	23880000	20938000	10715000	10603000	11679000	21172000	23899000	19933000	19502000	19366000	25514000	28663000	26645000	21710000	-0.331642	24.2715	-1.79579	0.0887079	0.145558	-5.80089	11	-1.79672	0.0882131	0.144174
GL50803_14481	7032700	6433200	7434900	8839700	6390200	6939200	10138000	12767000	11889000	5604500	5519500	5808100	8306300	9776600	8583000	6083000	6101500	6430700	0.307003	22.8443	1.96133	0.0649074	0.111136	-5.52667	9	1.94366	0.0668187	0.113702
GL50803_14497	14993000	12999000	11761000	22902000	24599000	18784000	21347000	25023000	21644000	16272000	13981000	13592000	11979000	12971000	9683500	16156000	17001000	16224000	0.417522	23.9482	2.6893	0.0146569	0.0337639	-4.15579	8	2.65487	0.015591	0.0350374
GL50803_14519	5529300	3928400	5762800	5832300	5302800	4291600	5260100	6409000	6077200	2032900	2943600	2295200	2485800	2927200	1321300	2006000	1946700	2034900	1.29594	21.6946	9.49969	1.3856e-08	6.36606e-07	9.80924	9	9.35695	1.44859e-08	6.3052e-07
GL50803_14521	715360000	672130000	795510000	758580000	827500000	807790000	952490000	937960000	899460000	727510000	687380000	708160000	758780000	760990000	744290000	684380000	701600000	694990000	0.179734	29.5095	2.57796	0.0185844	0.0411919	-4.37987	25	2.62433	0.0166473	0.0371088
GL50803_14551	166710000	167750000	164030000	173280000	175890000	181060000	116200000	123510000	120290000	140520000	133540000	138950000	130170000	126500000	125820000	146330000	148900000	146350000	0.149235	27.1063	1.57028	0.133121	0.201264	-6.14638	27	1.60436	0.125043	0.191856
GL50803_14568	20393000	20287000	18533000	24831000	26965000	26974000	14896000	13613000	8296900	24987000	21902000	21352000	20050000	17684000	23096000	21067000	17759000	19536000	-0.17621	24.2154	-0.965908	0.34642	0.436721	-6.88365	14	-0.970208	0.34407	0.433758
GL50803_14573	8864800	8943000	9265200	8538000	7991900	7259600	13532000	14512000	15361000	7650800	13166000	7745900	10549000	11057000	10776000	7453300	6967000	7452000	0.170241	23.1833	1.02133	0.320135	0.409379	-6.82879	7	1.00807	0.326022	0.415439
GL50803_14581	2091000	2023400	2046200	2164600	1681100	1889300	2189100	2712100	2554500	1706300	1895900	1946200	1682300	1888300	2446200	1590900	1731300	1898400	0.202123	20.9214	2.13856	0.045898	0.0841633	-5.21576	8	2.03314	0.0561734	0.0994762
GL50803_14583	3655700	3521400	4561300	2833500	4185800	2911400	5125300	5504200	5807300	2670200	3360300	2826200	3581900	3647000	4367400	3762000	3075300	3143000	0.2954	21.8218	2.07979	0.0515545	0.0920854	-5.32073	3	1.96596	0.0640103	0.109373
GL50803_14584	4505200	10145000	9528500	9515700	8373300	9460800	3297500	4490300	3474700	8849600	8535400	9256000	8135700	11205000	10099000	8684100	9186600	8498600	-0.521266	22.8599	-2.36625	0.0289368	0.0592346	-4.79311	12	-2.37767	0.0280177	0.0569304
GL50803_14606	5189000	4628100	4864800	8382900	4869500	4682000	8786900	12490000	7196100	7465200	6003900	7288200	3949900	4286000	2970900	7194800	6853400	6933900	0.183383	22.5145	0.824282	0.420172	0.507273	-7.01116	7	0.821994	0.421224	0.508543
GL50803_14614	91816000	95075000	108840000	82048000	78362000	93034000	152880000	150710000	173020000	115320000	117650000	121290000	133450000	127920000	137530000	86587000	92243000	100030000	-0.0495761	26.7313	-0.318434	0.753686	0.800126	-7.30823	17	-0.319919	0.752503	0.7988
GL50803_14620	120130000	129360000	141620000	124100000	112420000	122990000	82579000	75841000	81919000	183990000	203640000	183310000	188530000	173130000	179570000	171340000	177510000	171350000	-0.750968	27.0569	-6.61147	2.72558e-06	2.74885e-05	4.4185	18	-6.61308	2.43788e-06	2.40015e-05
GL50803_14622	71731000	81281000	82051000	62907000	63509000	58941000	45290000	41166000	45768000	100510000	116530000	99959000	105140000	104110000	106750000	107430000	112050000	111760000	-0.842325	26.252	-6.84842	1.69516e-06	1.9745e-05	4.90275	13	-6.81503	1.61569e-06	1.73529e-05
GL50803_14628	12448000	12846000	14069000	14231000	15357000	14992000	21034000	18151000	19498000	14549000	15305000	15558000	20449000	21220000	19385000	13089000	15429000	13647000	-0.0610645	23.926	-0.504125	0.620063	0.686469	-7.22885	19	-0.50523	0.619178	0.685708
GL50803_14660	33679000	34665000	36619000	30319000	32516000	29535000	55721000	54126000	54398000	21728000	26590000	24083000	34395000	35120000	33757000	22090000	20431000	21044000	0.58268	24.9221	3.64662	0.00175357	0.00580082	-2.09829	8	3.60458	0.00187595	0.00608395
GL50803_14670	76397000	83082000	89718000	89983000	86781000	87754000	143850000	162290000	132640000	78564000	87062000	76775000	92610000	95863000	102400000	73170000	76609000	74632000	0.288555	26.4615	2.05182	0.0544618	0.0966522	-5.37004	7	2.00643	0.0591802	0.103253
GL50803_14679	20133000	21909000	25060000	20951000	22857000	19520000	24478000	26708000	30297000	18738000	15736000	15030000	18909000	15017000	17808000	15396000	16573000	16985000	0.488587	24.2313	5.69392	1.83821e-05	0.000135732	2.47647	17	5.64329	1.8925e-05	0.000133769
GL50803_14699	67371000	73638000	70677000	61867000	62302000	65439000	60858000	62331000	44894000	86098000	83855000	78237000	78727000	79825000	83513000	94522000	93800000	99307000	-0.457247	26.1315	-5.40258	3.44403e-05	0.000227857	1.83976	12	-5.25415	4.4459e-05	0.000272353
GL50803_14702	2605000	2353700	2820100	2830400	2993600	3456700	3157500	2686600	1798300	2685700	2596400	2766500	2159400	1722600	2019100	2960300	3486400	2875800	0.0939103	21.3197	0.696846	0.494473	0.576013	-7.10977	10	0.688645	0.499327	0.580041
GL50803_14704	6524400	5920100	5300800	6516000	7471200	6169500	NA	3345200	3223700	7520900	6893600	6760800	7206500	6494800	6102500	6617100	7219600	7593900	-0.373107	22.5465	-2.49138	0.022899	0.0490609	-4.53426	8	-2.44862	0.0247516	0.0515584
GL50803_14742	24828000	27883000	23247000	22770000	23087000	21721000	10972000	9701000	10642000	31852000	33218000	29301000	28852000	32197000	29704000	26694000	28453000	27452000	-0.713451	24.4659	-3.6682	0.00167	0.00554656	-2.05015	17	-3.69329	0.00153211	0.0051781
GL50803_14759	6901600	6468500	7374900	6663100	7326600	6013400	3859600	5849000	3320400	3554700	2844900	2791100	3537400	3524400	2960600	4011500	2189900	2110500	0.950113	21.9886	5.7132	1.76404e-05	0.000132624	2.51828	9	5.67428	1.76934e-05	0.000127239
GL50803_14787	6951100	6603200	5260400	6218900	9408000	9233200	8463200	5947200	5592700	6063100	3322700	5796900	4390100	4890300	4852600	6436700	5938000	5591000	0.424432	22.5116	3.04581	0.00673931	0.0174715	-3.41257	10	3.01426	0.00710313	0.0181305
GL50803_14796	838820	1390200	1094600	1375200	1746600	1622800	1019100	NA	858250	1522700	908020	2112300	3309900	2863800	2604600	622990	593950	65791	0.175002	20.1041	0.294867	0.771527	0.815924	-7.28547	6	0.297461	0.769501	0.812743
GL50803_14800	12543000	16420000	13435000	15073000	16215000	19427000	19557000	19629000	17511000	11435000	9259000	14767000	15775000	21000000	15880000	7647800	7364700	7462100	0.519462	23.7121	2.68584	0.0147662	0.0339212	-4.16282	11	2.68962	0.0144667	0.032821
GL50803_14821	1845000	1164700	1573800	2188500	2195300	2179800	2816300	2731900	3573700	1397200	1129100	1503100	1984400	1630300	2148500	1745700	1825400	1330500	0.4223	20.8235	2.36308	0.0291261	0.0594748	-4.79914	4	2.30725	0.032403	0.0639554
GL50803_14827	129980000	139610000	150020000	104970000	113660000	112580000	66195000	77235000	63234000	178070000	197990000	182960000	181610000	179000000	176630000	187780000	189380000	186300000	-0.855277	27.0299	-5.73048	1.70013e-05	0.000128991	2.55575	15	-5.744	1.52142e-05	0.000111346
GL50803_14850	3779900	3848600	3045800	6200800	5256100	NA	7989700	7402100	7399000	4442500	2829900	3239400	2628900	3178400	2958600	3130600	3865500	3441600	0.702481	21.9683	3.82582	0.00127098	0.00453061	-1.72907	5	3.75268	0.00144549	0.00493976
GL50803_14856	6251000	5286800	4381000	4320400	5597300	4964000	2709700	2342100	2078600	6571700	6318500	6534700	8566000	9641600	8173800	6638700	5838100	7458000	-0.872374	22.3463	-4.38167	0.000331922	0.00148378	-0.443534	9	-4.37467	0.000322413	0.00142586
GL50803_14859	175430000	179530000	200570000	176420000	179220000	182060000	277100000	296150000	278560000	266450000	279550000	288620000	304650000	314020000	314490000	249320000	246810000	245110000	-0.394765	27.8505	-3.34874	0.00343178	0.0102089	-2.7572	59	-3.49655	0.0023992	0.00740349
GL50803_14872	4848200	7728200	5144900	7072900	5930900	4525400	6788600	5529200	6270300	3832200	4434900	6177400	4823900	8403900	6190400	4568700	4981700	4589800	0.182869	22.3999	1.31772	0.203517	0.285269	-6.49028	13	1.31563	0.203871	0.286737
GL50803_14874	9452100	10232000	10964000	10635000	10094000	10442000	9935000	9877100	7872700	7290600	8804700	9222400	9228000	9848000	11701000	10954000	9787000	10271000	0.0450778	23.2173	0.530621	0.601928	0.673606	-7.21466	8	0.49769	0.624384	0.6892
GL50803_14895	13514000	14279000	16495000	15391000	15714000	15542000	21481000	23503000	23123000	11897000	14440000	11699000	15279000	15224000	15917000	10396000	12472000	12443000	0.393372	23.8486	3.22334	0.00454347	0.0127371	-3.03064	25	3.26557	0.00404776	0.0116233
GL50803_14921	9399700	11844000	10691000	10234000	9293700	9615100	12500000	12773000	14621000	12879000	10726000	11567000	12339000	14065000	14710000	10718000	13339000	10153000	-0.135611	23.4708	-1.35212	0.192468	0.271201	-6.44631	17	-1.34707	0.193725	0.273864
GL50803_14938	126410000	122950000	132850000	129610000	136180000	128340000	128310000	123810000	122440000	146050000	150650000	138780000	165900000	168680000	178250000	146880000	145180000	142920000	-0.261242	27.06	-4.45074	0.000284057	0.00131237	-0.287531	16	-4.29719	0.000384795	0.00164884
GL50803_14961	12425000	10695000	14948000	14139000	12602000	16567000	3233300	2165000	3801100	12503000	13668000	12474000	11804000	13522000	12163000	16897000	15978000	15031000	-0.75001	23.3307	-2.13066	0.0466237	0.0851394	-5.22997	14	-2.14995	0.0445787	0.0822914
GL50803_14963	8211400	5912400	5971400	9154800	10306000	10230000	10196000	10215000	13001000	6625800	6815700	6828500	5530600	4683300	3484200	6452700	6120200	6564300	0.634975	22.7804	3.97506	0.000833136	0.00315909	-1.36164	15	3.98863	0.000779509	0.00294363
GL50803_14971	10721000	8441200	7839500	12117000	10440000	9627300	15085000	17658000	15704000	7719300	8158700	8504300	9839300	9113000	9484800	6539700	8511500	7299300	0.476397	23.2213	3.28558	0.00395354	0.0114722	-2.89527	16	3.29512	0.00378682	0.0109119
GL50803_14983	8674000	7439300	7171100	9057900	8019200	10780000	15149000	17496000	14703000	13595000	9595000	12928000	14565000	12591000	14701000	9862400	9307900	8787700	-0.153008	23.3853	-0.849515	0.406342	0.493517	-6.9898	8	-0.843649	0.409308	0.497791
GL50803_14993	109280000	97360000	101240000	110690000	105670000	103080000	96319000	98236000	98310000	133970000	127960000	129910000	139100000	142250000	148490000	147230000	150650000	146350000	-0.45956	26.8355	-8.47322	8.00196e-08	2.12027e-06	8.01985	36	-9.47268	1.19183e-08	5.47579e-07
GL50803_14997	11099000	12086000	15272000	6703200	8663300	9636400	7548400	8564900	6732500	2076500	2395700	2383000	2868800	2580400	2423800	3231600	2385200	3459900	1.82496	22.2296	12.2419	2.26921e-10	3.12773e-08	13.9867	20	12.3116	1.56878e-10	1.8534e-08
GL50803_15004	2782100	3176800	3460300	5663500	4707100	4456100	3984200	3863300	4027200	2125800	1251000	1983900	1209900	1719800	1225500	2525000	2622500	2968500	1.08155	21.3664	5.7973	1.47462e-05	0.000113973	2.70026	7	5.74903	1.50495e-05	0.000111125
GL50803_15046	104610000	105620000	115820000	100880000	109720000	100620000	56766000	56585000	55726000	153460000	177740000	152360000	158960000	165720000	165640000	165100000	154740000	161480000	-0.910659	26.8118	-6.09463	7.8814e-06	6.58375e-05	3.33713	12	-6.08246	7.37185e-06	6.28507e-05
GL50803_15048	97101000	97595000	98078000	91563000	80529000	95193000	81989000	77485000	76578000	126960000	128890000	128820000	129990000	128750000	140070000	120200000	125210000	127690000	-0.544794	26.6639	-8.4041	9.04738e-08	2.26733e-06	7.89447	37	-9.12542	2.1506e-08	8.46927e-07
GL50803_15054	12468000	14861000	10845000	14671000	12086000	11254000	8244100	4197900	6059800	15120000	15331000	13590000	14433000	14969000	13894000	18244000	16981000	15953000	-0.644043	23.5477	-3.25055	0.0042757	0.0121845	-2.97156	29	-3.29811	0.00376129	0.0108762
GL50803_15090	8674400	6707000	9606800	9407900	4068300	6482900	8635000	5327400	12824000	10519000	8291600	9388600	10600000	8814200	11639000	9433000	12643000	11739000	-0.436622	23.0705	-2.5374	0.0202484	0.0438362	-4.4604	14	-2.54673	0.0196442	0.0426397
GL50803_15097	53193000	50673000	56984000	58548000	58798000	60366000	39248000	39394000	39606000	45238000	48098000	41486000	46827000	51212000	55014000	51285000	51240000	49723000	0.0365521	25.5573	0.366468	0.71813	0.769293	-7.29107	22	0.368023	0.716903	0.766984
GL50803_15099	11707000	9248600	12765000	14009000	13088000	11627000	16231000	16561000	16895000	11002000	10513000	10088000	9833000	8468700	8516500	9561100	10371000	10148000	0.44514	23.4467	4.21992	0.000478388	0.00195855	-0.80901	9	4.08786	0.000621075	0.00242278
GL50803_15106	90334000	86016000	80497000	106050000	104520000	101620000	73530000	62745000	52054000	87638000	77062000	83717000	58129000	57033000	60352000	93456000	90001000	88601000	0.111671	26.2348	0.759477	0.457037	0.541504	-7.06325	44	0.780311	0.444771	0.530008
GL50803_15124	3480300	4340500	3106300	3295100	3256100	3237900	3673500	4917000	5263200	3343900	3352700	3501400	4110300	3937200	3903700	2852000	2538800	3013700	0.168663	21.763	1.40208	0.177278	0.254389	-6.38079	6	1.34554	0.194207	0.274077
GL50803_15127	43559000	45050000	43666000	46210000	45974000	43500000	50049000	48779000	52984000	54353000	51663000	49351000	51269000	46937000	57548000	43826000	41703000	43362000	-0.0633681	25.5036	-0.893142	0.383134	0.471506	-6.95148	14	-0.867369	0.396507	0.487238
GL50803_15148	21002000	20225000	22256000	18222000	19456000	19455000	8472500	10522000	12561000	19652000	22512000	19983000	22669000	23659000	24764000	24895000	22194000	24151000	-0.491499	24.187	-2.98334	0.00773441	0.0195011	-3.54528	17	-2.99918	0.00734489	0.0186326
GL50803_15213	2505900	2202300	1980000	4590400	3244600	3566300	NA	3707600	2888400	3042400	3424800	2990300	5090900	4441200	4778200	2436900	1931900	3848500	-0.191036	21.6079	-0.949715	0.355049	0.444214	-6.86838	12	-0.952814	0.353236	0.443288
GL50803_15214	39484000	38675000	42473000	41973000	43833000	43254000	30159000	36176000	35416000	39339000	37616000	40447000	38022000	43200000	43397000	30275000	33404000	29360000	0.0727501	25.1733	0.778506	0.446013	0.531488	-7.04837	19	0.775773	0.447383	0.532354
GL50803_15215	18901000	16279000	16087000	19223000	18591000	17850000	10851000	12816000	13085000	17808000	13985000	15682000	14743000	15067000	13442000	18834000	17422000	19360000	-0.0407327	23.9232	-0.351744	0.728964	0.77888	-7.29658	14	-0.350099	0.730095	0.779082
GL50803_15218	25783000	27623000	25105000	27091000	26112000	26167000	13333000	4700400	10062000	24378000	26405000	24851000	24439000	21124000	24309000	22444000	24257000	24129000	-0.406604	24.3129	-1.44502	0.165006	0.240669	-6.32295	17	-1.45785	0.161129	0.237106
GL50803_15228	61592000	66464000	63076000	76024000	69783000	67526000	40090000	39244000	36459000	86029000	84931000	83651000	81618000	83339000	85652000	77179000	80141000	79737000	-0.560966	26.0161	-4.17071	0.000534758	0.00214682	-0.920181	10	-4.12126	0.000575363	0.00227667
GL50803_15247	27000000	25297000	21899000	27363000	29444000	26509000	33502000	32922000	39809000	20939000	21614000	20903000	22736000	20256000	21110000	23365000	21506000	24365000	0.404316	24.582	4.35034	0.000356245	0.00157548	-0.514321	23	4.38087	0.000317883	0.00141338
GL50803_15250	7962600	7837400	6227200	5949300	6248100	5218200	7466600	4202200	5415700	4958900	4069600	4562500	6988000	3669900	5739500	2852300	4681900	3981800	0.461302	22.3243	2.99355	0.00756248	0.0191846	-3.52364	12	2.98982	0.00749892	0.0189652
GL50803_15251	19173000	13942000	17969000	17687000	17536000	16083000	21754000	23638000	18358000	27783000	27161000	30189000	26724000	25564000	25733000	26471000	26686000	27474000	-0.566981	24.406	-6.81596	1.80828e-06	2.04856e-05	4.83686	12	-6.62007	2.4032e-06	2.39452e-05
GL50803_15252	14462000	15767000	16063000	18054000	17451000	17108000	16042000	24286000	22196000	15084000	14217000	14374000	12572000	16758000	10111000	14297000	15508000	15733000	0.321988	23.9164	2.97135	0.00794108	0.0198124	-3.57065	11	2.91741	0.00880043	0.0214689
GL50803_15260	23519000	24984000	26301000	23393000	19211000	22936000	4324700	11339000	13128000	38838000	41793000	45019000	30292000	36420000	35199000	40001000	39022000	43956000	-1.21007	24.6008	-4.48655	0.000262046	0.00123132	-0.206669	7	-4.49323	0.000246082	0.0011832
GL50803_15270	4467200	4239300	2962500	3740500	3674400	3625000	6203600	5485300	6485900	2546000	2919100	3053200	3662700	4340700	3596500	3119000	2634600	2920400	0.478708	21.8294	3.25694	0.0042151	0.0120619	-2.95767	7	3.19353	0.00475976	0.013165
GL50803_15297	39811000	40188000	45988000	44690000	45242000	50074000	34249000	37963000	33455000	32403000	34969000	32668000	35323000	33410000	39276000	40485000	37824000	37082000	0.192635	25.1912	2.34988	0.0299288	0.0605162	-4.82428	17	2.32471	0.0312604	0.061996
GL50803_15317	47741000	48586000	51267000	44189000	48262000	48117000	62614000	65560000	61757000	54280000	55307000	51590000	55893000	60152000	59781000	49648000	46190000	49397000	-0.020984	25.6596	-0.243792	0.810047	0.847986	-7.33015	32	-0.253782	0.802376	0.842087
GL50803_15334	9646400	11478000	9544200	14345000	11960000	11547000	14060000	12995000	13265000	6758000	13976000	13537000	6636900	9422400	15566000	19568000	17602000	15000000	-0.0379756	23.5328	-0.195819	0.846865	0.873263	-7.34118	8	-0.194931	0.847505	0.875015
GL50803_15376	3999500	5425700	4576800	5134100	6191400	6527200	5581000	NA	4628400	7967300	4895100	6696200	5080000	4759800	3964300	6719700	6338000	6296600	-0.14211	22.3845	-1.0632	0.301985	0.390222	-6.75476	5	-1.01645	0.32281	0.411981
GL50803_15383	26280000	26958000	24521000	30183000	31595000	28592000	33568000	34019000	34276000	47082000	47430000	44405000	45301000	43206000	45822000	48332000	49189000	45998000	-0.634781	25.1463	-8.96534	3.39683e-08	1.20409e-06	8.89451	15	-8.74093	4.20579e-08	1.33777e-06
GL50803_15397	17663000	14823000	13572000	15344000	16957000	15202000	6467800	9210200	7641000	11550000	12013000	12196000	14047000	9241400	13108000	15623000	16475000	14539000	-0.083574	23.5928	-0.446891	0.660087	0.717335	-7.25706	12	-0.448035	0.659169	0.71728
GL50803_15398	8159600	11624000	11478000	7423200	8802800	10620000	6683500	7339300	6291800	13253000	12665000	12142000	14302000	14309000	15424000	17143000	16134000	14307000	-0.75228	23.3962	-6.18515	6.52741e-06	5.74273e-05	3.52894	12	-6.13377	6.61336e-06	5.88091e-05
GL50803_15409	850450000	839100000	809200000	831300000	857610000	824870000	871180000	843660000	843230000	906640000	854350000	880250000	749700000	788100000	753770000	831570000	830740000	856480000	0.0253601	29.6349	0.491399	0.628864	0.694353	-7.2354	40	0.567753	0.576816	0.651152
GL50803_15410	75465000	77849000	74331000	72455000	72391000	73013000	50453000	47615000	55498000	77126000	78644000	81800000	79811000	76989000	83692000	85227000	79176000	80636000	-0.293166	26.1123	-3.04981	0.00668003	0.0173723	-3.40404	21	-3.05228	0.00652744	0.017029
GL50803_15411	349640000	349180000	367670000	354750000	357940000	349670000	398670000	399410000	394920000	326360000	340260000	340260000	343180000	340380000	364750000	290200000	307070000	305720000	0.168312	28.373	2.87484	0.00980989	0.0237216	-3.77342	41	3.22453	0.00443952	0.0124457
GL50803_15427	188170000	192450000	258050000	203390000	190450000	205860000	195750000	202060000	196050000	194840000	225460000	197160000	207310000	200840000	193550000	208820000	222710000	218920000	-0.0331542	27.6114	-0.512831	0.614075	0.682352	-7.22426	15	-0.496562	0.625165	0.6892
GL50803_15446	8188200	7524800	5382500	4791400	6061900	5127800	9575400	5369600	8488900	9281000	12444000	8640900	11759000	13745000	10275000	9575800	8147000	8145900	-0.623379	22.9501	-4.22658	0.000471235	0.00193886	-0.793966	10	-4.19211	0.00048926	0.00198342
GL50803_15455	8706300	7059800	7086400	10538000	10214000	8760700	7105200	7577000	7496600	8399700	5738500	6628000	5244100	5281700	4262800	7838400	9402400	8439000	0.313421	22.8087	2.15767	0.0441839	0.0817451	-5.18124	11	2.1455	0.0449769	0.0826629
GL50803_15472	2717800	2404300	3222700	2689600	2796800	3094100	4678100	3673000	5165600	2194900	3216100	2244500	3685000	4193700	3683900	3377000	2337200	2951800	0.116637	21.5853	0.715688	0.483027	0.565012	-7.09618	6	0.702767	0.490679	0.572343
GL50803_15483	5709000	5846300	7172700	5723300	5693400	5606200	1980800	2238700	2647900	4422100	5070900	4482700	5316200	6784100	6997800	6141000	6025100	6420200	-0.39476	22.2367	-1.67935	0.109718	0.172504	-5.98354	3	-1.65466	0.114333	0.178402
GL50803_15499	48421000	53508000	55613000	57408000	53910000	56030000	89650000	93813000	94036000	59505000	59401000	57506000	70135000	69493000	70567000	47964000	48321000	47287000	0.151874	25.8705	1.02714	0.317462	0.40704	-6.82287	27	1.04279	0.310066	0.398175
GL50803_15514	4765700	4920900	4952900	4282700	4459700	4569700	6394300	4533600	2800600	6904500	5871500	5386500	4394700	3712000	3784700	4831400	5440900	4665900	-0.111841	22.1709	-0.811384	0.427355	0.513695	-7.02184	8	-0.796086	0.435765	0.521266
GL50803_15520	92600000	108490000	111680000	102750000	106290000	102630000	80295000	68628000	75704000	154470000	158640000	147500000	145900000	149660000	163860000	164930000	168190000	169110000	-0.761504	26.8528	-8.23192	1.23177e-07	2.82964e-06	7.57939	13	-8.09696	1.34879e-07	2.7206e-06
GL50803_15535	3065900	2406200	2665800	5581100	3895100	6184800	4617100	1453700	NA	5323200	3168700	3522000	2765700	2531900	1972100	6164000	3807400	4553900	-0.0600281	21.7278	-0.216575	0.831017	0.865035	-7.30645	11	-0.217904	0.829941	0.863348
GL50803_15538	6212100	6091200	4963200	7991200	7870300	7806900	14037000	11509000	9341000	4923300	3890200	4321100	3806300	3225000	1561200	5323800	5449100	5630800	1.00767	22.4335	4.33297	0.000370493	0.00162115	-0.55356	9	4.34015	0.000348835	0.0015104
GL50803_15546	3283400	4113200	3753600	2962700	4798500	3310900	2925500	3226800	3969200	2757000	2987900	2548500	3632100	4176600	3436400	2618200	3006400	3199200	0.18865	21.6648	1.70428	0.104892	0.166499	-5.94518	4	1.58124	0.130241	0.197632
GL50803_15549	6672100	8374000	6809600	10693000	9601900	9598000	7671900	10583000	10135000	7673900	6352900	6901000	5667100	5838400	6459200	10111000	9510000	9896200	0.241435	22.9443	1.7614	0.0945172	0.152966	-5.85576	14	1.76081	0.0942728	0.15287
GL50803_15551	93300000	96790000	99142000	95380000	89029000	88374000	81016000	79141000	76349000	130520000	131510000	134570000	151850000	139520000	133970000	120240000	132150000	136470000	-0.603756	26.699	-9.292	1.9554e-08	8.08557e-07	9.45796	15	-9.00093	2.66687e-08	1.0025e-06
GL50803_15567	38491000	43234000	44961000	40243000	37334000	37552000	20217000	20192000	16353000	27354000	29506000	26280000	33371000	34578000	34547000	29850000	29770000	30555000	0.0328504	24.8796	0.179456	0.859511	0.881905	-7.3444	18	0.180652	0.858544	0.880913
GL50803_15574	3899600	4260700	962020	6447400	3985900	3830400	2554400	NA	1741600	5944100	5730200	6260400	11315000	7892500	10643000	7957600	4295000	6439000	-1.22677	22.1777	-4.01503	0.000836567	0.00315909	-1.31298	12	-4.04646	0.000749935	0.00285805
GL50803_15587	851210	1511700	1230700	1196900	1100200	1359900	1412100	NA	1549600	699200	666560	754120	604850	391000	437320	1002400	1595700	693820	0.843817	19.814	3.84249	0.00122498	0.00438554	-1.69247	4	3.78586	0.00134224	0.00464447
GL50803_15591	69514000	65534000	69850000	75389000	69953000	70187000	47199000	58058000	50224000	73553000	72084000	72423000	72367000	70354000	74421000	78126000	81539000	78422000	-0.240529	26.0349	-2.76526	0.0124456	0.0290748	-4.00053	42	-2.92602	0.008635	0.0211904
GL50803_15832	270800000	273120000	294870000	267800000	259620000	264830000	301500000	342080000	343180000	323550000	334820000	317550000	334870000	336020000	324350000	293660000	296110000	283070000	-0.124508	28.1704	-1.79451	0.0889184	0.145615	-5.80295	38	-1.93487	0.0679556	0.115162
GL50803_15847	2955800	3237900	NA	3035900	3834700	4601300	6454700	6169000	7016900	2631800	3754300	4372300	3805900	5251500	6443600	2718800	NA	2475900	0.24192	21.9516	1.02437	0.320276	0.409379	-6.7658	10	1.02676	0.31884	0.407543
GL50803_15869	156630000	162520000	183810000	185140000	171410000	176980000	173150000	200130000	176990000	144390000	167900000	157480000	169110000	163420000	167880000	141780000	128330000	132090000	0.213414	27.2834	3.00366	0.00739608	0.0188783	-3.50222	20	2.97069	0.00782347	0.0196203
GL50803_15871	11645000	11517000	12128000	9530500	10531000	8078600	21872000	16130000	18488000	14638000	14102000	12812000	18018000	20861000	17367000	13240000	11022000	11540000	-0.195218	23.6961	-1.10244	0.284262	0.372558	-6.74358	10	-1.09971	0.285128	0.374287
GL50803_15918	13762000	11298000	5978900	13415000	15618000	17891000	26003000	27665000	27871000	22069000	17989000	21098000	21485000	22423000	21826000	19350000	18387000	17714000	-0.332223	24.1003	-1.44353	0.165418	0.240847	-6.32497	9	-1.44565	0.164484	0.240758
GL50803_15953	14149000	11851000	10483000	16134000	17420000	15127000	16375000	14458000	9318100	17113000	14794000	18252000	15709000	12495000	16482000	22337000	19804000	19842000	-0.332508	23.869	-2.55086	0.019681	0.0429452	-4.43374	26	-2.58841	0.0179765	0.0395387
GL50803_15956	6192100	4607900	4269200	5025000	4655300	6427600	3409700	2908300	6104600	2430500	3462100	2152900	NA	5587600	3744500	3402000	2521500	2538600	0.604806	21.8781	3.13894	0.00576388	0.01568	-3.2153	6	3.10068	0.00614009	0.0162232
GL50803_15983	33495000	33664000	33972000	31278000	33883000	31338000	45611000	36167000	40821000	33008000	39022000	37503000	38803000	40033000	40218000	37602000	35423000	38477000	-0.0947013	25.1216	-1.26989	0.219704	0.30196	-6.54987	27	-1.30636	0.206944	0.288605
GL50803_16034	5137700	5540800	5654300	4893500	5794800	5465000	7463300	4823800	3628600	5422600	5468000	6001500	5423700	5512700	5190900	5227600	5758100	6611600	-0.0838082	22.3775	-0.835104	0.414204	0.501749	-7.00207	9	-0.805539	0.430424	0.517705
GL50803_16044	53150000	51769000	46308000	56688000	56800000	57986000	67297000	74055000	73312000	70432000	62331000	70378000	64828000	55902000	59376000	56155000	57426000	57771000	-0.0567688	25.8431	-0.617585	0.544299	0.624321	-7.16319	10	-0.59542	0.558552	0.634143
GL50803_16067	6318800	5706700	5331500	5490700	7136400	5268200	5244000	4073200	5342600	4134000	6359400	6098300	5379400	5836600	6653800	6390200	5381900	7625400	-0.106184	22.4414	-0.964242	0.347232	0.437079	-6.88526	8	-0.930954	0.363496	0.452727
GL50803_16086	91017000	80227000	82477000	70092000	70496000	71475000	45803000	49190000	23750000	168920000	197580000	175960000	136400000	134550000	133170000	180610000	189230000	191840000	-1.44593	26.5809	-7.07398	1.08625e-06	1.43786e-05	5.35679	16	-7.12194	8.73807e-07	1.09491e-05
GL50803_16114	20972000	21248000	20508000	22204000	19648000	20302000	12638000	8491600	9881100	50638000	52115000	54011000	39811000	38131000	39538000	62368000	60026000	64315000	-1.61674	24.7756	-8.37129	9.5926e-08	2.33326e-06	7.83472	5	-8.25583	1.00676e-07	2.25024e-06
GL50803_16124	99789000	96843000	93119000	100040000	108350000	104350000	86071000	88395000	90567000	67899000	70711000	75836000	68210000	64333000	70458000	88251000	84315000	89052000	0.359223	26.3389	4.69957	0.00016246	0.000829347	0.273513	37	4.99602	7.90201e-05	0.0004476
GL50803_16125	436660000	436820000	458580000	432580000	427950000	423910000	315140000	317410000	326650000	260600000	276900000	272110000	266450000	276870000	266250000	297120000	313980000	308240000	0.481995	28.3094	5.57282	2.38353e-05	0.000164672	2.21285	68	6.02544	8.32071e-06	6.7463e-05
GL50803_16180	5916000	6597500	7091100	9621700	9210300	10141000	NA	4162500	3644200	8096600	7140800	8112000	8138600	8652700	5457000	7877800	7884800	10497000	-0.247788	22.7937	-1.29091	0.213345	0.295045	-6.4935	9	-1.28616	0.214599	0.296778
GL50803_16202	45774000	50997000	38967000	51358000	48798000	47849000	39511000	46539000	38625000	42748000	39356000	43460000	37627000	40044000	38276000	52274000	54351000	49701000	0.0421916	25.4061	0.467181	0.645769	0.705479	-7.24744	20	0.465844	0.646596	0.705455
GL50803_16234	9337500	1450500	723670	7549000	4082200	4787100	12178000	10617000	12024000	2877500	1623200	1994400	5944100	5045700	4770400	950770	1453800	1074600	1.12768	21.7122	2.08025	0.0515074	0.0920854	-5.31991	7	2.0978	0.0494561	0.0891072
GL50803_16235	40946000	44219000	42305000	37182000	35508000	38287000	14235000	22290000	24076000	51065000	53238000	45913000	47799000	51633000	47681000	46880000	44442000	44801000	-0.61495	25.2112	-3.46228	0.00265867	0.00814342	-2.50743	18	-3.4845	0.00246584	0.00758084
GL50803_16263	26496000	25035000	29808000	25718000	24564000	24500000	42374000	43932000	43629000	26038000	25932000	29923000	34000000	33315000	37947000	18750000	22612000	20621000	0.190097	24.7808	1.16067	0.260383	0.346758	-6.67888	11	1.15811	0.261098	0.347151
GL50803_16265	196880000	186440000	199440000	190470000	186610000	183950000	115790000	113580000	106470000	241860000	259740000	266520000	270550000	279720000	277510000	256630000	266260000	257720000	-0.72552	27.6122	-5.67397	1.91837e-05	0.000139646	2.43314	21	-5.7029	1.66291e-05	0.000120634
GL50803_16267	2603300	3199300	2081200	2590300	2601900	1702800	2648700	6298500	1009900	3397500	2834600	3553400	3329100	4106900	4124200	5507400	4642000	5091200	-0.691958	21.5787	-2.85824	0.0101716	0.0245246	-3.80807	8	-2.86071	0.00996906	0.0238278
GL50803_16279	5099700	6256300	7400600	4415000	3013600	4457200	3530400	2628600	4267700	5766500	5996700	6052300	7256400	8272800	8582800	7098500	7280600	7981600	-0.702854	22.4031	-4.23577	0.000461534	0.00190844	-0.773192	11	-4.2278	0.000450917	0.00188237
GL50803_16298	12617000	14268000	15713000	9727400	9852200	10784000	8265000	7009400	7767200	17445000	16999000	13786000	20549000	19644000	21953000	21667000	22119000	19220000	-0.88743	23.7412	-6.05217	8.61325e-06	7.05263e-05	3.2468	5	-5.86618	1.16938e-05	8.95441e-05
GL50803_16310	106440000	102730000	113910000	94104000	95185000	97907000	71140000	66746000	71620000	135630000	135610000	123160000	152190000	144120000	148060000	153580000	155390000	151340000	-0.684483	26.7589	-6.66316	2.45575e-06	2.57076e-05	4.52478	19	-6.65588	2.23334e-06	2.28021e-05
GL50803_16311	2230900	2273500	2979400	3263800	3063300	2267900	2968200	3046800	2304300	2795100	2506500	2874600	3510000	3643300	3723300	3024400	3416000	3013700	-0.229328	21.4687	-2.24788	0.0368569	0.0707207	-5.01589	8	-2.15475	0.0441522	0.0816866
GL50803_16318	14105000	14936000	15415000	8543500	9654200	9783300	14379000	11486000	13570000	4738500	4653500	6411400	3008700	7341000	7202100	6256500	2057600	797470	1.62608	22.7242	4.73441	0.000150284	0.000771955	0.351889	20	4.78079	0.000128218	0.000671118
GL50803_16322	44831000	42219000	44432000	36399000	36933000	37692000	67060000	68243000	61243000	39477000	37054000	37025000	48945000	44204000	49125000	30702000	31351000	32769000	0.301958	25.3456	2.08011	0.0515215	0.0920854	-5.32015	12	2.07441	0.0517973	0.0927194
GL50803_16328	3471900	3956800	3974100	3194900	3185800	3210000	2336800	NA	1537900	2977100	3931100	2888900	4465100	4561400	4804600	4857400	4234200	4596800	-0.447544	21.7493	-2.58434	0.0188766	0.0415185	-4.35258	5	-2.52563	0.0210905	0.045186
GL50803_16343	233830000	235580000	213040000	204310000	213960000	214480000	207450000	203510000	213780000	238310000	260580000	237190000	261240000	275720000	268030000	253820000	258310000	256150000	-0.25175	27.8075	-4.81436	0.000125729	0.000670823	0.531495	70	-6.03427	8.166e-06	6.68642e-05
GL50803_16353	37397000	36411000	37956000	37179000	36450000	39281000	12798000	4454800	12544000	30918000	32776000	29645000	33986000	37096000	36442000	38897000	35861000	41990000	-0.595621	24.7671	-1.6937	0.106918	0.169066	-5.96152	22	-1.71102	0.10327	0.163298
GL50803_16363	35403000	35474000	39767000	31072000	34823000	30997000	57339000	48436000	47163000	29912000	27666000	29645000	29761000	35674000	34678000	27446000	30056000	27528000	0.379905	25.035	3.38594	0.00315683	0.00952809	-2.67559	19	3.38863	0.0030651	0.0091842
GL50803_16367	2168600	2278500	2775600	2265800	2972800	2894400	4847800	4274400	4325500	2613800	2305100	3103500	5371700	2891100	2350100	1919300	2567300	1818700	0.218927	21.4386	1.08906	0.289968	0.377947	-6.75803	7	1.0828	0.292377	0.380781
GL50803_16368	40688000	43449000	47177000	45709000	48483000	45429000	39796000	38411000	42973000	56038000	59342000	62114000	68422000	69571000	68984000	71199000	69058000	64168000	-0.586439	25.666	-8.92499	3.63994e-08	1.20409e-06	8.82397	10	-8.25584	1.00674e-07	2.25024e-06
GL50803_16371	3949700	4412800	4382600	5235000	4238700	3878800	2603900	NA	4122200	4573900	3998700	4555400	3286400	3320500	3643800	4389400	3063200	4638900	0.0514827	21.9177	0.412688	0.684792	0.738362	-7.24193	11	0.407053	0.688743	0.74359
GL50803_16376	31808000	32345000	30507000	34500000	37871000	34651000	23890000	23724000	25217000	43553000	37506000	41232000	38895000	36499000	36053000	43963000	43745000	45194000	-0.431439	25.0592	-4.49872	0.000254964	0.00120489	-0.179189	21	-4.50217	0.00024113	0.00116617
GL50803_16380	1881600	1399200	2006500	2908600	2187600	1751100	2623200	3879100	3408700	2668300	2296100	2563700	2823500	2427300	3142500	2576900	3023700	2460800	-0.185301	21.2459	-1.15729	0.261726	0.347428	-6.68272	3	-1.10887	0.281256	0.369791
GL50803_16387	133980000	123210000	143210000	119300000	124890000	131690000	74097000	76220000	80649000	164840000	187740000	176820000	183860000	194750000	184720000	135330000	145160000	152010000	-0.630758	27.0107	-4.59038	0.0002075	0.00102144	0.0275665	21	-4.61724	0.000185654	0.00093052
GL50803_16404	9524600	10134000	9047900	8626200	9727600	9148500	3850700	5185500	4537400	9067900	11821000	10927000	13467000	13101000	12770000	9887900	11758000	11511000	-0.651279	23.1301	-3.57372	0.00206772	0.00658998	-2.26057	6	-3.52912	0.00222787	0.00695263
GL50803_16412	120880000	119040000	125080000	108930000	114630000	117500000	108600000	107210000	99127000	81552000	86126000	83406000	83818000	86309000	84948000	91080000	94302000	93846000	0.376966	26.5656	6.56733	2.98015e-06	2.93403e-05	4.32749	44	7.47438	4.38226e-07	7.10613e-06
GL50803_16424	36076000	39102000	37051000	34554000	35056000	33730000	47860000	47306000	46030000	20350000	22027000	19747000	19841000	26184000	20869000	24566000	21857000	20225000	0.859822	24.7973	9.83293	8.05686e-09	4.16439e-07	10.3619	13	9.64132	8.99454e-09	4.42045e-07
GL50803_16431	76668000	77130000	79186000	59450000	68772000	75189000	38249000	30380000	37145000	119310000	108600000	119410000	116710000	123120000	119130000	124480000	131030000	130920000	-1.09224	26.307	-6.24744	5.73694e-06	5.15701e-05	3.66033	12	-6.25614	5.11131e-06	4.7495e-05
GL50803_16443	11720000	13431000	11550000	11924000	12599000	12000000	9243600	5209700	9710800	11909000	12181000	12263000	12552000	13888000	14227000	14166000	14115000	16339000	-0.359251	23.5016	-2.52818	0.0206459	0.044464	-4.47863	18	-2.53829	0.0199993	0.0431838
GL50803_16450	8687400	6632700	5797000	12855000	14061000	10306000	14581000	15135000	24509000	9983500	7576400	8310000	7563800	4438200	4542200	9660900	9478600	7832200	0.62373	23.1362	2.54512	0.0199213	0.0432412	-4.44512	8	2.54792	0.0195948	0.0426397
GL50803_16453	1113400000	1109000000	1102500000	1165800000	1199500000	1203900000	1581800000	1548500000	1664000000	1364300000	1387600000	1415300000	1245000000	1248800000	1316700000	1443800000	1470500000	1476800000	-0.0978394	30.3044	-1.08038	0.293712	0.381318	-6.76731	30	-1.11578	0.278357	0.366562
GL50803_16468	8811900	7915800	8604100	7558500	6445900	5824700	7910700	7632100	5990400	10434000	11617000	9533700	11887000	12806000	12685000	9813300	9202200	9543500	-0.551595	23.0825	-5.62465	2.13227e-05	0.000153338	2.32587	8	-5.36946	3.44596e-05	0.000222641
GL50803_16477	4045800	3763700	2700100	3558800	2718600	2917800	5746300	6072300	6469900	4366300	3563800	3199600	3325900	3680900	4622200	2853500	3387600	2569000	0.211671	21.8257	1.17913	0.253137	0.338991	-6.65778	7	1.16756	0.257353	0.343275
GL50803_16478	9447200	9005000	8615700	8539500	9312600	8814600	12481000	11011000	10448000	7499500	6519800	8258000	8806700	8914300	8569200	7953500	6292100	5627700	0.363281	23.0231	3.56364	0.00211533	0.00667702	-2.28295	8	3.41574	0.00288247	0.00870001
GL50803_1649	29551000	27871000	29049000	29762000	28846000	32015000	46986000	46152000	47117000	20937000	19133000	24579000	27584000	25389000	23076000	19194000	20815000	16827000	0.663655	24.7034	5.02718	7.83984e-05	0.000447141	1.00781	8	4.9196	9.37957e-05	0.000517127
GL50803_16504	198140000	186480000	187880000	183780000	166660000	187560000	194030000	167670000	210480000	242340000	241250000	244880000	226310000	255940000	254290000	233130000	241610000	251430000	-0.383445	27.6664	-6.87752	1.59994e-06	1.89022e-05	4.96171	28	-7.24704	6.82651e-07	8.96115e-06
GL50803_16507	5595200	4581800	6888100	5957200	6515100	7133000	5642500	8933400	3833200	4869400	4865600	4893100	5694300	5680000	5748100	5556100	5871800	6393200	0.119024	22.4466	0.946463	0.355986	0.444714	-6.90225	6	0.912126	0.373072	0.463259
GL50803_16521	2996700	3102800	2116100	4170600	3657300	3702800	3336800	NA	2973400	4009600	2802500	3163300	2226000	2326100	2580400	2606300	2449300	2324600	0.258248	21.4734	1.9397	0.0685261	0.116368	-5.53734	8	1.8925	0.0745304	0.125024
GL50803_16522	7882300	8140700	9548800	8853500	9775800	9162000	8043200	8315600	9593800	3861700	2961800	1821000	5099900	5001300	5699400	3948700	4535900	4176400	1.15854	22.4874	7.06972	1.09534e-06	1.43786e-05	5.34828	5	6.90806	1.33926e-06	1.47676e-05
GL50803_16525	215790000	216510000	240630000	202050000	196370000	195820000	122160000	119340000	134850000	280760000	316580000	280270000	291630000	297880000	295000000	321640000	309990000	301770000	-0.75617	27.7784	-5.88586	1.2222e-05	9.81186e-05	2.89102	35	-6.04359	8.00573e-06	6.62074e-05
GL50803_16532	66732000	60162000	70212000	68006000	64687000	67822000	98603000	94243000	100570000	84159000	88478000	88902000	88419000	84103000	91698000	77341000	82151000	77877000	-0.16742	26.2514	-1.6455	0.116576	0.180202	-6.03496	40	-1.7158	0.102375	0.162567
GL50803_16543	2466700	2115900	2004700	1565800	NA	1643900	2709700	2612100	2593800	1665500	1718600	2346900	2143700	1988100	2585000	1596800	1492300	1867300	0.189456	20.95	1.3958	0.180041	0.257603	-6.35905	8	1.36363	0.189405	0.268676
GL50803_16544	22067000	26342000	30662000	23466000	31635000	33222000	50320000	55374000	65819000	22484000	25115000	26467000	45847000	57536000	62953000	20864000	18779000	29810000	0.16396	24.9825	0.610858	0.548649	0.628439	-7.16744	4	0.607848	0.550448	0.628758
GL50803_16549	34326000	34977000	37588000	36814000	34226000	35327000	27590000	19922000	24209000	35776000	33096000	32436000	33399000	35921000	36253000	40175000	42271000	39604000	-0.23016	25.0026	-2.01601	0.0584001	0.101892	-5.43257	27	-2.05291	0.0540371	0.0958984
GL50803_16567	10233000	10858000	8706100	16125000	13298000	11894000	3537500	4362600	7201100	12566000	9397600	8534700	5392700	4106200	5748100	11585000	10759000	9622500	0.0926088	22.9998	0.322889	0.750362	0.798648	-7.30673	13	0.325416	0.748404	0.79554
GL50803_16588	106480000	101010000	125010000	77259000	82602000	76498000	90007000	91114000	134980000	130480000	151660000	135340000	134830000	132910000	130230000	106980000	103250000	104600000	-0.368115	26.7083	-3.17046	0.00511179	0.0141861	-3.1451	8	-3.07456	0.0062114	0.0163074
GL50803_16592	11648000	10570000	10158000	12236000	15006000	10195000	9914200	9806400	9590200	6687700	9191400	8174500	8170800	7891900	7528700	7386700	10401000	9953000	0.394297	23.1815	3.95057	0.000880707	0.00329568	-1.4168	13	3.9004	0.00095402	0.00352221
GL50803_16595	5794500	7788600	8052100	5481800	4792100	5746000	5689200	4590400	5426300	9821600	7172000	7695900	7015900	9029800	9255200	9057200	10659000	6302800	-0.515219	22.7325	-4.19183	0.000509788	0.00207682	-0.872468	18	-4.1992	0.000481395	0.00196115
GL50803_16596	7020700	8638300	4776200	9688700	12927000	5282300	10049000	8885600	10308000	8491700	10469000	10969000	10596000	9001600	8302900	8114300	10696000	10142000	-0.216255	23.0835	-1.35203	0.192497	0.271201	-6.44643	11	-1.34821	0.193364	0.273822
GL50803_16602	9456800	6952100	7478600	11080000	15091000	12353000	NA	4146200	6653100	17692000	18622000	18677000	9277400	10830000	17508000	30684000	48718000	17854000	-1.13773	23.6264	-3.80888	0.0013195	0.00463575	-1.76626	17	-3.84482	0.00117659	0.00419413
GL50803_16636	14464000	16948000	15712000	12273000	14755000	12302000	7712500	8949400	7270800	9558600	12042000	11222000	13328000	12287000	14121000	12108000	11560000	10237000	0.000971806	23.487	0.00622463	0.995099	0.998385	-7.36126	11	0.00620293	0.995115	0.998407
GL50803_16648	22440000	19284000	19898000	20610000	21141000	19575000	22881000	24806000	26377000	29133000	33600000	32216000	33877000	34282000	32083000	31850000	29264000	27963000	-0.533309	24.6427	-7.44907	5.26194e-07	8.38561e-06	6.09663	20	-7.36968	5.37005e-07	8.07461e-06
GL50803_16652	96847000	95672000	103960000	85182000	77681000	87558000	53269000	51555000	56367000	99594000	109930000	103750000	108100000	110710000	118110000	103050000	104900000	104600000	-0.488148	26.4269	-3.71366	0.0015067	0.00508589	-1.94859	12	-3.69275	0.00153402	0.0051781
GL50803_16653	62844000	68740000	66904000	75996000	71339000	77178000	54461000	53197000	52877000	79012000	76385000	83667000	73843000	69892000	69091000	82225000	83005000	77775000	-0.263018	26.0676	-3.1075	0.00587915	0.0158891	-3.28062	34	-3.2529	0.00416493	0.0117959
GL50803_16667	131090000	132340000	144720000	143830000	143500000	133110000	94556000	96342000	92927000	112610000	110390000	107700000	118720000	104260000	119550000	127580000	134890000	123550000	0.0523496	26.8321	0.512539	0.614276	0.682352	-7.22442	49	0.538242	0.596627	0.665871
GL50803_16678	3460000	4146000	3329300	5296800	4770300	4320200	5138800	5286800	6971400	3451500	3018400	3711100	2704700	2695700	3055600	3642900	3356000	2605100	0.574409	21.857	4.5663	0.000219027	0.00107181	-0.0267259	7	4.43	0.000284198	0.00132786
GL50803_16716	4058200	4121100	3795100	3516100	2886000	3266700	4456800	3673100	3567700	4938200	5123700	4612900	4877200	7349900	6302700	4549600	4907100	4182500	-0.48052	22.0504	-4.55397	0.000225178	0.00109542	-0.0545296	7	-4.34655	0.000343779	0.00149634
GL50803_16717	51259000	53911000	53755000	53212000	53808000	52927000	76309000	70026000	72139000	62722000	62382000	62210000	69505000	70172000	75825000	53262000	51754000	52134000	-0.0640058	25.8465	-0.62292	0.540862	0.622104	-7.15979	20	-0.623037	0.540629	0.620404
GL50803_16720	14556000	14875000	13396000	13522000	15698000	12079000	9275100	11131000	8729400	13564000	13423000	14017000	18525000	17176000	16942000	15951000	15665000	17267000	-0.349631	23.7333	-3.06612	0.00644341	0.0169704	-3.36921	18	-3.06712	0.00631532	0.0165277
GL50803_16721	9531800	10250000	8207600	7384000	8504400	7227900	13662000	16704000	16644000	10029000	9670400	9322000	12510000	11865000	14773000	10874000	8146300	8744900	-0.0168512	23.3138	-0.0967187	0.923979	0.935288	-7.35637	11	-0.0966484	0.924013	0.934179
GL50803_16731	14893000	14344000	22619000	14300000	5421200	16943000	18727000	9304100	13613000	16590000	18119000	17792000	20343000	18431000	25110000	17621000	17727000	13840000	-0.428224	23.9023	-2.09836	0.0497019	0.08955	-5.28775	16	-2.11257	0.0480284	0.0871042
GL50803_16745	200460000	208110000	219230000	206820000	209390000	207630000	315170000	314950000	332330000	229550000	239230000	236660000	256230000	260690000	273860000	212930000	206440000	209780000	0.0341493	27.8256	0.298992	0.768244	0.813493	-7.31449	69	0.31385	0.757037	0.801626
GL50803_16760	12507000	8646300	13387000	12914000	10950000	11779000	6971800	6998300	7598400	9748300	11591000	9769400	12370000	11985000	12889000	13488000	13937000	11522000	-0.261502	23.3663	-1.87563	0.076411	0.127919	-5.67069	13	-1.87287	0.076475	0.12757
GL50803_16766	41425000	37240000	41604000	39714000	42873000	37609000	4674200	15781000	9207500	45061000	42801000	43024000	43697000	46438000	42139000	46963000	46517000	42369000	-0.875358	24.963	-2.3863	0.027763	0.0569726	-4.75475	29	-2.41466	0.0259419	0.0532355
GL50803_16779	16219000	15648000	18471000	11580000	10115000	12522000	16799000	17212000	16477000	3682000	5758500	4950400	7522700	7221300	7146100	4495500	4081600	4039900	1.48942	23.0681	9.3192	1.8686e-08	8.08557e-07	9.50427	8	9.21187	1.85419e-08	7.66708e-07
GL50803_16795	26413000	29228000	26696000	30789000	31792000	32022000	34543000	34618000	35714000	30068000	27751000	29909000	26790000	28390000	28878000	31125000	29478000	27250000	0.112156	24.8365	1.65642	0.114323	0.178052	-6.01845	21	1.64153	0.117051	0.181616
GL50803_16802	55248000	58324000	54382000	63100000	59273000	54972000	44305000	41411000	48683000	47467000	46760000	47699000	47109000	49161000	51017000	52781000	50919000	51447000	0.0995324	25.6057	1.28978	0.212853	0.294856	-6.5253	24	1.30395	0.207747	0.289237
GL50803_16804	11964000	12941000	10264000	17860000	19573000	14356000	1115100	2597400	2091200	20063000	16293000	18733000	12644000	12034000	10239000	22686000	20244000	21376000	-1.21345	23.3745	-2.46355	0.0236439	0.0501372	-4.6054	31	-2.49204	0.0220544	0.0468869
GL50803_16811	4920000	7522700	6290600	6365400	6907200	4435400	12669000	5414500	8346300	6518400	6590100	7696300	3990000	3623100	7391900	7882200	6980200	8118300	0.0800147	22.6284	0.406923	0.688686	0.741592	-7.27479	14	0.409089	0.687025	0.742706
GL50803_16817	6551700	6420900	4766200	7765100	8457200	8486900	NA	2583400	2676400	8277500	9512800	9330200	7878300	6795900	8661200	11118000	10482000	10575000	-0.737882	22.7671	-3.18915	0.005166	0.0142886	-3.1088	9	-3.19213	0.00502246	0.0137993
GL50803_16824	178840000	180970000	199360000	177460000	167040000	169630000	109150000	116000000	112340000	128460000	142870000	132220000	146990000	154060000	157380000	153890000	151620000	150360000	0.0672198	27.1561	0.572099	0.57407	0.651243	-7.19105	48	0.594741	0.558997	0.634143
GL50803_16833	20914000	22797000	17905000	18916000	20078000	20746000	33662000	31458000	31503000	18828000	19196000	18665000	21682000	24974000	23442000	14379000	12573000	15436000	0.359015	24.3109	2.32642	0.0314061	0.0625755	-4.86877	17	2.33702	0.0304771	0.0607339
GL50803_16844	21602000	23642000	30396000	24592000	22390000	21645000	28207000	33413000	30991000	30101000	28480000	28820000	33554000	30914000	32468000	29900000	25865000	27018000	-0.187319	24.7249	-2.00971	0.0591189	0.102929	-5.4435	14	-1.98404	0.0618104	0.106347
GL50803_16867	391550000	397710000	398610000	426360000	447390000	417980000	639390000	675460000	675050000	272350000	260330000	267830000	270560000	263410000	254770000	261230000	269940000	257470000	0.872061	28.4128	7.56329	4.23573e-07	7.27703e-06	6.31813	68	7.93117	1.83666e-07	3.53237e-06
GL50803_16891	9011300	8212500	7522900	14024000	12375000	12531000	7131900	9240800	9193300	10837000	8703800	11562000	8309400	8300000	8557600	12605000	11427000	12416000	-0.0722225	23.2399	-0.518923	0.609903	0.681608	-7.22101	10	-0.513522	0.613476	0.680999
GL50803_16916	7746700	10881000	9323600	8223100	9200300	10071000	8122400	6203500	8188500	3085900	5374000	4601800	6947600	6911800	4826700	5074900	4859500	4396900	0.778791	22.64	5.67236	1.92499e-05	0.000139646	2.42965	13	5.66189	1.81757e-05	0.00012958
GL50803_16924	10623000	9221000	7092000	11232000	9396600	9100000	13048000	5430900	17241000	10820000	9529000	8236100	9322500	8372800	7980900	11261000	13416000	12430000	-0.0316989	23.2366	-0.180978	0.858333	0.88179	-7.34411	13	-0.181513	0.857877	0.880913
GL50803_16926	2118700	2454100	2178300	1907000	1632200	2409000	3194700	2860200	2029900	2888700	2967300	2962100	2886600	4154500	3201300	2988600	3204400	3432800	-0.482941	21.3532	-4.27398	0.000423322	0.00178781	-0.686849	7	-4.10789	0.000593255	0.00233629
GL50803_16935	27867000	25200000	31576000	27570000	27110000	29720000	43820000	44125000	43733000	25941000	25718000	23575000	27445000	27972000	27085000	19927000	19661000	23541000	0.420839	24.7482	3.35326	0.00339717	0.0101425	-2.7473	21	3.36964	0.00319978	0.00951876
GL50803_16945	24041000	26644000	25355000	27727000	29123000	26463000	25773000	24264000	26214000	21777000	20529000	21821000	23967000	24371000	26779000	23522000	22550000	25235000	0.164217	24.5574	2.67248	0.015195	0.0347134	-4.18992	22	2.65608	0.0155507	0.0350374
GL50803_1695	41900000	38997000	47062000	43468000	40515000	41674000	24420000	23948000	27833000	41589000	38370000	39383000	44003000	45075000	46558000	38787000	38773000	38283000	-0.206983	25.1889	-1.60781	0.124634	0.190875	-6.09128	14	-1.60494	0.124915	0.191856
GL50803_16967	4714200	12631000	6491600	5003700	4782100	17513000	3054600	3440500	4155600	20891000	16669000	21295000	30737000	23073000	20892000	38672000	22979000	41629000	-2.12579	23.5227	-7.15733	9.23129e-07	1.29395e-05	5.52285	33	-7.25308	6.74592e-07	8.96115e-06
GL50803_16969	69325000	68898000	72908000	75782000	71292000	73724000	113010000	109390000	111260000	63092000	66076000	57325000	77543000	76052000	83432000	53918000	51676000	51880000	0.387614	26.1161	2.89541	0.00937905	0.0227463	-3.73041	16	2.89993	0.00914579	0.0220512
GL50803_16993	6585300	8228900	4508500	8205700	7882800	9004200	6345000	8477600	7449400	7524400	5547300	6255500	9618900	7964800	7128300	6906500	7564200	6863800	0.0174693	22.7856	0.140813	0.889523	0.908192	-7.35088	10	0.138607	0.891211	0.908794
GL50803_16996	11711000	12663000	12619000	12062000	11143000	13910000	17074000	17438000	18205000	9718400	11765000	10148000	12877000	12722000	12362000	9667500	9518000	8949100	0.365878	23.5422	3.24668	0.00431285	0.0122148	-2.97998	8	3.1408	0.00535699	0.0145253
GL50803_17000	9137200	10682000	10765000	8216200	12533000	10284000	17052000	17137000	18701000	9667700	9389800	8701700	8690500	10516000	8734600	7628500	7431100	8469900	0.480886	23.3024	3.2645	0.00414441	0.0119255	-2.9412	9	3.22704	0.0044145	0.0124177
GL50803_17046	18130000	13838000	16976000	14824000	15409000	18123000	4312100	2259800	2804500	26815000	24155000	28437000	30659000	30936000	29577000	31529000	35358000	27779000	-1.66881	23.9709	-4.3046	0.000395019	0.00170252	-0.617671	19	-4.34726	0.000343224	0.00149634
GL50803_17053	65011000	69812000	64386000	64920000	65018000	66593000	101780000	91276000	102360000	88847000	100400000	90937000	102470000	98299000	101290000	88254000	89756000	87266000	-0.319191	26.3263	-3.07156	0.00636639	0.0168572	-3.3576	45	-3.21227	0.00456358	0.0127503
GL50803_17054	144620000	148180000	157880000	156050000	153430000	165330000	103790000	111790000	105530000	190310000	196070000	195390000	199270000	215360000	212190000	209990000	220210000	211940000	-0.59003	27.3188	-6.16381	6.82342e-06	5.93997e-05	3.4838	19	-6.14622	6.44166e-06	5.79049e-05
GL50803_17055	91072000	95190000	96889000	107960000	95062000	97337000	119570000	120420000	124850000	98822000	101580000	102810000	114160000	121850000	124740000	93917000	94863000	96597000	-0.00344716	26.643	-0.0413658	0.967443	0.972145	-7.36038	41	-0.0438963	0.965443	0.970135
GL50803_17056	118090000	120280000	133670000	105130000	109950000	108380000	89198000	92200000	87746000	150440000	181490000	156160000	175590000	173450000	181680000	152620000	149330000	143330000	-0.609846	26.9669	-7.00751	1.23757e-06	1.52757e-05	5.22371	13	-6.86902	1.44876e-06	1.57648e-05
GL50803_17060	247550000	263770000	273380000	261720000	262770000	249060000	353230000	352840000	360370000	420770000	449420000	419480000	423440000	425730000	430330000	422990000	402900000	420970000	-0.556297	28.3808	-6.68043	2.3719e-06	2.51482e-05	4.56019	42	-7.09988	9.12893e-07	1.12681e-05
GL50803_17063	266810000	265960000	275990000	267080000	265030000	266520000	186860000	174280000	190070000	728200000	749790000	755810000	652190000	653340000	657170000	738840000	752310000	725390000	-1.59049	28.6106	-16.144	1.97697e-12	6.29926e-10	18.7394	82	-17.25	4.17918e-13	1.72809e-10
GL50803_17090	138010000	146400000	147310000	145820000	131850000	157150000	150910000	152270000	160670000	165190000	177470000	170750000	178290000	176520000	203650000	154100000	152490000	144490000	-0.190455	27.2321	-2.81669	0.0111335	0.026307	-3.89438	22	-2.80752	0.0111997	0.0264634
GL50803_17096	3001600	4919500	4812000	4829100	3879900	4464000	5817200	6152600	4587600	3939600	5145500	4856800	4092000	3422200	4271300	3696300	4355900	3438000	0.175762	22.0544	1.45397	0.162538	0.23791	-6.31072	11	1.43554	0.167307	0.243169
GL50803_17106	5919200	4547800	5385700	4661300	4155900	4748200	5882900	5868900	6963200	3094700	2403300	3287400	3222200	4170600	4113000	3202500	3853900	3727500	0.632041	22.0169	5.53615	2.57947e-05	0.000173433	2.13273	11	5.4509	2.88089e-05	0.000193699
GL50803_17121	696260000	706550000	777940000	716770000	726060000	716350000	905920000	921370000	951520000	568790000	599380000	570950000	668720000	692030000	702230000	594250000	610790000	586880000	0.341335	29.3776	4.30708	0.000392811	0.00170252	-0.612066	62	4.70323	0.000152787	0.000775181
GL50803_17143	98334000	104260000	102960000	103110000	107800000	109230000	81547000	90129000	85437000	85143000	86274000	90969000	97663000	91454000	90344000	89287000	89631000	86344000	0.123442	26.4789	1.89559	0.0735823	0.123847	-5.63754	33	2.0281	0.0567298	0.100247
GL50803_17150	34382000	38250000	35746000	39384000	39084000	42955000	52037000	42065000	42282000	34988000	37003000	37335000	37187000	38225000	37952000	32974000	36460000	33275000	0.162612	25.1871	2.2547	0.0363509	0.069912	-5.00322	9	2.08933	0.0502928	0.0902216
GL50803_17153	385970000	415980000	464160000	409520000	435350000	442020000	444170000	458000000	445540000	726460000	778870000	742840000	738560000	768300000	721970000	713610000	753640000	746450000	-0.780093	29.079	-15.4493	4.26025e-12	8.80808e-10	17.9769	26	-16.0377	1.54292e-12	3.18999e-10
GL50803_17163	144340000	146570000	157040000	132010000	144390000	140160000	156710000	137580000	145520000	211030000	226510000	216210000	174660000	171460000	167440000	154300000	165880000	168820000	-0.334157	27.2758	-4.27457	0.000422759	0.00178781	-0.685519	17	-4.21995	0.000459082	0.0018983
GL50803_17165	8856300	9936500	10364000	9962300	9297900	9610300	6170600	5389000	6451000	9821600	8739700	10968000	11579000	11044000	9988800	9616900	7900900	8362100	-0.237033	23.0918	-1.80248	0.0876163	0.144053	-5.79015	8	-1.76348	0.0938117	0.152421
GL50803_17190	11373000	10658000	11531000	14725000	15281000	13703000	16961000	12768000	15875000	7476700	7214700	9436900	6643800	7425600	3943600	5482000	6749800	4669200	1.08422	23.1435	7.448	5.27269e-07	8.38561e-06	6.09454	14	7.45476	4.55186e-07	7.2392e-06
GL50803_17195	36450000	34376000	35581000	38309000	39825000	34851000	43068000	40528000	43522000	30545000	29394000	30942000	29503000	31621000	35237000	27646000	29879000	29908000	0.332963	25.0268	5.17717	5.63412e-05	0.000340104	1.34162	13	4.9539	8.68447e-05	0.000485274
GL50803_17224	16098000	17294000	18859000	14126000	14457000	16151000	9676100	9318800	11298000	12639000	17236000	13414000	13969000	12065000	13879000	10078000	7183300	10209000	0.200462	23.6134	1.21584	0.239177	0.324794	-6.61495	13	1.21823	0.237972	0.323689
GL50803_17230	377920000	375790000	367740000	344760000	372750000	373270000	426080000	412940000	439560000	583700000	641620000	595290000	536020000	556470000	537180000	654950000	659350000	650780000	-0.632812	28.8434	-9.54788	1.28008e-08	6.22723e-07	9.89	35	-10.2671	3.25684e-09	2.24451e-07
GL50803_17231	23348000	14976000	22801000	14996000	21479000	16978000	7528300	4300200	7374200	27714000	28467000	26995000	19911000	22069000	25460000	26666000	26651000	26972000	-0.975269	24.1166	-3.55259	0.0021688	0.00679393	-2.3075	30	-3.59906	0.00189971	0.00613695
GL50803_17243	3775700	3455400	6054100	6540000	5374400	5338600	1823900	NA	14139000	6121000	6613700	4677000	9244000	7087400	5613600	13157000	23156000	10025000	-0.75579	22.6497	-2.1472	0.0458958	0.0841633	-5.17691	18	-2.16883	0.0436582	0.0809536
GL50803_17244	186130000	192330000	207780000	182080000	185580000	196430000	149120000	128680000	127750000	237540000	248470000	240200000	238450000	256390000	256350000	222430000	222430000	240560000	-0.494395	27.5914	-5.2127	5.21174e-05	0.000319267	1.42042	28	-5.34304	3.65266e-05	0.000232365
GL50803_17249	207050000	202440000	220230000	187810000	197610000	193550000	280440000	269140000	297390000	213000000	240940000	222280000	257720000	266530000	261750000	176420000	171590000	169680000	0.0553925	27.7188	0.456513	0.65328	0.710872	-7.25255	102	0.479623	0.636941	0.698608
GL50803_17254	96348000	104340000	107740000	105310000	103260000	98495000	67665000	72408000	67731000	101660000	106190000	97178000	104100000	104840000	105440000	109450000	115610000	107490000	-0.232513	26.5387	-2.31672	0.0320363	0.0632372	-4.88709	34	-2.4001	0.0267412	0.0546049
GL50803_17255	38907000	33970000	36976000	35432000	35898000	33743000	24429000	24245000	24347000	30229000	25552000	28607000	31113000	25005000	24712000	29747000	28627000	28543000	0.172279	24.8212	1.65413	0.114794	0.178297	-6.02192	23	1.66699	0.11183	0.1751
GL50803_17265	16323000	15881000	15928000	14791000	9210300	14615000	2911600	3406900	937600	23575000	23848000	21811000	19070000	16171000	18791000	29629000	27240000	21657000	-1.55419	23.6185	-3.316	0.00369324	0.0108309	-2.82887	38	-3.35612	0.00329921	0.00974444
GL50803_17277	9195200	7919500	9693600	8005900	8326100	9433900	9506600	8871200	9869900	9526200	7875100	8539800	12349000	12243000	13342000	8244300	9721300	9137100	-0.150758	23.1693	-1.47326	0.157318	0.23191	-6.28414	7	-1.40137	0.177145	0.254192
GL50803_17304	20036000	20428000	19887000	29423000	25416000	21218000	4134900	8100900	9262200	27704000	28994000	25434000	26768000	20494000	18484000	27466000	30289000	23313000	-0.738636	24.2144	-2.45122	0.0242609	0.051314	-4.62942	19	-2.47415	0.0229012	0.0484382
GL50803_17327	297230000	306380000	272660000	338420000	354160000	325970000	425030000	445880000	465170000	340530000	333440000	342530000	302190000	295290000	291450000	341520000	332600000	337560000	0.126751	28.3325	1.28303	0.215159	0.297056	-6.53367	28	1.31365	0.204524	0.287167
GL50803_17332	33390000	34865000	31865000	35526000	43687000	38157000	8324600	17354000	20731000	37029000	34755000	36691000	36081000	33925000	37875000	41983000	41504000	39855000	-0.503361	24.9145	-2.09882	0.0496568	0.08955	-5.28693	38	-2.13224	0.0461836	0.084687
GL50803_17337	63366000	47665000	53167000	139600000	127800000	128610000	174120000	156940000	145470000	143600000	127700000	134700000	81434000	70537000	64910000	175500000	163840000	167070000	-0.177206	26.7252	-0.619929	0.542788	0.623452	-7.1617	7	-0.621475	0.541635	0.620404
GL50803_17364	57995000	62550000	53355000	66536000	64685000	59017000	29459000	36210000	36976000	98169000	105130000	92670000	85146000	85705000	84460000	133710000	137770000	128180000	-1.05416	26.1013	-6.33604	4.7787e-06	4.49089e-05	3.84642	5	-6.1972	5.78514e-06	5.25748e-05
GL50803_17393	6116000	4122400	4603000	7838000	6581600	7398300	7935500	7432100	8028000	5736100	4506400	5888400	4268300	3681500	2987800	7684400	7924100	7077900	0.307493	22.4803	1.60273	0.125756	0.191882	-6.0988	7	1.591	0.128025	0.195344
GL50803_17395	198480000	193880000	223800000	180530000	172140000	179440000	121500000	121680000	123120000	248810000	300840000	262960000	269480000	294000000	294630000	290550000	274070000	286960000	-0.767573	27.6759	-6.62537	2.65015e-06	2.70578e-05	4.44711	28	-6.75946	1.80836e-06	1.91733e-05
GL50803_17400	43846000	45187000	45029000	41731000	38909000	39939000	23933000	22915000	21806000	34704000	39482000	37732000	49112000	44738000	48385000	38266000	37171000	38597000	-0.236078	25.158	-1.52031	0.145166	0.218276	-6.21819	18	-1.52805	0.142892	0.215642
GL50803_17403	2561700	10820000	3103900	6894600	9530800	6997400	37184000	13282000	39199000	14027000	11854000	13273000	12020000	15837000	21070000	9305500	12958000	9172700	-0.40848	23.415	-0.932529	0.362951	0.450016	-6.91537	8	-0.939712	0.359099	0.448602
GL50803_17411	47914000	49759000	50234000	51011000	51822000	52046000	48342000	52521000	45221000	43958000	46664000	50267000	48753000	52524000	59634000	51515000	53560000	47416000	-0.0136421	25.5771	-0.223225	0.825781	0.861186	-7.33517	28	-0.233524	0.817839	0.852904
GL50803_17430	6245100	5524500	7243000	5126300	4333800	3877600	2380500	1541500	2625500	4604300	4872500	4425700	4741400	2676300	6026400	6748100	7644100	5901500	-0.386472	22.0873	-1.44592	0.164755	0.240669	-6.32172	7	-1.44783	0.16388	0.240469
GL50803_17432	19803000	18137000	18625000	22655000	22176000	19679000	9106000	10633000	9992300	16583000	15678000	17059000	16272000	14539000	17249000	20416000	22305000	21672000	-0.164556	24.0024	-0.913935	0.372388	0.460336	-6.93259	22	-0.921926	0.368067	0.457731
GL50803_17460	12434000	12013000	13286000	15978000	17014000	16895000	11114000	13337000	14602000	10611000	9247100	11404000	8259300	9171800	8650700	14961000	14440000	11795000	0.37781	23.5426	3.0263	0.00703601	0.018127	-3.45412	12	3.00401	0.00726665	0.0184908
GL50803_17468	11018000	9769500	10916000	11246000	9683000	10587000	13529000	15678000	15062000	16101000	14126000	16648000	17020000	18650000	17870000	16551000	14975000	14674000	-0.46377	23.7202	-4.6911	0.000165569	0.000834913	0.254445	11	-4.58	0.000202027	0.00100648
GL50803_17482	38116000	39561000	37025000	41624000	38765000	42368000	41561000	42274000	39538000	36802000	39986000	37316000	42534000	39381000	47450000	42590000	46900000	46717000	-0.0688096	25.2897	-1.07912	0.29426	0.381431	-6.76866	27	-1.11751	0.277636	0.366196
GL50803_17483	7371100	6732400	7557200	5558700	5696400	6035900	3263700	2689900	5029100	5094700	5624300	7245200	6828400	6930900	6776500	3515400	6900700	5471400	-0.164621	22.4132	-0.850784	0.405655	0.493517	-6.98871	10	-0.850476	0.405596	0.495191
GL50803_17531	1503000	3131800	2460800	1273600	1501100	1684700	3218700	3281000	3409900	1103800	986110	1233800	917890	2390700	526910	1115400	920860	1205300	1.04987	20.5613	4.13932	0.000574159	0.00228283	-0.991079	3	4.09285	0.000614028	0.00240664
GL50803_17547	390140000	396610000	429660000	383280000	370850000	382930000	261220000	272070000	276380000	514680000	587290000	506290000	538320000	557140000	556670000	653430000	637730000	651210000	-0.734224	28.7333	-7.04285	1.15458e-06	1.46898e-05	5.29454	28	-7.20136	7.46864e-07	9.65088e-06
GL50803_17551	209440000	218530000	213320000	203080000	202240000	194910000	266580000	270600000	262490000	216930000	235160000	220050000	231590000	239960000	234710000	221930000	220300000	215280000	-0.00649258	27.7488	-0.0881107	0.930726	0.940966	-7.35721	72	-0.0982499	0.922758	0.934052
GL50803_17558	12659000	7035900	6879800	23521000	17284000	18960000	12430000	10507000	14023000	9896800	9320600	10104000	3652300	4254600	6191700	17631000	14199000	15164000	0.518593	23.3401	1.66032	0.113529	0.177148	-6.01253	24	1.6782	0.109595	0.17231
GL50803_17565	23139000	20587000	25092000	21799000	21800000	18888000	15789000	16387000	16578000	16641000	16699000	18425000	22830000	20548000	20739000	19497000	19480000	19827000	0.0327704	24.22	0.341066	0.736857	0.785285	-7.30044	16	0.338724	0.738513	0.786037
GL50803_17566	8249800	18616000	6108300	7580000	7698000	9448500	7388100	8349300	5786400	6159100	4373000	4911000	4237700	5824400	5565600	5846100	6515700	5741600	0.615306	22.675	3.61492	0.00188391	0.00613096	-2.16893	14	3.62766	0.00177976	0.005864
GL50803_17568	85362000	88381000	95208000	99724000	101630000	99686000	122740000	140840000	132000000	87048000	89340000	89022000	94824000	102710000	93765000	86739000	87477000	84981000	0.224686	26.5439	2.42135	0.0258172	0.0537805	-4.68729	36	2.52749	0.0204623	0.0439541
GL50803_17570	719270000	718200000	709160000	696890000	690850000	696600000	631740000	608240000	602750000	738010000	759250000	710280000	698620000	749240000	742580000	724020000	732190000	736020000	-0.120543	29.3871	-2.26076	0.0359069	0.0693809	-4.99196	71	-2.80957	0.0111497	0.0264207
GL50803_17579	6160300	7604100	4390500	8577000	6458300	7172600	9025400	10978000	7494400	6829200	5747900	6805900	5405400	5892300	3513600	8461100	9961900	9382200	0.15108	22.7288	0.801177	0.433094	0.517585	-7.03019	14	0.805064	0.430691	0.517705
GL50803_17585	35457000	35291000	33700000	32505000	38594000	36925000	40702000	40789000	44167000	38332000	40242000	40564000	43623000	44693000	43680000	40803000	41173000	38973000	-0.142712	25.228	-2.19194	0.0412565	0.0770184	-5.1189	29	-2.29819	0.0330115	0.0645402
GL50803_17586	4371300	5505200	3569400	4234800	3403100	3626000	4752800	3317700	2360600	2254400	2813700	3093100	3947500	4065600	3908100	4599900	3709400	3315400	0.14034	21.7892	0.922444	0.368049	0.455653	-6.92475	8	0.909769	0.374282	0.464065
GL50803_17625	17576000	18134000	13998000	17258000	18096000	14688000	8521000	12063000	9725800	13341000	13328000	12352000	12474000	14258000	13596000	16832000	15163000	15067000	0.000285237	23.7372	0.00205162	0.998385	0.998385	-7.36128	9	0.00202269	0.998407	0.998407
GL50803_17627	4478100	6052300	4039000	3909700	4568000	6312100	5843400	7391300	8077400	3870100	4906400	4356300	4493800	4425100	3247100	4737800	3123700	5802000	0.358964	22.2007	2.36119	0.0292401	0.0595606	-4.80276	11	2.35116	0.0295996	0.0595592
GL50803_18470	9223000	9071500	7009100	11629000	12092000	12373000	7457400	NA	3514500	8306200	7924100	8709500	4649400	2773600	2749200	11292000	15476000	13472000	0.249412	22.8836	0.701549	0.492085	0.574794	-7.07574	11	0.707286	0.488396	0.570909
GL50803_1875	13964000	15632000	13506000	15066000	14764000	17220000	19095000	22287000	21762000	10380000	10785000	11917000	13503000	11225000	14993000	8058000	6264700	8438300	0.704391	23.6467	4.61815	0.000194964	0.000965481	0.0901642	6	4.51683	0.000233218	0.00114125
GL50803_19003	56156000	56453000	57700000	53497000	52327000	51823000	36930000	37184000	38066000	78231000	71409000	75533000	79360000	78000000	77714000	98691000	104470000	102710000	-0.808423	25.9248	-7.0103	1.23081e-06	1.52757e-05	5.2293	13	-6.96145	1.20314e-06	1.38535e-05
GL50803_19436	152970000	155060000	170890000	169800000	168620000	175600000	100740000	102000000	104680000	198520000	188020000	205490000	203720000	199720000	230360000	211310000	217130000	216380000	-0.558327	27.3495	-4.6966	0.000163541	0.000829746	0.266839	23	-4.73637	0.000141753	0.000728137
GL50803_1995	15650000	14854000	12800000	18874000	18374000	16947000	26999000	27543000	24889000	14510000	13958000	15370000	15061000	12511000	15009000	16640000	15983000	17785000	0.328711	24.0156	2.40631	0.0266359	0.0549325	-4.71629	8	2.35971	0.0290808	0.0588015
GL50803_2011	1571500	1664700	1432700	1621000	2017000	1444000	2799300	3582700	2678300	1512700	1367200	1465000	835520	1516500	981210	NA	1205700	1006900	0.713936	20.5837	3.71927	0.00160864	0.00538601	-1.96266	3	3.60501	0.00200978	0.00641733
GL50803_2012	5523400	5349300	7449500	9720300	7755000	9163600	11139000	9656300	8281300	4953600	5776600	6436800	3667300	4100000	3982100	5910600	8402200	8449500	0.541235	22.6624	2.97426	0.0078904	0.0197738	-3.56449	7	2.94668	0.00824997	0.0203057
GL50803_20195	4174600	4691500	4128800	6166100	7007000	6067900	4806700	6063800	2860700	4962500	4606200	4399500	3258400	3719500	2875500	5923700	5238700	6065100	0.15801	22.1585	0.908012	0.375428	0.463401	-6.93801	9	0.903178	0.377682	0.46688
GL50803_2053	6894400	5348300	5911000	10578000	10400000	8953100	6053600	4066700	7798200	8167000	7947800	7962300	4613300	4684600	3672600	12496000	10259000	10310000	-0.0439627	22.7643	-0.183694	0.856231	0.880726	-7.34359	6	-0.183158	0.856604	0.880913
GL50803_20551	6411400	5559800	6952500	5441100	4586500	5477100	7990900	8939800	9052100	4280300	4462200	6165900	5368000	4983500	6617700	NA	5309900	4931200	0.327133	22.487	2.36605	0.0296114	0.0600211	-4.77407	5	2.26993	0.0356605	0.0690661
GL50803_2098	11385000	11290000	9680400	14127000	14404000	12815000	7188000	8399600	4182000	12009000	8717100	10222000	8719200	7572900	7855600	10554000	11621000	10286000	0.0251664	23.209	0.129366	0.89845	0.915706	-7.35251	12	0.129777	0.8981	0.914691
GL50803_2101	46811000	44694000	50792000	45509000	46089000	45829000	74108000	82864000	87026000	36228000	42055000	38171000	52694000	54383000	54200000	37818000	34152000	36128000	0.410564	25.5349	2.61121	0.0173176	0.0387072	-4.3134	10	2.5957	0.0176988	0.0391165
GL50803_2107	41287000	41580000	42135000	50317000	46877000	50421000	54231000	55292000	50771000	39431000	34331000	34661000	30802000	33247000	26822000	41250000	42540000	41378000	0.422982	25.2999	4.44291	0.000289113	0.00132431	-0.305213	14	4.39035	0.000311082	0.00140615
GL50803_21201	10830000	13304000	11400000	11524000	11744000	12704000	8460500	4713700	6017500	10600000	12398000	12291000	15133000	15091000	15559000	16050000	15294000	14979000	-0.551181	23.4667	-3.10383	0.00592715	0.0159666	-3.28848	11	-3.10289	0.00583096	0.0156058
GL50803_21331	2040100	1672000	2841800	4626400	3447500	2890100	4455700	3682800	3848100	2406900	2239100	2046200	1334200	1461400	1108000	2873100	3033100	2760200	0.624631	21.2619	2.7521	0.0128043	0.0298287	-4.02756	7	2.74589	0.0128078	0.0296695
GL50803_21423	51839000	49639000	51732000	47288000	48940000	46404000	30109000	32709000	33106000	63905000	63667000	64168000	63621000	68924000	68222000	64786000	61948000	64555000	-0.604451	25.648	-5.61151	2.19328e-05	0.000156365	2.29724	42	-5.84104	1.23426e-05	9.36452e-05
GL50803_21444	27153000	30489000	33133000	27326000	29716000	26416000	40626000	45727000	38392000	31319000	34815000	32798000	41019000	38511000	41108000	31262000	31682000	31270000	-0.086371	25.003	-0.783094	0.443379	0.529112	-7.04473	26	-0.795862	0.435892	0.521266
GL50803_21505	38255000	37667000	40727000	38358000	39334000	42437000	42655000	42574000	44872000	38681000	41134000	39488000	39967000	43872000	44857000	39531000	41315000	39626000	-0.00698289	25.2819	-0.128536	0.899097	0.915706	-7.35262	35	-0.142896	0.887869	0.906504
GL50803_21628	382460000	381000000	440330000	377210000	378130000	377920000	336250000	325440000	333860000	376990000	400710000	382390000	440620000	456260000	462740000	407350000	414530000	403190000	-0.170416	28.5437	-2.54633	0.0198706	0.0432412	-4.44273	38	-2.75976	0.0124278	0.0289516
GL50803_21942	756580000	762000000	886650000	768180000	775870000	828620000	696930000	784300000	764170000	462520000	514660000	504930000	527040000	524760000	541010000	485780000	521370000	509160000	0.611862	29.2308	11.1577	1.05308e-09	9.67666e-08	12.4316	49	13.0694	5.6264e-11	9.30606e-09
GL50803_21943	31370000	34318000	31682000	38045000	36449000	34223000	62969000	63229000	67165000	29609000	28172000	29105000	27321000	30700000	32611000	27986000	27784000	27119000	0.550008	25.0589	3.63272	0.00180959	0.00596228	-2.12928	10	3.60651	0.00186773	0.00608115
GL50803_2198	12263000	8936800	12384000	16152000	12156000	15457000	19229000	19842000	20023000	11643000	13547000	12357000	9646100	13629000	10703000	15845000	10368000	14741000	0.249365	23.6817	1.66107	0.113378	0.177148	-6.01141	16	1.66675	0.111878	0.1751
GL50803_22165	30329000	30827000	28741000	40788000	40775000	38169000	25165000	27174000	29262000	43678000	42138000	41002000	29178000	28318000	27308000	49934000	50629000	49148000	-0.292429	25.0729	-2.02478	0.0574129	0.100499	-5.41733	14	-2.0263	0.0569297	0.100386
GL50803_221693	7189100000	7500900000	8250100000	6281400000	6295100000	6364500000	7506800000	7870800000	8195300000	5735500000	6178700000	5734100000	6441500000	6442300000	6665900000	5391800000	5318500000	5360600000	0.294379	32.6048	3.90966	0.000966307	0.00355172	-1.50888	42	4.20498	0.00047507	0.00195464
GL50803_22291	14744000	12836000	13897000	12687000	12161000	12735000	5546700	5523800	5824800	10487000	12021000	11577000	12448000	14368000	13514000	13810000	14600000	14468000	-0.386664	23.4339	-1.91845	0.0704559	0.1194	-5.59928	4	-1.88666	0.0745031	0.125024
GL50803_22454	4973800	3702800	6181000	3135700	NA	2881800	3118700	2432600	3896300	3868300	3878000	2909000	2962800	3336500	4202800	NA	2128600	2559400	0.202777	21.6917	1.09859	0.287538	0.376257	-6.68795	8	1.08811	0.291645	0.380781
GL50803_22543	19131000	17995000	15155000	22304000	20843000	19105000	4446600	6385200	4849400	22486000	19002000	21112000	16825000	15033000	18411000	19867000	20875000	23363000	-0.66615	23.8836	-2.18198	0.0420883	0.0783941	-5.13707	33	-2.21086	0.0394376	0.0746336
GL50803_22677	5154600	6209600	NA	4976800	5005000	4767200	6282800	5495300	5775100	6552100	8721500	7754800	6065300	5740500	7072700	6808600	5848900	6454200	-0.307602	22.5359	-3.40473	0.00322028	0.00968427	-2.64687	6	-3.11822	0.00590833	0.0157619
GL50803_22808	9459600	9155300	11679000	11966000	12284000	9643000	4581000	4224500	2974000	9117700	10448000	10613000	12212000	10151000	11544000	10038000	9391000	11640000	-0.473999	23.0906	-1.94992	0.0663448	0.113128	-5.5461	18	-1.96636	0.0639608	0.109373
GL50803_22850	47753000	50214000	46711000	64041000	55957000	59684000	58684000	58234000	58732000	54312000	59858000	55629000	56689000	61744000	63309000	53101000	50677000	50154000	-0.0188653	25.7293	-0.255471	0.801149	0.8408	-7.3271	24	-0.258282	0.798952	0.839559
GL50803_22855	43776000	45550000	40661000	48482000	47211000	48193000	52435000	53276000	54101000	55772000	56631000	58049000	62421000	60979000	60881000	58806000	53546000	58986000	-0.282839	25.6578	-4.50074	0.00025381	0.00120489	-0.174641	17	-4.38829	0.000312545	0.00140615
GL50803_23004	50901000	53040000	54995000	56252000	46708000	58805000	74137000	65705000	71095000	64521000	67807000	65486000	81636000	79729000	82890000	61467000	54528000	63349000	-0.227388	25.914	-2.21222	0.0396084	0.0747857	-5.08172	11	-2.16527	0.0432307	0.0805559
GL50803_23017	33959000	34635000	32870000	35774000	31477000	34191000	34079000	43137000	38490000	28299000	29635000	29498000	40190000	39518000	41894000	22410000	25493000	25113000	0.203831	24.9696	1.73922	0.0984342	0.158684	-5.89072	16	1.73715	0.0984603	0.158418
GL50803_2338	3231300	2871200	2676300	5602300	3562700	3773400	NA	2624800	3108000	3000200	2892000	3092700	5028500	3720100	3571000	4384500	5218600	3955700	-0.185957	21.7671	-1.19649	0.247289	0.333619	-6.60706	9	-1.18295	0.252136	0.338501
GL50803_23492	11507000	9590800	10979000	13321000	12099000	12259000	14777000	12356000	15167000	13709000	12431000	13708000	14230000	15193000	13817000	13587000	12304000	13054000	-0.133311	23.6234	-1.64238	0.117224	0.180867	-6.03965	16	-1.61991	0.121645	0.18826
GL50803_23833	66221000	59767000	60680000	78373000	80299000	76579000	44993000	43149000	40105000	56987000	52016000	56377000	49719000	48096000	47183000	57649000	57204000	56144000	0.152015	25.7445	1.1559	0.262282	0.347607	-6.68429	38	1.18855	0.249184	0.335086
GL50803_23888	14893000	16171000	15644000	15392000	15465000	16674000	16289000	13827000	18043000	10839000	15458000	12765000	14567000	13221000	14910000	14093000	13306000	14107000	0.211467	23.8061	2.99071	0.00760991	0.0192459	-3.52966	8	2.7225	0.0134739	0.0306968
GL50803_24009	8650900	8124900	8002700	9398600	9841700	7619100	10940000	12377000	10119000	8168500	6838800	7001100	5307900	5174300	4020900	8687500	8073700	7697500	0.504645	22.9033	3.5539	0.0021624	0.00679393	-2.30459	6	3.45904	0.00261267	0.00797299
GL50803_24194	2114200	2926300	3643500	3031400	2319600	NA	4626300	4993800	3784200	3915400	2578900	3364100	3647800	4459200	4150700	2912200	3511700	3530900	-0.0954958	21.7019	-0.58559	0.565545	0.642453	-7.15244	9	-0.580141	0.568972	0.643694
GL50803_24321	37362000	38239000	41185000	40488000	40233000	38691000	35784000	39530000	39096000	33638000	34547000	34956000	44157000	42440000	44154000	37999000	34819000	37755000	0.0320648	25.1981	0.480878	0.636182	0.698368	-7.2407	18	0.471803	0.642413	0.702745
GL50803_24425	61495000	52817000	61332000	61037000	59488000	63161000	36173000	28280000	34019000	28684000	22552000	24613000	25116000	18938000	24022000	29265000	29816000	26115000	0.953684	25.0656	6.00529	9.50288e-06	7.70479e-05	3.14684	22	6.05436	7.82479e-06	6.55558e-05
GL50803_24451	5000300	5476700	7994800	6795800	6655700	6814800	6325400	7878400	6688900	7326300	7166800	5955000	8182100	8778000	8458900	7934900	6783700	6155000	-0.164919	22.7277	-1.65021	0.1156	0.179029	-6.02785	4	-1.50446	0.14882	0.222558
GL50803_2452	7772000	7402100	7339600	11132000	9109000	10346000	12788000	15742000	15572000	8265200	8565800	7429500	8415400	7701300	7771000	7792800	5377700	7740500	0.446034	23.0831	2.91904	0.00890659	0.021664	-3.68086	12	2.91481	0.00885095	0.0215286
GL50803_24537	37319000	40180000	31502000	38828000	32749000	34775000	69878000	70403000	66460000	33949000	33171000	32927000	39438000	42355000	41400000	28664000	30657000	30371000	0.36877	25.2226	2.19635	0.0408925	0.0765116	-5.11082	24	2.22008	0.0387088	0.07351
GL50803_24662	5442500	5279800	3922100	8877200	9130200	8283100	9416100	7736300	9523100	7378000	7124200	6525800	5145100	4384700	4530700	7043100	9923300	5767500	0.210334	22.6759	1.11619	0.278483	0.366145	-6.72856	12	1.11918	0.276941	0.365863
GL50803_24842	24579000	21910000	26896000	25145000	25446000	24526000	5427600	14110000	10195000	25462000	25255000	22132000	27405000	26636000	25249000	27498000	24052000	27139000	-0.525505	24.3464	-2.0916	0.0503691	0.090555	-5.29978	36	-2.12315	0.0470278	0.0860203
GL50803_24880	31327000	27973000	27332000	24525000	25925000	24418000	31232000	26959000	30250000	20573000	21625000	22509000	29086000	29057000	28335000	20724000	20411000	20862000	0.240225	24.6011	2.6048	0.0175552	0.0391325	-4.32625	19	2.59469	0.0177372	0.0391165
GL50803_24979	1829200	2051800	1749800	1979500	2193400	1921500	3538600	2150200	2498200	1525800	1788200	1718800	1871700	NA	1771200	1894300	1863800	1951300	0.270956	20.9179	2.36876	0.0294484	0.0598375	-4.76895	6	2.24682	0.0373598	0.0716857
GL50803_25238	13743000	17310000	16210000	14242000	16060000	14329000	10005000	11115000	12529000	14407000	13490000	15577000	18622000	19994000	16446000	13444000	16362000	16653000	-0.216359	23.8215	-1.99068	0.0613387	0.105962	-5.47638	17	-1.98744	0.0614045	0.106016
GL50803_2562	13614000	14394000	11920000	13528000	14923000	16468000	6740200	8702600	2878800	14084000	9956300	11869000	11042000	9547300	9221500	12803000	11913000	10028000	-0.101802	23.3478	-0.393108	0.698686	0.751383	-7.28054	14	-0.3961	0.696421	0.747974
GL50803_26199	11911000	11678000	9808200	13343000	11501000	12967000	10073000	10856000	8502100	12776000	11208000	10870000	12162000	11314000	6498400	12292000	11824000	14513000	-0.024226	23.414	-0.193798	0.848424	0.873782	-7.3416	14	-0.193308	0.848759	0.875217
GL50803_2622	7661800	6477700	8693000	8496100	6925800	10675000	12121000	12255000	11580000	7854500	8625800	7410800	7294800	9703000	10515000	6233400	5764000	7218400	0.251779	23.0053	1.73673	0.0988839	0.158719	-5.89464	9	1.71559	0.102415	0.162567
GL50803_2661	7330900	7153300	6190600	5938900	6121800	6744000	9662200	10320000	10148000	6879200	7194800	5996400	8127800	8714000	8191400	7303600	5226000	5860600	0.118257	22.7906	0.891851	0.383808	0.471634	-6.95264	6	0.863449	0.398604	0.489088
GL50803_27266	3211000	3810400	5096400	5260700	NA	5210800	7195200	8505600	8527000	5712300	5709100	6397400	4359500	4973300	5681100	5132200	6466500	5815200	-0.000469217	22.4027	-0.00270674	0.997871	0.998385	-7.33109	5	-0.00264543	0.997918	0.998407
GL50803_27310	218410000	224190000	268500000	217810000	216440000	225300000	307540000	322620000	333400000	146900000	167020000	153640000	169640000	185300000	182730000	138170000	139640000	139780000	0.700628	27.5777	6.64035	2.57126e-06	2.65804e-05	4.47792	50	6.96022	1.20611e-06	1.38535e-05
GL50803_2732	5855500	2861700	9449600	6148600	5906600	5287500	6928100	9660300	10147000	6729800	3127600	5105400	5883000	11455000	7444800	3572400	4604000	5037800	0.24541	22.5088	0.980589	0.339315	0.42973	-6.86939	8	0.982052	0.338351	0.429166
GL50803_27521	79243000	72604000	87589000	93412000	112700000	107840000	81917000	93513000	86298000	117810000	142010000	114150000	94649000	89610000	106940000	150600000	156690000	137870000	-0.433032	26.6361	-3.69328	0.00157786	0.00530443	-1.99415	8	-3.58433	0.0019646	0.00630203
GL50803_27614	3886600	4018600	3865900	4150000	3628800	3579000	6216800	6233000	4532000	3035100	4140600	3383100	3988200	4787700	4559500	2534000	3648700	3221900	0.263758	21.9246	1.91301	0.0711882	0.120148	-5.6084	5	1.84453	0.0806725	0.1337
GL50803_27887	760470	895900	853820	1999600	1216100	1407800	2539100	2197700	2162300	1116800	828780	NA	640080	539760	467650	857250	758830	982000	0.93312	20.0021	3.62089	0.00199936	0.00641963	-2.17767	3	3.57509	0.00214842	0.00675569
GL50803_27925	428670000	451060000	474690000	441130000	446020000	455870000	630090000	683760000	688970000	557520000	593330000	569500000	637820000	641840000	666730000	545410000	541280000	540600000	-0.194189	29.0304	-1.8505	0.0801094	0.133033	-5.7121	71	-1.95791	0.0650114	0.110854
GL50803_28234	16898000	18581000	15797000	20067000	21441000	19648000	25697000	28975000	26745000	13459000	14605000	12582000	15957000	17318000	18723000	13746000	12826000	13692000	0.5285	24.0676	4.43668	0.000293195	0.00133227	-0.319265	10	4.35767	0.000335165	0.00147437
GL50803_2825	4975400	3810700	5823600	9635000	10816000	8104000	13293000	11272000	12178000	9885700	8137900	6260900	5761000	4099900	2927300	9183000	10219000	6826000	0.325692	22.8068	1.1889	0.249362	0.335867	-6.64649	7	1.191	0.248244	0.334906
GL50803_2834	12751000	11631000	10112000	12029000	16399000	11289000	17737000	20459000	19495000	13674000	12829000	11758000	15776000	15428000	15785000	11262000	11777000	12021000	0.100331	23.7103	0.727006	0.476228	0.560229	-7.08784	10	0.719185	0.480734	0.563721
GL50803_28477	16534000	18469000	11758000	44743000	47853000	43449000	22540000	25605000	28433000	31578000	25558000	27704000	36175000	39399000	40211000	16287000	16628000	19493000	-0.0337294	24.6504	-0.124023	0.902621	0.917036	-7.35321	5	-0.123793	0.902773	0.91719
GL50803_29119	2140700	2733100	2107300	2452300	2793900	2464300	1320900	NA	1539300	3330600	2702500	2887600	3069700	2361700	2904100	3171200	2908200	4319800	-0.510667	21.2926	-3.43163	0.00303513	0.00919433	-2.58875	4	-3.28397	0.00410116	0.0116952
GL50803_29147	9127500	8401700	8115200	8333000	8027100	8500400	6975500	5123800	5696100	7105400	6984000	6826900	7276400	7379800	7577500	8361700	8538400	7917600	-0.0125884	22.8381	-0.121599	0.904514	0.917832	-7.35353	6	-0.114733	0.909854	0.923251
GL50803_29307	7064800	8167800	4956100	2098700	6312700	8751000	3127200	5608300	3743000	21324000	17878000	18513000	18385000	18913000	19603000	11643000	14540000	15555000	-1.75875	23.1502	-7.64293	3.64488e-07	6.55286e-06	6.47153	17	-7.70372	2.82208e-07	5.07361e-06
GL50803_29327	17332000	17974000	29229000	18357000	20389000	20373000	19831000	22505000	44922000	12013000	15614000	18233000	24261000	22223000	21214000	18303000	13826000	20316000	0.310131	24.2588	1.77126	0.0928193	0.150809	-5.84011	10	1.76635	0.0933164	0.151915
GL50803_2933	4389600	5009300	3867900	7983200	7596400	8767300	2397300	NA	2744600	5995000	4976700	4717900	4179600	4253200	3544800	6840600	6876200	5264600	-0.0679184	22.2404	-0.276958	0.785022	0.827805	-7.29083	9	-0.277529	0.784519	0.826493
GL50803_29487	74942000	75457000	87482000	73281000	72433000	76427000	85595000	98192000	90490000	62654000	64351000	61707000	71096000	70734000	74721000	53668000	48415000	58103000	0.381651	26.0833	4.27358	0.000423713	0.00178781	-0.687771	22	4.28491	0.000395743	0.00168701
GL50803_29490	12358000	12126000	11715000	12105000	11470000	11959000	16638000	15481000	16399000	13312000	12199000	11342000	12274000	12208000	11042000	8115800	10596000	10951000	0.233453	23.5392	2.29566	0.033445	0.0656985	-4.92672	11	2.24543	0.0367677	0.0708785
GL50803_2980	18393000	18554000	18558000	18771000	18636000	18066000	25384000	27296000	26752000	18371000	18002000	20040000	21114000	17491000	18210000	20540000	20163000	19523000	0.115747	24.2551	1.21839	0.238228	0.324037	-6.61193	15	1.2067	0.242283	0.329011
GL50803_3032	3824600	3095500	2845800	5836900	5135500	4498500	4864400	4303200	4350400	3539400	3320600	3030100	3004600	1933300	2019800	3573700	3748100	3433200	0.492043	21.7587	3.15279	0.00531664	0.0146521	-3.18321	8	3.11318	0.00569847	0.0153506
GL50803_3042	6455600	11680000	9663800	30279000	30398000	27440000	6061900	12441000	4299100	26820000	26362000	23086000	19633000	20379000	17707000	41371000	39565000	32165000	-1.11054	24.0951	-3.10787	0.00587437	0.0158891	-3.27983	24	-3.14133	0.00535074	0.0145253
GL50803_3206	124610000	118930000	117000000	138730000	132970000	131300000	88156000	90372000	92726000	122310000	127540000	126630000	112740000	121190000	128330000	125810000	126020000	122050000	-0.123467	26.8186	-1.35321	0.192128	0.271201	-6.44491	35	-1.41184	0.174082	0.250947
GL50803_3209	2956600	1963700	2961100	2742000	2590300	3029100	3209600	3364600	NA	3562800	3337400	3272300	1489500	2710400	2299100	2516600	2147300	2309900	0.146767	21.3493	0.952579	0.353635	0.443765	-6.86565	7	0.933724	0.362736	0.452463
GL50803_3256	13959000	14284000	13914000	10931000	11318000	10837000	14505000	12946000	11830000	11652000	10035000	10916000	12756000	10001000	12271000	14088000	16528000	13200000	0.0475663	23.5682	0.480104	0.636723	0.698368	-7.24109	11	0.468802	0.644518	0.704116
GL50803_32658	16203000	17256000	18531000	17852000	14363000	19912000	3041500	4597900	6417600	15606000	13687000	16208000	13257000	11842000	11990000	13480000	13371000	13960000	-0.309772	23.547	-0.96776	0.345518	0.436249	-6.88187	27	-0.979089	0.339776	0.430313
GL50803_32681	15935000	18484000	19121000	14885000	15552000	16582000	10980000	10618000	12942000	17340000	18254000	18459000	23628000	23033000	20001000	21986000	20665000	24550000	-0.493639	24.0589	-4.25176	0.000445137	0.00184989	-0.73706	4	-3.97338	0.000807201	0.00303434
GL50803_32778	53664000	57471000	56341000	53550000	54600000	56735000	67834000	60450000	58483000	51311000	51024000	50585000	48179000	47194000	51767000	49216000	47515000	45720000	0.228026	25.664	4.06698	0.000676415	0.00258979	-1.15437	32	4.41953	0.000291063	0.00134475
GL50803_32999	24936000	25477000	25591000	25176000	23471000	23260000	27536000	30488000	28874000	27835000	25041000	29417000	34488000	35873000	33736000	25250000	27814000	24316000	-0.159106	24.7112	-1.82223	0.0844578	0.139137	-5.75822	23	-1.83411	0.0822657	0.135256
GL50803_33166	6860400	5782400	5289800	6175400	4964700	6543900	1776300	NA	1338200	7424100	6930100	7720300	5565200	4772500	5839500	8471600	7114200	9043900	-0.701553	22.3793	-2.34218	0.0310826	0.0623915	-4.81904	15	-2.36312	0.0295106	0.0595249
GL50803_33218	15943000	15398000	13133000	15867000	15070000	16698000	9963100	8555900	10131000	15175000	15380000	17212000	14553000	14402000	16399000	14617000	15620000	14330000	-0.224751	23.7519	-1.84056	0.0816158	0.135263	-5.72838	16	-1.84007	0.0813519	0.134556
GL50803_33279	5885700	4228100	4092400	3681200	3066600	3458900	7610400	5773200	5738900	5659900	3869300	4818400	6777900	6268800	6692300	4270300	4778100	5386300	-0.190843	22.242	-1.15064	0.264384	0.349832	-6.69023	5	-1.12521	0.274442	0.363142
GL50803_3331	244010000	243700000	231440000	234800000	247720000	242620000	180070000	162460000	161420000	255660000	269500000	266520000	233090000	233690000	233890000	247050000	267850000	249890000	-0.230734	27.7842	-2.41541	0.0261378	0.0543114	-4.69876	26	-2.45931	0.0236268	0.0494668
GL50803_33685	13143000	13467000	10719000	15000000	14278000	15484000	3792200	13207000	1868200	10483000	8711800	10671000	10105000	7033100	8846200	12077000	11138000	10946000	-0.0684243	23.2028	-0.199842	0.843762	0.873263	-7.34035	26	-0.202106	0.841971	0.872325
GL50803_33769	500490000	550920000	589120000	515500000	513160000	514050000	486750000	492030000	466760000	624580000	686520000	627000000	573020000	600670000	567220000	506420000	512740000	496240000	-0.16152	29.0157	-2.2639	0.0356786	0.0691012	-4.98611	38	-2.43189	0.0250245	0.0516091
GL50803_33862	66046000	66226000	80856000	75224000	66986000	64666000	82525000	83116000	83844000	82117000	97278000	84370000	93962000	87311000	86763000	84870000	82093000	79522000	-0.222641	26.2517	-3.12405	0.00566725	0.015468	-3.24508	14	-3.03493	0.00678432	0.0174786
GL50803_3409	2131500	1936300	1836000	2885100	3106000	2641300	4288300	3955600	3520100	1986000	1476400	1929800	1316800	1008000	1593800	2316600	2397300	1734400	0.726369	21.0558	3.8448	0.00111938	0.0040249	-1.65467	6	3.80283	0.00119271	0.00419734
GL50803_34093	24077000	25918000	35403000	22704000	18898000	23040000	20450000	24515000	28486000	25650000	30809000	29312000	33460000	34029000	36228000	20436000	22963000	20630000	-0.174273	24.6303	-1.30143	0.208921	0.291362	-6.51078	4	-1.23874	0.230448	0.317106
GL50803_34684	6900400	6442000	7387000	12586000	11375000	12737000	8252000	8184900	4840500	13977000	9686700	9782000	8120300	7464600	6057200	16707000	16053000	13975000	-0.35764	23.1709	-1.61565	0.122921	0.189302	-6.07965	10	-1.61925	0.121789	0.18826
GL50803_3538	12462000	13047000	9491000	11696000	12048000	13226000	13967000	16329000	19283000	12292000	11118000	12801000	12771000	12881000	11370000	13116000	10978000	10336000	0.153002	23.5838	1.44059	0.166239	0.241616	-6.32898	9	1.39628	0.178648	0.255609
GL50803_35428	34498000	28932000	25355000	32688000	30691000	29976000	28644000	27058000	31972000	36600000	32468000	31236000	27656000	30424000	33176000	33644000	39243000	38566000	-0.164911	24.9141	-2.1095	0.0486204	0.0879848	-5.26789	23	-2.12107	0.0472227	0.0860203
GL50803_3570	30028000	35220000	30612000	29820000	34863000	32818000	54269000	54536000	54813000	39986000	41105000	40279000	52009000	52253000	64937000	35658000	35920000	38030000	-0.185243	25.2851	-1.18261	0.251785	0.33858	-6.65376	9	-1.17199	0.255612	0.342057
GL50803_3582	5337700	3661300	4969600	5635500	4582800	6859300	NA	5718000	4642200	7222000	7389100	8272400	9763200	10583000	11242000	9822000	8851300	8549200	-0.817188	22.7143	-6.9367	1.92688e-06	2.12471e-05	4.8411	10	-6.78651	2.27711e-06	2.29655e-05
GL50803_3593	216930000	214700000	232690000	216960000	223920000	232520000	190570000	208550000	208360000	195670000	199010000	190700000	228140000	209890000	217440000	232050000	216630000	226660000	0.0225093	27.6737	0.382417	0.706465	0.757777	-7.28485	28	0.401177	0.692742	0.744991
GL50803_3595	5632200	7296300	4268000	4433900	5278100	5063400	7086600	6872300	7410100	4455500	2780400	3474000	6191000	5798100	6107800	1691900	1988300	2116200	0.755885	22.0912	3.01268	0.00725048	0.0186216	-3.48307	10	3.02503	0.00693529	0.0177795
GL50803_36069	62342000	65201000	58716000	60271000	53988000	58734000	47753000	46498000	47510000	87151000	104870000	88448000	87917000	91948000	93159000	96552000	100810000	102500000	-0.775535	26.1077	-10.082	5.41701e-09	3.20071e-07	10.7663	11	-9.63517	9.08679e-09	4.42045e-07
GL50803_3643	132720000	141050000	144490000	162950000	152400000	154370000	251550000	244550000	239140000	110920000	102150000	105690000	131590000	112170000	114050000	102110000	99917000	100360000	0.689724	27.0365	5.35075	3.85487e-05	0.000249061	1.72562	27	5.43991	2.95122e-05	0.000196617
GL50803_3678	8922000	9320300	9602000	10183000	9606300	8419400	6300900	6903700	6389600	6590000	7159600	8370300	9535400	8617400	8647100	7833000	7439000	8040500	0.0528181	22.9547	0.500455	0.622595	0.68835	-7.23075	10	0.487833	0.631221	0.693253
GL50803_3822	38646000	41476000	40561000	34977000	35230000	38290000	21863000	21634000	22184000	34053000	29113000	30085000	33283000	33971000	37529000	30608000	30809000	31268000	-0.0237059	24.9291	-0.172937	0.864559	0.885986	-7.3456	28	-0.175964	0.862175	0.882448
GL50803_3861	41134000	38452000	40752000	41118000	44277000	41523000	33772000	35663000	33776000	36115000	38928000	41905000	41248000	38696000	43283000	41720000	44751000	43191000	-0.0808305	25.2491	-1.2052	0.243161	0.329505	-6.62748	26	-1.2365	0.231261	0.317696
GL50803_3896	4519900	3601200	4411200	3825800	3982100	4157700	3053500	NA	2996700	3286500	3971600	3543500	4588500	5293200	5425100	3762900	5036700	3627300	-0.157058	21.9328	-1.3023	0.209509	0.29169	-6.47931	5	-1.23018	0.234379	0.319854
GL50803_3910	196300000	193410000	222290000	215880000	219410000	211430000	326190000	323560000	312640000	186670000	196100000	195440000	235510000	246590000	231970000	168240000	172090000	175590000	0.278768	27.7078	2.2558	0.0362696	0.069912	-5.00117	16	2.25578	0.0360009	0.0695625
GL50803_3934	7250000	2017500	3835100	3373000	2165400	6535700	6915900	11189000	7381500	9283400	9599900	14031000	15213000	15813000	14398000	11884000	12769000	12330000	-1.37458	22.9016	-4.87421	0.000110047	0.000598743	0.665727	8	-4.89097	0.000100031	0.000547853
GL50803_39483	20487000	19957000	22404000	19461000	16886000	20229000	15345000	15067000	16584000	25110000	27595000	25586000	28063000	29770000	35651000	19900000	19420000	20757000	-0.464584	24.3599	-3.95422	0.000873449	0.00328338	-1.40858	8	-3.83819	0.00110001	0.00397254
GL50803_3978	19945000	19822000	19892000	24415000	25453000	27686000	33851000	34604000	33732000	18256000	18423000	17815000	18813000	18660000	20315000	20517000	19989000	20494000	0.432879	24.4131	3.75823	0.00136202	0.00474406	-1.84885	7	3.6187	0.00181652	0.00596135
GL50803_3994	3668600	3607200	4737500	4996500	4380900	4843900	4413300	6009900	3780100	2181400	2460300	2590700	2659600	2833400	2386300	2155200	3284500	2012400	0.838646	21.6618	7.7236	3.13311e-07	5.88883e-06	6.62603	4	7.14398	8.36488e-07	1.06427e-05
GL50803_4026	5254600	4868800	3648300	6244900	6389300	5640300	3189500	3030800	5170900	5154700	4529800	5309200	4026900	4639400	5393800	5713300	4084700	3767600	-0.00722403	22.1576	-0.04894	0.961486	0.968677	-7.36003	6	-0.0477635	0.962401	0.969434
GL50803_40369	1861500	2194000	2334700	1774700	1786900	1761400	2905700	3250500	3195300	1972000	2231800	1751600	1503600	1184300	NA	2759400	2496300	3256500	0.150083	21.0443	0.769204	0.451918	0.536977	-7.02496	4	0.752769	0.461268	0.544955
GL50803_4039	26286000	22150000	24072000	16388000	22374000	17163000	22308000	29964000	21715000	18773000	22714000	20104000	29072000	26220000	21991000	14961000	14725000	14997000	0.159014	24.3209	1.09314	0.288219	0.376552	-6.75364	11	1.08702	0.290556	0.380206
GL50803_40496	11887000	3277100	5242900	10339000	10744000	15826000	12905000	NA	10898000	14503000	14918000	13015000	13078000	9778700	10161000	18633000	17172000	15162000	-0.584316	23.4396	-2.27992	0.0352459	0.0684234	-4.93517	32	-2.3141	0.0326105	0.0642055
GL50803_40521	5017400	5182300	4612400	4295200	6230000	6057700	6855000	5382200	6628800	4621300	4906100	5251300	4805400	3863900	4740800	5879600	5580500	7405200	0.100092	22.3461	0.861298	0.399986	0.489332	-6.97962	8	0.835306	0.413873	0.501866
GL50803_4059	5544100	6324900	6153200	5865200	5182100	6323200	4875200	4373200	4434800	6368600	6528200	5647700	8358200	7764000	8119600	7383800	8251800	8415000	-0.446226	22.5883	-4.46509	0.000275018	0.00128497	-0.255115	7	-4.23547	0.00044308	0.00186952
GL50803_4079	22079000	17872000	17695000	19616000	20824000	19370000	20842000	18935000	17914000	18763000	19443000	17484000	17842000	22054000	17797000	18670000	17854000	18942000	0.0521967	24.184	0.834779	0.414383	0.501749	-7.00234	16	0.810203	0.427803	0.515734
GL50803_40817	26170000	24481000	22387000	27372000	29543000	24174000	14208000	17721000	16564000	27414000	26886000	30650000	19433000	20283000	22645000	29656000	28745000	23847000	-0.201072	24.4864	-1.43373	0.168162	0.242705	-6.33829	16	-1.43713	0.166862	0.243169
GL50803_41212	259840000	265560000	254690000	270720000	247150000	247210000	387170000	398670000	388600000	258060000	278680000	266350000	300000000	304610000	304720000	244660000	246960000	246230000	0.126185	28.0779	1.13762	0.269647	0.356228	-6.70483	91	1.20277	0.243764	0.329939
GL50803_4149	6634400	8119600	7163400	8041900	10190000	9899400	4933700	5995100	7186600	6409800	6608500	4889500	5643700	4306700	3420600	6430600	7823700	7767500	0.367303	22.6354	2.22394	0.0386842	0.0733757	-5.06016	11	2.21949	0.038755	0.07351
GL50803_41512	34093000	32338000	35508000	25573000	28426000	27329000	5046000	5222800	3052800	44134000	46922000	43178000	42672000	42338000	44408000	45485000	42108000	44550000	-1.47289	24.653	-3.32182	0.00364534	0.0107284	-2.81613	29	-3.36011	0.00326957	0.00969152
GL50803_4156	13099000	14293000	12731000	14086000	16278000	15943000	15724000	18780000	16568000	15403000	14891000	15670000	12726000	15644000	12218000	12672000	13767000	15262000	0.096992	23.8065	1.17865	0.253321	0.338991	-6.65832	6	1.07265	0.296794	0.384114
GL50803_4197	74261000	76626000	84608000	84654000	80262000	83781000	97870000	100800000	109250000	56634000	63912000	59206000	67470000	67994000	77780000	56609000	53562000	53267000	0.508885	26.1255	5.57588	2.36788e-05	0.000164672	2.21954	24	5.63676	1.91956e-05	0.000134532
GL50803_4204	3074800	2047900	2166500	3432100	2351300	2155300	2757700	3000700	2939000	2202200	1834400	2382000	2114300	1402000	2275300	2378600	2258000	2015300	0.337581	21.1511	2.83041	0.0108066	0.0256811	-3.86593	7	2.73386	0.0131465	0.0303692
GL50803_42357	3389900	2399800	2625900	3055800	3607200	2658600	NA	1056100	1064300	4248900	3201200	3475700	7021900	4793800	4090100	3434400	4823300	5338000	-0.943722	21.6135	-3.78654	0.00138631	0.00477223	-1.81526	5	-3.76561	0.00140435	0.00481906
GL50803_4236	5739800	4908100	4153700	6615500	3368300	7004400	NA	4287700	2870900	4265300	4206500	4786100	NA	5001200	4871700	9941300	8414300	8709400	-0.345158	22.3264	-1.52623	0.145673	0.218642	-6.15254	3	-1.49162	0.154016	0.228264
GL50803_4239	92899000	98722000	98260000	97124000	103260000	99557000	150640000	139980000	152100000	112000000	115110000	106770000	103210000	131150000	117110000	84462000	89144000	96867000	0.0954036	26.6976	0.807884	0.429318	0.515306	-7.02471	6	0.773874	0.448479	0.532891
GL50803_4259	6924800	6143700	5531000	6055100	6061500	6414700	9497200	8967300	9019000	7852300	8547000	7224500	8188500	9060700	9448700	6555700	6949500	7895500	-0.169187	22.832	-1.48239	0.154897	0.229158	-6.27147	5	-1.40067	0.17735	0.254192
GL50803_4266	13452000	11939000	9818700	14341000	13413000	12964000	4075900	5802600	4714700	8336700	7951400	8479300	6780200	7343100	7622300	11457000	11377000	12962000	0.0314391	23.1056	0.126844	0.900418	0.915924	-7.35284	20	0.127975	0.899507	0.914997
GL50803_4349	12827000	14690000	16385000	12578000	13170000	13470000	12720000	13067000	12053000	12079000	14709000	11979000	13956000	16733000	16611000	11320000	13348000	12505000	-0.0196345	23.6841	-0.228158	0.822001	0.858326	-7.33401	10	-0.218585	0.829292	0.863348
GL50803_4357	10436000	10029000	8329500	8056300	12191000	13470000	3812800	4918000	4922200	11065000	7709200	9452400	7102300	9133200	10571000	12405000	11628000	11854000	-0.350081	23.0695	-1.58813	0.129025	0.196146	-6.12029	17	-1.60037	0.125928	0.192856
GL50803_4383	14321000	13834000	18019000	15455000	16769000	16285000	18730000	17774000	20940000	9052200	9171600	9067100	8716100	9275800	8767100	11595000	11293000	10831000	0.790755	23.6042	9.00793	3.15855e-08	1.18733e-06	8.96873	16	8.91561	3.09403e-08	1.06615e-06
GL50803_4410	111130000	116090000	125770000	102390000	105220000	107040000	122680000	118730000	120100000	139720000	159980000	153440000	180790000	170680000	176460000	129440000	131110000	131340000	-0.407632	26.9693	-5.1281	6.27571e-05	0.000370715	1.2326	19	-5.08296	6.50594e-05	0.00037885
GL50803_4463	10774000	10832000	9462600	11446000	14095000	12345000	16617000	16891000	16348000	10471000	9535600	10229000	7817300	9940000	9214700	11109000	11659000	11556000	0.356089	23.446	2.99482	0.00754141	0.0191846	-3.52096	12	2.96737	0.00788112	0.0196909
GL50803_4547	113540000	111710000	144070000	109660000	113040000	105830000	64017000	63268000	68105000	141810000	167040000	155180000	165730000	149890000	164280000	146550000	140380000	151310000	-0.682441	26.8503	-4.76513	0.000140318	0.000736499	0.420945	13	-4.76112	0.000134043	0.000697192
GL50803_4590	3050600	3578600	3505600	3095500	2637300	4497300	5449200	4201900	4457400	3796000	4809000	3414100	4930300	3752700	5278700	3106200	3609300	3664900	-0.0891579	21.8795	-0.649123	0.524154	0.606259	-7.14268	6	-0.630222	0.536017	0.618251
GL50803_4597	967060	1242100	1164800	790270	857260	1032200	2083700	NA	1218100	1504600	1360000	1132500	1256500	1287500	1673100	1629200	1255700	1789400	-0.338315	20.2747	-2.15201	0.0454633	0.0837374	-5.1683	4	-2.0707	0.0529583	0.0941861
GL50803_4606	13525000	16612000	17599000	15410000	13922000	16113000	19390000	20726000	23031000	12994000	10699000	12088000	17492000	18617000	16214000	15711000	14036000	12529000	0.263056	23.8979	2.16346	0.0436761	0.0809868	-5.17074	12	2.14547	0.0449798	0.0826629
GL50803_4652	111170000	103240000	120520000	109080000	95731000	111950000	67127000	71812000	71212000	146740000	170120000	148570000	151340000	143310000	142590000	184340000	194480000	186560000	-0.790066	26.8761	-6.43752	3.88108e-06	3.73216e-05	4.05834	14	-6.4181	3.64539e-06	3.50551e-05
GL50803_4767	8302200	5503000	7036800	10219000	9221100	8974500	3492200	7297700	6173500	7770600	8130800	6757000	7470100	8512900	10388000	8230400	8492000	8589800	-0.220541	22.8585	-1.37027	0.186834	0.265484	-6.42273	13	-1.37238	0.185849	0.264084
GL50803_480	35080000	35907000	43571000	36181000	35968000	37108000	55628000	54807000	59644000	31759000	31897000	29942000	42553000	40306000	44233000	24656000	26818000	26379000	0.398427	25.1519	2.76951	0.0123318	0.0288907	-3.99179	8	2.72374	0.0134378	0.0306968
GL50803_4812	1476100000	1516500000	1524700000	1535000000	1435100000	1464300000	2048900000	1979400000	1879400000	2247500000	2410600000	2262100000	2269400000	2154300000	2109000000	2107600000	2109400000	2154500000	-0.427823	30.8214	-5.47854	2.92126e-05	0.000194829	2.00658	49	-5.92298	1.03535e-05	8.17886e-05
GL50803_4820	8205300	8275900	8853400	6687600	6844200	8412300	9495100	8155800	8914200	3654100	4665000	4017700	4634700	5701800	5423000	5979300	3535600	4234900	0.834076	22.5425	7.7586	2.93482e-07	5.7788e-06	6.69279	8	7.47463	4.3801e-07	7.10613e-06
GL50803_4852	15922000	14263000	12748000	7339200	8190300	6961900	8532000	10351000	11473000	24800000	23135000	21711000	21032000	20624000	21658000	15825000	16735000	18050000	-0.981328	23.777	-6.37564	4.40535e-06	4.18761e-05	3.92927	19	-6.41023	3.70542e-06	3.52228e-05
GL50803_4912	7558000	7633900	8756500	3384000	5141800	7096000	NA	5854400	4147100	5952900	7400200	5104700	5832800	4466100	5544000	4481100	6168300	4115900	0.142185	22.4226	0.806548	0.430634	0.515979	-6.99506	7	0.796307	0.436174	0.521266
GL50803_5010	31371000	29612000	28896000	32981000	34840000	36049000	18823000	19058000	18218000	21102000	20963000	23162000	22186000	20966000	22099000	21384000	20026000	21343000	0.324027	24.5167	2.4399	0.0248403	0.0520074	-4.6514	13	2.43332	0.0249496	0.0515834
GL50803_5188	54808000	54418000	57978000	53598000	61079000	56397000	68194000	67291000	69299000	46140000	50080000	51623000	54940000	61681000	65254000	48035000	51532000	47868000	0.188857	25.7452	2.32836	0.0312815	0.0624875	-4.86511	22	2.33058	0.0308843	0.0613973
GL50803_5258	20069000	21153000	24519000	28304000	28952000	26584000	30048000	30711000	30204000	17853000	21799000	21172000	28500000	28438000	28713000	17263000	17117000	17120000	0.300428	24.5061	2.28637	0.034085	0.066639	-4.94415	7	2.22545	0.0382901	0.0731083
GL50803_5333	31105000	30712000	40068000	36680000	38083000	38160000	50092000	53791000	49218000	38940000	37200000	33322000	50547000	51904000	60464000	39520000	41150000	40640000	-0.100358	25.3088	-0.7732	0.44907	0.534361	-7.05255	13	-0.770639	0.450349	0.534159
GL50803_5346	15402000	15374000	13732000	18955000	19764000	16236000	11179000	8282000	14584000	26766000	25373000	24655000	19832000	19514000	15537000	31290000	32346000	31222000	-0.766272	24.1632	-4.54502	0.000229751	0.00111114	-0.0747131	17	-4.57027	0.000206544	0.00102283
GL50803_5359	22403000	22331000	24017000	19725000	18645000	19309000	9658000	9881600	9418600	16976000	16817000	17400000	21750000	20297000	22142000	16753000	16962000	19065000	-0.197571	24.048	-1.04945	0.30735	0.395917	-6.7999	22	-1.0588	0.302897	0.390181
GL50803_5375	51335000	47736000	54664000	53446000	52400000	48090000	30477000	22004000	22789000	51445000	57290000	50183000	54607000	51062000	57101000	54263000	49454000	51950000	-0.39708	25.4601	-2.28428	0.03423	0.0667647	-4.94805	20	-2.30033	0.0328669	0.0644098
GL50803_5489	4050900	3851700	3522000	4448100	4274500	4128300	3516400	3491600	2190700	5629500	4191700	5428000	5711700	6647000	5091000	6046600	5598500	5207400	-0.581473	22.0916	-4.95515	9.19489e-05	0.000517291	0.846912	11	-4.88552	0.000101264	0.000550957
GL50803_5517	32166000	35707000	41275000	27172000	31356000	33389000	18206000	17114000	17141000	49478000	59448000	48801000	51240000	51680000	54916000	50484000	53218000	57103000	-0.977383	25.166	-6.12288	7.43028e-06	6.33489e-05	3.3971	6	-6.0052	8.68692e-06	6.97484e-05
GL50803_5593	61711000	60565000	58087000	60627000	55329000	53763000	53529000	60270000	54041000	67599000	74953000	65747000	73653000	80766000	82065000	74356000	81331000	65427000	-0.359629	25.9558	-5.69597	1.83019e-05	0.000135732	2.48091	12	-5.38261	3.34761e-05	0.00021799
GL50803_5604	6857800	7157300	8583000	6453300	8169300	6286900	6780100	6734100	7940300	6304500	4939400	7606900	7210500	8980700	9369500	NA	6260400	7123100	0.0172312	22.7672	0.151693	0.881145	0.90075	-7.319	6	0.143762	0.887277	0.906504
GL50803_5643	17116000	13816000	18512000	17200000	17425000	17319000	17523000	16753000	14963000	15061000	17643000	16553000	18302000	16340000	18503000	20104000	16232000	18685000	-0.0635823	24.0232	-0.906762	0.376072	0.463505	-6.93915	18	-0.892118	0.383432	0.47328
GL50803_5649	16659000	16534000	15062000	15124000	15966000	17343000	16867000	19769000	16303000	22101000	23955000	21844000	24636000	25226000	27254000	26069000	23941000	23967000	-0.550585	24.2578	-8.69752	5.39454e-08	1.59332e-06	8.4224	15	-8.40674	7.64873e-08	1.89598e-06
GL50803_5659	3225300	4132100	2525100	3754800	3932800	3328400	5358500	4724200	3896000	11740000	6296800	10516000	7678500	6558200	9342800	9455600	9600100	11629000	-1.24541	22.4782	-8.45914	8.20417e-08	2.12027e-06	7.99437	10	-8.38961	7.88994e-08	1.89598e-06
GL50803_5744	7050600	8032000	10247000	7075600	7016300	7539400	3023200	3337700	2577600	7887400	7918400	6797200	10255000	12060000	11948000	8989100	9161400	8861200	-0.704494	22.776	-2.91957	0.00889628	0.021664	-3.67975	5	-2.90446	0.00905516	0.0218965
GL50803_5768	4288600	3904000	3972700	5370800	4839000	3675200	4403500	4421300	4996000	2144700	3223200	2899500	2226300	2105000	2217100	3771100	3210200	2591800	0.729258	21.7044	6.19839	6.35046e-06	5.64713e-05	3.55691	9	6.05298	7.84767e-06	6.55558e-05
GL50803_5785	5731000	6146900	7257700	4863300	3869500	4177100	2139000	2666200	3240400	3951900	4270500	3905300	4509300	4814700	4439100	NA	4021400	5992100	-0.0971217	22.0331	-0.475232	0.640435	0.701454	-7.21305	8	-0.473207	0.641723	0.702745
GL50803_5795	58196000	58620000	62933000	57239000	63658000	65927000	92926000	77905000	82367000	59915000	57404000	54283000	67517000	67672000	70960000	51429000	52114000	49482000	0.215296	25.9096	2.03545	0.0562318	0.098734	-5.39872	26	2.06963	0.0522883	0.0931949
GL50803_5800	56242000	50352000	46692000	53924000	50192000	51120000	62301000	57694000	64926000	46710000	44229000	46461000	43781000	49125000	42757000	48673000	47992000	47776000	0.235083	25.5832	3.49837	0.00245102	0.00762027	-2.42766	18	3.43387	0.00276632	0.00841083
GL50803_5810	146700000	167810000	161200000	177640000	169330000	182750000	232580000	229750000	263330000	230750000	213560000	220440000	235680000	237380000	252720000	210130000	225490000	210850000	-0.257957	27.6224	-2.5564	0.019452	0.0425577	-4.42275	14	-2.53232	0.0202542	0.0436204
GL50803_5845	152690000	156570000	166010000	155230000	169690000	166400000	138260000	126960000	131560000	196240000	204420000	198380000	183460000	186380000	191910000	235120000	228650000	217840000	-0.436472	27.3857	-5.88136	1.2339e-05	9.81186e-05	2.88134	11	-5.59868	2.08541e-05	0.000144192
GL50803_5883	107220000	101870000	109110000	102490000	106280000	101040000	116640000	129740000	125730000	108480000	126470000	115070000	114140000	117780000	120420000	111690000	103710000	105170000	-0.0354563	26.7398	-0.546861	0.590942	0.664911	-7.20563	40	-0.599072	0.556164	0.633537
GL50803_5890	3175800	3575900	4148600	2896200	2840500	3437100	5124300	5072800	5359100	3447000	3376600	2859800	2643400	3958900	4382000	2047600	2319500	2271200	0.388285	21.6821	2.32393	0.0315663	0.0626027	-4.87347	5	2.27362	0.0347142	0.0673912
GL50803_5942	103540000	106820000	116990000	106430000	104480000	105440000	107070000	98900000	103930000	102400000	103170000	102970000	112410000	113930000	119490000	105780000	106260000	105360000	-0.0266384	26.6709	-0.516042	0.611875	0.682282	-7.22255	30	-0.559135	0.582567	0.654596
GL50803_5947	63489000	66237000	63365000	58511000	53325000	54494000	42064000	44110000	40597000	96870000	121980000	91552000	86459000	84267000	88811000	108030000	109110000	100720000	-0.880864	26.1053	-8.13275	1.47393e-07	3.19052e-06	7.39611	16	-8.1068	1.32445e-07	2.7206e-06
GL50803_6022	60772000	65128000	61669000	59198000	66773000	67587000	50807000	54938000	59581000	72852000	84988000	74111000	73845000	80748000	79308000	68400000	66297000	65861000	-0.286578	25.9935	-4.0681	0.000674707	0.00258979	-1.15185	10	-3.80346	0.00119098	0.00419734
GL50803_6081	8744400	8259000	6140100	9977000	9432800	7680000	11383000	11599000	8249200	5431500	6422600	6336000	6370000	6320800	7206700	5897600	6105100	5455400	0.532481	22.8185	5.05507	7.37157e-05	0.000428748	1.07	12	4.98215	8.15137e-05	0.000458584
GL50803_6120	3585800	3852700	3206300	4938700	3924600	4527500	4293000	4673200	3544900	3695200	3264200	3876900	3470800	4276200	4162200	3626500	3941000	4029800	0.0813923	21.8994	0.950759	0.353857	0.443765	-6.89817	6	0.871545	0.39428	0.485223
GL50803_6133	92802000	91552000	96526000	78364000	74019000	73987000	59213000	61218000	55269000	108330000	126220000	112600000	120300000	126440000	131280000	112420000	109620000	114150000	-0.65985	26.4802	-6.26109	5.57722e-06	5.12484e-05	3.68908	6	-5.92095	1.03985e-05	8.17886e-05
GL50803_6135	73809000	79579000	105940000	64115000	63757000	65955000	42069000	41077000	49090000	99131000	127680000	102520000	107560000	110810000	111040000	131360000	114430000	124110000	-0.868279	26.3279	-5.80581	1.4482e-05	0.000112987	2.71863	16	-5.82537	1.27656e-05	9.59743e-05
GL50803_6139	2350800	2389900	1891400	1768400	2415800	1799100	1888200	2528200	1979700	2403500	2762300	2020600	2295900	2254600	2632300	2572400	2263400	2379400	-0.190452	21.0926	-2.19909	0.0406686	0.0762651	-5.10582	6	-2.01997	0.0576378	0.101203
GL50803_6171	43615000	50239000	50839000	56044000	53009000	55315000	50683000	45439000	40915000	77257000	87318000	88017000	80881000	80815000	80891000	76306000	79657000	82303000	-0.723175	25.9171	-10.8142	1.75352e-09	1.45016e-07	11.9137	16	-10.5476	2.09481e-09	1.57492e-07
GL50803_6184	154300000	154850000	161910000	152370000	145250000	147580000	141920000	146130000	152220000	144250000	138630000	133720000	153750000	160270000	171690000	142990000	142110000	144770000	0.0290329	27.1518	0.51193	0.614694	0.682352	-7.22474	29	0.543353	0.593172	0.663807
GL50803_6226	141850000	137380000	151880000	147680000	140330000	153290000	83982000	82395000	83914000	164470000	175060000	167330000	171420000	175350000	168800000	187750000	181340000	186580000	-0.536663	27.1158	-4.04304	0.000714135	0.00272161	-1.20838	49	-4.17861	0.00050461	0.00202579
GL50803_6242	229790000	232070000	251700000	264530000	293260000	290980000	393720000	389210000	358180000	139220000	172890000	136740000	176530000	174860000	167380000	133830000	135250000	137140000	0.957993	27.6544	8.20632	1.29002e-07	2.88336e-06	7.53221	17	8.2063	1.10249e-07	2.39245e-06
GL50803_6283	32656000	30074000	34077000	36317000	33184000	38043000	43371000	33677000	35812000	33527000	29617000	35166000	29108000	31849000	25238000	31708000	31092000	33165000	0.176347	24.9756	2.32532	0.0314769	0.0625755	-4.87085	23	2.33731	0.0304584	0.0607339
GL50803_6289	92607000	90479000	86338000	93665000	95757000	94447000	140970000	143390000	148810000	105740000	105100000	105510000	94958000	100020000	98313000	80774000	83018000	84284000	0.174975	26.586	1.4669	0.159025	0.23401	-6.29294	11	1.44741	0.163996	0.240469
GL50803_6304	2220100	2042800	2514200	1939100	1270200	2741500	1569500	2360200	1589500	13239000	19370000	16547000	22389000	17442000	23822000	7874800	14854000	15103000	-3.02186	22.423	-16.0109	2.2851e-12	6.29926e-10	18.5958	15	-16.0987	1.44191e-12	3.18999e-10
GL50803_6330	138920000	126320000	125940000	115880000	111450000	115790000	146520000	141100000	153460000	128700000	129500000	123890000	152090000	134210000	136810000	126060000	125950000	128490000	-0.018438	26.9613	-0.258695	0.798697	0.839292	-7.32623	15	-0.252335	0.803478	0.842175
GL50803_6367	2053100	3097500	3201400	2287500	3854700	3798600	NA	2820600	4363000	3110200	2461600	2760100	2577200	3017900	2130100	5632200	5429200	4966700	-0.114909	21.6218	-0.540557	0.595552	0.667534	-7.17864	4	-0.53168	0.601413	0.670308
GL50803_6430	630480000	657420000	681620000	640250000	706590000	654930000	562740000	549920000	546610000	697420000	799420000	715030000	737230000	734990000	798100000	682670000	685440000	688140000	-0.219003	29.3244	-3.35401	0.00339148	0.0101425	-2.74566	35	-3.61388	0.00183658	0.00600337
GL50803_6464	49634000	53534000	52640000	47357000	51452000	48031000	47947000	48126000	56028000	49483000	50837000	50012000	60364000	58051000	59949000	46873000	48771000	49758000	-0.056269	25.6164	-0.862328	0.399433	0.489332	-6.97873	45	-0.955088	0.351466	0.441736
GL50803_6563	30531000	35069000	36028000	30228000	31940000	30656000	26063000	27648000	22390000	24436000	22902000	23994000	27213000	28563000	29091000	24720000	23839000	25965000	0.220811	24.7174	2.56221	0.0192147	0.0421499	-4.41122	18	2.54351	0.0197791	0.0428201
GL50803_6564	9102400	9797200	9646000	11573000	10907000	10122000	10552000	10909000	8728600	7350000	6765100	6332700	9229800	7990200	7644900	8195400	7424400	7386300	0.421204	23.0588	5.57167	2.38944e-05	0.000164672	2.21034	9	5.20042	5.00869e-05	0.000302349
GL50803_6633	21840000	21562000	31875000	23286000	27618000	24040000	9602500	7702100	11534000	24051000	24030000	23546000	18959000	25138000	20622000	21993000	19538000	16363000	-0.24978	24.2261	-1.05373	0.305434	0.394063	-6.79543	22	-1.06384	0.300666	0.387911
GL50803_6680	7822600	6283900	6923100	6206800	6703500	6208900	6555800	NA	6475200	4721800	6191300	4895600	5803600	5811100	7088400	6957100	6322300	5712700	0.169453	22.5708	1.97842	0.0636635	0.109261	-5.47182	8	1.84195	0.0819296	0.135241
GL50803_6687	1793600000	1819400000	2065300000	1830700000	1815100000	1815200000	1629900000	1637300000	1654900000	1714100000	1950400000	1782200000	1663800000	1682900000	1698000000	1733500000	1752200000	1715000000	0.031431	30.7136	0.552709	0.587011	0.662289	-7.20231	40	0.621988	0.541304	0.620404
GL50803_6709	5626200	6741500	9328500	7194700	8085600	8334000	10458000	13027000	12321000	5881500	6620200	5765100	7525100	5421100	5689400	4339700	3553000	5652700	0.665182	22.7213	4.07258	0.000667892	0.00258979	-1.14174	11	4.06329	0.000657016	0.00252722
GL50803_6724	35486000	39477000	28994000	47200000	42834000	44130000	16922000	16567000	18407000	30515000	25491000	31666000	21916000	21420000	21916000	33420000	30642000	31150000	0.13444	24.763	0.630254	0.536157	0.617551	-7.15507	5	0.624267	0.539838	0.620404
GL50803_6744	6580700	10662000	13803000	10517000	9737200	9539700	13365000	15297000	14570000	10330000	11796000	9313900	12171000	15822000	12940000	9642400	9175100	9309800	0.0305451	23.4043	0.201617	0.842394	0.873007	-7.33998	5	0.19592	0.846742	0.875015
GL50803_6752	44434000	48241000	52763000	52681000	56751000	53533000	71006000	69663000	74811000	59269000	55560000	64452000	80547000	76351000	75532000	51062000	50906000	46791000	-0.0933379	25.8197	-0.731948	0.473277	0.55755	-7.08416	9	-0.718342	0.481242	0.563721
GL50803_6812	3529500	3757200	5613300	NA	3411000	3751200	4536200	3047400	3418100	3321100	1337300	3570500	2666600	NA	4297000	3650800	3064100	2624000	0.384611	21.6715	1.97451	0.0651013	0.111237	-5.45494	5	1.93768	0.0693577	0.117059
GL50803_6896	8215100	7218600	8174000	9676100	7834500	7179800	10921000	15383000	14389000	8188200	9281000	8364000	9297400	9248000	7904000	9158600	7362900	7423000	0.173385	23.0947	1.2312	0.233514	0.318148	-6.5967	10	1.21897	0.237697	0.323689
GL50803_6917	7781900	10011000	7728900	7605000	6341400	6766700	499650	NA	344910	22438000	16435000	23890000	25757000	28726000	23188000	24318000	22001000	24660000	-2.65896	23.2202	-4.3994	0.000358908	0.00157882	-0.466295	5	-4.43648	0.000314843	0.00140744
GL50803_6920	5902200	7086800	8232000	7232300	8204900	7820600	5344000	6022200	6186400	5921700	4629800	5621300	7966500	8671200	7982300	6209100	6469200	6541200	0.056754	22.6724	0.473652	0.641232	0.701454	-7.24428	3	0.436773	0.667174	0.723802
GL50803_6939	16514000	16930000	18810000	15373000	16004000	15188000	13580000	18299000	16609000	18239000	20189000	18469000	21109000	19223000	20265000	21964000	22611000	21796000	-0.322207	24.1192	-4.64733	0.000182618	0.000915302	0.155908	13	-4.47945	0.000253922	0.00120686
GL50803_7007	8672900	6251200	13648000	14235000	13257000	13376000	20876000	20151000	21541000	11354000	9959700	9243900	9937800	8705900	6923900	11486000	10001000	10672000	0.495843	23.459	2.47685	0.0229956	0.0491405	-4.57945	5	2.44676	0.0242572	0.0506584
GL50803_7009	3031200	2876100	2627300	3296600	2979700	2430700	3499600	3033400	2659800	2338100	2670600	2111600	2461700	2390000	3485300	3898900	3385400	2590600	0.0822311	21.4365	0.720319	0.480239	0.562546	-7.09278	6	0.687546	0.500003	0.580041
GL50803_7031	65661000	64912000	67406000	64330000	65224000	69768000	61805000	60304000	61322000	62604000	59669000	63525000	67994000	71735000	65722000	67874000	67510000	69101000	-0.0361609	25.96	-0.687556	0.500174	0.580146	-7.11635	35	-0.769795	0.450838	0.534159
GL50803_7082	25656000	22826000	25469000	30627000	31015000	27305000	39647000	16058000	20735000	35381000	41961000	36429000	28765000	29712000	30418000	25103000	22372000	23139000	-0.204339	24.7244	-1.31787	0.20347	0.285269	-6.4901	10	-1.30943	0.205922	0.288152
GL50803_7110	106750000	112540000	108480000	124320000	112150000	118670000	190250000	214570000	209450000	81983000	92192000	82427000	107210000	104700000	105280000	111530000	108160000	116590000	0.46158	26.8118	3.06405	0.00647294	0.016994	-3.37363	10	3.04141	0.00668735	0.0172884
GL50803_7188	17092000	18726000	15747000	19735000	18083000	19667000	14394000	14029000	2513400	17800000	18246000	17870000	22027000	21878000	21340000	18159000	17662000	20354000	-0.493306	23.9631	-1.67	0.111577	0.174761	-5.99782	21	-1.68618	0.108027	0.170169
GL50803_7195	86683000	86828000	86949000	104690000	99133000	94239000	79031000	72405000	70673000	148520000	140490000	140070000	142260000	140760000	137500000	154710000	155320000	158930000	-0.765727	26.7416	-10.0447	5.74614e-09	3.20071e-07	10.7062	46	-10.8542	1.30586e-09	1.07994e-07
GL50803_7203	1599800	1780300	1683200	4312100	1584000	1956800	2113000	NA	1490200	1322800	1664300	1580200	1694200	1786100	2438600	1035300	803920	NA	0.404902	20.6862	1.74752	0.0989124	0.158719	-5.82359	4	1.72218	0.103075	0.163298
GL50803_7204	48787000	44997000	50310000	45716000	53829000	48764000	35556000	43091000	44506000	54489000	51577000	52922000	56380000	50771000	58755000	63838000	54286000	54011000	-0.263684	25.5837	-3.57284	0.00207182	0.00658998	-2.26251	14	-3.4799	0.00249176	0.00763216
GL50803_7207	6690800	5656000	5678700	5841900	7142700	5391900	3702400	3904700	NA	6754700	5660100	6103300	10630000	10444000	7622100	7139900	6663300	6875000	-0.455879	22.5998	-2.99053	0.00795373	0.0198124	-3.52716	13	-2.98944	0.00782915	0.0196203
GL50803_7244	85429000	86100000	72345000	82790000	82482000	79775000	21204000	22074000	25136000	74646000	77083000	76658000	97161000	97885000	88957000	107410000	106270000	104500000	-0.780899	26.0552	-2.64238	0.0162049	0.0365161	-4.25075	10	-2.65809	0.0154836	0.0349862
GL50803_7260	131490000	126680000	119430000	120230000	129450000	130340000	176110000	176600000	162560000	154110000	146360000	170880000	165680000	159410000	172570000	149220000	154030000	164370000	-0.189075	27.1534	-2.19949	0.0406352	0.0762651	-5.10507	22	-2.20393	0.0399939	0.0751704
GL50803_7268	30997000	28691000	35111000	34888000	33441000	31603000	36318000	41142000	40250000	32263000	36825000	33977000	37708000	39466000	43193000	35690000	32705000	31071000	-0.0491841	25.0647	-0.60113	0.554973	0.633926	-7.17351	31	-0.625972	0.538743	0.620404
GL50803_7287	32056000	32959000	34060000	32201000	29746000	29907000	38922000	45137000	44858000	26783000	24487000	24769000	29892000	34102000	33962000	27365000	25177000	25764000	0.336077	24.8977	3.3366	0.00352654	0.0104532	-2.7838	16	3.31885	0.00358922	0.010415
GL50803_7309	4872300	5091300	5982700	6732600	5381000	5407700	5126700	2200700	2881700	5820400	5729600	7180200	5900400	6373600	7119200	6210600	7777800	6126000	-0.480761	22.3775	-2.77392	0.0122148	0.0286979	-3.98272	11	-2.77157	0.0121127	0.0283773
GL50803_7323	8735500	10232000	13625000	10154000	12136000	12549000	11141000	7178000	8581300	8122500	9221700	9274600	9950400	10156000	6671200	7230800	6722800	7160300	0.331881	23.1287	2.6406	0.0162667	0.0365558	-4.25434	8	2.57578	0.0184674	0.0405106
GL50803_7351	24998000	23109000	22532000	37515000	34898000	33855000	59298000	58851000	52549000	17223000	16855000	15653000	20448000	19135000	15702000	20045000	20302000	19864000	0.985871	24.6151	5.38249	3.59768e-05	0.000234274	1.79555	5	5.29408	4.0699e-05	0.00025118
GL50803_7414	10709000	10867000	11038000	11491000	12310000	9377200	15135000	9065800	13668000	10402000	10158000	11583000	9624800	13279000	12021000	10682000	10060000	11439000	0.051914	23.4138	0.543093	0.593483	0.666862	-7.20775	16	0.539266	0.595934	0.665871
GL50803_7422	10313000	11403000	7064400	12363000	7389200	8094000	3616200	7442000	11059000	9180200	8219200	8922800	6158900	6587000	4810200	11595000	11798000	10877000	-0.0107421	22.9865	-0.0487333	0.961649	0.968677	-7.36004	17	-0.0491087	0.961343	0.969434
GL50803_7439	159290000	157890000	160120000	186980000	193420000	180450000	134020000	128400000	140380000	106900000	101150000	105550000	99279000	96623000	105460000	133060000	127350000	126480000	0.520135	26.9807	5.54719	2.51879e-05	0.000170741	2.15688	49	5.86905	1.16219e-05	8.95441e-05
GL50803_7444	78845000	79624000	81990000	76127000	78628000	80892000	87206000	85712000	92131000	87467000	106620000	92645000	86109000	90592000	92073000	86361000	84112000	87722000	-0.133787	26.3598	-2.29324	0.0336109	0.0658678	-4.93127	26	-2.36438	0.0288009	0.0583783
GL50803_7520	NA	1718000	2584900	1864800	2541700	1823500	3896400	3491300	3232100	2037100	2502200	3258500	1730200	2609600	1961000	1430600	1970400	1965200	0.265641	21.131	1.43194	0.169589	0.244339	-6.31078	4	1.39663	0.179418	0.256267
GL50803_7532	212940000	197880000	228350000	216660000	220780000	218200000	163920000	157230000	151740000	140820000	138230000	138320000	143820000	148460000	155150000	147950000	153430000	152580000	0.407588	27.3291	4.76389	0.00014071	0.000736499	0.418141	36	5.00213	7.79461e-05	0.000444562
GL50803_7537	9729200	9345900	12254000	8968500	9263700	9945700	5497100	4166800	5888200	5254300	7041300	7817000	6779600	7134700	7313800	7056300	8111200	6789200	0.182567	22.8278	1.07081	0.297886	0.385527	-6.77749	13	1.07352	0.296416	0.384114
GL50803_7556	4607600	4198200	2693900	5717600	5115300	4139600	5319900	4490300	NA	4009000	3494000	4542300	4140300	4067200	3793100	3746900	4496600	4580600	0.121425	22.0175	1.01427	0.32412	0.413611	-6.80514	6	0.96714	0.34622	0.435806
GL50803_7569	33951000	35001000	36230000	39497000	36374000	39916000	34545000	28267000	33999000	30423000	28687000	30381000	32906000	30821000	32697000	27665000	30574000	31390000	0.201324	24.9665	3.05597	0.00658963	0.0172456	-3.39088	14	2.94973	0.00819468	0.0203057
GL50803_7588	33322000	36248000	39100000	35124000	38970000	39004000	20062000	17544000	15093000	45285000	49177000	44883000	45174000	44913000	43778000	43960000	44424000	41834000	-0.639879	25.0967	-3.61339	0.00189044	0.00613096	-2.17234	17	-3.6352	0.00174939	0.005787
GL50803_7593	6650700	7053400	5961800	8203000	7320700	7536100	6116600	4406100	4576300	6312400	6586000	7116700	5965200	6593200	6244400	9607100	9345300	9336400	-0.218242	22.6958	-1.605	0.125254	0.19147	-6.09544	6	-1.55704	0.135876	0.205429
GL50803_7662	6236900	8364500	7840300	9677400	10494000	12108000	9193800	8659900	8434000	9968400	10262000	12784000	10951000	9583500	11373000	19039000	10741000	10847000	-0.373097	23.266	-2.85348	0.0102775	0.024571	-3.81797	18	-2.86145	0.00995285	0.0238278
GL50803_7766	100950000	105550000	106670000	94630000	94217000	91670000	49925000	50834000	51820000	140210000	148900000	131960000	129490000	138500000	134960000	153410000	159320000	155570000	-0.855247	26.666	-5.3897	3.54175e-05	0.000232462	1.81142	14	-5.4029	3.20138e-05	0.000210122
GL50803_7789	47369000	42228000	36964000	59671000	55238000	57541000	25920000	31479000	21644000	53832000	49256000	52910000	44163000	41616000	39114000	59261000	53740000	51695000	-0.305011	25.3969	-1.71685	0.102529	0.164006	-5.92569	14	-1.72391	0.100873	0.161109
GL50803_7796	213480000	221140000	203100000	194480000	187470000	195430000	170200000	156530000	160430000	202130000	224200000	206140000	226870000	231700000	220480000	221540000	223420000	224840000	-0.22721	27.599	-3.19383	0.00485258	0.0135577	-3.09459	34	-3.39484	0.00302226	0.00908876
GL50803_7843	16975000	19441000	17641000	19970000	22613000	19937000	31961000	32055000	25479000	18944000	20071000	19800000	19529000	17347000	16036000	21621000	20333000	21245000	0.204522	24.3088	1.6873	0.10816	0.170703	-5.97136	11	1.66613	0.112004	0.1751
GL50803_7870	122800000	124300000	148590000	129010000	119110000	122380000	93950000	85070000	93779000	152510000	176140000	160230000	182410000	193250000	188020000	168700000	168330000	173860000	-0.606816	27.0651	-6.25176	5.68584e-06	5.15701e-05	3.66944	17	-6.22239	5.48661e-06	5.04158e-05
GL50803_7875	7970900	6183500	5142700	7211200	6741400	5985500	4538100	7259200	5444600	5333700	5496300	4495300	5548200	4504800	4422800	7774800	6049800	5436000	0.203165	22.4586	1.68163	0.109269	0.172125	-5.98005	9	1.64501	0.116325	0.180829
GL50803_7878	134110000	135220000	173060000	124670000	128480000	131510000	89297000	94912000	95500000	183930000	198470000	164750000	204630000	203810000	196870000	171730000	165770000	162470000	-0.601733	27.1452	-5.34007	3.94562e-05	0.000252948	1.70206	16	-5.32859	3.77107e-05	0.000237503
GL50803_7950	4967800	3595800	3028600	4251200	3617400	3830200	4591500	5236200	4635700	4489400	2921200	3449700	3619900	2014500	2138400	5753300	5443800	4807100	0.193495	21.8835	1.00447	0.327978	0.417289	-6.84577	5	0.990492	0.334317	0.425354
GL50803_7953	14132000	14092000	18031000	16234000	15592000	17734000	13005000	16488000	18590000	13091000	13110000	13747000	12534000	14223000	9261300	16427000	13690000	14453000	0.260377	23.7906	2.66926	0.0153001	0.0348573	-4.19644	16	2.65229	0.0156778	0.0351369
GL50803_7962	25993000	22839000	27825000	27792000	28576000	28950000	44347000	42362000	41673000	25492000	22374000	25048000	27630000	32444000	29181000	26238000	27033000	26981000	0.228407	24.7904	1.83743	0.0820948	0.135514	-5.73348	15	1.83507	0.0821185	0.135256
GL50803_7966	2161200	2171100	1863300	3056500	2623700	2011600	2527200	2863700	2616200	1933100	1869500	2179900	1874100	1967600	1385400	1520800	1673100	1733300	0.434577	20.979	4.12916	0.000587526	0.00231373	-1.01402	7	3.93998	0.000871351	0.00324598
GL50803_7999	131940000	140430000	144540000	114320000	112900000	119660000	74069000	73320000	68178000	173250000	193610000	167480000	173700000	180200000	175380000	172710000	170450000	167520000	-0.737094	27.0123	-5.27174	4.57992e-05	0.000286939	1.55116	26	-5.34659	3.62416e-05	0.00023234
GL50803_8001	91147000	92704000	104100000	88448000	94596000	84077000	56829000	48915000	57355000	112720000	133470000	123390000	126150000	126580000	126360000	114650000	126860000	132340000	-0.687936	26.5481	-5.21687	5.16437e-05	0.000318726	1.42966	16	-5.22356	4.7579e-05	0.000289323
GL50803_8037	2642300	4361800	2516300	3773000	3832000	3933600	2098100	3324000	3933600	3900900	3016300	4055200	4566600	6086700	4288400	4639900	5011800	3946000	-0.391984	21.846	-2.66272	0.0155155	0.0351544	-4.20967	6	-2.59823	0.0176034	0.0391165
GL50803_8064	264660000	260680000	229360000	309210000	316800000	304470000	466720000	430150000	485270000	238960000	232910000	231360000	252110000	293860000	289230000	250290000	223180000	238510000	0.404971	28.0939	3.00889	0.00731136	0.0187198	-3.49112	8	2.948	0.00822596	0.0203057
GL50803_8118	145570000	157110000	157350000	152010000	143360000	146220000	133970000	135510000	134310000	190590000	200340000	193900000	196080000	206490000	214370000	201400000	197780000	201270000	-0.467073	27.3429	-8.92797	3.62136e-08	1.20409e-06	8.82919	22	-8.81788	3.67207e-08	1.21472e-06
GL50803_8152	2552500	2065300	3686700	1960300	1808700	2917000	1569500	856130	NA	1900400	2677900	2023500	2601400	2255400	3532900	2384100	2605500	2401300	-0.283292	21.0912	-1.30654	0.208095	0.2907	-6.47401	5	-1.29246	0.212455	0.294799
GL50803_8174	2464800	7893200	2497000	2650900	4141800	2432800	13827000	13404000	4300300	21086000	26144000	23094000	21466000	20657000	16856000	19504000	25914000	27084000	-2.25161	23.2774	-6.82846	1.76383e-06	2.02595e-05	4.86224	29	-6.91142	1.33022e-06	1.47676e-05
GL50803_8217	41654000	40226000	39504000	48553000	46893000	44829000	31321000	27329000	26559000	41584000	38689000	39573000	36381000	36660000	35668000	51458000	51552000	49418000	-0.152249	25.2439	-1.17989	0.25284	0.338991	-6.6569	25	-1.19505	0.246695	0.333361
GL50803_8235	12798000	13360000	11351000	13363000	13537000	12973000	19742000	16739000	16153000	10191000	9259900	10886000	12378000	13854000	14932000	10248000	8897900	9069100	0.38693	23.5715	3.22389	0.00453794	0.0127371	-3.02946	10	3.16779	0.00504272	0.013809
GL50803_8250	15003000	14106000	15987000	16441000	17431000	16655000	25366000	26430000	24334000	15166000	14177000	15022000	16763000	17089000	20410000	12285000	14161000	13388000	0.286951	24.0035	2.15096	0.044779	0.0826612	-5.19338	8	2.1063	0.0486296	0.0878093
GL50803_8329	8637700	9501100	8933700	10748000	11186000	9887100	14751000	14296000	10862000	9405300	7484400	10111000	9912800	8051400	7863500	11467000	11552000	12710000	0.156485	23.2861	1.24691	0.227826	0.310912	-6.57782	10	1.2281	0.23433	0.319854
GL50803_8360	9773500	9483400	8343700	9666600	8243900	7491100	4961900	7311100	6603800	14285000	10996000	13056000	17117000	18290000	18549000	14779000	14979000	14887000	-0.94124	23.3712	-7.31335	6.82486e-07	1.01327e-05	5.83112	12	-7.26712	6.56256e-07	8.96115e-06
GL50803_8367	5111100	5871500	6647000	4208700	5141900	2988500	11680000	12544000	11244000	5788400	6420700	6002900	6728700	5757800	7833700	3529900	4193400	4781000	0.238776	22.5168	0.95016	0.354153	0.443765	-6.89874	5	0.946396	0.355767	0.445112
GL50803_8394	22913000	20338000	19801000	28489000	25449000	26299000	39306000	40730000	38904000	16307000	15349000	17252000	13256000	13434000	14341000	16022000	17085000	15356000	0.876115	24.3065	6.29697	5.17903e-06	4.81243e-05	3.76449	6	6.11965	6.81371e-06	5.93151e-05
GL50803_8407	85811000	85379000	83544000	91322000	92596000	86208000	70541000	77691000	75012000	62781000	70930000	70238000	74054000	75219000	74474000	70822000	69055000	65505000	0.237968	26.1846	3.74721	0.00139647	0.00477223	-1.87353	26	3.8513	0.00106749	0.003872
GL50803_8426	7180800	7960800	12226000	7149800	8908500	6717300	8680800	8533400	9544500	9381400	10329000	9131400	12144000	11106000	9637400	10095000	8113700	9090100	-0.224228	23.1165	-2.13053	0.0466362	0.0851394	-5.23021	16	-2.12201	0.0471344	0.0860203
GL50803_8444	6386800	6321900	5293000	5623300	5694600	4734300	3732600	1993100	1848200	7201300	7766500	7399100	9027400	7260300	8028500	6685400	7912100	7734000	-0.849291	22.4412	-3.8602	0.001081	0.00391471	-1.6201	5	-3.82809	0.00112574	0.00404775
GL50803_8445	19354000	17128000	21517000	16718000	17096000	18406000	10180000	10941000	5623900	19554000	19027000	19190000	21217000	22587000	20495000	20882000	21102000	21119000	-0.532801	24.026	-2.71019	0.0140141	0.032464	-4.11328	18	-2.72973	0.0132648	0.0303877
GL50803_8460	11960000	10279000	8204100	11727000	12851000	6782100	15899000	14558000	14567000	9863400	7512400	9871500	8979100	7158200	8564100	9039900	8400000	7338500	0.439264	23.2336	3.07925	0.00625893	0.0166972	-3.34115	19	3.09329	0.00595729	0.0158414
GL50803_8462	126020000	133860000	144310000	130130000	132310000	133060000	155820000	154760000	169420000	165090000	179940000	158640000	177100000	177620000	189690000	170290000	171850000	186210000	-0.305509	27.2293	-4.62724	0.000191032	0.000951706	0.110637	15	-4.48805	0.000249	0.0011903
GL50803_8496	20171000	24249000	14337000	20561000	19707000	19902000	8303400	6649400	7860400	15762000	16422000	15982000	19179000	20545000	20676000	18581000	17336000	19372000	-0.344349	23.9387	-1.49721	0.151033	0.225458	-6.25078	10	-1.50147	0.149585	0.223298
GL50803_8528	120080000	131360000	138610000	150120000	151720000	146380000	151500000	178920000	154430000	160430000	160750000	159040000	139250000	142970000	136470000	136960000	135360000	134950000	0.0144753	27.1161	0.197624	0.845472	0.873263	-7.34081	25	0.201043	0.84279	0.872325
GL50803_8560	21453000	24184000	21513000	24254000	23384000	24485000	34945000	37364000	37055000	15928000	14946000	16558000	20931000	19465000	20935000	17658000	15531000	17564000	0.614789	24.3764	4.94155	9.4762e-05	0.000526085	0.816512	10	4.86484	0.000106087	0.000569702
GL50803_8621	15516000	16848000	13468000	11589000	14746000	15037000	3774400	2760200	4818600	14615000	14221000	12559000	14913000	15416000	14766000	13530000	14405000	13345000	-0.629465	23.4417	-1.98502	0.0620128	0.106843	-5.48611	22	-2.00508	0.059336	0.103307
GL50803_86468	13900000	12789000	16850000	12649000	11602000	12427000	5031000	4569800	5172200	12292000	11246000	11500000	11459000	14189000	14543000	11696000	10084000	10132000	-0.309974	23.3393	-1.30955	0.206215	0.288561	-6.50059	9	-1.31213	0.205029	0.287388
GL50803_86511	556950000	568910000	595080000	575640000	570950000	576540000	468770000	467650000	430250000	528700000	567980000	529210000	541530000	558590000	534580000	643190000	629860000	647900000	-0.111238	29.0404	-1.43742	0.167125	0.242478	-6.33328	73	-1.58776	0.128757	0.196099
GL50803_86676	154460000	154770000	191990000	156790000	162100000	165420000	236070000	234330000	236300000	205210000	222450000	221890000	263070000	235470000	252500000	200020000	195230000	195870000	-0.251589	27.5877	-2.34718	0.0300955	0.0607049	-4.82942	30	-2.40896	0.0262522	0.053739
GL50803_86681	26720000	29099000	23953000	27125000	25492000	24875000	19905000	18764000	20411000	29261000	29589000	31058000	34521000	34080000	34419000	31611000	34698000	33405000	-0.447783	24.7278	-5.23988	4.91052e-05	0.000305338	1.48064	24	-5.29721	4.04178e-05	0.00025118
GL50803_86683	4550400	4928200	4145100	4410600	5055600	4511200	2159800	NA	2967800	5243900	5372400	4471200	3398500	4582400	5269900	4237600	5046800	5029500	-0.247741	22.0466	-1.61392	0.124234	0.190615	-6.05321	10	-1.60024	0.126855	0.193917
GL50803_86761	7672100	8814300	8683100	7563700	8613900	10211000	15122000	14474000	16051000	5857400	8428000	8211100	8392600	7675800	8895900	7015000	5941200	7982800	0.461151	23.0737	2.956	0.00821342	0.0203979	-3.60307	12	2.95315	0.00813282	0.0202586
GL50803_86815	6848100	6488900	3765100	3936200	5981900	5382000	5618200	5902500	11334000	11698000	10253000	6703900	7326100	6649200	2762700	5951200	3383900	5397800	-0.0624193	22.5101	-0.244443	0.809551	0.847986	-7.32998	14	-0.246282	0.808092	0.845939
GL50803_8682	28160000	21301000	23378000	23248000	20791000	24000000	8908300	6886300	5958200	17319000	17248000	18786000	17440000	15247000	16017000	21391000	22507000	21700000	-0.230028	24.0234	-0.821428	0.421754	0.508442	-7.01353	23	-0.829923	0.416835	0.504718
GL50803_8687	8608600	6422300	5545800	4835400	4143700	4260700	8424900	5376400	7551700	3329800	3148900	3786200	3957600	4081300	4606600	1368900	1233700	2837700	1.03388	21.9806	4.15036	0.000559972	0.00223718	-0.966132	5	4.13287	0.000560286	0.00223844
GL50803_8692	32211000	33199000	34322000	29513000	32511000	32776000	17915000	17732000	15633000	26725000	24531000	27246000	26417000	25626000	27393000	26410000	27188000	29537000	-0.0326041	24.657	-0.214331	0.83261	0.865035	-7.33721	17	-0.215269	0.83184	0.864235
GL50803_86934	95624000	89481000	75536000	138400000	137110000	135180000	140480000	142790000	140410000	34645000	29075000	31815000	22788000	22613000	14981000	43608000	43887000	40340000	1.98882	25.828	10.0382	5.8054e-09	3.20071e-07	10.6957	20	10.1173	4.13657e-09	2.44353e-07
GL50803_87058	14043000	14692000	17283000	18512000	18929000	16691000	9871000	9270100	1939000	12028000	13758000	13188000	11515000	12829000	13873000	16823000	15670000	17117000	-0.271921	23.5992	-0.829237	0.417433	0.504703	-7.00701	15	-0.836699	0.413108	0.501675
GL50803_87202	1427800	792410	1092500	2240200	1318700	1851700	1808900	NA	1536000	1158700	998570	993780	959840	1005200	529730	1041000	1128600	770820	0.630055	20.127	3.32724	0.0038181	0.0111575	-2.81371	6	3.28401	0.00410077	0.0116952
GL50803_8726	133260000	122420000	128540000	137040000	132680000	139740000	172310000	187910000	169920000	107910000	106500000	113850000	111190000	112860000	116610000	107280000	104140000	107070000	0.408663	26.9126	5.05249	7.41366e-05	0.000428748	1.06425	53	5.45833	2.8343e-05	0.000192128
GL50803_8727	7276900	10039000	8165400	6341700	8272700	7643700	9218500	12618000	10769000	8110600	6741000	6245700	7515600	6197700	6795100	6273800	5841000	5775500	0.412377	22.8541	3.58786	0.00200274	0.00641963	-2.22915	14	3.57026	0.0020286	0.00642778
GL50803_87446	6219600	9813300	11371000	14420000	13919000	9863900	7337200	5467400	5325900	10432000	11251000	9314900	10654000	11870000	10575000	11316000	10279000	11127000	-0.298715	23.2064	-1.67572	0.110437	0.173304	-5.98909	21	-1.68885	0.107508	0.169674
GL50803_8770	4548100	4848300	3231500	5055600	5702400	5631300	4758900	2756700	NA	5259300	4595500	5281900	4597800	3939100	3920600	4858900	5040600	4765000	-0.0722076	22.1212	-0.540344	0.595696	0.667534	-7.17876	7	-0.524437	0.606339	0.673981
GL50803_87926	3610700	4047500	2268600	7427100	6807500	6396600	10364000	9850000	9168200	4841800	4956400	4063000	4027200	3666900	2943500	5837700	7172000	4304200	0.412871	22.3094	1.57893	0.131122	0.198605	-6.13377	10	1.58623	0.129105	0.196268
GL50803_8805	39630000	43502000	47725000	44447000	39030000	40684000	23484000	14161000	8882700	48899000	43861000	46037000	39366000	39102000	38262000	49869000	50591000	51499000	-0.606776	25.1198	-2.21489	0.0393957	0.0745544	-5.07681	26	-2.24069	0.0371233	0.0713976
GL50803_88082	2837300	3435900	2565600	3150500	3003500	2893100	NA	2284000	1674700	2321800	1998900	3437600	3079700	2930500	3963700	3087700	3444000	3366400	-0.171589	21.4418	-1.15987	0.261512	0.347428	-6.64913	13	-1.15862	0.261668	0.347283
GL50803_8822	123910000	127870000	111110000	141900000	140210000	140650000	100980000	97119000	105340000	124220000	110700000	113850000	91474000	93691000	91275000	104840000	100510000	104460000	0.212956	26.7298	2.33	0.031176	0.0624275	-4.86199	36	2.43463	0.0248812	0.0515709
GL50803_8826	182790000	177980000	200790000	179320000	181810000	174240000	124420000	122110000	122310000	177140000	193930000	187260000	197770000	187340000	203120000	221300000	214270000	218270000	-0.317917	27.413	-3.04166	0.00680144	0.0175775	-3.42142	25	-3.0841	0.00608067	0.0161177
GL50803_88369	15735000	15304000	14008000	11349000	15423000	13245000	18512000	12259000	20411000	8423400	9214500	11167000	10631000	11420000	9455300	10063000	13555000	8602300	0.550608	23.5536	4.78624	0.000133862	0.000709641	0.468367	18	4.78865	0.000125963	0.000667764
GL50803_8842	3268700	2473700	2603800	4211700	3624600	3411300	NA	2420100	2130400	2824300	1973900	2683700	1991200	2107100	1848800	3156400	2724500	2471000	0.306091	21.3276	2.12126	0.0482937	0.0875853	-5.22317	8	2.08039	0.0519658	0.0928202
GL50803_8855	21283000	21610000	23531000	17887000	17244000	22413000	6038300	12264000	12439000	23715000	21471000	22059000	22428000	24578000	24715000	21509000	19933000	22643000	-0.492217	24.1781	-2.44124	0.0247711	0.0519941	-4.6488	24	-2.46757	0.0232203	0.0489877
GL50803_88765	1196800000	1216300000	1335100000	1291400000	1266300000	1289500000	1708600000	1704200000	1697000000	898860000	931840000	878270000	1041300000	1001300000	1002700000	944280000	908080000	928830000	0.56078	30.0992	6.73597	2.12168e-06	2.30873e-05	4.67386	58	7.27794	6.42472e-07	8.96115e-06
GL50803_88960	30520000	26736000	23361000	24555000	23079000	21380000	11047000	11211000	10283000	24283000	18781000	19500000	31914000	27791000	30689000	18444000	17753000	20564000	-0.27447	24.3019	-1.25178	0.226084	0.309044	-6.57193	3	-1.22883	0.234062	0.319854
GL50803_8903	4031200	4247100	2908800	5483300	4835100	5582900	3567000	4145500	4352700	4853500	4783600	4612700	4910200	4333500	3894500	5598200	5783200	6148700	-0.210746	22.132	-1.77314	0.0924975	0.150582	-5.83711	8	-1.72264	0.101107	0.161109
GL50803_8916	1560000	1209100	906160	694790	745580	855250	364110	356040	347240	636520	548940	680530	670840	786210	1051500	368360	392990	514390	0.199499	19.2902	0.691827	0.497549	0.577911	-7.11334	3	0.687416	0.500084	0.580041
GL50803_8917	51818000	51594000	58534000	48821000	57014000	55075000	28279000	29528000	33307000	54969000	56281000	55598000	51292000	54129000	50674000	69491000	61842000	67170000	-0.376458	25.5915	-2.57558	0.0186783	0.0411919	-4.38461	22	-2.59543	0.017709	0.0391165
GL50803_8978	15299000	13527000	14244000	14651000	14579000	13932000	4017000	NA	4575800	12787000	10995000	10689000	11759000	12614000	9606700	13682000	13508000	12105000	-0.164988	23.427	-0.640875	0.529817	0.611954	-7.11752	20	-0.646882	0.525828	0.608195
GL50803_9008	7175300	9284500	8922100	6642200	9275300	7620800	3995000	3221500	4402300	9392000	8324100	8376400	10128000	9601500	11182000	6728000	8321900	6188200	-0.440431	22.8089	-2.20117	0.0404986	0.0762651	-5.102	11	-2.2056	0.0398592	0.0750879
GL50803_9011	12228000	11481000	11531000	11346000	12639000	11009000	10538000	8711600	6704800	13201000	11830000	11150000	14961000	14028000	14185000	13278000	14997000	11513000	-0.324158	23.4882	-2.95224	0.0082815	0.0205054	-3.611	17	-2.94816	0.0082231	0.0203057
GL50803_90131	15343000	6055500	7324700	5328100	8076800	8561700	3898200	2663500	2943000	6040400	5596700	6261900	7130000	6906900	7354300	4593700	6118400	5228700	-0.0618186	22.5035	-0.236982	0.815248	0.852352	-7.33186	4	-0.235601	0.81625	0.852321
GL50803_9030	205060000	212690000	227640000	211780000	203000000	207820000	243520000	243420000	248060000	226790000	238630000	235710000	236540000	234150000	248200000	208630000	208420000	206580000	-0.0302441	27.7404	-0.481935	0.635446	0.698368	-7.24018	26	-0.495524	0.625883	0.6892
GL50803_9062	27934000	28076000	29234000	26347000	21117000	26262000	5003600	2062700	3835700	28989000	28282000	33224000	29017000	33731000	33682000	38430000	38325000	36067000	-1.3125	24.3241	-2.77711	0.0121306	0.0285813	-3.97613	21	-2.80582	0.0112413	0.0264858
GL50803_90710	6150000	6969400	7428200	11584000	8536900	10311000	17608000	17013000	16727000	6129200	7595700	7463700	8578000	7416100	8186000	5455100	5485800	6083000	0.625114	23.0189	3.09733	0.00601323	0.0161459	-3.30243	12	3.10881	0.00575438	0.0154509
GL50803_90872	348390000	352190000	367190000	357730000	380260000	333460000	445440000	490230000	436040000	339340000	358550000	359820000	366960000	368200000	374650000	342520000	334070000	342890000	0.129132	28.4631	1.73591	0.0990316	0.158719	-5.89592	31	1.8194	0.0845624	0.138756
GL50803_9088	18665000	20414000	18407000	19322000	20068000	19824000	33658000	29818000	28145000	17240000	16387000	17566000	17447000	16932000	17449000	17713000	16162000	16503000	0.406159	24.2251	3.62928	0.00182373	0.00598502	-2.13695	10	3.55151	0.00211715	0.00668276
GL50803_91056	54342000	57458000	69080000	64810000	66369000	64159000	38388000	27426000	23122000	49935000	48626000	50118000	48878000	44026000	46475000	65513000	60857000	58927000	-0.10895	25.582	-0.55285	0.586916	0.662289	-7.20222	30	-0.561301	0.581119	0.653858
GL50803_9115	98940000	102330000	98550000	114600000	100030000	98732000	74110000	72283000	74573000	86068000	84111000	84484000	71668000	74704000	66278000	80937000	85210000	85266000	0.202408	26.3466	2.11564	0.0480332	0.0873044	-5.25691	37	2.2071	0.0397388	0.075032
GL50803_9117	14874000	15769000	12688000	16540000	15015000	15795000	9642200	11301000	10829000	11131000	10945000	11726000	12151000	11462000	12401000	12232000	12589000	12364000	0.172449	23.5877	1.74091	0.0981319	0.158506	-5.88808	14	1.72322	0.101	0.161109
GL50803_91348	11500000	13564000	7215100	19074000	16643000	12607000	12480000	8434000	6248800	11028000	9059900	9167300	8456700	5530400	6984700	13915000	11872000	10798000	0.274738	23.2902	1.29431	0.211317	0.29322	-6.51967	14	1.30219	0.208335	0.289569
GL50803_91354	9939800	12657000	10260000	11976000	11548000	10922000	12927000	10952000	12857000	12151000	13483000	12043000	16557000	15481000	12722000	10689000	10884000	10800000	-0.131959	23.5225	-1.43412	0.168052	0.242705	-6.33776	16	-1.42205	0.171136	0.247863
GL50803_91398	8624200	5972700	5167600	6721500	6455600	6963700	5044500	NA	3241700	5826600	7596200	5776700	5715900	6725400	6980700	8034900	8843900	9369500	-0.286367	22.624	-1.77088	0.093804	0.15211	-5.81291	11	-1.76423	0.0945627	0.15304
GL50803_9148	10702000	7847600	10704000	11208000	10246000	10334000	11605000	14461000	12232000	11224000	9610500	9204600	16146000	15307000	16199000	10488000	10261000	11378000	-0.128024	23.4432	-0.981003	0.339116	0.42973	-6.86898	11	-0.97174	0.343326	0.433482
GL50803_91643	13485000	8514100	6615400	13566000	9612200	10181000	NA	1793100	2438500	6209400	5339400	8377400	5682400	9024800	9363400	9858400	9070200	9767800	-0.218285	22.8061	-0.606788	0.551698	0.631057	-7.13941	17	-0.612874	0.547584	0.626351
GL50803_9183	136070000	140550000	129130000	134250000	128200000	134410000	69847000	60717000	71541000	213190000	197740000	203860000	181490000	184350000	193230000	231810000	221390000	220260000	-0.94458	27.1359	-5.73751	1.67482e-05	0.000128248	2.57097	94	-5.91716	1.04832e-05	8.17886e-05
GL50803_91919	23716000	28316000	25632000	33644000	30990000	32784000	21649000	21618000	25962000	23998000	25885000	25806000	22595000	23729000	27074000	28307000	28403000	29593000	0.0409717	24.6556	0.432496	0.670328	0.724656	-7.26363	23	0.435592	0.668016	0.723802
GL50803_9196	7795600	7406500	7566800	8831600	6506300	8252900	8599100	7089500	6135800	7307400	6689200	7038400	7049200	7062600	6233900	6403200	7060100	6343700	0.148848	22.7691	2.03965	0.0557722	0.098251	-5.39137	6	1.81027	0.0860159	0.140862
GL50803_92498	24265000	27142000	28122000	22790000	21948000	25379000	17005000	17956000	16046000	25693000	26142000	27770000	28780000	28506000	28252000	22200000	27389000	23908000	-0.271971	24.5195	-2.5121	0.0213565	0.0458748	-4.51032	29	-2.57219	0.0186089	0.0407131
GL50803_9270	6749800	7210500	10256000	11391000	8974400	7685200	3710500	4605900	3788700	9226600	11893000	11501000	11811000	10351000	10094000	12294000	11157000	11464000	-0.732405	23.0309	-3.7711	0.0013229	0.00463575	-1.82003	13	-3.78769	0.00123474	0.00430858
GL50803_92741	1388100	1507400	1690900	1621200	2000900	1725600	NA	1692300	1635400	2415400	1971500	2240700	1725600	1415200	1576400	2129200	2529200	1603900	-0.219152	20.7696	-1.88424	0.0760696	0.127606	-5.62973	6	-1.79077	0.0900702	0.146919
GL50803_9276	23605000	31153000	31657000	20686000	23565000	24867000	47355000	39147000	36224000	5718000	4314000	7215600	7623200	8025800	9497300	5591600	6730200	4073400	2.24321	23.7108	12.4128	1.79928e-10	2.976e-08	14.2212	15	12.4749	1.25259e-10	1.72648e-08
GL50803_92760	19702000	19735000	21203000	17762000	17928000	19219000	17136000	17818000	19778000	22528000	23336000	22656000	23325000	25936000	25258000	19660000	22247000	21165000	-0.274125	24.3074	-4.30432	0.000395264	0.00170252	-0.618291	16	-4.18349	0.00049901	0.00201308
GL50803_9296	3009600	3257800	4218100	4237700	4181400	4634200	3165100	NA	2160800	3958500	3701500	3689600	3731000	4497300	4916200	5071400	5426400	4635200	-0.311256	21.9093	-2.23373	0.0386622	0.0733757	-5.02023	8	-2.18598	0.0421948	0.0789482
GL50803_93294	12984000	13855000	13252000	10226000	7591200	9196900	6767300	4190100	NA	19820000	21474000	20635000	21610000	20314000	22630000	19319000	19965000	19188000	-1.16858	23.7408	-6.21445	7.86767e-06	6.58375e-05	3.40499	13	-6.23687	6.79068e-06	5.93151e-05
GL50803_93358	866110000	888280000	864310000	858150000	874990000	874600000	849690000	876170000	890720000	907990000	975950000	904950000	933410000	963990000	950200000	996920000	985270000	973730000	-0.131028	29.7642	-2.93991	0.00850848	0.020887	-3.63697	70	-4.12625	0.000568838	0.00226168
GL50803_9348	22824000	22634000	20031000	26675000	24076000	23246000	16809000	23617000	21155000	27141000	22091000	26079000	23524000	23858000	22457000	24437000	22939000	24156000	-0.115605	24.4603	-1.4926	0.152226	0.226422	-6.25724	22	-1.49263	0.151868	0.225889
GL50803_9349	9157700	7897300	7248000	11729000	9492400	11284000	8892000	9851600	8128700	13443000	12043000	12427000	11469000	9985700	8931600	13303000	11799000	13907000	-0.362219	23.3132	-3.47425	0.00258797	0.007986	-2.481	8	-3.33745	0.00344153	0.0101286
GL50803_93548	13657000	14399000	13903000	18995000	17080000	15431000	13313000	15340000	16761000	15415000	13456000	12773000	17322000	16403000	16828000	11747000	10401000	14676000	0.116047	23.8121	1.13189	0.271992	0.35818	-6.71122	9	1.09386	0.287621	0.376961
GL50803_9355	43870000	41496000	38547000	48472000	47206000	50118000	53065000	61646000	85747000	52623000	48419000	49378000	44868000	53187000	43930000	41005000	41622000	40921000	0.143671	25.5268	1.16483	0.258736	0.34512	-6.67415	12	1.15575	0.262037	0.347283
GL50803_93551	10378000	9695200	8341700	13665000	9662000	9823400	1167400	1129200	3875600	10582000	11220000	11912000	8375700	8024000	8031800	13017000	13451000	12364000	-0.912793	22.8776	-2.07448	0.0520953	0.0928509	-5.33012	15	-2.09477	0.0497548	0.0894505
GL50803_93938	41964000	44746000	38319000	42921000	51450000	48889000	63862000	61613000	59034000	55104000	49111000	49016000	44526000	48692000	47164000	44773000	49920000	49148000	0.0306911	25.5474	0.320972	0.751792	0.799142	-7.30738	16	0.318714	0.753403	0.7988
GL50803_9413	284300000	282220000	285640000	331390000	335080000	314850000	192400000	185000000	200170000	232870000	214650000	217950000	276370000	284980000	275290000	272400000	266650000	271280000	0.0327349	27.9456	0.263451	0.795085	0.836559	-7.32493	35	0.27081	0.789442	0.830622
GL50803_9421	16380000	18349000	17439000	15987000	14845000	17066000	20879000	19233000	16701000	12655000	11218000	10247000	11899000	11097000	11590000	10536000	6841500	10725000	0.707802	23.6944	7.08157	1.07022e-06	1.43786e-05	5.37196	19	7.06919	9.70293e-07	1.18005e-05
GL50803_94463	114520000	124300000	126270000	120600000	114170000	120940000	117250000	101200000	110670000	132460000	129670000	126880000	134300000	125790000	123170000	127020000	131220000	126490000	-0.142484	26.8661	-2.71502	0.0138693	0.0322189	-4.10343	35	-3.04126	0.00668957	0.0172884
GL50803_94582	3973500	6025900	4729600	5044400	3149700	6754100	6954600	7020100	4627100	7023100	2790900	5366500	4694800	2693600	4986100	5165200	5270600	4468700	0.196284	22.2099	1.03376	0.314435	0.403786	-6.8161	10	1.03295	0.314529	0.403279
GL50803_94658	3474200	5610100	5989400	4560600	5743800	5350500	NA	2938200	2905600	3808600	3381300	4147200	4774300	3091900	3521600	4051100	3137200	NA	0.248126	21.944	1.49699	0.153062	0.226849	-6.19354	7	1.46921	0.159934	0.235767
GL50803_9493	4771500	4335900	7557900	5168600	4783100	4558800	5224800	5192500	5025400	4361400	5455700	4307300	5884900	7052400	5978900	5588400	5345200	4741200	-0.0649007	22.3191	-0.598411	0.556747	0.634201	-7.17519	4	-0.553398	0.586411	0.658022
GL50803_9505	1652600	1552400	1243500	4332200	4565200	4407200	6562800	6123700	6822400	1906700	2566100	1841400	795290	1108500	2155700	2327900	2140400	2501200	0.94233	21.2624	2.6916	0.0145848	0.0336917	-4.15112	3	2.68901	0.0144857	0.032821
GL50803_9508	18786000	17283000	20166000	13494000	15940000	15141000	6224500	NA	4958700	17642000	13603000	17115000	12590000	11132000	13829000	12929000	16004000	14799000	-0.172133	23.6844	-0.697551	0.494522	0.576013	-7.07861	27	-0.706688	0.488759	0.570909
GL50803_9515	105250000	102440000	112660000	104180000	99858000	100460000	150680000	158390000	152120000	110890000	123470000	111090000	132870000	135620000	130240000	107470000	100060000	107120000	0.0182888	26.8112	0.167596	0.868701	0.889128	-7.34656	65	0.176367	0.861862	0.882448
GL50803_95162	61509000	61144000	61259000	52314000	48704000	47565000	97594000	98365000	97232000	69697000	73857000	68270000	80398000	85112000	84857000	48343000	50490000	55283000	-0.00881585	25.9952	-0.0515691	0.959419	0.968677	-7.35989	17	-0.0518628	0.959177	0.968546
GL50803_95192	38242000	34769000	36632000	36719000	35885000	36454000	44552000	49659000	46365000	31022000	31921000	27667000	34429000	38441000	38859000	32360000	34949000	32922000	0.243737	25.1175	2.85337	0.01028	0.024571	-3.8182	33	2.97862	0.00768722	0.0193821
GL50803_9558	21446000	18813000	17548000	15347000	16640000	16288000	9445200	9842500	10647000	19027000	20862000	18108000	23848000	25869000	23558000	21396000	20458000	20743000	-0.558237	24.0732	-3.75533	0.00137102	0.00474406	-1.85535	11	-3.73686	0.00138693	0.00477913
GL50803_95593	60937000	59323000	65803000	66472000	58219000	55719000	34602000	42549000	36139000	52079000	53381000	53652000	51708000	56717000	53513000	60446000	57566000	64901000	-0.10598	25.682	-0.849426	0.40639	0.493517	-6.98988	26	-0.862239	0.399253	0.489159
GL50803_9573	13437000	17248000	14119000	22294000	21122000	23704000	3787600	10679000	3223200	18646000	14636000	14808000	20289000	12117000	15025000	17799000	16292000	22059000	-0.480631	23.744	-1.40136	0.177488	0.254389	-6.38174	8	-1.40948	0.174768	0.251363
GL50803_95787	3465200	3855800	5949400	3898600	2689500	3048100	3453800	4430100	3505400	2310600	3519300	2749800	4764700	3178300	3127900	4613800	3158300	3947200	0.129041	21.7622	0.853546	0.40416	0.493517	-6.98633	11	0.849782	0.405973	0.495191
GL50803_9593	3169700	3042500	2792900	3458800	3949900	4537300	1439900	NA	2542500	3438600	2730900	3573100	2087800	2730000	2247600	5809900	4643100	4358400	-0.163928	21.5905	-0.721332	0.480128	0.562546	-7.06135	11	-0.723945	0.478353	0.562702
GL50803_9605	12278000	16819000	13287000	13871000	12341000	16160000	12371000	9750500	16075000	1815900	2457100	1678600	1734500	2843500	NA	1984500	4095200	5094600	2.43063	22.5407	11.8055	8.04302e-10	8.31447e-08	12.774	18	11.8954	5.43297e-10	4.99229e-08
GL50803_96460	11946000	9413300	8448000	14618000	13523000	11880000	9496600	7629200	6126300	11323000	9310800	10028000	9217500	11081000	9220900	16712000	12649000	16803000	-0.204062	23.354	-1.20016	0.245064	0.331157	-6.63337	15	-1.20528	0.242815	0.329194
GL50803_96670	41585000	41456000	39153000	37464000	36013000	38213000	19334000	13745000	12041000	35278000	36654000	34897000	40723000	42703000	40801000	41025000	37064000	38589000	-0.452943	24.9736	-1.97125	0.0636805	0.109261	-5.50972	33	-2.00111	0.0597952	0.103888
GL50803_9704	203120000	216360000	204040000	203230000	208550000	203080000	172580000	171440000	160960000	200270000	201270000	204750000	203880000	199030000	210220000	207060000	207250000	210070000	-0.087555	27.5661	-1.3856	0.182178	0.260209	-6.40262	40	-1.52494	0.143663	0.21641
GL50803_9719	75300000	79063000	84632000	78693000	75145000	85862000	97278000	102390000	90372000	82786000	82092000	81089000	86596000	90572000	92488000	94650000	94566000	102010000	-0.0738388	26.3769	-1.01172	0.324587	0.413611	-6.83849	25	-1.02927	0.31621	0.404808
GL50803_9720	28924000	25428000	30217000	28837000	28467000	28402000	30567000	42861000	33015000	29126000	31864000	30908000	33266000	32229000	29833000	34471000	32267000	32108000	-0.0608773	24.8897	-0.757262	0.458331	0.542261	-7.06496	39	-0.803953	0.431317	0.517706
GL50803_97219	37822000	39370000	42879000	32728000	33763000	35247000	28833000	31624000	30135000	35226000	36246000	34135000	36554000	35509000	40282000	34199000	35133000	36239000	-0.0597938	25.0679	-0.804667	0.431126	0.515979	-7.02734	15	-0.787051	0.440909	0.526165
GL50803_9750	1025900	1406300	1168100	2410500	2419700	2017500	3500300	2581300	3369900	2781300	2342900	1840900	1789100	2535600	2631800	3075300	1904600	2053600	-0.168053	21.042	-0.764008	0.454398	0.539149	-7.05974	8	-0.7631	0.454727	0.537996
GL50803_9751	7808400	7561100	6865100	7294400	6195600	7217300	NA	3377500	3193300	6001700	7132100	7740900	7919100	8808600	10556000	7227200	6850300	6528400	-0.359328	22.6772	-1.94023	0.0684579	0.116368	-5.53645	10	-1.93558	0.0686984	0.116183
GL50803_9779	674200000	687240000	712460000	786120000	766040000	799210000	811540000	863970000	864690000	574750000	647140000	568410000	745670000	718070000	735040000	684730000	675980000	692660000	0.205809	29.4193	2.82337	0.0109733	0.0260025	-3.88054	41	3.04423	0.00664551	0.0172825
GL50803_9780	44577000	40146000	37492000	41867000	45810000	42223000	28867000	32239000	24089000	32170000	38831000	31446000	35004000	36969000	38563000	30717000	32207000	34514000	0.0959776	25.0826	0.849657	0.406265	0.493517	-6.98968	14	0.845033	0.408554	0.497605
GL50803_9803	11069000	11099000	9726700	11107000	10384000	11934000	5430400	3929600	7145900	13350000	13471000	13870000	15771000	14798000	17041000	16164000	15845000	14965000	-0.8049	23.4342	-4.42273	0.000302564	0.00136733	-0.350782	13	-4.43832	0.000278859	0.00131032
GL50803_98054	584370000	579220000	631640000	530200000	533100000	549140000	403770000	389970000	399880000	574770000	633690000	606870000	682310000	707150000	720850000	566370000	563560000	598710000	-0.312643	29.0645	-3.0815	0.00622775	0.0166678	-3.33632	45	-3.22827	0.00440234	0.0124177
GL50803_98056	101740000	119430000	131280000	114280000	120310000	112180000	78173000	73061000	71954000	142240000	150780000	155000000	159530000	170210000	173370000	171640000	161840000	158310000	-0.676538	26.9155	-5.84742	1.32582e-05	0.000104424	2.80833	13	-5.80734	1.32709e-05	9.88744e-05
GL50803_9808	69869000	65818000	67294000	77235000	65758000	71940000	77417000	84334000	73681000	75629000	73694000	72479000	68879000	70696000	75923000	76881000	75602000	74688000	-0.0281469	26.1228	-0.484086	0.633947	0.698101	-7.2391	25	-0.49435	0.626697	0.6892
GL50803_9810	45218000	45304000	54026000	42683000	41185000	41606000	25446000	25083000	27841000	68495000	82379000	67361000	80113000	80422000	79561000	74566000	75494000	83047000	-1.03406	25.6743	-7.5539	4.31166e-07	7.27703e-06	6.29999	8	-7.4085	4.97928e-07	7.62568e-06
GL50803_9824	6383000	5036400	6577100	3406400	4802800	5742200	NA	4209600	2363700	4338200	5499000	5142600	6481800	5818500	6374500	4997500	5476200	5247900	-0.24696	22.2614	-1.46172	0.16135	0.23659	-6.27026	6	-1.43401	0.168619	0.244646
GL50803_9825	25867000	22334000	29070000	24769000	24061000	23788000	23414000	23789000	25080000	21289000	22639000	19856000	23263000	22225000	21669000	22173000	23837000	24114000	0.142592	24.4822	2.39681	0.0271657	0.0558856	-4.73458	20	2.3493	0.0297139	0.0596441
GL50803_9827	104230000	102580000	96862000	162420000	164230000	149380000	225120000	233270000	231950000	87278000	83333000	83747000	85774000	82045000	82453000	195160000	200730000	197910000	0.466356	26.9702	1.85235	0.0798326	0.132905	-5.70907	18	1.86825	0.0771453	0.128369
GL50803_9848	114170000	102630000	131290000	98927000	98806000	95233000	45971000	42040000	40469000	126100000	143220000	127850000	118470000	97024000	121160000	121860000	114680000	116170000	-0.615847	26.5324	-2.84737	0.0104153	0.0248226	-3.8307	9	-2.8481	0.0102484	0.0244249
GL50803_9861	471440000	480470000	562800000	537450000	544630000	563530000	368600000	380130000	385470000	513330000	519220000	507340000	507920000	502700000	504140000	620910000	594320000	600870000	-0.196086	28.9085	-2.02418	0.05748	0.100499	-5.41837	40	-2.11769	0.0475416	0.0864108
GL50803_9899	4276700	6736400	5032500	9613100	7906800	6014900	4624700	8155100	NA	8611600	7086200	8051100	7098900	6313800	6793600	8447100	9540200	9214200	-0.312996	22.754	-2.05501	0.0549466	0.0970958	-5.33982	8	-2.0216	0.0582566	0.101857
GL50803_9909	1064600000	1129500000	1163100000	991150000	1002500000	1049900000	965980000	931590000	938350000	1082000000	1131600000	1078100000	1071900000	1114300000	1081800000	1217600000	1218200000	1202800000	-0.144939	30.0033	-2.44358	0.0246502	0.0519941	-4.64424	79	-2.92313	0.00869021	0.0212627

## Sheet: DEqMS M713
Geneid	LFQ WT_rep1_i01	LFQ WT_rep1_i02	LFQ WT_rep1_i03	LFQ WT_rep2_i01	LFQ WT_rep2_i02	LFQ WT_rep2_i03	LFQ WT_rep3_i01	LFQ WT_rep3_i02	LFQ WT_rep3_i03	LFQ MET_rep1_i01	LFQ MET_rep1_i02	LFQ MET_rep1_i03	LFQ MET_rep2_i01	LFQ MET_rep2_i02	LFQ MET_rep2_i03	LFQ MET_rep3_i01	LFQ MET_rep3_i02	LFQ MET_rep3_i03	logFC	AveExpr	t	P.Value	adj.P.Val	B	count	sca.t	sca.P.Value	sca.adj.pval
GL50803_10013	26797000	22979000	23845000	30803000	29706000	31402000	48722000	47619000	38503000	47104000	40261000	40211000	44716000	48262000	47416000	51332000	43872000	47037000	0.494999	25.1901	3.76474	0.00142044	0.00317563	-2.43095	8	3.77098	0.0013228	0.00293244
GL50803_10016	60379000	54061000	56164000	60771000	57651000	70479000	56173000	66387000	65443000	62225000	64361000	67581000	64650000	67399000	67189000	67939000	68983000	65100000	0.125536	25.916	2.64225	0.0165661	0.0291707	-4.82906	10	2.48615	0.0225495	0.0382978
GL50803_10038	41684000	36391000	36911000	44789000	38393000	38263000	35277000	33952000	36970000	31025000	24474000	29263000	35784000	36808000	30011000	26812000	29117000	31730000	-0.322941	25.016	-4.45944	0.000303532	0.000805087	-0.882409	10	-4.38564	0.000328802	0.00086774
GL50803_10073	6132500	6167600	5986600	4661700	NA	6549900	8226700	5233000	14606000	5224300	4307400	6481800	4089400	4007400	3497000	6084000	6476800	6171200	-0.428131	22.4614	-2.17215	0.0442949	0.0697197	-5.70667	3	-2.16925	0.0439398	0.0685461
GL50803_100864	103000000	103970000	94666000	101710000	109860000	103060000	127670000	138080000	129240000	101520000	123490000	109520000	121980000	115710000	131330000	107410000	131640000	119450000	0.0769468	26.7707	1.02863	0.317292	0.383152	-7.39601	17	1.04831	0.307855	0.373039
GL50803_100906	63617000	59054000	57077000	70629000	58524000	62317000	76964000	66982000	65635000	43931000	44291000	47824000	47958000	55303000	43683000	49345000	47849000	50128000	-0.430277	25.7223	-7.30172	8.8207e-07	3.87008e-06	5.10129	20	-7.51441	4.63997e-07	2.06156e-06
GL50803_10091	649940000	613970000	622520000	538140000	511080000	545250000	504770000	509200000	486630000	356050000	328700000	337190000	332900000	341730000	350920000	346370000	352070000	359110000	-0.675292	28.6991	-12.5857	2.36124e-10	2.61725e-09	13.6302	12	-12.3289	2.00984e-10	2.0954e-09
GL50803_100955	70565000	72913000	61393000	68242000	68612000	65048000	89496000	101500000	76617000	76180000	72483000	88798000	85658000	93701000	83843000	83130000	99906000	78833000	0.187771	26.2359	2.14092	0.0462306	0.0724265	-5.78599	12	2.14976	0.0448831	0.0698108
GL50803_101278	974780000	982970000	923830000	967170000	1004200000	969600000	918040000	960550000	928970000	1128600000	1118000000	1111900000	1110100000	1089400000	1092700000	1067200000	1102200000	1140600000	0.207214	29.9398	8.08583	2.11778e-07	1.067e-06	6.57736	67	10.8445	1.67131e-09	1.33325e-08
GL50803_101326	12702000	11815000	11221000	11037000	12508000	9547900	12463000	10096000	11764000	12480000	12885000	13727000	9596900	10246000	9694300	8472500	12272000	14350000	-0.00729196	23.4405	-0.0753466	0.940771	0.950702	-7.93496	6	-0.0731918	0.942431	0.95238
GL50803_101339	31206000	27508000	21125000	25857000	20763000	23005000	33170000	35697000	40893000	16853000	17939000	20411000	21264000	19690000	20601000	17360000	14106000	20368000	-0.594695	24.4456	-4.73819	0.000164507	0.000463171	-0.262307	7	-4.71642	0.00015636	0.000432145
GL50803_101501	235010000	228360000	223060000	237990000	264530000	255650000	234160000	219320000	222590000	219370000	232090000	217980000	241100000	238390000	237240000	253340000	230840000	240120000	-0.00573493	27.8064	-0.14003	0.890193	0.916298	-7.92762	30	-0.150035	0.882343	0.909998
GL50803_101534	160880000	169530000	157560000	200380000	173670000	159220000	199110000	183510000	182770000	169260000	161830000	163330000	164970000	156930000	150290000	156980000	152820000	161150000	-0.137843	27.3191	-2.81248	0.0115312	0.0213024	-4.48305	17	-2.86418	0.0100391	0.0187766
GL50803_101594	8072300	4596300	6681600	3813300	3786200	3436500	2557900	2985400	3710700	3341000	2126200	1904200	1685000	2979700	1951000	1519700	NA	1804900	-0.982464	21.5149	-4.52407	0.000300576	0.000801835	-0.811465	4	-4.54479	0.000260992	0.000699298
GL50803_10167	894310000	892050000	873390000	907350000	908930000	888390000	898560000	892830000	866630000	745300000	713760000	777110000	676230000	682660000	716070000	757750000	760900000	732610000	-0.291148	29.5857	-9.6359	1.5885e-08	1.04543e-07	9.26282	78	-11.9223	3.5175e-10	3.19304e-09
GL50803_10181	8627500	5179800	6798900	8514000	7204700	7569400	7790000	9987000	8993500	11658000	7770100	8554000	8625500	9878500	9477400	10115000	9015200	9120900	0.266498	23.0156	2.57822	0.0189552	0.0327211	-4.95679	6	2.5189	0.0210506	0.0358677
GL50803_101810	8362800	9839100	6958500	NA	6879900	8071900	9613400	9325300	10475000	10180000	7749400	6171400	10892000	10064000	7460800	11224000	11033000	7445700	0.0573406	23.0659	0.442569	0.663662	0.725686	-7.80471	7	0.440383	0.664991	0.726385
GL50803_101906	63404000	62999000	70218000	58936000	61878000	60101000	59559000	69216000	61086000	60773000	62142000	63020000	62641000	68285000	64205000	60906000	63072000	65850000	0.0105514	25.9125	0.273861	0.787312	0.827707	-7.8985	21	0.286914	0.777333	0.819351
GL50803_10196	122900000	116840000	127120000	113140000	107520000	102190000	130590000	131710000	121900000	101450000	86145000	91582000	88389000	90887000	82920000	79271000	79909000	91472000	-0.43833	26.6063	-7.74151	3.92283e-07	1.82776e-06	5.93922	10	-7.44974	5.24761e-07	2.31202e-06
GL50803_102023	17888000	14731000	15886000	15200000	17234000	18102000	20548000	21793000	23649000	20461000	18894000	24390000	24648000	19862000	23109000	26401000	22886000	22003000	0.306007	24.2638	3.34102	0.00363989	0.00755977	-3.36209	14	3.37994	0.00319886	0.00665691
GL50803_102034	30877000	27778000	28262000	31274000	31203000	27695000	23738000	23110000	20470000	30228000	40146000	32108000	37196000	29380000	38320000	35721000	31362000	27591000	0.308589	24.835	3.33248	0.00370925	0.00768865	-3.38064	13	3.36225	0.0033285	0.00689944
GL50803_102101	129550000	118780000	126500000	128010000	123850000	116770000	123380000	132750000	127510000	131180000	137850000	128180000	135700000	134390000	134340000	118170000	142010000	129450000	0.0792129	26.9386	2.19859	0.0412365	0.0655666	-5.68149	40	2.44623	0.0245121	0.0411663
GL50803_102108	352440000	350000000	361180000	372430000	381690000	354890000	333520000	341170000	365290000	315010000	292750000	312620000	313740000	324630000	320100000	313650000	311810000	335250000	-0.177786	28.3211	-5.5674	2.77476e-05	9.22561e-05	1.55197	58	-6.57827	2.91151e-06	1.11081e-05
GL50803_10219	10369000	10660000	10715000	7954300	9562300	6664200	8319700	9938800	9666000	7829400	6683700	9238600	7706400	7981200	6769200	10773000	8407300	8816300	-0.175324	23.0481	-1.73093	0.100584	0.143517	-6.47727	10	-1.73212	0.0997158	0.142664
GL50803_10221	10419000	10115000	9495000	10082000	10364000	8290100	10985000	8712900	8526100	10672000	6696900	8851000	12162000	9796000	9481700	9377600	8172800	7400400	-0.0892728	23.1534	-0.925117	0.367153	0.434816	-7.49722	3	-0.873717	0.393355	0.460089
GL50803_10231	168960000	177440000	167060000	161810000	168380000	173880000	156140000	160240000	164580000	170290000	154570000	158880000	157060000	163170000	169420000	168380000	166240000	162130000	-0.0273033	27.2963	-0.880478	0.390216	0.45706	-7.53786	23	-0.949858	0.3543	0.422034
GL50803_10232	41752000	35219000	34108000	40277000	38616000	43503000	28679000	34747000	23786000	25692000	27128000	25951000	26032000	27517000	28087000	26989000	27936000	31450000	-0.357846	24.8852	-3.81399	0.00127284	0.00288859	-2.32165	10	-3.80498	0.00122471	0.00273224
GL50803_102444	7604300	7274900	4891500	5954200	4693500	5916800	7238700	6663900	9904700	12397000	8792600	9043900	13802000	15925000	13259000	8982700	9667900	11195000	0.781066	23.0276	5.35898	4.31027e-05	0.000135081	1.10154	4	5.29742	4.32687e-05	0.000130925
GL50803_10255	1231200000	1260900000	1261900000	1268200000	1275100000	1290200000	1341400000	1284400000	1182000000	1080700000	1094300000	1058400000	1166800000	1086400000	1177500000	1070200000	1057600000	1045700000	-0.212481	30.1308	-6.72333	2.66424e-06	1.07902e-05	3.96015	36	-7.62093	3.79331e-07	1.74426e-06
GL50803_102710	14855000	10366000	9149700	18778000	16872000	15038000	NA	14136000	10753000	21277000	20243000	13309000	19989000	13724000	14989000	16154000	11011000	16015000	0.255479	23.8076	1.62336	0.122925	0.169869	-6.6125	6	1.62221	0.122435	0.169636
GL50803_102728	6034600	5143100	7661900	6851700	5712100	6132300	7941900	6420500	6101400	3551000	6163000	4825800	4334500	5449400	4844700	5600500	5704000	6234600	-0.320333	22.4472	-3.03996	0.00705025	0.0139025	-4.00803	5	-2.95072	0.00830762	0.0158477
GL50803_102813	161530000	162510000	161440000	165580000	163940000	157270000	148750000	153230000	152670000	184930000	186090000	182240000	189950000	185070000	186470000	168300000	165170000	170190000	0.180813	27.3299	5.15832	6.617e-05	0.000199077	0.664023	15	5.08339	6.92032e-05	0.000201301
GL50803_103059	80314000	75675000	72955000	98247000	89837000	86234000	113240000	105660000	113390000	78664000	86584000	72169000	86158000	82675000	86548000	87638000	89761000	85219000	-0.130267	26.3851	-1.54437	0.139913	0.190347	-6.75743	35	-1.59577	0.127301	0.175456
GL50803_10311	12178000000	12391000000	12001000000	10864000000	10024000000	9920300000	11155000000	10487000000	10287000000	19817000000	20305000000	19971000000	15700000000	16127000000	15882000000	14764000000	15139000000	14976000000	0.613535	33.6633	8.22017	1.67206e-07	8.69836e-07	6.82212	43	8.552	6.94948e-08	3.75272e-07
GL50803_10324	19672000	15672000	18423000	19491000	12296000	16683000	16194000	16867000	14194000	19665000	16102000	19445000	17690000	17099000	14643000	16892000	15380000	18041000	0.0597601	24.0012	0.707485	0.488333	0.554708	-7.67771	5	0.669453	0.511388	0.577781
GL50803_103285	84126000	65565000	58319000	112240000	137690000	108510000	112110000	110770000	97687000	45594000	60717000	58155000	68367000	70677000	65480000	81532000	88530000	85218000	-0.48716	26.2639	-3.04747	0.00693578	0.0137281	-3.99213	9	-3.07767	0.00627955	0.0123827
GL50803_10330	103340000	113130000	102610000	104550000	89157000	99496000	135430000	140070000	136460000	69755000	73322000	76500000	75964000	67123000	59779000	65290000	70996000	76827000	-0.675936	26.407	-7.94166	2.73627e-07	1.30968e-06	6.31205	8	-7.7681	2.8788e-07	1.33541e-06
GL50803_103373	92755000	84094000	87512000	80412000	83025000	93227000	72842000	98653000	71387000	205760000	221530000	226940000	206890000	192380000	212290000	191400000	233920000	212750000	1.32215	26.9923	21.3476	3.17506e-14	2.78611e-12	22.8157	30	22.2313	6.60933e-15	5.35355e-13
GL50803_10341	24330000	29637000	29291000	32353000	39810000	38520000	22602000	31160000	28229000	35571000	28177000	30290000	33347000	34304000	27285000	34518000	38334000	36774000	0.127356	24.9112	1.24854	0.227842	0.287671	-7.14993	6	1.21848	0.238193	0.301101
GL50803_103437	15340000	14541000	14719000	12867000	12443000	12709000	19220000	18852000	21187000	15595000	12515000	14623000	17317000	15686000	20133000	18886000	17888000	16863000	0.0882122	23.9288	0.785623	0.442317	0.510701	-7.61806	5	0.766869	0.452733	0.522728
GL50803_103454	60792000	62146000	63893000	55618000	55050000	57634000	43365000	56256000	43483000	103720000	110690000	110090000	103640000	106800000	107160000	119530000	123730000	113910000	1.01406	26.2169	13.9055	4.60607e-11	6.29895e-10	15.324	18	14.2109	1.80144e-11	2.74915e-10
GL50803_10358	939410000	985400000	992530000	946180000	937410000	940970000	872660000	893060000	893180000	2175800000	2214100000	2199500000	2015600000	1984100000	2040600000	1968200000	2027500000	2062100000	1.15339	30.3734	33.3014	1.29632e-17	6.82512e-15	30.6341	35	36.9363	6.13682e-19	6.46207e-16
GL50803_10367	594250000	580700000	594200000	508310000	500610000	525840000	614940000	498200000	541160000	389250000	357320000	350680000	349510000	348030000	307590000	332730000	348140000	329820000	-0.669748	28.698	-13.0615	1.28961e-10	1.56087e-09	14.2573	8	-11.965	3.31429e-10	3.03474e-09
GL50803_10370	93134000	95442000	89377000	114410000	105010000	101390000	110400000	119790000	108700000	81599000	72504000	87157000	87039000	92130000	93089000	76882000	84879000	84522000	-0.301345	26.4777	-4.93788	0.000106486	0.000306365	0.179494	11	-4.83894	0.000118957	0.000336725
GL50803_103709	139440000	140850000	143130000	159840000	171490000	141390000	151440000	156740000	148380000	149560000	140100000	142810000	156700000	168870000	158840000	169960000	180080000	173820000	0.0891354	27.2047	1.62588	0.121369	0.16816	-6.63794	38	1.71585	0.102711	0.146267
GL50803_103713	596050000	599140000	609620000	692500000	654040000	664290000	714890000	766980000	700350000	1065700000	1042600000	1028400000	1138000000	1114400000	1131400000	1102700000	1091100000	1132600000	0.719206	29.6666	15.2417	1.00006e-11	1.70751e-10	16.9041	36	16.2529	1.7506e-12	3.68676e-11
GL50803_103807	25134000	24382000	24492000	36166000	32276000	28618000	28328000	22973000	22489000	27512000	29224000	29926000	29978000	37308000	33015000	34153000	33656000	36459000	0.260345	24.8105	2.91566	0.00923396	0.0174881	-4.26922	15	2.95706	0.00819279	0.015657
GL50803_103855	87660000	81405000	72526000	93817000	90088000	89595000	92643000	95280000	106670000	96782000	98492000	103030000	97423000	98450000	93328000	111630000	108210000	94010000	0.15954	26.4954	2.69067	0.0149526	0.0266867	-4.73156	13	2.67455	0.0151257	0.026679
GL50803_104031	51714000	53488000	46819000	56860000	51072000	56947000	46522000	61872000	48572000	61580000	61777000	55994000	64920000	62691000	60651000	59216000	61393000	59312000	0.213432	25.7506	4.13176	0.000627406	0.00151875	-1.61378	14	4.11106	0.000611858	0.00148112
GL50803_104150	110150000	139400000	136080000	128600000	124560000	113890000	123520000	104480000	123180000	127390000	125320000	133570000	143570000	134440000	140970000	141330000	129710000	133950000	0.137039	26.9328	2.63164	0.0169413	0.0297319	-4.85033	15	2.64154	0.016232	0.0283045
GL50803_104173	188190000	181440000	184210000	184730000	181770000	184340000	189330000	200260000	191130000	171370000	173170000	156910000	182890000	197860000	194550000	170460000	170210000	183440000	-0.0770413	27.4414	-1.88235	0.0760717	0.112505	-6.23328	33	-2.02859	0.0569849	0.0863731
GL50803_10422	6791600	5660200	4626700	7373500	6822800	5269000	4937100	5402700	6015400	7241300	7581600	6852300	6446100	3711500	4487300	7348000	8175500	NA	0.112303	22.5234	0.754922	0.460637	0.528378	-7.6113	4	0.745163	0.465953	0.536815
GL50803_10423	32077000	34404000	32497000	38395000	38876000	43168000	41511000	38631000	35342000	38098000	37910000	39042000	40677000	42998000	40402000	40713000	35823000	38785000	0.0870318	25.1858	1.5381	0.141432	0.191918	-6.76643	6	1.37655	0.184911	0.241877
GL50803_104250	96101000	110520000	106490000	110730000	109510000	126470000	121350000	123300000	123260000	64374000	64017000	67221000	64091000	70374000	79252000	73246000	68541000	73251000	-0.717437	26.4031	-12.7953	1.80479e-10	2.0657e-09	13.9089	13	-12.6814	1.2517e-10	1.37296e-09
GL50803_10428	836330000	856750000	863360000	790460000	757150000	825310000	759060000	748750000	739570000	442130000	479590000	459920000	451390000	461850000	452900000	442810000	463610000	497560000	-0.788154	29.1743	-20.744	5.21738e-14	3.92422e-12	22.3087	20	-21.6323	1.08162e-14	7.85145e-13
GL50803_10429	868290000	864670000	908490000	790610000	780340000	842530000	836230000	789650000	778380000	1177500000	1122500000	1106100000	1021300000	1104200000	964780000	1056800000	1045800000	1047400000	0.370766	29.8098	8.91305	5.12526e-08	2.90784e-07	8.04769	18	9.15086	2.47345e-08	1.48831e-07
GL50803_10450	218890000	206270000	223750000	206760000	198750000	199860000	229290000	241990000	233840000	166400000	154940000	155660000	165400000	155530000	154190000	170630000	163850000	159490000	-0.43587	27.4766	-10.5037	4.20862e-09	3.14303e-08	10.6413	9	-9.43257	1.54466e-08	9.51183e-08
GL50803_104685	317530000	325130000	324290000	329190000	341490000	351500000	401570000	350670000	352480000	339440000	345720000	340710000	398310000	383500000	354240000	367180000	376850000	358780000	0.078882	28.393	1.73934	0.0990628	0.141923	-6.46411	13	1.69918	0.105861	0.149426
GL50803_104866	50716000	54913000	51756000	58526000	53627000	55361000	48516000	70507000	47543000	63000000	64885000	56276000	54218000	48292000	51243000	55710000	57330000	54098000	0.0431986	25.7148	0.610254	0.549328	0.614058	-7.74365	6	0.570318	0.575251	0.637621
GL50803_10521	525000000	541050000	499660000	509050000	524800000	514410000	651570000	695150000	706790000	759920000	738800000	754410000	725760000	733430000	713070000	730300000	730580000	718480000	0.367001	29.2672	5.41177	3.85346e-05	0.000121488	1.21603	43	5.65473	1.99733e-05	6.552e-05
GL50803_10524	216100000	221580000	230170000	193850000	202970000	197760000	164850000	149970000	173220000	75471000	65699000	75822000	72584000	71656000	89978000	80282000	84896000	77447000	-1.3277	26.8583	-16.5237	2.5661e-12	5.74915e-11	18.3086	14	-16.6769	1.11399e-12	2.60674e-11
GL50803_10527	16587000	25195000	21680000	20817000	24723000	14077000	19802000	25203000	24692000	22442000	22105000	27534000	13535000	19791000	15836000	26932000	32087000	24234000	0.0650091	24.3593	0.415238	0.68288	0.741312	-7.84749	9	0.419183	0.679858	0.737272
GL50803_10538	41146000	32038000	33739000	43089000	42580000	46297000	51822000	47863000	48733000	50985000	41593000	37541000	41879000	44372000	52212000	51284000	47124000	40425000	0.0805128	25.3827	0.859059	0.401614	0.468327	-7.55671	14	0.869374	0.395665	0.461901
GL50803_10570	502610000	509100000	463620000	529340000	547610000	548620000	483850000	451750000	454100000	482390000	475130000	506790000	472370000	468840000	453160000	511110000	480190000	497570000	-0.0439438	28.8686	-1.00971	0.326026	0.392798	-7.41522	23	-1.05864	0.303246	0.369182
GL50803_10577	66400000	64314000	60237000	55415000	56670000	69229000	64607000	64312000	62450000	63978000	65350000	68236000	70236000	67012000	70727000	63620000	70365000	59687000	0.0895843	25.9417	1.93574	0.0687799	0.102731	-6.14394	17	1.97102	0.0637058	0.0958317
GL50803_10608	40429000	44945000	49302000	54665000	49602000	50107000	46930000	51734000	46483000	50096000	45374000	41009000	60133000	56338000	54652000	52438000	57228000	52670000	0.109978	25.574	1.56485	0.135044	0.18396	-6.72785	7	1.48307	0.154715	0.208598
GL50803_10609	29210000	29157000	21406000	35219000	34470000	29696000	31186000	31411000	28576000	35451000	40661000	31879000	49029000	47487000	35580000	48474000	38399000	42661000	0.448695	25.052	4.58545	0.000229959	0.000620889	-0.601715	9	4.55871	0.000222673	0.000601218
GL50803_10612	12476000	8368400	13365000	7781200	11194000	9424900	NA	9551800	10554000	19719000	12135000	13883000	13610000	13634000	15351000	13727000	15112000	17547000	0.541407	23.5661	4.81327	0.000162657	0.00045919	-0.187301	5	4.67876	0.000194951	0.00052772
GL50803_10623	409740000	438920000	428820000	449990000	459120000	449710000	386950000	405350000	395600000	506910000	491270000	514570000	509120000	492530000	466980000	480830000	460260000	465380000	0.199713	28.76	5.0897	7.66932e-05	0.000228776	0.513594	31	5.49094	2.84167e-05	8.95891e-05
GL50803_10661	154960000	144060000	141350000	182160000	182330000	154800000	150540000	157470000	161190000	185370000	194630000	179890000	198380000	190170000	198510000	181000000	195560000	210280000	0.282772	27.3784	5.57414	2.7358e-05	9.17451e-05	1.56644	38	5.918	1.1409e-05	3.92604e-05
GL50803_10698	132700000	123410000	129050000	145720000	122860000	122720000	143330000	132370000	146080000	153010000	148430000	144400000	158440000	149820000	161140000	160480000	159720000	160650000	0.222778	27.0963	5.23292	5.63941e-05	0.000171627	0.82709	22	5.47541	2.93871e-05	9.23719e-05
GL50803_10708	38605000	46387000	44801000	53081000	40218000	42430000	40471000	34493000	33262000	55180000	57872000	60683000	59159000	55040000	55019000	63623000	53774000	51438000	0.464264	25.5261	6.19451	7.61572e-06	2.82771e-05	2.87861	13	6.21553	6.12232e-06	2.23073e-05
GL50803_10778	22596000	25324000	26873000	29745000	26741000	20208000	26996000	37842000	30937000	19597000	16718000	23886000	26479000	22748000	22591000	21595000	26578000	26204000	-0.254019	24.5633	-2.32029	0.0322847	0.0528706	-5.4558	11	-2.33617	0.0307813	0.0497891
GL50803_10780	197390000	171730000	167840000	172120000	175340000	173190000	128790000	135540000	129680000	101910000	104770000	95711000	103120000	98315000	107650000	95402000	107000000	117370000	-0.6283	26.936	-8.01098	2.41827e-07	1.18992e-06	6.43997	4	-7.39148	5.86565e-07	2.55372e-06
GL50803_10808	177530000	177160000	184820000	181270000	168270000	181080000	183650000	173610000	166940000	119640000	120420000	118640000	119330000	117930000	104470000	117710000	126930000	128700000	-0.571589	27.1137	-15.4564	7.90987e-12	1.43605e-10	17.1465	15	-15.2832	5.12231e-12	8.98966e-11
GL50803_10822	215490000	218320000	241640000	217670000	210320000	228360000	254590000	259620000	257030000	220950000	206460000	204180000	227830000	222770000	209290000	207640000	240210000	222890000	-0.0973694	27.7467	-1.96987	0.0644517	0.0970924	-6.08599	20	-2.03523	0.0562527	0.0855984
GL50803_10829	46755000	47756000	36596000	48433000	23708000	32478000	45322000	40286000	48868000	44527000	38110000	52713000	61385000	62184000	59760000	52492000	62469000	53769000	0.413993	25.4663	3.05317	0.00685002	0.0135839	-3.98005	8	3.06145	0.00650908	0.0127636
GL50803_10840	7214400	9924300	7187300	16395000	11883000	11823000	7444900	6621400	NA	12871000	16065000	8252400	10882000	12559000	11584000	12272000	9493500	17004000	0.365788	23.3502	1.985	0.0635373	0.0959897	-6.03438	3	1.97624	0.0639247	0.0960238
GL50803_10843	26997000	23776000	21525000	17453000	21742000	22121000	33252000	36985000	35880000	25951000	22648000	28718000	31245000	24745000	12850000	27167000	21575000	25269000	-0.11589	24.5646	-0.690145	0.498913	0.564899	-7.69014	9	-0.697611	0.494004	0.562768
GL50803_10856	13625000	18861000	16261000	16910000	14019000	13532000	22748000	15207000	12640000	18392000	17244000	17413000	15165000	18401000	17273000	19098000	18854000	16092000	0.155093	23.9836	1.65394	0.115488	0.161052	-6.59575	10	1.64999	0.115641	0.160859
GL50803_10858	23579000	26628000	26828000	35688000	31785000	28238000	30340000	29214000	30080000	36493000	38627000	31621000	30606000	36233000	36718000	33215000	30762000	31973000	0.227029	24.9017	3.26087	0.00434414	0.00893433	-3.53567	8	3.12843	0.00561116	0.0111904
GL50803_10868	18454000	18777000	19742000	26955000	23894000	26287000	29884000	28802000	26292000	28247000	30249000	21501000	35159000	36385000	31186000	38289000	33243000	34577000	0.402381	24.7165	3.42907	0.00299549	0.00633384	-3.17031	6	3.3814	0.00318839	0.00664828
GL50803_10870	139780000	136380000	132470000	121210000	144370000	144020000	147960000	140740000	146990000	175100000	174060000	163070000	163670000	174170000	189950000	168630000	167600000	170530000	0.303901	27.2034	7.54504	5.61591e-07	2.57111e-06	5.56806	30	8.09843	1.56622e-07	7.74286e-07
GL50803_10881	28887000	32618000	34099000	43296000	42480000	34423000	32904000	37600000	32978000	47205000	45972000	46459000	46105000	58242000	53608000	60617000	52754000	43124000	0.510208	25.3242	6.1822	7.80757e-06	2.88469e-05	2.85303	8	6.0318	8.97988e-06	3.20536e-05
GL50803_10882	100630000	95953000	94176000	102280000	106280000	116390000	93517000	90290000	88786000	133330000	129680000	119880000	133670000	131410000	131460000	121420000	139510000	152650000	0.426992	26.7652	7.84736	3.24024e-07	1.53541e-06	6.13706	18	8.03388	1.76209e-07	8.59017e-07
GL50803_10885	333500000	347830000	316590000	330740000	345090000	345850000	311340000	331190000	301300000	287320000	306150000	291500000	320260000	278840000	332870000	306850000	303580000	310180000	-0.114678	28.2357	-2.94057	0.0087495	0.0166684	-4.21718	57	-3.2907	0.00390763	0.00797428
GL50803_10919	513660000	538320000	526910000	563920000	503250000	532640000	438800000	451720000	517680000	312850000	332620000	349080000	334860000	332810000	334370000	327720000	382110000	351010000	-0.583027	28.6292	-11.8878	5.9329e-10	6.06538e-09	12.6745	9	-11.033	1.26221e-09	1.03837e-08
GL50803_10969	34771000	29941000	37626000	50492000	45095000	44127000	46809000	47492000	44462000	47938000	49492000	49730000	56102000	51457000	53302000	52125000	47642000	49754000	0.28085	25.4572	3.3672	0.00343522	0.00714879	-3.30519	10	3.34031	0.00349644	0.00719092
GL50803_11034	23806000	30065000	28632000	29664000	28320000	28988000	27228000	29116000	28155000	36979000	34353000	34438000	44027000	41083000	36468000	28595000	41223000	36756000	0.387619	24.941	5.64273	2.36947e-05	8.07119e-05	1.71365	9	5.47226	2.95882e-05	9.27272e-05
GL50803_11043	4277400000	4185600000	4091400000	4072200000	4228900000	4217600000	4015600000	3896500000	3674100000	6737100000	6837300000	6708200000	6264800000	6345300000	6273100000	5721900000	5637800000	5770100000	0.61682	32.2305	13.8467	4.93987e-11	6.66882e-10	15.2515	39	14.9055	7.90718e-12	1.26155e-10
GL50803_11118	4671800000	4908100000	4805900000	5014300000	5031000000	4923700000	4920100000	4521200000	4549600000	4047100000	3966200000	4000600000	3928200000	3791100000	3973900000	3823700000	3791000000	3775600000	-0.303951	32.0122	-10.3396	5.37726e-09	3.95962e-08	10.387	42	-12.1686	2.50174e-10	2.53301e-09
GL50803_11129	75598000	84412000	73823000	101530000	85965000	99697000	101420000	101360000	100210000	134860000	143300000	136170000	149400000	154270000	151320000	154270000	158370000	139310000	0.68988	26.7822	10.0581	8.23949e-09	5.78412e-08	9.94404	16	10.2095	4.42231e-09	3.04359e-08
GL50803_11152	26047000	46237000	41501000	40102000	36403000	35490000	31243000	45815000	NA	47354000	76623000	48485000	53668000	53260000	53225000	36978000	48540000	46302000	0.445545	25.3866	3.44443	0.00309872	0.0065259	-3.15229	3	3.34603	0.00366277	0.00750663
GL50803_11164	182140000	169540000	188300000	173820000	179480000	168160000	164500000	162150000	169720000	155350000	139790000	156580000	149820000	137760000	138810000	151030000	143460000	145370000	-0.241126	27.2448	-6.52855	3.90553e-06	1.53452e-05	3.56596	27	-7.02137	1.20274e-06	4.8711e-06
GL50803_11165	116320000	126410000	129540000	112540000	109760000	114650000	117260000	122990000	130150000	110680000	111050000	110610000	96872000	102830000	110050000	113740000	92531000	101470000	-0.185511	26.7427	-3.91146	0.00102442	0.00236043	-2.10493	25	-4.10109	0.000625833	0.00150801
GL50803_11186	118550000	123390000	106380000	112680000	113810000	121250000	107710000	114090000	111260000	114620000	112120000	118310000	119100000	112340000	121580000	121270000	116920000	122490000	0.0418647	26.7881	1.24266	0.229952	0.289988	-7.15704	13	1.17538	0.254592	0.315766
GL50803_111950	22461000	16955000	13790000	35622000	52620000	35860000	43660000	32356000	37361000	52198000	59669000	24552000	52234000	NA	31868000	45259000	36116000	35527000	0.445555	25.0393	1.75419	0.0974221	0.139953	-6.41254	20	1.79175	0.0902863	0.130952
GL50803_112076	68016000	84415000	77132000	89257000	89450000	81384000	85016000	74793000	88416000	83152000	92503000	77186000	91930000	93459000	87432000	81567000	88763000	88036000	0.0903576	26.3286	1.64341	0.117666	0.163675	-6.61164	25	1.71061	0.103693	0.147353
GL50803_112079	10834000000	10908000000	10962000000	11190000000	11017000000	11181000000	12202000000	12296000000	12134000000	9347500000	9466900000	8950300000	8905800000	8960300000	9486900000	8573900000	8898000000	8940500000	-0.332305	33.2421	-9.64128	1.57507e-08	1.04311e-07	9.27163	39	-10.8009	1.78442e-09	1.40223e-08
GL50803_112103	8930700000	9040200000	8963000000	8954500000	9057300000	9239400000	8951800000	8796300000	8769000000	7339900000	7456000000	7572800000	7220100000	7137500000	7148000000	7316000000	7307400000	7237500000	-0.296024	32.9138	-13.1251	1.19112e-10	1.45843e-09	14.3396	62	-19.4682	7.16829e-14	2.79563e-12
GL50803_112112	24931000	45844000	44118000	45892000	45160000	48970000	53926000	42051000	41671000	33974000	50861000	39412000	40986000	23724000	47705000	46506000	39946000	53233000	-0.0700399	25.3166	-0.464789	0.64766	0.709663	-7.82475	21	-0.474768	0.64045	0.70293
GL50803_112113	16350000	9225300	14899000	15997000	11952000	16119000	44242000	46747000	43035000	23260000	26874000	25098000	24070000	23983000	21956000	24467000	28179000	27954000	0.292913	24.4297	1.03827	0.312903	0.37872	-7.38609	11	1.05669	0.304113	0.369356
GL50803_112312	15923000000	16584000000	16184000000	14355000000	14306000000	14029000000	12478000000	12293000000	12283000000	15436000000	14997000000	15621000000	13314000000	13247000000	12881000000	12786000000	13264000000	12794000000	-0.0422314	33.7022	-0.614518	0.54657	0.611624	-7.74095	50	-0.643249	0.527873	0.593223
GL50803_11246	17014000	17821000	18453000	19429000	17656000	20465000	21783000	22811000	22832000	15924000	18000000	20415000	20024000	19913000	19353000	23743000	27240000	23572000	0.0697173	24.2661	0.763276	0.455196	0.524015	-7.63572	5	0.729619	0.474664	0.545062
GL50803_11247	979270000	950910000	896840000	789470000	810720000	911860000	817380000	776990000	815340000	546130000	521800000	528350000	521820000	503300000	519870000	522010000	471990000	511930000	-0.733882	29.3097	-15.5726	6.97459e-12	1.31928e-10	17.2765	15	-15.5779	3.67382e-12	6.66988e-11
GL50803_112518	36947000	27799000	24761000	17316000	25915000	31519000	37243000	37258000	40451000	66852000	44315000	53214000	36522000	52283000	54183000	42442000	33904000	51118000	0.65477	25.1699	4.14217	0.000613043	0.00149946	-1.59052	17	4.22329	0.000474543	0.00119556
GL50803_112557	55554000	59190000	51789000	81546000	72927000	65895000	57739000	50867000	48728000	70260000	73798000	45117000	75090000	89311000	56725000	78936000	70715000	72708000	0.213229	25.9365	1.75467	0.0963383	0.138959	-6.43997	18	1.79067	0.089549	0.130089
GL50803_112681	102370000	94742000	101410000	103010000	112090000	105790000	115390000	104450000	117160000	117020000	121270000	117840000	112430000	108820000	114780000	107880000	120090000	99271000	0.0924569	26.7064	1.98554	0.062548	0.0946308	-6.05917	31	2.10595	0.0489597	0.0755933
GL50803_112811	11092000	13535000	14640000	15092000	13658000	11475000	13052000	13430000	14660000	14097000	17832000	17727000	23705000	22150000	21397000	20319000	20818000	16994000	0.527959	23.933	5.87357	1.46682e-05	5.23581e-05	2.20531	6	5.66403	1.95792e-05	6.46299e-05
GL50803_112846	352680000	355090000	342100000	342730000	352460000	359460000	363600000	378370000	364110000	381100000	392830000	400810000	394940000	389660000	396330000	397830000	393410000	401050000	0.144629	28.4819	5.72684	1.98805e-05	6.86364e-05	1.89349	45	7.26625	7.46336e-07	3.16892e-06
GL50803_11287	31741000	37321000	30842000	53148000	42389000	45937000	50831000	50017000	49089000	46415000	45724000	46354000	55202000	59066000	53251000	56785000	51526000	48682000	0.262908	25.4792	2.50538	0.0220694	0.0374824	-5.10033	7	2.46896	0.0233759	0.0395102
GL50803_112870	21432000	18896000	19191000	18597000	20304000	18527000	15801000	16983000	17584000	24898000	27687000	20122000	22618000	22682000	22444000	18735000	17890000	19182000	0.222321	24.2539	2.80406	0.0117412	0.0216144	-4.50036	3	2.56204	0.0192192	0.0330683
GL50803_112885	62021000	79378000	65893000	82807000	77199000	76091000	72729000	65014000	66130000	43631000	56515000	42857000	53307000	45012000	47042000	35027000	45788000	40920000	-0.664214	25.761	-8.16517	1.84138e-07	9.32197e-07	6.7222	10	-8.08887	1.59374e-07	7.8421e-07
GL50803_112893	9149900	6509000	10164000	8231900	8549600	7508200	NA	9632200	9878400	7153700	8622100	8834100	7478600	9861300	7737500	9048500	8799400	8973800	-0.0266291	23.0249	-0.305146	0.763963	0.805258	-7.85858	4	-0.284094	0.779635	0.820956
GL50803_11301	685130000	702970000	731070000	682360000	672630000	689730000	693180000	727860000	704770000	809930000	814520000	777000000	798380000	766710000	807280000	760740000	745070000	806710000	0.171894	29.4658	6.2115	7.35867e-06	2.75754e-05	2.91392	13	5.68695	1.86422e-05	6.25167e-05
GL50803_113023	20413000	13381000	9704300	10190000	14437000	21079000	13494000	16483000	19809000	13724000	10130000	NA	16645000	13690000	16109000	15161000	19716000	23714000	0.0717156	23.8626	0.396212	0.696882	0.750324	-7.82506	4	0.395288	0.697353	0.751065
GL50803_113093	NA	3288600	4000900	2575900	3404500	3020200	6587600	6691700	8092500	3936800	3430000	3265500	NA	4186000	3774000	4336100	3025000	3461300	-0.246853	21.9236	-1.14797	0.267873	0.331068	-7.20735	5	-1.15512	0.264303	0.326656
GL50803_11311	43257000	45943000	46700000	45556000	42732000	40313000	50937000	45172000	54622000	48973000	49192000	54097000	35702000	39502000	38662000	44634000	47957000	35957000	-0.0825629	25.4127	-0.995666	0.332621	0.399373	-7.42928	16	-1.01211	0.324403	0.38995
GL50803_113133	14028000	12612000	12235000	12994000	11182000	12954000	15564000	14236000	16498000	11928000	7789000	7547200	11677000	8292600	9578600	10273000	NA	9942500	-0.506721	23.448	-5.06383	9.61698e-05	0.000279742	0.348786	4	-4.81244	0.000145927	0.00040759
GL50803_113219	10270000	8150100	18662000	21767000	20812000	23902000	29734000	16305000	15398000	19823000	21909000	17706000	27887000	28745000	29356000	30783000	29528000	34927000	0.611974	24.3351	2.86703	0.0102555	0.0191812	-4.37035	3	2.87524	0.00979976	0.0183615
GL50803_113284	35091000	35638000	36515000	29174000	36277000	27728000	37707000	36473000	38276000	37358000	37579000	36075000	38420000	38490000	35963000	33543000	35765000	39300000	0.094233	25.0902	1.57797	0.131999	0.181384	-6.70873	7	1.45777	0.161493	0.216077
GL50803_11354	275860000	287550000	270760000	274240000	265590000	265750000	289160000	306900000	285300000	304850000	325390000	335130000	294480000	267610000	258320000	268870000	266190000	262880000	0.0305146	28.0753	0.573131	0.573653	0.63594	-7.76636	15	0.575675	0.571698	0.63435
GL50803_113553	734560000	729500000	721690000	705610000	720720000	716580000	653240000	654690000	634630000	647670000	631690000	663560000	644370000	647350000	672670000	649660000	644560000	663930000	-0.0947643	29.3268	-2.85576	0.0105073	0.0195562	-4.39369	40	-3.23299	0.00444573	0.00898532
GL50803_113554	23146000	22825000	23783000	30564000	28317000	26255000	27807000	30834000	26852000	34347000	32052000	29850000	37879000	36288000	35927000	38260000	35583000	30883000	0.37508	24.8502	5.50335	3.1752e-05	0.000103513	1.41401	13	5.50378	2.76385e-05	8.76608e-05
GL50803_11359	910280000	933190000	888090000	746290000	726030000	751650000	638340000	658270000	653870000	530480000	509990000	527820000	508300000	514130000	537420000	453050000	475500000	486080000	-0.592115	29.205	-7.95154	2.68841e-07	1.29264e-06	6.33032	21	-8.16602	1.38527e-07	6.97935e-07
GL50803_113622	132570000	132220000	142040000	129400000	135670000	135230000	115890000	130410000	129660000	89553000	90233000	86395000	76004000	81987000	74191000	74545000	96251000	84552000	-0.654048	26.6411	-12.4351	2.87045e-10	3.11607e-09	13.4277	39	-13.1745	6.56721e-11	7.85826e-10
GL50803_11364	12217000	23523000	NA	21260000	20731000	16808000	18330000	26175000	21348000	26209000	30080000	25386000	44024000	34429000	34104000	25372000	26438000	25426000	0.596367	24.5403	4.19288	0.000612059	0.00149946	-1.53076	11	4.24377	0.000504934	0.00126704
GL50803_113677	1334900000	1391100000	1386400000	1408700000	1429900000	1444300000	1613600000	1597600000	1634600000	1143600000	1109200000	1137300000	1126100000	1085800000	1075500000	1076800000	1166200000	1159900000	-0.390411	30.2555	-9.32397	2.61364e-08	1.60945e-07	8.74618	120	-10.543	2.63856e-09	1.94294e-08
GL50803_113722	5776300	4051500	NA	5860000	4714900	4436600	4327900	3297600	6098000	4853800	3520500	4668100	6022200	4373900	6136600	4809200	3599900	5882700	0.0170899	22.1818	0.122483	0.903954	0.927743	-7.89975	5	0.121054	0.905012	0.928828
GL50803_113723	8632100	7267600	6812900	7363900	10408000	7541000	7254300	7542200	9428100	11014000	8714200	12371000	8799000	10718000	9265300	12425000	10079000	11345000	0.392446	23.1195	4.31299	0.000419628	0.00107773	-1.20918	6	4.16444	0.000542171	0.00134331
GL50803_11380	146240000	143690000	158030000	150860000	158220000	161580000	182790000	172080000	181090000	109310000	108850000	115200000	119400000	116450000	112980000	114200000	123970000	124700000	-0.473595	27.0263	-9.56305	1.78262e-08	1.1587e-07	9.14319	12	-9.30575	1.90711e-08	1.1608e-07
GL50803_113892	223390000	234130000	221870000	214040000	211560000	227980000	249740000	242540000	260220000	193700000	200190000	199310000	201360000	198360000	196380000	196540000	204740000	196150000	-0.220055	27.6746	-5.78055	1.7781e-05	6.24114e-05	2.0079	31	-6.25961	5.58846e-06	2.06479e-05
GL50803_11390	596010000	612630000	614030000	581590000	580950000	596750000	580060000	583040000	572050000	583310000	580600000	595280000	550350000	566430000	537420000	586110000	562090000	559770000	-0.054407	29.1105	-2.00382	0.0603898	0.0916289	-6.02769	29	-2.29284	0.0336351	0.0540729
GL50803_11397	248970000	248750000	260600000	233250000	236490000	241710000	233780000	228200000	233400000	231770000	240380000	231340000	241830000	223760000	258290000	248750000	225820000	243120000	-0.0136881	27.8339	-0.394298	0.697998	0.750758	-7.85635	26	-0.425706	0.675181	0.733711
GL50803_113987	65383000	69542000	76374000	64043000	64778000	53159000	78678000	77346000	84098000	48108000	46429000	46567000	51518000	45885000	43517000	49094000	49066000	54073000	-0.534848	25.7888	-7.31684	8.57464e-07	3.77786e-06	5.13053	10	-7.20041	8.47839e-07	3.57854e-06
GL50803_114119	94803000	99966000	91912000	104590000	105290000	112280000	115880000	113500000	111420000	181700000	183080000	201230000	208230000	226410000	210710000	218570000	209740000	207750000	0.960935	27.129	17.859	6.84622e-13	2.32551e-11	19.6694	32	18.7701	1.3748e-13	4.52397e-12
GL50803_114210	26114000	8544900	21024000	17642000	8780400	11120000	8469900	16742000	8441700	61515000	39439000	65539000	103150000	113820000	92285000	75540000	66149000	112590000	2.58403	24.9093	10.0393	8.48105e-09	5.91427e-08	9.91405	17	10.2366	4.23832e-09	2.93615e-08
GL50803_114218	9613300	6952000	8289400	15799000	13269000	10508000	11374000	13579000	12273000	13707000	12100000	12878000	14694000	15477000	12585000	8745300	8155200	22395000	0.230834	23.5034	1.27546	0.218376	0.277717	-7.11703	7	1.28541	0.21434	0.275917
GL50803_114246	73949000	73208000	74796000	78661000	68794000	80097000	66904000	71205000	67112000	93248000	88819000	74970000	78284000	85918000	80490000	85047000	80337000	77571000	0.185197	26.2063	3.88397	0.00108911	0.00249854	-2.1661	16	3.92335	0.000936424	0.00216129
GL50803_11434	46767000	52067000	50691000	38719000	48474000	40559000	26066000	25315000	28126000	50866000	54406000	60057000	58271000	59821000	48228000	55655000	54835000	53732000	0.523951	25.4501	3.78863	0.00134681	0.00304334	-2.37795	11	3.83255	0.00115051	0.00261097
GL50803_11436	22841000	19575000	20165000	17399000	27030000	15494000	23859000	24007000	25806000	20478000	19120000	23076000	20428000	22130000	21290000	23791000	26041000	21983000	0.0318227	24.372	0.330501	0.744841	0.79144	-7.88055	8	0.326138	0.747942	0.795666
GL50803_114462	28479000	29051000	34098000	28066000	31516000	28799000	28959000	30904000	32101000	23056000	26085000	27064000	29602000	34054000	21068000	31171000	29172000	24768000	-0.156328	24.7679	-2.01503	0.0590996	0.0900729	-6.0083	11	-2.00407	0.0597649	0.0902904
GL50803_11448	10136000	11816000	10618000	8909300	7581900	10997000	7351500	10742000	8818200	8065600	8611900	6959500	8270700	8761400	10128000	9297900	11071000	8096000	-0.128197	23.1223	-1.2792	0.217087	0.276412	-7.11242	7	-1.25661	0.224368	0.286375
GL50803_114497	6330100	8774200	7293000	9833300	6647000	10612000	12832000	10813000	7091600	7002700	10914000	12706000	10481000	10553000	11745000	10646000	13220000	14475000	0.357401	23.2261	2.40792	0.0269948	0.0451198	-5.28923	12	2.44208	0.0247249	0.0413258
GL50803_114498	6034000	4151700	4681200	5483800	6285300	4186200	7855800	4588100	5632900	6797800	5263000	4375700	11148000	9235900	6522200	8542400	5087800	12028000	0.444419	22.5662	2.34456	0.0307299	0.0504815	-5.40998	8	2.37013	0.0287033	0.0469555
GL50803_114535	3099500	5610800	3965000	2213000	4920300	NA	5680900	3594200	6218800	5411600	6254400	4127000	6662100	4252300	4475600	5885200	3842000	4407800	0.238111	22.1252	1.26512	0.222912	0.282462	-7.09901	3	1.26081	0.223744	0.285925
GL50803_114609	4465200000	4563600000	4553000000	4286200000	4326900000	4375100000	3777700000	3722000000	3650600000	3870700000	3788900000	3823300000	3633000000	3677200000	3681200000	3659100000	3758800000	3724700000	-0.161307	31.8789	-3.47287	0.00271831	0.00582969	-3.07453	88	-3.82068	0.00118189	0.00267068
GL50803_114623	12211000	13617000	13107000	14685000	18132000	16390000	12342000	8988600	10026000	12027000	10608000	NA	8684700	10082000	13020000	7609200	12295000	9194900	-0.337714	23.4727	-2.45905	0.0249606	0.0419195	-5.17327	3	-2.40164	0.0275354	0.0456244
GL50803_114626	36430000	29660000	28927000	28683000	32881000	31616000	32839000	42920000	36762000	16526000	24956000	31189000	22558000	34405000	29203000	21801000	33420000	27152000	-0.340638	24.812	-2.73474	0.0136155	0.0246767	-4.64217	18	-2.79075	0.0117761	0.0214908
GL50803_114671	78013000	76087000	68684000	71733000	66370000	72311000	68303000	74612000	59510000	84444000	77737000	84362000	73161000	80477000	72307000	79386000	73573000	73758000	0.139403	26.1391	2.76317	0.0128145	0.0234266	-4.58419	14	2.74615	0.012968	0.0234628
GL50803_114776	226540000	212900000	224160000	255220000	236770000	242010000	272000000	283090000	268130000	289390000	297140000	278300000	303100000	297800000	295160000	288600000	288720000	314410000	0.261695	28.0032	5.13194	7.00295e-05	0.000209492	0.606228	35	5.43056	3.2386e-05	0.000101194
GL50803_114777	104450000	105960000	100760000	88646000	92284000	87584000	126210000	122570000	121950000	75632000	78204000	65251000	76201000	85272000	83290000	67566000	70938000	68587000	-0.495144	26.3936	-6.23759	6.9814e-06	2.63491e-05	2.96805	14	-6.29385	5.20696e-06	1.93743e-05
GL50803_114787	2302400000	2340100000	2417000000	2343300000	2334200000	2376600000	2606000000	2409400000	2457700000	3456700000	3224600000	3271400000	3135700000	3090500000	3154400000	3077700000	3274800000	3096600000	0.415027	31.3661	13.3636	8.8661e-11	1.13854e-09	14.6456	33	15.0655	6.57077e-12	1.09826e-10
GL50803_114815	48382000	44488000	49811000	51837000	49707000	51563000	59944000	61078000	48071000	48549000	37789000	37779000	33865000	40185000	38006000	48053000	48068000	53895000	-0.27667	25.4771	-3.15671	0.00546191	0.0109969	-3.75956	11	-3.15623	0.00527508	0.0105602
GL50803_11486	113060000	96930000	91566000	90217000	99627000	92847000	87338000	85343000	88337000	107420000	110010000	113070000	102520000	106620000	99967000	109910000	113930000	110530000	0.208202	26.5841	4.34595	0.000390088	0.00100574	-1.1356	14	4.30743	0.000392311	0.00102253
GL50803_11495	66159000	63229000	57440000	59416000	64232000	62082000	65729000	75799000	68238000	86484000	94667000	78984000	76178000	77701000	75943000	80131000	77000000	83184000	0.32738	26.1068	6.17156	7.97763e-06	2.93722e-05	2.83088	13	6.09685	7.83712e-06	2.80697e-05
GL50803_115052	47640000	51353000	56540000	62074000	47462000	60581000	36172000	50095000	38526000	9950800	2688600	19182000	18796000	23920000	19116000	23116000	19625000	15037000	-1.7562	24.6773	-5.43858	3.64077e-05	0.000116527	1.27407	17	-5.54561	2.52532e-05	8.03371e-05
GL50803_115066	10086000	9672600	11779000	9419800	11930000	8829200	8537000	7452900	7114400	8441000	8920300	11312000	12734000	12422000	12951000	10868000	11620000	12611000	0.269864	23.2824	2.45892	0.0243016	0.0409433	-5.19085	12	2.48271	0.0227128	0.0384774
GL50803_115159	110970000	126160000	124290000	116750000	116550000	108770000	149820000	165110000	152090000	125760000	109070000	115720000	131250000	127640000	111920000	124800000	129680000	123960000	-0.07761	26.9007	-0.998943	0.331074	0.397969	-7.42602	16	-1.015	0.32306	0.388779
GL50803_11521	7222300	4865500	4191900	8702800	7055400	NA	79389000	125090000	117920000	48406000	49536000	70545000	57618000	63634000	50752000	72239000	56584000	65747000	1.71605	25.0028	2.54061	0.0211243	0.0359353	-5.01575	13	2.593	0.0185353	0.0320488
GL50803_115239	35814000	31187000	32225000	36802000	34135000	12029000	27611000	31870000	23087000	43736000	29424000	33045000	30699000	27304000	31042000	35404000	34627000	35044000	0.233892	24.8629	1.36792	0.188189	0.24586	-6.99964	12	1.38917	0.181102	0.238573
GL50803_115338	26781000	22021000	27707000	25300000	30218000	32817000	40658000	25174000	30806000	34022000	34122000	31415000	36834000	27996000	41873000	34319000	36645000	28880000	0.238398	24.8903	2.35993	0.0297822	0.0492317	-5.38085	9	2.34976	0.0299335	0.0486961
GL50803_11540	136560000	153630000	133130000	139600000	147150000	153930000	136190000	134880000	141990000	138220000	142660000	126470000	165040000	168720000	188690000	150500000	141090000	145400000	0.0902706	27.1234	1.41817	0.173238	0.227456	-6.93303	6	1.30094	0.20908	0.269806
GL50803_115479	452060000	429930000	466020000	504220000	475600000	501380000	497650000	516920000	521680000	715880000	667940000	674100000	685690000	667070000	667060000	650200000	684110000	668470000	0.480293	29.091	12.8052	1.78239e-10	2.06248e-09	13.9218	37	14.0694	2.13936e-11	3.00366e-10
GL50803_11554	15716000	15545000	22386000	22641000	16030000	22949000	14300000	21312000	17967000	11789000	13016000	21308000	19282000	14086000	15984000	14185000	12211000	13427000	-0.324167	23.9761	-2.54549	0.0202995	0.0348133	-5.02154	6	-2.52247	0.0208931	0.035657
GL50803_11595	19275000	16169000	13838000	7669700	17312000	13364000	13922000	19925000	13048000	21983000	26278000	20030000	26271000	22041000	22452000	20071000	18086000	21832000	0.603067	24.0874	4.24032	0.000492983	0.00123893	-1.3714	12	4.29841	0.000400395	0.00103846
GL50803_11599	1755700	2374000	2747600	2334200	1872700	NA	6823000	5245900	4379900	2664500	3641800	3071600	3318100	2997600	3076000	1896800	3162000	3088600	-0.0568061	21.5188	-0.233229	0.818372	0.855755	-7.87896	5	-0.235522	0.816507	0.853805
GL50803_11654	4338400000	4512800000	4473400000	4100100000	3890900000	3911500000	4841900000	4699300000	4591500000	5690300000	5506100000	5558900000	4963600000	5042600000	5191100000	5066600000	4988700000	4997800000	0.258209	32.1512	5.44721	3.57487e-05	0.00011547	1.29275	40	5.83069	1.37243e-05	4.69211e-05
GL50803_11683	417360000	415650000	404710000	408300000	419790000	400250000	323470000	342290000	355310000	811000000	782670000	763620000	859490000	863100000	871250000	858060000	817790000	789620000	1.09326	29.07	20.3738	7.12281e-14	5.00021e-12	21.9906	28	21.3191	1.40646e-14	8.71178e-13
GL50803_11684	35834000	37827000	36572000	37981000	33754000	35346000	34873000	38537000	37765000	42149000	44094000	45620000	44614000	47886000	47023000	51156000	43126000	49381000	0.336095	25.2881	8.25844	1.56385e-07	8.23369e-07	6.89142	12	7.86902	2.38665e-07	1.13204e-06
GL50803_11713	27944000	28417000	22897000	33948000	22203000	26865000	40796000	35330000	50698000	24866000	20289000	24101000	20123000	16132000	22914000	22510000	25475000	32688000	-0.443126	24.667	-2.9105	0.00933751	0.0176524	-4.27998	7	-2.91924	0.00890132	0.0168581
GL50803_11720	72276000	67666000	71962000	68983000	70004000	64285000	71320000	69012000	81414000	62200000	71041000	74416000	77372000	68372000	70821000	72783000	66842000	74757000	0.00370717	26.0758	0.080102	0.937041	0.949637	-7.93457	11	0.0763703	0.939936	0.951685
GL50803_11740	69508000	60385000	72873000	54364000	58998000	57560000	84303000	85174000	85697000	78460000	77529000	84116000	90849000	90829000	87118000	91416000	82327000	71533000	0.278968	26.1764	2.98743	0.00790394	0.0152433	-4.11886	14	3.02313	0.00708398	0.0137374
GL50803_11867	18055000	15024000	14255000	18910000	17807000	18746000	21658000	24261000	19189000	15969000	15171000	17245000	19254000	16747000	22410000	18243000	14485000	17445000	-0.0913825	24.0904	-0.941937	0.358707	0.427283	-7.48143	6	-0.915206	0.371735	0.440312
GL50803_11884	32512000	28854000	26990000	45433000	50845000	36318000	62920000	69075000	53288000	60449000	70960000	55826000	71514000	74357000	71353000	68201000	66190000	62004000	0.632434	25.6706	3.91149	0.00102435	0.00236043	-2.10487	4	3.88858	0.00101324	0.00231945
GL50803_11950	855680000	915860000	914740000	764810000	803590000	790590000	756010000	771220000	747810000	467010000	470740000	507790000	484680000	533580000	482430000	462560000	512100000	490900000	-0.7279	29.2313	-15.7266	5.91085e-12	1.15262e-10	17.4474	11	-14.9941	7.13513e-12	1.15589e-10
GL50803_11953	29842000	21480000	24308000	25675000	23481000	15498000	16763000	25610000	22269000	31855000	27339000	38396000	25905000	24440000	22125000	22738000	27035000	29182000	0.288207	24.5579	2.31749	0.0324687	0.0530823	-5.46107	13	2.34922	0.0299668	0.0486961
GL50803_11992	319360000	336190000	330970000	367760000	355240000	324680000	312960000	333050000	324630000	364900000	369100000	356230000	364700000	365810000	363480000	359480000	332130000	366960000	0.111004	28.3685	3.29281	0.00404872	0.00834306	-3.46662	36	3.68026	0.00162453	0.0035564
GL50803_12035	2268200	1769000	2116400	3684700	2816800	3569200	3756800	1706000	1657600	4722600	4716700	3287900	4132200	4244200	4115600	4312500	NA	3642800	0.741976	21.5815	4.26097	0.000528505	0.00132189	-1.38264	4	4.24338	0.000505373	0.00126704
GL50803_12046	5043300	3902600	3012800	7207000	3888700	5194300	5509300	5362200	4294500	6443400	5293100	4538800	8467100	7792700	4864900	5274100	5469200	4827400	0.295493	22.3085	1.92317	0.0704382	0.104762	-6.16512	4	1.90685	0.0720234	0.106818
GL50803_12063	19694000	17803000	20139000	19122000	19175000	19916000	NA	21069000	20453000	42751000	33477000	37171000	34545000	54469000	41963000	44154000	53715000	47957000	1.12175	24.8218	12.3882	6.24542e-10	6.20418e-09	12.7223	9	12.2322	4.56603e-10	4.00669e-09
GL50803_12091	169880000	183730000	174420000	158190000	176220000	188560000	159250000	141790000	142430000	110040000	121050000	120000000	124500000	120550000	113290000	116470000	121330000	107010000	-0.498325	27.0512	-8.94115	4.89139e-08	2.83002e-07	8.09612	8	-8.31467	1.05967e-07	5.5514e-07
GL50803_12102	3009600000	2993700000	2968600000	2937300000	3022700000	2857200000	2806200000	2848600000	2864100000	2778900000	2748700000	2770700000	2584400000	2557200000	2591900000	2686100000	2795300000	2675800000	-0.121418	31.3837	-4.34531	0.000390642	0.00100574	-1.13703	46	-5.27117	4.5823e-05	0.00013669
GL50803_121046	722110000	688210000	728160000	606440000	676020000	661030000	769400000	704190000	779310000	485030000	474090000	501610000	506280000	480300000	525280000	490040000	482110000	454820000	-0.523228	29.1253	-11.7627	7.02984e-10	6.72948e-09	12.4985	11	-11.1569	1.05151e-09	8.71846e-09
GL50803_12105	13746000	16718000	9661900	10604000	9146600	12608000	NA	11932000	11107000	7648700	NA	13175000	13076000	14015000	9435300	15945000	10275000	11005000	-0.0244786	23.4722	-0.163967	0.871812	0.904451	-7.86489	7	-0.163963	0.871728	0.903474
GL50803_12108	523780000	575680000	521420000	545340000	525270000	550040000	603320000	548760000	574360000	303520000	313950000	322870000	338250000	319830000	337760000	339510000	355140000	305550000	-0.75884	28.6591	-19.7294	1.24016e-13	6.52942e-12	21.4231	37	-21.5922	1.11844e-14	7.85145e-13
GL50803_12139	822620000	804240000	838330000	766160000	773910000	789120000	901140000	869610000	888020000	758980000	757560000	755830000	688460000	700130000	736820000	746080000	694890000	705400000	-0.186421	29.5298	-4.89064	0.000117987	0.000337349	0.0752157	43	-5.41158	3.37476e-05	0.000104295
GL50803_12150	616330000	621480000	626010000	609160000	604410000	629040000	619210000	642830000	656030000	870680000	808220000	854050000	926430000	900350000	892200000	874360000	901850000	883510000	0.491709	29.4646	17.0419	1.51991e-12	3.93469e-11	18.8484	30	19.3075	8.31189e-14	3.12586e-12
GL50803_12162	51360000	49669000	47437000	54772000	57337000	56385000	57163000	54599000	51744000	39120000	49096000	43297000	57028000	51503000	61243000	59667000	53302000	51847000	-0.0542815	25.64	-0.719093	0.481324	0.549711	-7.66922	17	-0.732864	0.472729	0.544025
GL50803_12216	420740000	431290000	400960000	443910000	468300000	447770000	522190000	521440000	502390000	527310000	512790000	537650000	603680000	577650000	587890000	584850000	578710000	570930000	0.292894	28.9242	5.44191	3.61518e-05	0.000116061	1.28128	28	5.69349	1.83829e-05	6.1844e-05
GL50803_12223	16536000	20919000	19399000	21663000	19869000	17702000	27693000	21129000	22825000	22260000	21347000	27173000	21162000	24850000	21198000	24949000	18362000	21216000	0.114971	24.3571	1.30187	0.20939	0.268234	-7.08419	11	1.30205	0.20871	0.269665
GL50803_12229	9961400	7031400	9747400	5341400	6477400	5996900	7297800	9966300	5377400	4734800	4256300	NA	4619200	4191500	3806200	5113600	4711400	4409500	-0.699727	22.4604	-5.33383	5.50058e-05	0.000168375	0.92035	3	-5.18827	6.52226e-05	0.000190776
GL50803_12867	24427000	14098000	13910000	43257000	35389000	40156000	40242000	33141000	31278000	37276000	39345000	22055000	52646000	42721000	61204000	39812000	48597000	46909000	0.559995	25.0429	2.354	0.0301447	0.0497529	-5.3921	5	2.37635	0.0283368	0.0466229
GL50803_12885	115020000	116950000	114340000	127610000	116190000	115820000	165540000	157190000	140950000	152340000	157370000	168970000	159320000	160850000	160150000	147960000	156180000	161690000	0.297872	27.0884	4.20292	0.000535651	0.00133659	-1.4549	11	4.16002	0.000547623	0.00135363
GL50803_12949	28209000	31236000	29805000	28336000	33069000	34560000	25434000	34780000	28954000	35746000	29158000	32386000	38051000	34110000	33351000	26746000	36948000	29989000	0.110138	24.9098	1.49364	0.152608	0.204188	-6.82943	5	1.38366	0.182758	0.240255
GL50803_12981	773900000	782070000	734250000	771540000	775130000	755490000	683730000	714930000	717470000	541010000	553360000	534210000	571960000	530670000	558900000	562500000	570970000	586040000	-0.420621	29.2617	-12.9027	1.57488e-10	1.84261e-09	14.0501	21	-13.6693	3.50579e-11	4.50195e-10
GL50803_12999	40248000	42898000	42601000	46195000	28535000	33754000	64646000	77511000	68929000	37651000	39011000	36776000	47365000	55501000	50701000	38442000	36636000	31082000	-0.204734	25.3854	-1.17183	0.256556	0.318954	-7.24042	8	-1.18281	0.251706	0.313881
GL50803_13000	28730000	24018000	24773000	25897000	20267000	21025000	38198000	30602000	21480000	26570000	26572000	23174000	26229000	23371000	25471000	24516000	24305000	22324000	-0.053229	24.5835	-0.536708	0.598047	0.661495	-7.78731	5	-0.517829	0.61065	0.674019
GL50803_13127	24946000	24281000	24779000	28027000	26214000	30352000	25370000	19723000	27753000	28338000	19433000	23474000	27923000	20195000	18738000	21888000	24702000	24157000	-0.15349	24.5303	-1.71733	0.103089	0.146495	-6.49848	7	-1.6716	0.111253	0.155576
GL50803_13133	20031000	16435000	18163000	17326000	25566000	20038000	29425000	20029000	27515000	13420000	15994000	16992000	16531000	15018000	16540000	20459000	15183000	17021000	-0.382462	24.1455	-3.4789	0.00268216	0.0057757	-3.06131	6	-3.41515	0.00295544	0.00621172
GL50803_13194	14414000	16045000	17157000	16407000	19813000	18661000	42071000	47629000	44494000	25496000	27019000	28108000	31310000	30969000	30186000	28652000	34263000	28939000	0.323045	24.6447	1.41852	0.173135	0.227456	-6.93255	10	1.44102	0.166114	0.221136
GL50803_13262	5946100	3663900	7742500	6723400	5569000	3597300	8669000	5674600	5321700	6514700	8685400	8804300	14381000	10838000	9816300	11405000	10853000	6554300	0.744437	22.8042	4.13411	0.000624135	0.00151432	-1.60853	4	4.12976	0.000586482	0.00143287
GL50803_13268	255740000	245330000	251300000	202210000	204430000	206740000	186770000	194260000	198720000	143430000	145660000	138950000	142640000	143710000	133080000	151050000	146900000	151670000	-0.576437	27.3899	-9.47344	2.05594e-08	1.31206e-07	8.99518	6	-8.61326	6.23975e-08	3.38683e-07
GL50803_13269	29564000	34019000	33750000	39698000	37156000	34948000	39168000	35057000	37632000	35922000	33643000	35365000	32553000	32516000	37179000	38482000	29708000	36688000	-0.039779	25.063	-0.677278	0.506849	0.572653	-7.69918	7	-0.623801	0.540294	0.604601
GL50803_13272	267740000	268180000	270500000	269780000	258030000	254550000	381500000	359230000	392320000	309630000	322310000	304690000	342710000	327580000	347580000	299420000	315950000	311560000	0.102038	28.2015	1.17194	0.256515	0.318954	-7.2403	17	1.19454	0.247198	0.310088
GL50803_13273	63100000	62288000	58467000	55607000	59884000	54258000	60723000	69083000	61862000	57485000	64683000	51432000	75866000	64747000	63753000	66682000	64988000	61843000	0.0638847	25.8811	1.04274	0.310885	0.377145	-7.38147	11	1.02215	0.319753	0.38524
GL50803_13350	205310000	196620000	192470000	214950000	191050000	205180000	210790000	204340000	216960000	170300000	192960000	167070000	161790000	156920000	160890000	158300000	175880000	152290000	-0.298418	27.4548	-6.89917	1.8947e-06	7.79345e-06	4.31175	18	-7.0796	1.07294e-06	4.43061e-06
GL50803_13360	13084000	15474000	18514000	18454000	19839000	16985000	20907000	19160000	24303000	18322000	16453000	18972000	19374000	20074000	20292000	15216000	17943000	15123000	-0.0315671	24.1073	-0.323986	0.749686	0.793604	-7.88278	6	-0.314916	0.756312	0.800513
GL50803_13372	25080000	32923000	36093000	32703000	28925000	26016000	27165000	24410000	29750000	19204000	22387000	25309000	21766000	20326000	20172000	25868000	18367000	25462000	-0.4025	24.5879	-4.63536	0.000206077	0.000559275	-0.490685	12	-4.65307	0.000180184	0.000490269
GL50803_13412	24109000	22896000	22596000	32527000	21947000	23614000	18782000	22021000	21708000	21274000	24844000	19304000	23808000	21666000	22696000	26978000	18312000	20664000	-0.0700664	24.4276	-0.789719	0.439981	0.508562	-7.61477	5	-0.752172	0.461311	0.532049
GL50803_13413	5544300	4396300	3465500	6110500	4229600	5834900	3453400	4920200	4843200	4504000	5228900	NA	5779900	6440600	5777100	5200300	4997600	5257900	0.202902	22.2492	1.78645	0.0918889	0.132728	-6.36156	3	1.71157	0.104443	0.14782
GL50803_1345	938540000	922880000	971710000	1058500000	1024700000	1028100000	923280000	920820000	899840000	599780000	601160000	578670000	598560000	552240000	544270000	576790000	601360000	583820000	-0.729066	29.4797	-19.5568	1.44278e-13	7.23453e-12	21.2681	18	-20.1124	4.00394e-14	1.6216e-12
GL50803_13452	6571600	7915500	4711200	9356500	8812100	5725900	7330500	NA	6204400	9572900	6539000	7699200	9052400	8665900	12699000	8234700	7874000	11618000	0.368006	22.9173	2.54152	0.0210847	0.0359258	-5.01397	8	2.55155	0.0202095	0.0346026
GL50803_13467	56773000	53575000	58850000	57840000	47823000	53340000	64552000	61878000	61671000	57462000	49529000	49122000	54353000	43070000	49924000	58979000	56339000	49498000	-0.141727	25.6974	-2.19013	0.0419365	0.0664047	-5.69691	10	-2.13515	0.0462068	0.0717637
GL50803_13475	481960000	470000000	483390000	526650000	506850000	501700000	477750000	496500000	483520000	315780000	273760000	316330000	304510000	308130000	306250000	327880000	320280000	326860000	-0.662493	28.5421	-18.7565	2.95826e-13	1.19809e-11	20.5317	40	-20.9501	1.92526e-14	9.80383e-13
GL50803_13478	7325900	9134600	9115700	6237900	7353000	7929500	8877100	9021400	9207900	8280700	6817100	7119700	6882700	9096300	8923000	8629800	10019000	8295300	-0.00253753	22.962	-0.0283072	0.977729	0.982394	-7.93753	3	-0.0264376	0.979188	0.98386
GL50803_13500	196370000	199230000	202420000	206680000	195050000	195490000	198150000	189730000	197760000	177940000	182230000	176670000	182270000	201110000	201030000	199300000	182610000	194870000	-0.0702322	27.5245	-2.11582	0.0485731	0.0756619	-5.83099	25	-2.28761	0.0339959	0.0545696
GL50803_135003	725500000	723020000	752930000	642490000	650320000	687040000	744560000	739140000	778770000	424000000	423530000	433740000	472560000	464940000	472230000	478180000	487430000	493590000	-0.634192	29.0955	-14.1428	3.48082e-11	5.02096e-10	15.614	14	-13.963	2.43666e-11	3.37605e-10
GL50803_135231	540740000	576270000	539900000	597900000	530050000	502540000	534670000	573350000	530170000	377390000	360690000	373780000	383300000	422830000	364920000	369770000	415590000	397190000	-0.50749	28.7721	-12.577	2.38775e-10	2.61906e-09	13.6186	12	-11.9709	3.28742e-10	3.03474e-09
GL50803_13561	1450800000	1503000000	1424000000	1435600000	1414500000	1462200000	1430400000	1482000000	1422900000	1461100000	1392300000	1489200000	1430000000	1487400000	1452800000	1488600000	1461900000	1511200000	0.0162971	30.4386	0.667184	0.513125	0.578027	-7.70616	17	0.676792	0.506825	0.573856
GL50803_13575	8492600	7877300	NA	7031200	7091200	8919700	10177000	8932500	9103400	11113000	7526600	7857800	9206100	13524000	6484700	8929500	8420300	6759100	0.0426747	23.0233	0.332103	0.743875	0.791212	-7.84955	4	0.324239	0.749557	0.795666
GL50803_13584	653690000	673210000	681740000	636960000	660270000	667990000	785490000	829410000	831260000	750070000	742120000	775050000	774480000	759060000	776970000	778300000	757840000	764830000	0.106853	29.456	2.0229	0.0582091	0.0889611	-5.99465	33	2.13084	0.0466043	0.0722744
GL50803_135886	30335000	24471000	25839000	24984000	23212000	24113000	27156000	23247000	36887000	23481000	24435000	27758000	29755000	29048000	26791000	25513000	25034000	29229000	0.0156074	24.6623	0.192279	0.849679	0.884977	-7.91848	8	0.187334	0.853416	0.88887
GL50803_136021	11445000000	11825000000	12142000000	12489000000	11988000000	11943000000	11728000000	11294000000	11437000000	9172800000	9414000000	9343700000	8491100000	8721700000	9063500000	8257000000	8384600000	8350400000	-0.425506	33.2459	-12.5945	2.33466e-10	2.61531e-09	13.6419	38	-14.1373	1.96947e-11	2.88035e-10
GL50803_13603	116720000	125160000	132970000	128170000	126340000	127990000	133850000	128950000	144570000	163950000	171320000	167960000	164750000	165290000	177930000	162540000	160620000	176230000	0.376448	27.1335	10.3086	5.63336e-09	4.1194e-08	10.3387	13	9.85341	7.77869e-09	5.05615e-08
GL50803_13608	294860000	308760000	304480000	336910000	370320000	316020000	951290000	969480000	920160000	706940000	747850000	744510000	727930000	738200000	743950000	739050000	746870000	758070000	0.683279	29.1196	2.75343	0.0130837	0.0237947	-4.60407	42	2.81262	0.0112305	0.0207106
GL50803_13651	58197000	50338000	58881000	74192000	60882000	62220000	73469000	67471000	67679000	64621000	67211000	65551000	73215000	63648000	61013000	77670000	70851000	70320000	0.105067	25.9677	1.52912	0.143633	0.193808	-6.77926	19	1.56689	0.133906	0.183359
GL50803_13747	602760000	583930000	594140000	535230000	555570000	557300000	644670000	677550000	635280000	647300000	678500000	670910000	599350000	623790000	582970000	620980000	632590000	601610000	0.0731539	29.1895	1.57266	0.133226	0.182272	-6.71649	16	1.58785	0.129086	0.177451
GL50803_13756	49180000	43148000	48179000	45227000	48610000	44707000	47723000	43677000	52153000	46387000	42769000	49452000	42466000	44841000	48911000	42479000	47319000	39322000	-0.0663234	25.4491	-1.35727	0.191487	0.248723	-7.0135	8	-1.23137	0.233447	0.296525
GL50803_137603	29583000	28155000	26540000	25353000	23986000	23709000	39909000	39279000	41314000	23957000	27732000	28951000	32071000	28548000	22798000	29310000	26420000	32190000	-0.116044	24.7881	-0.989069	0.335751	0.402213	-7.43582	10	-0.994438	0.332704	0.398111
GL50803_137613	30750000	18145000	19284000	23249000	20025000	32878000	90337000	92854000	95183000	348990000	349470000	365280000	321130000	327520000	330070000	348910000	377100000	387790000	3.24007	26.7629	9.90859	1.03723e-08	7.18555e-08	9.70513	14	10.0976	5.27336e-09	3.53684e-08
GL50803_137617	49253000	43532000	49124000	38464000	44082000	49075000	1710600000	1733500000	1704600000	1315600	1223900	1861500	1152500	1281000	1214100	2485900	1878600	1823600	-6.63868	23.8638	-7.96152	2.64092e-07	1.27564e-06	6.34877	53	-8.1199	1.50623e-07	7.48142e-07
GL50803_137620	2044600000	2049600000	1966500000	1811800000	1879700000	1980000000	9700500	10317000	13599000	373180000	373080000	368300000	359650000	352890000	356700000	404790000	408370000	374990000	0.103112	28.4277	0.0878113	0.930997	0.945972	-7.93389	36	0.0895483	0.929598	0.944547
GL50803_13766	70565000	64617000	66981000	86374000	80317000	74011000	61408000	70666000	76127000	67387000	68932000	68381000	73569000	82244000	70360000	81374000	76872000	73036000	0.0282362	26.115	0.453696	0.655475	0.717479	-7.83006	23	0.468881	0.644575	0.706282
GL50803_137695	56556000	51991000	57660000	67831000	62059000	62830000	61146000	58335000	68493000	60533000	70048000	56202000	71581000	67944000	65944000	65711000	64906000	73091000	0.124545	25.9141	2.14028	0.0462897	0.0724265	-5.78716	15	2.155	0.0444168	0.0691878
GL50803_137698	32398000	19938000	26583000	35359000	32463000	30626000	39517000	33364000	26857000	40913000	39140000	42942000	35558000	46460000	37634000	39743000	31747000	37687000	0.361062	25.0322	3.43138	0.00298023	0.00632697	-3.16528	10	3.43839	0.00280487	0.00593077
GL50803_137703	70151000	92846000	77452000	82227000	80981000	104020000	52980000	59435000	73914000	153390000	177820000	180040000	163370000	160110000	167120000	139710000	151690000	146290000	1.07518	26.7108	10.3449	5.33455e-09	3.95583e-08	10.3952	27	10.6167	2.35788e-09	1.77346e-08
GL50803_137712	27148000	21984000	28542000	21588000	17408000	29018000	37784000	38437000	36638000	17768000	8082300	5237800	24767000	9334800	18786000	15488000	12387000	9762400	-1.18419	24.1359	-4.64836	0.000200281	0.000546363	-0.461788	14	-4.73509	0.000149969	0.00041667
GL50803_137716	9881600000	9905400000	10014000000	10211000000	10232000000	10287000000	10065000000	9697200000	9759100000	10133000000	10237000000	10107000000	10295000000	10307000000	10273000000	10287000000	10376000000	10210000000	0.0346363	33.2372	1.56705	0.13453	0.183497	-6.72465	188	3.00782	0.00732717	0.014131
GL50803_137733	34611000	36475000	36459000	42653000	46258000	39193000	42484000	43148000	38771000	40292000	35676000	34483000	51020000	44266000	46039000	47093000	46802000	38271000	0.0868038	25.2912	1.10945	0.281853	0.346162	-7.31037	8	1.07734	0.29503	0.36124
GL50803_137740	62367000	67332000	70025000	61359000	64221000	91829000	69487000	68754000	67965000	NA	6994400	11690000	10263000	18726000	10445000	14007000	10710000	11460000	-2.59539	24.8146	-18.5393	1.0475e-12	3.04978e-11	19.3315	5	-18.3269	5.91999e-13	1.48423e-11
GL50803_137752	9595700	8840600	8112200	9462800	10186000	10141000	16397000	17624000	16928000	4643600	3912800	4932500	3324500	4764300	3791100	4496100	4902700	4014800	-1.41715	22.7359	-9.24298	2.9799e-08	1.80539e-07	8.61014	7	-9.27283	2.01499e-08	1.21942e-07
GL50803_137753	114300000	111140000	132530000	125200000	141350000	139080000	119980000	130850000	138180000	127670000	117220000	129780000	128730000	131360000	127630000	124840000	121780000	130720000	-0.0122017	26.9213	-0.257134	0.799994	0.839874	-7.90316	28	-0.271075	0.789303	0.829477
GL50803_13791	2079700	1571400	1593900	2353100	2072400	1616800	2012800	1850200	NA	2596600	1936400	2029800	3027900	2595600	1857600	3059100	2560800	2399300	0.365277	21.0321	3.23451	0.00487642	0.0099513	-3.5993	4	3.11894	0.00601899	0.011936
GL50803_13825	2929300	2960800	NA	5697100	4786100	3844200	8960500	6864700	7271000	5840400	4791300	3544500	7352100	6116300	6561700	6643900	4667300	4113900	0.096632	22.3119	0.432082	0.671117	0.731225	-7.80951	4	0.434454	0.669209	0.728725
GL50803_1383	7072300	6640900	6799400	5407300	10012000	10307000	12544000	7946400	11958000	8412200	6837100	10267000	10439000	7301200	NA	10294000	8913400	7271300	0.0313925	23.0199	0.193432	0.848915	0.884977	-7.88792	4	0.191933	0.84998	0.886167
GL50803_13864	2728300000	2717600000	2799400000	2736300000	2633000000	2658500000	2418400000	2466300000	2313400000	3603500000	3607200000	3498200000	3567000000	3552700000	3612900000	3393700000	3327000000	3380700000	0.428518	31.4918	11.1352	1.68245e-09	1.39498e-08	11.5929	34	12.1178	2.68265e-10	2.66652e-09
GL50803_13890	8680500	10062000	7245700	6719200	6682200	8175600	7055300	NA	8903500	8633800	11189000	NA	9178300	12731000	12635000	10739000	14527000	10274000	0.496184	23.1545	4.42407	0.000426407	0.00109247	-1.1041	5	4.27818	0.000527274	0.00131257
GL50803_13904	25917000	32718000	32120000	29180000	31890000	34722000	36081000	41137000	40039000	35611000	37270000	34715000	38389000	37914000	35791000	39348000	44446000	39287000	0.184094	25.0872	2.40087	0.0273882	0.0457049	-5.30275	6	2.27076	0.0351819	0.0563017
GL50803_13914	3973700	2324600	3036500	6215200	5129400	5995400	5995000	6242200	4944700	5716300	6061400	4592100	7475300	7640200	6552900	NA	6871700	6033500	0.441093	22.3525	2.36365	0.0302796	0.0498194	-5.35439	3	2.35465	0.0303027	0.049166
GL50803_13921	7607400	6606100	8853700	8144900	8652100	7509700	8688700	6494500	8787500	7103100	8313500	6684700	5989600	9824600	8613900	7373700	10528000	7507600	-0.000200494	22.9091	-0.00198937	0.998435	0.998435	-7.93795	4	-0.00190489	0.9985	0.9985
GL50803_13922	124740000	119360000	121830000	105100000	111570000	98654000	130770000	122700000	114280000	125810000	126880000	131060000	127830000	133110000	118570000	131410000	135410000	135400000	0.155794	26.8693	3.18818	0.00509738	0.0103421	-3.69212	21	3.30557	0.00377962	0.00772804
GL50803_13930	22570000	21190000	21104000	33562000	23972000	24574000	25489000	29002000	33814000	22298000	23964000	25175000	29602000	37346000	35246000	31313000	29309000	28592000	0.162593	24.6997	1.42028	0.17263	0.227224	-6.93019	4	1.37842	0.184342	0.241433
GL50803_13943	42753000	44624000	45957000	53961000	46009000	41754000	37994000	48291000	40522000	68180000	65941000	67786000	73498000	70320000	68265000	68914000	65620000	66661000	0.62044	25.7155	11.6621	8.06496e-10	7.44948e-09	12.356	14	11.6197	5.38776e-10	4.61244e-09
GL50803_13981	11313000	17239000	13723000	20201000	16850000	14826000	27942000	18567000	12728000	17882000	14869000	14116000	18517000	18866000	15301000	20267000	9792300	14580000	-0.0688317	23.9389	-0.43112	0.671504	0.731225	-7.84048	12	-0.437557	0.666719	0.727518
GL50803_13998	126270000	118230000	114270000	116130000	120830000	115520000	117780000	130730000	121370000	143720000	137750000	143780000	136940000	149090000	153230000	147160000	153710000	137690000	0.269345	26.9734	7.7831	3.63836e-07	1.70275e-06	6.01713	27	8.4368	8.521e-08	4.57786e-07
GL50803_14017	10977000	9233800	8841600	8294000	11475000	9985100	8078500	8138600	9166500	12999000	15557000	16297000	17927000	13877000	16462000	18473000	17532000	17876000	0.805575	23.5494	9.79803	1.23166e-08	8.36734e-08	9.52684	8	9.55661	1.2592e-08	7.8925e-08
GL50803_14019	389290000	416470000	389290000	296190000	305030000	319930000	557740000	573080000	559940000	324230000	331860000	337320000	290060000	286920000	296200000	324610000	330360000	317900000	-0.380015	28.4206	-3.03403	0.00714193	0.0140307	-4.02057	11	-3.06388	0.00647421	0.0127189
GL50803_14045	12355000	14404000	12862000	17828000	15999000	16461000	15329000	17344000	13104000	31875000	20324000	23274000	29719000	23980000	23881000	25746000	29140000	23614000	0.769315	24.2189	8.41376	1.19434e-07	6.38395e-07	7.17071	5	8.04377	1.73048e-07	8.47535e-07
GL50803_14048	13989000	10892000	12795000	11629000	12287000	11810000	12577000	12574000	12987000	13637000	11440000	16096000	13007000	12411000	14939000	13774000	11404000	14036000	0.10918	23.6143	1.68904	0.108473	0.153525	-6.54221	4	1.49573	0.15141	0.204929
GL50803_14049	674070000	711050000	658860000	514560000	506060000	502120000	460100000	457640000	459070000	324150000	326980000	358040000	323340000	316890000	330230000	354850000	278590000	283900000	-0.754572	28.6346	-8.2019	1.72641e-07	8.86787e-07	6.78898	11	-8.21531	1.2671e-07	6.44568e-07
GL50803_14091	348370000	359300000	352290000	314550000	332090000	344080000	311710000	334190000	309360000	189260000	224600000	235840000	224530000	232200000	212580000	193280000	215730000	206360000	-0.637716	27.9944	-13.4382	8.0919e-11	1.05195e-09	14.7403	10	-12.6421	1.31894e-10	1.43179e-09
GL50803_14104	6387800	6938600	NA	7769000	6164600	7279800	5081100	5468200	6498400	7857600	7304500	8751100	11393000	7595000	10178000	9632500	11124000	11387000	0.546589	22.8974	5.01745	0.000105942	0.000305637	0.24994	4	4.81882	0.000143927	0.000403073
GL50803_14135	68126000	60351000	72083000	65174000	63831000	64099000	70749000	61318000	60800000	64243000	59101000	70610000	59330000	65674000	63343000	50287000	63008000	65333000	-0.0673104	25.9213	-1.20241	0.244797	0.306506	-7.20493	12	-1.18159	0.252178	0.313881
GL50803_14171	238610000	245380000	259060000	201170000	197520000	182270000	170110000	177420000	185470000	98624000	127710000	146550000	121170000	123460000	119900000	99405000	122410000	121160000	-0.775229	27.2172	-8.48053	1.06465e-07	5.77873e-07	7.28983	7	-8.2709	1.14631e-07	5.97244e-07
GL50803_14200	23514000	22922000	24973000	24682000	26968000	27851000	31887000	35644000	33291000	28596000	28338000	28573000	34275000	33298000	37390000	34247000	34923000	35184000	0.237634	24.8395	2.66811	0.0156848	0.0278048	-4.77708	10	2.65557	0.0157525	0.0275997
GL50803_14213	52583000	52751000	51081000	54765000	56614000	57760000	53092000	59519000	57100000	63583000	58227000	64651000	53894000	56264000	55607000	52738000	54075000	61067000	0.0687113	25.7463	1.50707	0.149159	0.200337	-6.81055	9	1.38022	0.183798	0.241253
GL50803_14225	8995600	9760300	8450900	8819100	7040500	8489600	6831900	6201000	4955500	9028900	8590800	7100100	9778700	8569700	11707000	6723500	9922500	10900000	0.250941	22.9783	1.9247	0.0702347	0.104607	-6.16255	6	1.90974	0.0716286	0.106382
GL50803_14241	3382800	3906000	3595400	4716700	4954300	4482000	4448400	4138500	4441700	3798200	4293000	1679600	4653300	3012400	3314000	4513700	4524100	2213800	-0.313616	21.8452	-1.81093	0.0868904	0.126725	-6.35013	3	-1.80086	0.0878752	0.128339
GL50803_14254	88997000	98365000	97013000	100670000	87417000	97871000	87855000	87761000	106310000	76530000	82830000	85837000	82269000	80623000	83402000	71905000	76939000	74935000	-0.251611	26.3676	-5.41311	3.84252e-05	0.000121488	1.21893	20	-5.60245	2.23451e-05	7.19517e-05
GL50803_14277	7470300	5560800	5001600	8028600	8281500	7672800	3821600	7487300	7718000	7828100	7779000	5155800	6264700	NA	8644900	7835200	6402600	6429400	0.0783016	22.6885	0.518047	0.611108	0.673819	-7.76689	5	0.514394	0.61334	0.676279
GL50803_14285	993700000	1003700000	1007500000	1062000000	1056600000	1047800000	1124200000	1120800000	1131100000	1081500000	1050200000	1067700000	1056100000	1069000000	1076900000	1074100000	1070200000	1034400000	0.00646432	29.9841	0.209257	0.836599	0.873081	-7.9149	43	0.243095	0.810578	0.848601
GL50803_14299	28298000	23910000	23587000	32865000	29636000	31781000	32436000	34072000	32168000	40028000	39569000	42283000	51106000	47655000	46163000	49752000	47020000	49098000	0.624647	25.1325	8.00116	2.46085e-07	1.19967e-06	6.42189	4	7.37624	6.03947e-07	2.60638e-06
GL50803_14311	61583000	56945000	62881000	64347000	73463000	67617000	71745000	77239000	76074000	74774000	78900000	67633000	80776000	69089000	82868000	72832000	73739000	75169000	0.147335	26.0855	2.46053	0.0242204	0.040872	-5.18771	11	2.40767	0.0265584	0.0441801
GL50803_14321	179750000	215460000	181650000	176430000	188580000	178510000	204630000	172920000	181020000	124070000	125920000	116650000	119870000	118550000	111010000	118040000	121820000	118720000	-0.641003	27.1509	-15.2369	1.00537e-11	1.70751e-10	16.8987	4	-11.68	4.94528e-10	4.26834e-09
GL50803_14329	902580000	855200000	851800000	738650000	736650000	783020000	820030000	735930000	772840000	535790000	528940000	537620000	570410000	532710000	565360000	550610000	555310000	548890000	-0.543827	29.2992	-13.219	1.05991e-10	1.31304e-09	14.4606	20	-13.7388	3.21492e-11	4.22602e-10
GL50803_14346	8225200	6937800	9451000	11835000	12050000	11156000	9651200	7648400	8250400	11421000	8914800	8148300	10353000	13291000	10764000	11485000	13633000	NA	0.222049	23.254	1.75961	0.0964734	0.138959	-6.40402	5	1.72707	0.101564	0.144914
GL50803_14373	3256500000	3362200000	3350100000	3343600000	3211300000	3292400000	2950900000	2837800000	2889500000	3861800000	3814200000	3832300000	3776000000	3773200000	3807700000	3795600000	3821900000	3747500000	0.267511	31.6908	7.24053	9.89374e-07	4.25229e-06	4.98266	64	8.25072	1.18871e-07	6.07626e-07
GL50803_14375	155330000	145900000	152670000	139550000	127440000	134790000	125890000	133310000	129430000	202150000	189580000	195190000	205520000	195130000	207270000	185950000	190580000	190720000	0.504882	27.2913	11.522	9.7816e-10	8.72884e-09	12.1558	23	12.0757	2.84295e-10	2.79778e-09
GL50803_14392	24916000	31521000	26046000	25134000	26901000	30985000	25829000	32177000	34596000	30369000	31345000	28934000	35595000	33919000	32971000	35261000	34773000	31051000	0.195589	24.8612	2.85737	0.0104709	0.0195494	-4.39036	7	2.6981	0.0143806	0.0255791
GL50803_14404	40654000	42824000	46741000	44552000	42877000	42342000	45900000	45064000	44505000	35741000	36662000	35210000	40887000	40809000	40227000	34068000	32853000	40559000	-0.234191	25.2707	-4.88809	0.000118644	0.000337654	0.06957	14	-4.84479	0.000117418	0.000334165
GL50803_14434	81966000	87119000	84965000	96353000	96214000	95178000	95508000	88319000	94737000	99088000	102130000	111200000	93228000	106060000	85198000	103520000	100790000	98064000	0.131223	26.5049	2.683	0.0151978	0.0270326	-4.74705	17	2.73231	0.0133607	0.0240905
GL50803_14460	49809000	41998000	48885000	52902000	61093000	50190000	58660000	53509000	45122000	60337000	59634000	56963000	63067000	59273000	61735000	67982000	60532000	52643000	0.23609	25.7231	3.62445	0.00194109	0.00428506	-2.74129	18	3.70613	0.00153211	0.00337513
GL50803_14469	95011000	102710000	105370000	96062000	97456000	89914000	101740000	109400000	106270000	86595000	86297000	81956000	94586000	104190000	100510000	91151000	94860000	108560000	-0.0940346	26.5322	-1.71987	0.102619	0.146024	-6.49454	11	-1.66979	0.111615	0.15567
GL50803_14475	6338500	5143700	5265200	9851800	7678600	7971600	10521000	9612200	6071900	10719000	9017200	11011000	12047000	10836000	11363000	10976000	10521000	10328000	0.543167	23.0833	4.17872	0.000565229	0.00140044	-1.50894	8	4.18395	0.000518737	0.00129746
GL50803_14481	23935000	35616000	29216000	26249000	35960000	24243000	47722000	39171000	38218000	36811000	36836000	35295000	28653000	34340000	30333000	29311000	35279000	29258000	0.00954913	24.9598	0.0789892	0.937913	0.949637	-7.93466	9	0.0792071	0.937709	0.950345
GL50803_14497	73908000	70467000	75698000	109170000	97861000	100890000	98665000	100330000	91020000	103260000	112510000	101900000	124550000	121940000	113870000	118670000	121140000	114080000	0.348057	26.5956	4.24583	0.000487	0.00123272	-1.35912	6	4.05128	0.000700634	0.00165419
GL50803_14521	3355000000	3658400000	3669400000	3864300000	3729700000	3887100000	3373000000	3431500000	3520000000	6242100000	6341200000	6091000000	5854000000	6161100000	6176400000	5986400000	6276500000	5842700000	0.760183	32.1274	21.9498	1.95929e-14	1.87558e-12	23.3077	23	23.4044	2.60826e-15	3.30129e-13
GL50803_14551	698960000	720780000	693350000	764330000	743590000	729660000	905040000	851200000	864920000	728350000	727670000	758850000	711880000	716770000	703230000	727790000	774120000	730620000	-0.077806	29.4837	-1.52866	0.143746	0.193808	-6.77992	27	-1.60199	0.125915	0.173952
GL50803_14568	93593000	105550000	105700000	126340000	114730000	106460000	125070000	123390000	122140000	128090000	134310000	119450000	140690000	136550000	146200000	133330000	123040000	147180000	0.244222	26.8756	4.04889	0.000754387	0.00180129	-1.79869	15	4.08028	0.000656068	0.00156298
GL50803_14581	11807000	9582200	6994900	9827400	8465400	12113000	10938000	9597500	10596000	13064000	9818400	10750000	9872700	11244000	12882000	12737000	10921000	11367000	0.201486	23.335	2.14717	0.0456643	0.071661	-5.77476	7	2.09866	0.0496694	0.0764648
GL50803_14583	14618000	9949500	17768000	27197000	13131000	13241000	20769000	18284000	22883000	20635000	18609000	15202000	20485000	18866000	24969000	21264000	12544000	18404000	0.153426	24.078	0.900135	0.379944	0.448019	-7.52019	5	0.900219	0.379451	0.447438
GL50803_14584	50969000	41891000	42074000	57755000	44367000	61246000	49805000	53337000	47630000	58719000	49631000	57527000	69615000	73603000	58721000	71553000	64326000	53456000	0.310953	25.7164	3.51026	0.00250183	0.00540951	-2.99255	14	3.54923	0.0021847	0.00471411
GL50803_14606	52723000	41359000	44318000	49862000	43699000	48633000	39672000	32686000	32505000	48048000	54697000	46578000	50393000	52853000	31679000	37459000	46520000	39937000	0.0817503	25.3743	0.715386	0.483556	0.551065	-7.67194	8	0.712535	0.48493	0.555034
GL50803_14614	634180000	666870000	634740000	544030000	570550000	588270000	618080000	680380000	644480000	728060000	768900000	767660000	723780000	776160000	763420000	664710000	704300000	690640000	0.240589	29.325	5.23007	5.67383e-05	0.000172177	0.820881	18	5.36292	3.75121e-05	0.000115498
GL50803_14620	898540000	927220000	897450000	766870000	785430000	789670000	682160000	708160000	744380000	524840000	546810000	566720000	547840000	534670000	508800000	555760000	515280000	487580000	-0.582195	29.2766	-10.1013	7.713e-09	5.45086e-08	10.0126	18	-10.3369	3.6255e-09	2.59704e-08
GL50803_14622	485720000	498220000	501910000	410500000	415700000	416140000	425060000	426150000	436860000	270370000	242460000	258610000	253460000	241660000	250800000	254870000	244730000	245720000	-0.824203	28.3167	-18.1482	5.20294e-13	1.8892e-11	19.9517	13	-17.7312	3.77753e-13	1.07506e-11
GL50803_14628	80911000	68514000	75604000	61391000	69579000	75045000	61607000	58589000	63485000	52453000	48166000	74805000	43651000	49956000	50294000	53319000	55083000	60140000	-0.341328	25.8468	-3.87351	0.00111478	0.00254084	-2.18937	18	-3.95583	0.000869928	0.0020177
GL50803_14660	153970000	137510000	145010000	146810000	152460000	159870000	175390000	178440000	183620000	192420000	183030000	181070000	207270000	198360000	201740000	200830000	205950000	206730000	0.315632	27.3977	5.72702	1.9873e-05	6.86364e-05	1.89387	9	5.41276	3.36611e-05	0.000104295
GL50803_14661	14011000	10467000	10826000	13506000	11731000	11566000	11273000	14083000	17923000	14478000	16628000	15024000	13659000	23518000	17197000	16748000	22044000	18244000	0.446995	23.8158	3.88222	0.00109336	0.00250285	-2.17	6	3.82346	0.00117446	0.00265959
GL50803_14670	389690000	386660000	406120000	382160000	427930000	406430000	373880000	439600000	425120000	297750000	301040000	297550000	293930000	301100000	282490000	322290000	308370000	331570000	-0.410339	28.3832	-10.5331	4.02929e-09	3.0306e-08	10.6865	6	-8.41514	8.85566e-08	4.73351e-07
GL50803_14679	87786000	70146000	93959000	95450000	93012000	91262000	85239000	88363000	81454000	134430000	127620000	128560000	124010000	123830000	138980000	109000000	122540000	135490000	0.543163	26.6472	9.42574	2.21898e-08	1.39082e-07	8.91601	17	9.60247	1.16811e-08	7.36539e-08
GL50803_14699	375410000	355630000	390480000	334750000	352590000	356290000	362750000	349880000	324670000	241340000	223810000	241010000	221210000	228860000	243480000	228850000	247170000	266720000	-0.580187	28.1146	-14.0106	4.06677e-11	5.7869e-10	15.4529	9	-12.5759	1.44067e-10	1.54798e-09
GL50803_14702	24399000	21220000	16039000	29961000	26602000	26208000	20222000	25800000	12756000	28371000	36776000	30023000	29478000	26719000	19757000	23818000	27015000	29184000	0.331909	24.5498	2.24376	0.037676	0.0604769	-5.59851	15	2.28346	0.0342846	0.0549493
GL50803_14704	42499000	31916000	39043000	39089000	49083000	40727000	45487000	30798000	21399000	42128000	35200000	42319000	50333000	54086000	49787000	52096000	43589000	42598000	0.303281	25.2852	2.29925	0.0336906	0.0548318	-5.49529	9	2.3117	0.0323642	0.0521891
GL50803_14713	6145300	7576900	7049700	9061200	7172700	9534000	7435800	7527400	11643000	9291900	8610200	10716000	10492000	21047000	12100000	10161000	7756100	9477600	0.410028	23.1346	2.59321	0.0183684	0.0319475	-4.92702	5	2.58548	0.0182884	0.0317261
GL50803_14742	150660000	163140000	161610000	132690000	144750000	149040000	126210000	126640000	113890000	171300000	162210000	178140000	145300000	156550000	157840000	156250000	146500000	155820000	0.179412	27.1508	2.71174	0.0142984	0.0256932	-4.6889	17	2.76321	0.0124989	0.0227312
GL50803_14745	7062300	8302900	7973700	6645000	10359000	8901900	10002000	13346000	12574000	8444500	8365600	6319000	7996200	12242000	7794600	11706000	9471200	9501900	-0.0469387	23.1127	-0.323711	0.749891	0.793604	-7.88287	6	-0.322843	0.750396	0.795738
GL50803_14748	37222000	32093000	33341000	39568000	43015000	35074000	27291000	24698000	24076000	36490000	52513000	41269000	44793000	35298000	50468000	39705000	38885000	44435000	0.387555	25.1401	3.40828	0.00313669	0.00659267	-3.2157	7	3.37531	0.00323233	0.0067133
GL50803_14758	5186200	7847900	5945700	8648300	9290900	7461100	6680200	NA	5010100	7018300	7456300	7903900	16185000	11876000	8721000	14207000	8884400	NA	0.521478	22.9687	2.7995	0.0128639	0.023476	-4.49679	4	2.79217	0.0126642	0.0229524
GL50803_14759	13155000	17742000	16921000	16226000	14856000	19374000	13048000	14186000	14599000	15437000	13845000	17862000	13286000	19279000	20218000	11146000	20895000	14565000	0.0475758	23.9039	0.406957	0.688842	0.746596	-7.85105	9	0.407614	0.688186	0.744233
GL50803_14765	5084000	5399200	6184300	7169800	4638100	5112800	5045900	5840500	3811900	4664400	7551100	4685300	5531700	6319700	3338800	3544700	NA	3671200	-0.161261	22.2589	-1.01763	0.323134	0.389759	-7.3762	3	-1.00452	0.328664	0.394622
GL50803_14787	22537000	26237000	37730000	25159000	31516000	26469000	28423000	38807000	34696000	33876000	26140000	25176000	33242000	30661000	36441000	40139000	40511000	28929000	0.124463	24.8856	1.05275	0.306395	0.372987	-7.37104	9	1.05486	0.304927	0.369917
GL50803_14796	6631600	6824200	5832100	6303600	3979000	7483000	11952000	10737000	10400000	4673900	5425700	4834700	7712600	5966700	7497400	5610600	6286700	7511400	-0.2845	22.6758	-1.5724	0.133285	0.182272	-6.71687	6	-1.58051	0.130756	0.179513
GL50803_14800	34895000	34663000	35707000	39935000	47022000	43844000	41102000	44442000	49029000	31082000	36875000	37265000	31681000	36601000	31192000	39871000	49481000	37662000	-0.16358	25.2029	-1.79475	0.0895196	0.130199	-6.37616	8	-1.76457	0.0939639	0.13554
GL50803_14827	891440000	841330000	861180000	740410000	768100000	724200000	740140000	710880000	716720000	574030000	470820000	533140000	464900000	489200000	501250000	502780000	468880000	490910000	-0.635739	29.2109	-11.8585	6.17237e-10	6.20418e-09	12.6335	15	-11.9136	3.56069e-10	3.20462e-09
GL50803_14841	9261400	7904000	7125800	16039000	14507000	12263000	11983000	8741900	7769600	14397000	10002000	10915000	15817000	14942000	11735000	11417000	12613000	10648000	0.273785	23.4211	1.78327	0.0914292	0.132246	-6.39455	6	1.78267	0.0908827	0.131636
GL50803_14850	21152000	20259000	25541000	25522000	23406000	22243000	19094000	16678000	24225000	27422000	31200000	29542000	31197000	25483000	27383000	30736000	29537000	26528000	0.395793	24.5771	5.2399	5.55578e-05	0.000169572	0.842337	8	5.07108	7.11091e-05	0.000206275
GL50803_14856	32358000	33350000	34669000	29770000	31480000	28388000	23536000	28435000	29916000	24102000	28375000	26838000	24852000	28567000	30943000	31097000	21481000	29708000	-0.146269	24.7673	-1.8425	0.0819516	0.120356	-6.29886	8	-1.79157	0.0893999	0.130089
GL50803_14859	1400600000	1378200000	1370600000	1331800000	1354300000	1308400000	1247600000	1250400000	1195100000	832580000	782900000	835120000	748210000	742970000	762330000	781580000	748840000	795770000	-0.751048	29.9153	-20.18	8.40125e-14	5.48061e-12	21.8217	59	-22.8556	4.00711e-15	3.78288e-13
GL50803_14872	11507000	13012000	11232000	13058000	13398000	14060000	10995000	12844000	15682000	9451400	11219000	10378000	14158000	10727000	12536000	14061000	11785000	10228000	-0.151931	23.5326	-1.79326	0.0897666	0.130378	-6.37856	11	-1.79056	0.0895674	0.130089
GL50803_14874	40927000	41520000	45207000	38673000	42589000	42673000	53323000	39321000	39871000	38827000	36130000	34898000	47072000	50422000	42666000	48586000	44172000	47803000	0.019139	25.3502	0.245717	0.808684	0.846465	-7.90618	6	0.232904	0.818366	0.854901
GL50803_14895	61735000	63513000	69467000	72423000	61854000	70473000	73124000	68362000	80919000	65765000	63317000	73145000	72272000	66794000	77024000	60435000	78640000	67949000	0.0080404	26.0411	0.13357	0.895226	0.920579	-7.92855	24	0.13837	0.891427	0.917569
GL50803_14921	61574000	67456000	66526000	55376000	63855000	59084000	56883000	69943000	66897000	42618000	40698000	57313000	51626000	36663000	41491000	53493000	47900000	48132000	-0.444029	25.6841	-5.65468	2.31099e-05	7.92661e-05	1.73925	18	-5.77712	1.53794e-05	5.22402e-05
GL50803_14938	643290000	685120000	677100000	670020000	636090000	692550000	718550000	624960000	662370000	412940000	422090000	400840000	429690000	402460000	432540000	402820000	412840000	401210000	-0.692386	28.9673	-22.1988	1.61057e-14	1.8625e-12	23.5072	14	-21.2197	1.52984e-14	8.94959e-13
GL50803_14961	63202000	56762000	56440000	74603000	68416000	59586000	76271000	77618000	80462000	73200000	76839000	73773000	87368000	80091000	85933000	82030000	75695000	73417000	0.217245	26.1183	2.9615	0.00836138	0.0159792	-4.17331	15	2.9958	0.00752387	0.0144574
GL50803_14963	27992000	26071000	29246000	39806000	28164000	30063000	43006000	36374000	35684000	39059000	34651000	35782000	39659000	43733000	43648000	40907000	36028000	34369000	0.245489	25.0755	2.64502	0.0164693	0.0290489	-4.8235	12	2.66026	0.0155954	0.027431
GL50803_14971	44824000	36912000	35589000	33164000	41549000	39458000	46532000	37231000	37238000	30822000	46951000	34053000	32770000	34171000	34372000	40587000	38754000	23828000	-0.170972	25.1298	-1.68795	0.108686	0.153619	-6.54389	12	-1.70139	0.105439	0.149029
GL50803_14983	35247000	43180000	39596000	31413000	26699000	29707000	50256000	49297000	43689000	26900000	28316000	26659000	32603000	28920000	30609000	34360000	37114000	30282000	-0.316023	25.0188	-2.72029	0.0140408	0.0253167	-4.67154	7	-2.69719	0.014409	0.0255862
GL50803_14993	662120000	672690000	666210000	665910000	693290000	678890000	673140000	657960000	667110000	578940000	579740000	587700000	599850000	560470000	588690000	573900000	588310000	587360000	-0.20306	29.2197	-9.00584	4.39443e-08	2.55654e-07	8.20723	37	-11.6979	4.82171e-10	4.19608e-09
GL50803_14997	NA	13988000	7395600	6923900	22623000	12375000	46479000	51713000	63004000	35825000	36814000	41278000	45447000	53618000	48998000	44435000	69822000	46457000	1.17337	24.9055	2.87499	0.0105117	0.0195562	-4.34782	20	2.93557	0.00895299	0.0169255
GL50803_14999	10091000	6949800	7792900	4649000	6214200	3904000	5089500	6543300	5625500	6093100	5114400	8027700	5996900	6016800	6617700	5886200	5866400	6130200	0.014547	22.5456	0.102805	0.919255	0.937053	-7.93238	3	0.101011	0.920617	0.937752
GL50803_15035	36584000	46589000	35002000	40174000	38897000	40099000	20754000	39354000	38195000	31285000	31027000	37026000	32069000	30461000	32031000	37511000	32980000	34945000	-0.140253	25.0535	-1.27271	0.21933	0.278594	-7.12043	11	-1.28163	0.215636	0.277247
GL50803_15046	653330000	684870000	673030000	600630000	613860000	561910000	670320000	615380000	636800000	399930000	360890000	362350000	357590000	378010000	354520000	353420000	326630000	367870000	-0.807409	28.8346	-18.8124	2.81095e-13	1.18397e-11	20.5841	13	-18.2907	2.17785e-13	6.94931e-12
GL50803_15048	541170000	578240000	567650000	527280000	515280000	546170000	397750000	419840000	400490000	400600000	408260000	397530000	412150000	422290000	408020000	438510000	414680000	414530000	-0.260073	28.7509	-3.55901	0.00224509	0.00490473	-2.88545	35	-3.69395	0.00157496	0.00345508
GL50803_15054	63026000	73809000	69936000	68385000	63915000	74481000	64321000	65715000	62544000	59741000	54542000	56941000	59273000	50378000	54502000	52028000	52579000	55261000	-0.290755	25.8569	-6.53566	3.85106e-06	1.51879e-05	3.58043	27	-6.9094	1.50006e-06	5.98321e-06
GL50803_15090	56684000	48336000	52810000	66389000	50553000	51474000	44680000	55281000	29135000	64656000	55501000	53743000	57989000	61631000	57116000	58209000	55571000	53165000	0.212462	25.6685	1.94976	0.066972	0.100173	-6.12022	15	1.98096	0.062497	0.0941478
GL50803_15097	235140000	233290000	243500000	214380000	249210000	239280000	258700000	262030000	272070000	309030000	300160000	293460000	305150000	326780000	322210000	338600000	331550000	322460000	0.369958	28.0516	8.42776	1.16584e-07	6.26342e-07	7.19573	22	8.80446	4.47152e-08	2.53146e-07
GL50803_15099	48936000	43969000	42563000	56515000	64856000	57754000	57068000	53088000	54169000	45874000	47042000	48090000	55381000	58280000	57705000	55139000	55887000	55609000	0.0064492	25.6569	0.0835518	0.934336	0.947838	-7.93427	10	0.0825149	0.935114	0.948627
GL50803_15106	398100000	381910000	365540000	469120000	448410000	451110000	396120000	392300000	380330000	418440000	426380000	429790000	488420000	459250000	447750000	463840000	445920000	431990000	0.126945	28.6667	2.5434	0.020388	0.0349082	-5.02564	41	2.71128	0.0139792	0.0249494
GL50803_15124	26414000	20445000	29058000	27213000	27105000	31802000	33451000	30678000	24860000	31070000	28066000	30892000	31002000	32350000	28246000	32181000	30106000	33336000	0.154673	24.7972	2.07274	0.0528445	0.0814718	-5.90742	6	1.95281	0.0659746	0.0986808
GL50803_15127	265420000	243010000	273520000	272390000	269690000	259990000	243730000	241790000	241420000	265300000	287490000	276320000	275970000	278310000	266380000	288330000	276900000	296570000	0.121186	27.9946	3.38589	0.00329608	0.00687281	-3.26451	15	3.34121	0.00348939	0.00719046
GL50803_15148	85481000	87105000	92268000	75515000	80918000	78221000	60951000	70220000	64839000	77071000	77395000	76353000	76400000	77387000	76235000	84825000	78975000	84978000	0.0398714	26.2114	0.578689	0.569976	0.634445	-7.76305	17	0.589706	0.562446	0.626725
GL50803_15156	9071800	6369200	5424400	15402000	14284000	12490000	11978000	10082000	10219000	18005000	13172000	10956000	NA	13626000	15917000	16201000	13691000	15703000	0.527093	23.5113	2.86845	0.0106582	0.0197938	-4.36119	4	2.86367	0.0104481	0.0195069
GL50803_15213	20614000	21535000	18365000	14975000	23723000	21791000	15001000	15870000	18850000	12437000	11710000	16767000	13629000	15502000	12213000	11675000	11870000	11873000	-0.530198	23.8935	-5.27877	5.1131e-05	0.000158823	0.927089	10	-5.28072	4.4876e-05	0.000134246
GL50803_15214	158520000	180800000	172710000	194200000	186550000	183500000	194800000	201070000	189640000	168510000	166350000	180940000	196790000	190730000	197730000	189560000	173700000	175590000	-0.0186112	27.4476	-0.38501	0.704745	0.757241	-7.86013	17	-0.392074	0.699436	0.751537
GL50803_15215	54938000	58439000	65651000	77339000	71701000	80252000	95150000	86093000	81864000	57334000	63583000	52178000	53865000	56677000	56306000	53796000	38752000	57259000	-0.445607	25.9092	-4.24618	0.000486612	0.00123272	-1.35831	12	-4.28334	0.00041427	0.00106397
GL50803_15218	110180000	115020000	105250000	106210000	112860000	119150000	114090000	118720000	112450000	95285000	101600000	97783000	108920000	109150000	104960000	99513000	101400000	96265000	-0.148714	26.6718	-4.15171	0.00060019	0.00147663	-1.56924	17	-4.22324	0.00047459	0.00119556
GL50803_15228	399120000	364880000	379530000	433910000	408640000	422930000	442990000	409860000	424350000	296990000	265690000	282800000	250230000	264350000	266640000	282330000	274050000	272160000	-0.585328	28.3144	-14.2282	3.1501e-11	4.60701e-10	15.7173	10	-13.0676	7.5408e-11	8.92186e-10
GL50803_15247	115820000	100380000	110640000	143270000	137190000	140850000	140150000	153960000	136730000	167580000	165310000	164830000	213750000	198170000	178600000	179720000	198550000	181550000	0.490318	27.1976	6.19381	7.62648e-06	2.82771e-05	2.87716	25	6.37815	4.37791e-06	1.65231e-05
GL50803_15250	16812000	16634000	21425000	15333000	20235000	15525000	7365500	10385000	NA	20806000	23941000	31103000	25405000	25123000	23504000	26169000	30652000	22410000	0.77846	24.2237	4.49341	0.000320925	0.000842728	-0.877893	10	4.55336	0.000256153	0.000688084
GL50803_15251	170840000	168420000	175750000	152680000	140640000	165870000	119030000	142900000	124840000	210540000	217690000	211810000	228890000	205620000	223480000	210990000	224440000	205700000	0.522306	27.4207	7.53605	5.70955e-07	2.60266e-06	5.55096	14	7.57942	4.10243e-07	1.84609e-06
GL50803_15252	90367000	104000000	94718000	125220000	124300000	115820000	123770000	118490000	102370000	175150000	185090000	189100000	171760000	187780000	181000000	160780000	187020000	174600000	0.698352	27.0656	10.8608	2.49369e-09	1.94508e-08	11.1845	13	10.8362	1.69234e-09	1.33988e-08
GL50803_15260	268420000	255920000	261260000	189990000	194230000	215830000	156470000	191520000	173060000	114210000	150600000	157420000	130030000	115960000	127980000	110650000	142910000	135440000	-0.672192	27.2987	-6.35234	5.54462e-06	2.13083e-05	3.20512	6	-6.21788	6.09256e-06	2.22759e-05
GL50803_15270	26237000	23226000	22034000	26928000	28438000	25635000	24208000	27159000	23144000	41912000	40202000	35722000	35803000	37536000	35624000	42626000	40939000	37672000	0.617965	24.8924	11.31	1.31449e-09	1.13456e-08	11.8491	9	10.6763	2.15391e-09	1.64353e-08
GL50803_15297	294650000	307780000	280000000	276730000	278780000	283590000	340150000	347570000	339620000	322260000	317420000	344530000	358970000	361660000	355190000	360990000	325230000	363520000	0.18185	28.2714	3.39959	0.00319759	0.00668069	-3.23464	21	3.51494	0.00236046	0.00505196
GL50803_15310	14395000	17407000	NA	17815000	15272000	12104000	11146000	19197000	17498000	24808000	11069000	12655000	15361000	19321000	15194000	12334000	10104000	21767000	-0.0175854	23.8628	-0.10069	0.920975	0.937899	-7.90232	7	-0.101336	0.920423	0.937752
GL50803_15317	343090000	334770000	322630000	354470000	339280000	354650000	571990000	638050000	558350000	583430000	611850000	604690000	586320000	579780000	568380000	675600000	614960000	660120000	0.572263	28.8946	4.41627	0.000333898	0.000872444	-0.978694	44	4.53345	0.000235681	0.000634711
GL50803_15324	22211000	29089000	35007000	43566000	31956000	31709000	28146000	NA	26326000	63144000	60782000	55002000	53762000	54256000	54865000	51534000	47054000	56529000	0.853694	25.3121	8.42699	1.79798e-07	9.14626e-07	6.83485	9	8.37533	1.43841e-07	7.18401e-07
GL50803_15334	57662000	69689000	54217000	60331000	49048000	56658000	63093000	69739000	101560000	42051000	60025000	51067000	56894000	44385000	46334000	71228000	64404000	32685000	-0.316849	25.7573	-2.15893	0.0446147	0.0701183	-5.75354	11	-2.1859	0.041756	0.0656255
GL50803_15376	4800800	8135300	4335200	5919900	6951100	6288900	6148600	5150700	NA	5940100	4942800	5522400	10688000	8590200	8282800	8113200	8094400	6512900	0.299732	22.6408	1.97008	0.0653584	0.0981775	-6.05975	6	1.9658	0.0652089	0.0976742
GL50803_15383	196070000	206050000	201080000	220780000	213250000	203460000	233280000	223820000	246490000	172090000	159750000	159060000	178650000	167350000	181220000	154540000	166640000	171560000	-0.362027	27.502	-7.81487	3.43551e-07	1.615e-06	6.07649	12	-7.55654	4.28379e-07	1.9195e-06
GL50803_15397	55221000	59841000	57220000	59511000	65750000	59862000	62194000	67881000	67560000	68731000	63051000	75660000	67347000	76262000	71056000	73970000	72360000	78843000	0.222117	25.9857	4.45947	0.000303513	0.000805087	-0.882345	12	4.3417	0.000363091	0.000953453
GL50803_15398	90706000	85447000	85542000	84581000	89747000	87216000	90934000	103220000	98247000	94162000	85574000	101200000	78143000	84790000	78721000	88685000	87988000	80376000	-0.0668399	26.397	-1.26102	0.223417	0.282762	-7.13476	11	-1.22065	0.237386	0.300804
GL50803_15409	4273600000	4483900000	4435300000	4251100000	4249100000	4178500000	3576800000	3650700000	3637700000	4836300000	5099100000	4979000000	4336000000	4492000000	4327200000	4284400000	4382800000	4394200000	0.16518	32.0041	3.02974	0.00720897	0.0140836	-4.02964	38	3.19866	0.0047996	0.00962662
GL50803_15410	378120000	380760000	384740000	358490000	361740000	357680000	373900000	384850000	373190000	325720000	328870000	315980000	349260000	343130000	339160000	347320000	318080000	338990000	-0.157902	28.3936	-5.44484	3.59289e-05	0.000115698	1.28761	20	-5.77358	1.54954e-05	5.2465e-05
GL50803_15411	1421700000	1523000000	1500400000	1491600000	1499200000	1472400000	1559300000	1586900000	1581600000	1497100000	1501000000	1464200000	1374700000	1366000000	1355400000	1391300000	1418900000	1369000000	-0.0985854	30.4467	-3.14716	0.00557747	0.0112082	-3.77999	39	-3.60515	0.00192539	0.00419758
GL50803_15427	914580000	930750000	915220000	901560000	945120000	976270000	925450000	934180000	901460000	1203100000	1092700000	1083300000	1017600000	1136700000	1027100000	1045000000	1058400000	1059900000	0.219268	29.8975	6.65494	3.04542e-06	1.21933e-05	3.82229	17	6.76661	1.99303e-06	7.86014e-06
GL50803_15428	33753000	53285000	32239000	48372000	42852000	39027000	28881000	55782000	53881000	50536000	45714000	47611000	64780000	59659000	44049000	58668000	44377000	34311000	0.226493	25.4373	1.57745	0.132119	0.181384	-6.7095	13	1.60141	0.126045	0.173952
GL50803_15446	56981000	55872000	57515000	55294000	51757000	47015000	58881000	56228000	60274000	41866000	47239000	46254000	35307000	43268000	41806000	46637000	46094000	42348000	-0.356502	25.5452	-6.27276	6.50406e-06	2.48144e-05	3.0409	13	-6.2215	6.04708e-06	2.21867e-05
GL50803_15454	9937000	5256600	7088300	9418500	7374500	8619000	10237000	8340500	6181000	11552000	14707000	13104000	13638000	10634000	12923000	10077000	11208000	9692700	0.587466	23.2033	4.7901	0.000146872	0.000416863	-0.147239	6	4.7365	0.000149498	0.000416457
GL50803_15455	35637000	33278000	32326000	38556000	41315000	44632000	43511000	46156000	44148000	45157000	41815000	41081000	52273000	47541000	47289000	44595000	49294000	39289000	0.189335	25.3351	2.47988	0.0232695	0.039457	-5.15012	11	2.46444	0.023598	0.0398215
GL50803_15460	23400000	24034000	27391000	22658000	17092000	22466000	22833000	20930000	NA	20745000	22215000	24053000	19573000	18212000	20189000	20324000	18115000	16790000	-0.171404	24.3281	-2.07123	0.0538853	0.0825927	-5.88556	8	-2.01237	0.0596525	0.0902501
GL50803_15472	21179000	17958000	22567000	22152000	20793000	20698000	21099000	20688000	25099000	23719000	21802000	21593000	28514000	31560000	28286000	27947000	31878000	29016000	0.337214	24.5119	4.17291	0.000572575	0.00141531	-1.52191	8	4.06402	0.000680699	0.00161073
GL50803_15483	21836000	26281000	23474000	21351000	22415000	30409000	32547000	26322000	30495000	25194000	21903000	17323000	26113000	20234000	25839000	20316000	20869000	22843000	-0.2243	24.5105	-2.31518	0.0326209	0.053173	-5.4654	3	-2.18778	0.0415993	0.065483
GL50803_15499	283820000	310570000	301430000	306120000	287160000	302110000	335970000	333380000	321920000	236660000	243070000	244260000	283540000	255730000	260040000	247630000	257080000	268800000	-0.2765	28.0633	-6.60235	3.37662e-06	1.34173e-05	3.71589	28	-7.02933	1.1841e-06	4.81411e-06
GL50803_15514	29361000	25197000	27886000	38083000	31129000	28104000	28106000	29600000	27246000	33195000	33601000	33676000	31966000	34596000	31248000	28675000	34008000	33321000	0.159645	24.8808	2.58775	0.01858	0.0321788	-4.93787	8	2.44456	0.0245976	0.0412441
GL50803_15520	735080000	697300000	734430000	699860000	724470000	716950000	667960000	648480000	714210000	417290000	412660000	435230000	416420000	417700000	416680000	369900000	423050000	392910000	-0.776217	29.0024	-22.1803	1.63412e-14	1.8625e-12	23.4924	13	-21.0875	1.71187e-14	9.48734e-13
GL50803_15535	8451900	9207400	7952700	14820000	10680000	13855000	15333000	14193000	11838000	13714000	13800000	14133000	18879000	18878000	18240000	20363000	16926000	14551000	0.515606	23.7119	3.77725	0.0013814	0.00310814	-2.4032	10	3.81163	0.00120639	0.00270356
GL50803_15538	21441000	21991000	18592000	36713000	32274000	27796000	39168000	32433000	33139000	31270000	34829000	29191000	39578000	35437000	36444000	35510000	37538000	36645000	0.300805	24.9116	2.3519	0.0302742	0.0498194	-5.39609	10	2.36989	0.0287173	0.0469555
GL50803_15546	13020000	16218000	17386000	14305000	17425000	17949000	14798000	21275000	19524000	15575000	20949000	21031000	22142000	23501000	26206000	27463000	24135000	25322000	0.439933	24.2132	4.15215	0.000599605	0.00147663	-1.56826	7	4.09437	0.000635447	0.00152768
GL50803_15549	25938000	23810000	25103000	28400000	26583000	28545000	34434000	34126000	27237000	23939000	26562000	19202000	27154000	24289000	23153000	27859000	25345000	25202000	-0.187596	24.6469	-2.37102	0.0291151	0.0483568	-5.35976	12	-2.37259	0.0285581	0.0468405
GL50803_15551	707500000	732690000	762050000	643770000	668380000	640210000	551390000	529480000	603910000	431800000	479080000	506780000	408560000	443090000	429010000	381790000	430540000	413830000	-0.568272	28.9795	-8.05682	2.22935e-07	1.11256e-06	6.52419	15	-8.14483	1.43953e-07	7.18401e-07
GL50803_15567	160820000	157050000	159280000	141640000	151290000	142840000	155070000	141230000	166300000	160300000	152290000	154350000	179690000	167620000	167330000	158460000	141050000	169580000	0.0758397	27.223	1.62765	0.120992	0.167858	-6.6353	17	1.65734	0.114132	0.15897
GL50803_15574	19928000	18751000	106250000	12961000	18966000	4885500	49927000	192160000	111910000	25386000	65465000	27484000	32671000	23158000	21067000	26072000	26602000	52825000	-0.104504	24.9394	-0.182578	0.857171	0.891899	-7.9204	9	-0.186036	0.85442	0.889036
GL50803_15591	315780000	346330000	336660000	349970000	353610000	333660000	281030000	297290000	297020000	269540000	277990000	289360000	278400000	287810000	288220000	278470000	284710000	279960000	-0.195912	28.1667	-4.4566	0.000305447	0.000808129	-0.88876	43	-4.82616	0.000122391	0.000344594
GL50803_15600	6214800	4158400	4821500	6430800	7519300	7654500	8877200	5008900	5837100	8823200	6185000	9390200	9305600	10558000	10359000	8216100	8902500	9024000	0.53843	22.8133	4.03292	0.000781673	0.00186222	-1.8343	4	3.96377	0.000854418	0.0019861
GL50803_15823	15323000	19083000	20012000	28232000	21172000	22874000	27258000	22678000	21567000	18457000	20577000	20772000	20447000	18508000	22764000	17457000	20919000	17025000	-0.148438	24.2969	-1.54285	0.140279	0.190599	-6.75961	8	-1.52241	0.144638	0.196775
GL50803_15832	1463300000	1488100000	1506600000	1443800000	1479500000	1510200000	1311900000	1285600000	1321100000	1345300000	1337100000	1369200000	1335800000	1308400000	1266000000	1329600000	1332200000	1339100000	-0.0963703	30.3558	-2.62662	0.0171215	0.0299484	-4.86038	36	-2.89069	0.00947471	0.0178171
GL50803_15847	14598000	12507000	25157000	22309000	16422000	19695000	23384000	21077000	19247000	28234000	24724000	26090000	26448000	28972000	21585000	29780000	27715000	24143000	0.47277	24.4117	4.07599	0.000710247	0.00170751	-1.73824	11	4.10951	0.000614006	0.00148291
GL50803_15869	749270000	722180000	749040000	799880000	759140000	752640000	731820000	735500000	790760000	933820000	896340000	925930000	964170000	928140000	931690000	925690000	907410000	930320000	0.297682	29.639	11.226	1.47952e-09	1.24635e-08	11.7263	20	11.9999	3.15767e-10	3.01413e-09
GL50803_15871	86240000	79440000	90406000	46264000	68069000	61637000	83159000	104990000	99050000	54051000	49269000	41105000	33678000	31085000	53897000	45222000	35374000	44372000	-0.876625	25.7742	-5.85461	1.52536e-05	5.42636e-05	2.16516	11	-5.92938	1.11381e-05	3.8836e-05
GL50803_15918	130470000	113360000	117200000	111460000	117050000	114390000	114860000	132620000	124500000	152040000	149680000	140120000	137190000	125490000	144000000	131270000	139200000	143540000	0.231047	26.9459	5.21725	5.8317e-05	0.000176459	0.792877	11	4.94561	9.38532e-05	0.00027076
GL50803_15953	93804000	100940000	85842000	116960000	115060000	100960000	125290000	106100000	119490000	90269000	93205000	84958000	99061000	89406000	97210000	88664000	88132000	85524000	-0.232508	26.5493	-3.62206	0.00195144	0.00429887	-2.74656	31	-3.76929	0.00132789	0.00293754
GL50803_15956	24203000	17370000	26287000	20808000	18213000	15067000	13983000	23827000	15396000	17478000	27227000	29988000	23749000	19833000	32359000	21413000	21255000	19534000	0.286524	24.3233	2.00833	0.0598682	0.0909685	-6.0199	10	2.02838	0.0570079	0.0863731
GL50803_15983	190100000	185220000	199120000	173150000	178050000	187690000	187410000	178140000	190820000	225920000	219400000	220990000	233100000	223680000	225990000	220440000	222220000	225570000	0.273804	27.6027	9.49966	1.97172e-08	1.26599e-07	9.03858	29	10.7147	2.03224e-09	1.57349e-08
GL50803_16013	6857900	6007300	4779300	4904100	8334300	6205400	5430400	6467300	6030800	6895000	4609600	6802300	3477700	6389000	6364500	4128900	4910000	6857200	-0.146149	22.4512	-1.0359	0.313978	0.379585	-7.38853	5	-1.02704	0.317503	0.382968
GL50803_16034	27721000	28616000	28009000	30787000	30478000	33054000	32106000	29133000	24905000	34352000	32630000	31777000	37589000	37695000	43707000	37702000	32399000	36219000	0.289325	24.9504	4.56782	0.000239048	0.000643779	-0.640947	9	4.39302	0.000323371	0.000855551
GL50803_16044	278590000	304970000	300070000	305850000	280450000	323580000	266200000	277810000	266470000	179970000	188310000	202100000	204380000	202890000	227460000	211730000	198420000	233910000	-0.495238	27.8575	-9.43663	2.1806e-08	1.38324e-07	8.93411	9	-8.85487	4.09859e-08	2.35837e-07
GL50803_16067	7792400	8537100	8641900	7229700	7775700	8517800	8141500	8586700	9837300	9067300	9071600	7775500	9064800	9461200	9398700	9736900	9358200	11209000	0.163977	23.0687	2.66687	0.0157259	0.0278308	-4.77957	5	2.38105	0.0280633	0.0463176
GL50803_16086	769340000	869900000	799350000	639870000	613100000	658260000	515360000	546800000	505650000	432520000	417880000	425910000	373780000	374890000	386010000	346360000	320410000	368940000	-0.761257	28.8871	-7.51227	5.96524e-07	2.69588e-06	5.50565	14	-7.61075	3.86678e-07	1.76265e-06
GL50803_16114	213100000	256230000	247870000	216370000	214760000	234840000	186130000	178400000	265230000	116430000	137610000	162340000	112900000	129420000	92166000	104420000	114880000	103490000	-0.913848	27.268	-9.07088	3.9477e-08	2.32231e-07	8.31841	5	-8.76599	4.77983e-08	2.69153e-07
GL50803_16124	346630000	356880000	345370000	343190000	363500000	338820000	323410000	314930000	331980000	334030000	348430000	347630000	366570000	376520000	361760000	334390000	360470000	357300000	0.0567602	28.3702	1.67915	0.110412	0.155641	-6.55738	34	1.86611	0.0777911	0.114886
GL50803_16125	1128400000	1107000000	1180100000	1133600000	1146800000	1146400000	1175000000	1133600000	1131200000	1345300000	1357400000	1284500000	1307700000	1357900000	1351900000	1327500000	1286400000	1336400000	0.217431	30.1979	9.15168	3.45785e-08	2.07554e-07	8.45583	59	12.7556	1.13443e-10	1.2708e-09
GL50803_16160	10579000	10793000	10051000	6639400	14250000	18292000	37160000	41218000	36983000	35208000	36572000	37265000	33900000	22974000	29574000	37777000	31003000	36961000	0.970242	24.4957	3.08296	0.00641877	0.012798	-3.91684	7	3.13144	0.00557376	0.0111369
GL50803_16180	43789000	43198000	41403000	54118000	48464000	52152000	62075000	51848000	60672000	66035000	66642000	58094000	67812000	61470000	65769000	63566000	64091000	52018000	0.314214	25.7435	3.99902	0.000842934	0.0019857	-1.90988	9	3.92261	0.000937996	0.00216129
GL50803_16200	13940000	16420000	12575000	16017000	19364000	16878000	15893000	20090000	23767000	12581000	11716000	21305000	18985000	19841000	16533000	17047000	18866000	18369000	0.00166608	24.014	0.0129334	0.989823	0.992651	-7.93786	8	0.0129453	0.989809	0.992637
GL50803_16202	197240000	200650000	198570000	204640000	210100000	200350000	221160000	204120000	213650000	201240000	207310000	191850000	220620000	199890000	187020000	208720000	198900000	206680000	-0.0227851	27.603	-0.666979	0.513253	0.578027	-7.7063	20	-0.699348	0.492943	0.562371
GL50803_16220	9335500	11152000	10612000	16603000	12762000	22037000	15631000	17632000	18637000	14311000	12491000	12350000	16671000	13430000	14518000	15561000	18961000	12588000	0.000931752	23.7793	0.00626006	0.995074	0.996968	-7.93793	7	0.00627414	0.99506	0.996954
GL50803_16227	11586000	17317000	15893000	17919000	19098000	21513000	18475000	24215000	19941000	16126000	18454000	20339000	24275000	27601000	20736000	20060000	19853000	18603000	0.174758	24.1976	1.46036	0.161442	0.215188	-6.87564	6	1.44185	0.165883	0.221107
GL50803_16234	17093000	16485000	14673000	20059000	18859000	18255000	21951000	21358000	26298000	17508000	19048000	21242000	21242000	22581000	16425000	20070000	20773000	18711000	0.0340665	24.2105	0.363895	0.720179	0.772071	-7.8684	6	0.35237	0.728501	0.780378
GL50803_16235	198330000	215910000	209790000	208500000	204560000	213190000	198670000	197980000	187600000	153000000	138440000	138310000	142380000	132470000	143810000	120780000	134050000	134270000	-0.569424	27.3169	-13.9513	4.36202e-11	6.04369e-10	15.3803	13	-13.4997	4.33824e-11	5.37432e-10
GL50803_16263	109630000	116000000	111940000	116640000	120700000	105220000	120710000	108550000	116970000	119980000	106700000	108280000	108960000	112010000	102590000	109460000	112340000	125110000	-0.0306138	26.7482	-0.761316	0.456336	0.524015	-7.63724	10	-0.696155	0.494894	0.562768
GL50803_16265	1217600000	1249000000	1214200000	1069700000	1073800000	1094700000	1125300000	1097500000	1091200000	775140000	750910000	726420000	734940000	719620000	713560000	734260000	695110000	725060000	-0.636406	29.762	-17.4341	1.03218e-12	3.04978e-11	19.247	18	-17.9361	3.08218e-13	9.27297e-12
GL50803_16266	6052700	6961900	6973600	31121000	32335000	35063000	36414000	43667000	54265000	9669200	10769000	10409000	18286000	25487000	17338000	32685000	29083000	21187000	-0.260285	24.2128	-0.573008	0.573735	0.63594	-7.76643	6	-0.582955	0.566888	0.630341
GL50803_16267	26491000	21915000	22427000	20351000	24315000	25791000	19590000	21417000	28284000	25713000	24467000	27145000	23769000	21847000	22265000	25037000	25596000	21217000	0.049465	24.4944	0.693849	0.496642	0.562932	-7.68751	9	0.675199	0.507813	0.574358
GL50803_16272	19630000	16946000	19064000	19528000	17739000	17831000	20339000	20060000	23234000	12941000	12356000	10847000	10036000	14840000	15940000	16888000	14743000	14370000	-0.517294	23.9434	-5.63088	2.42892e-05	8.22396e-05	1.68827	12	-5.66173	1.96761e-05	6.47466e-05
GL50803_16279	32173000	29439000	31946000	30864000	28975000	31708000	24783000	32471000	29440000	27242000	26550000	35586000	28546000	35133000	30475000	32620000	30765000	31690000	0.0332883	24.8603	0.523141	0.607262	0.67028	-7.79477	12	0.518275	0.610345	0.674019
GL50803_16287	69392000	47890000	54731000	48439000	51815000	61013000	199370000	202300000	9744300	190740000	199940000	189050000	192480000	147850000	181920000	201940000	198570000	168020000	1.60975	26.6566	3.94723	0.000945976	0.00219408	-2.02529	4	4.00865	0.000771731	0.00180987
GL50803_16298	87263000	86274000	92107000	62115000	74976000	74631000	84611000	72419000	82154000	44210000	45601000	53874000	45925000	41885000	67593000	54807000	47734000	54402000	-0.657294	25.9087	-7.36205	7.8807e-07	3.50143e-06	5.21775	4	-6.93782	1.41805e-06	5.72109e-06
GL50803_16310	564800000	582310000	589380000	550680000	542450000	556260000	541700000	569470000	560980000	360990000	353690000	349550000	346100000	350880000	367710000	342680000	353160000	355830000	-0.669022	28.7309	-26.2084	8.85579e-16	1.86503e-13	26.4416	17	-26.5975	2.55025e-16	4.47569e-14
GL50803_16311	22088000	20696000	25179000	27622000	22776000	33008000	38399000	35145000	35057000	25716000	26344000	27041000	34829000	33915000	40267000	34069000	31533000	35347000	0.172104	24.8357	1.34563	0.195142	0.253059	-7.02855	10	1.35593	0.19127	0.249576
GL50803_16312	44347000	48250000	51512000	47429000	55083000	54059000	61417000	65617000	68322000	55943000	61022000	60809000	63308000	63093000	58308000	65037000	62980000	57510000	0.156651	25.7797	2.1054	0.0495756	0.0769957	-5.84955	23	2.16705	0.0433614	0.0677441
GL50803_16318	40514000	31434000	34800000	43326000	36594000	29069000	6933600	3551500	9413100	149230000	149730000	157660000	130330000	154060000	139300000	154690000	149070000	149500000	2.8996	25.6907	6.9177	1.82829e-06	7.57949e-06	4.34857	38	7.05806	1.11919e-06	4.59142e-06
GL50803_16322	176760000	175360000	161850000	174060000	166670000	172770000	284830000	292020000	272010000	138050000	140750000	148950000	132010000	142900000	148170000	140920000	175460000	178270000	-0.443987	27.3703	-3.52958	0.00239679	0.0051976	-2.95015	12	-3.57209	0.00207473	0.00449524
GL50803_16328	15659000	15363000	15720000	13694000	17159000	19123000	15837000	18910000	14883000	14125000	16923000	15413000	15328000	15676000	17866000	15587000	16748000	13705000	-0.0467359	23.9238	-0.71216	0.485503	0.552089	-7.6743	7	-0.668289	0.512114	0.577981
GL50803_16343	1139100000	1178100000	1152700000	1077500000	1115800000	1117300000	1125400000	1164800000	1144700000	1032700000	997720000	1016800000	1016800000	1003300000	966090000	1005600000	1028700000	1036400000	-0.166	29.9966	-6.63853	3.14501e-06	1.25443e-05	3.78912	69	-9.11356	2.63446e-08	1.55847e-07
GL50803_16353	141890000	144290000	137720000	148590000	128050000	138050000	117370000	137670000	137740000	125660000	153450000	125820000	141500000	126020000	140510000	132560000	139310000	142990000	-0.00425571	27.0225	-0.0870437	0.931599	0.945972	-7.93396	23	-0.0907249	0.928676	0.944547
GL50803_16363	166950000	169130000	167760000	180410000	184850000	182390000	160140000	132930000	150860000	305670000	316130000	320350000	271780000	257110000	258910000	268930000	286410000	259500000	0.768738	27.6856	11.8085	6.60521e-10	6.44008e-09	12.5632	22	12.1727	2.48744e-10	2.53301e-09
GL50803_16367	8742400	7792600	7949900	9196000	10210000	7388200	7765900	8843900	8367600	3000600	9727000	8341800	5015500	6080100	5386500	7560700	8164000	7521000	-0.3933	22.8111	-2.31679	0.0325148	0.0530823	-5.46238	6	-2.32426	0.0315422	0.0509417
GL50803_16368	294190000	255330000	272650000	222550000	214640000	238980000	240720000	239500000	227070000	169660000	158070000	180250000	171520000	166940000	173660000	177850000	184460000	173560000	-0.498115	27.613	-9.29325	2.7467e-08	1.68156e-07	8.69467	9	-8.74807	4.93096e-08	2.76186e-07
GL50803_16371	22468000	17212000	16999000	20145000	20240000	16731000	12622000	12509000	13402000	16178000	16153000	26605000	15201000	19406000	15989000	11785000	15561000	18512000	0.025598	23.9961	0.181381	0.858097	0.89198	-7.92063	9	0.182685	0.857011	0.890852
GL50803_16376	189730000	184270000	187040000	204050000	209240000	193440000	189740000	175490000	190050000	167440000	164930000	153750000	180950000	165350000	176900000	167970000	162030000	160510000	-0.199957	27.4107	-5.26995	5.21034e-05	0.000160894	0.907856	20	-5.49595	2.81105e-05	8.889e-05
GL50803_16380	12666000	15183000	12385000	13383000	15377000	13617000	16061000	22702000	12823000	10805000	9108000	7056100	11246000	9631400	8255000	11160000	11314000	7471400	-0.637266	23.4864	-5.27166	5.19137e-05	0.00016078	0.91158	4	-5.14131	6.09167e-05	0.000179177
GL50803_16387	825280000	789480000	823430000	740830000	672420000	688670000	779190000	711500000	660540000	456080000	415850000	444660000	446310000	447750000	460990000	410450000	443620000	425770000	-0.756234	29.0869	-15.9912	4.46279e-12	9.03715e-11	17.7376	19	-16.4761	1.37802e-12	3.02303e-11
GL50803_16390	6405400	5253300	5278900	6932500	8509200	NA	5542200	6364300	11372000	7288500	6115600	5394400	7623200	8433900	6541200	8909700	7634300	13191000	0.186854	22.7809	1.07809	0.296068	0.36167	-7.31328	9	1.09037	0.290171	0.356119
GL50803_16404	59621000	54142000	54347000	48764000	53588000	50498000	56122000	66250000	67729000	46861000	48765000	44539000	56169000	53541000	57360000	53565000	53933000	63075000	-0.0961877	25.7026	-1.31173	0.206112	0.265001	-7.07179	8	-1.26563	0.221187	0.283001
GL50803_16412	417610000	420390000	413540000	391630000	402150000	419410000	400980000	357230000	387690000	602440000	600700000	600590000	577070000	590570000	589860000	585330000	611490000	577180000	0.564765	28.8603	17.6166	8.64394e-13	2.67708e-11	19.4296	43	20.2508	3.54108e-14	1.4915e-12
GL50803_16424	136880000	143700000	133820000	132240000	130740000	133150000	166450000	156840000	161610000	446210000	420520000	456370000	389280000	406850000	408120000	449620000	398450000	417720000	1.55377	27.8719	28.8827	1.60369e-16	4.22172e-14	28.151	16	29.2341	4.53045e-17	9.54113e-15
GL50803_16431	569200000	618450000	567030000	493340000	488760000	501520000	486450000	471770000	563330000	299160000	306680000	295860000	296030000	285640000	279760000	293150000	272830000	281070000	-0.861791	28.5416	-17.1129	1.41626e-12	3.82391e-11	18.9212	11	-16.4776	1.37597e-12	3.02303e-11
GL50803_16443	54988000	54386000	49659000	47852000	47527000	51842000	46661000	46931000	51101000	47296000	50599000	54787000	53416000	57725000	54667000	46518000	42906000	51327000	0.0231689	25.5875	0.421403	0.678454	0.738029	-7.8448	15	0.423666	0.676643	0.734541
GL50803_16450	33074000	31047000	33346000	57208000	54509000	54539000	72413000	52510000	46542000	42591000	38374000	38065000	54765000	55872000	63933000	53642000	50615000	43334000	0.0527191	25.4993	0.332872	0.74308	0.791166	-7.87972	5	0.331903	0.743653	0.794113
GL50803_16453	6495500000	6436400000	6319000000	6585300000	6919400000	6950900000	6848300000	6969400000	6760900000	4688000000	4623500000	4791100000	4661000000	4549300000	4686700000	4660100000	4655100000	4601400000	-0.523563	32.3785	-19.7635	1.20377e-13	6.52942e-12	21.4536	29	-22.7634	4.31098e-15	3.78288e-13
GL50803_16468	52682000	50146000	50330000	49764000	51792000	59506000	54749000	63766000	61944000	38552000	43777000	49256000	46709000	38979000	48808000	47040000	48825000	45342000	-0.279907	25.566	-4.37892	0.000362639	0.000938229	-1.06202	7	-4.09228	0.000638463	0.00152796
GL50803_16477	11269000	13989000	10083000	11666000	11733000	12380000	14122000	12143000	15516000	10075000	12434000	8022700	11765000	12332000	10896000	12774000	16627000	10927000	-0.106525	23.5159	-0.972549	0.343678	0.410309	-7.45204	4	-0.939808	0.359298	0.427504
GL50803_16478	28847000	29841000	29178000	29274000	29731000	28303000	33516000	37246000	30362000	29101000	22871000	25996000	24007000	29530000	25827000	29286000	28100000	28744000	-0.182879	24.7751	-2.96854	0.00823468	0.0157657	-4.15854	8	-2.80372	0.0114497	0.0209788
GL50803_1649	109150000	96826000	97351000	109350000	110540000	108830000	126040000	122540000	128520000	122830000	118960000	145560000	119770000	125940000	169850000	128200000	145670000	139580000	0.266938	26.8673	3.62712	0.00192963	0.0042687	-2.73541	7	3.45835	0.00268161	0.005693
GL50803_16504	640060000	690400000	668780000	610500000	609420000	615670000	539060000	570910000	579680000	382120000	391370000	399090000	381410000	394040000	409800000	423680000	437450000	412770000	-0.602713	28.888	-13.2371	1.0364e-10	1.29921e-09	14.4838	25	-13.9127	2.59226e-11	3.545e-10
GL50803_16507	18533000	26010000	20264000	22696000	21068000	20729000	28819000	31344000	33766000	12321000	10392000	13616000	NA	17545000	15057000	12435000	13759000	16203000	-0.821585	24.1478	-6.37775	6.90775e-06	2.6165e-05	3.05462	6	-6.30861	6.51573e-06	2.36589e-05
GL50803_16521	19289000	11698000	12047000	21303000	21602000	24649000	23180000	22513000	22927000	23080000	24179000	20226000	26912000	23887000	22382000	22891000	23347000	24371000	0.279939	24.3409	2.08121	0.0519786	0.0802544	-5.89247	8	2.08629	0.0508957	0.0781241
GL50803_16522	14775000	14954000	18765000	16655000	15855000	16939000	24615000	26018000	20806000	34497000	21917000	17503000	22812000	28105000	16307000	17897000	23108000	22858000	0.267113	24.2703	1.84334	0.0818237	0.120336	-6.29749	5	1.83018	0.0832098	0.121864
GL50803_16525	1384400000	1418100000	1394300000	1240500000	1254400000	1235200000	1182900000	1178500000	1221400000	848210000	774410000	813070000	773000000	799740000	787270000	774470000	737320000	751490000	-0.703065	29.8973	-16.4966	2.63816e-12	5.78746e-11	18.28	32	-17.6684	4.02246e-13	1.11464e-11
GL50803_16526	2237000	2391200	5316700	4156700	3416500	3976700	4069900	2841900	5410000	4156000	4543800	4493400	5237500	3898400	3479600	4493700	4458300	5168500	0.292765	21.9243	1.86109	0.0791609	0.116746	-6.26839	3	1.84122	0.0815112	0.119542
GL50803_16532	435740000	439090000	423150000	460860000	428210000	441770000	434380000	447670000	438410000	262200000	249210000	271180000	276790000	243980000	261740000	258480000	266400000	246810000	-0.757861	28.3297	-25.3642	1.57238e-15	2.75952e-13	25.8638	38	-29.3502	4.21313e-17	9.54113e-15
GL50803_16540	9001600	NA	5495300	11039000	8776100	8506500	12345000	9692900	13181000	NA	11096000	9889500	6947100	11180000	12912000	14695000	9956600	9613200	0.158432	23.2531	0.93507	0.363665	0.431724	-7.42752	6	0.93603	0.362597	0.430942
GL50803_16543	7649600	8124200	9039400	7444200	8498800	6384100	8688900	10508000	8249100	7121300	7558600	6020400	7120300	NA	5668900	6067100	6057300	5809600	-0.362069	22.7999	-4.24372	0.000548515	0.00136378	-1.42016	8	-4.13467	0.00064214	0.00153327
GL50803_16544	39740000	36655000	44739000	31262000	27806000	32928000	23102000	22606000	32024000	12872000	12766000	11641000	18173000	16788000	18802000	NA	19900000	23005000	-0.952469	24.4641	-6.04023	1.33014e-05	4.79669e-05	2.37894	6	-6.03644	1.12369e-05	3.90509e-05
GL50803_16549	156650000	158570000	157590000	158290000	161810000	154340000	162010000	180390000	152730000	171130000	169420000	169220000	182070000	188730000	160450000	161930000	170190000	168850000	0.0961986	27.3024	2.55958	0.0197099	0.0338573	-4.9937	24	2.72072	0.0136983	0.0245729
GL50803_16567	42279000	33889000	37573000	64540000	56396000	53124000	65302000	64602000	55196000	54149000	48936000	52156000	88695000	76669000	73839000	58624000	56597000	65095000	0.292048	25.7561	2.00922	0.0597651	0.0909432	-6.01836	17	2.04852	0.0548109	0.0838894
GL50803_16568	9389000	7179800	8051700	6653300	8536400	8867900	7658300	11618000	8111800	9986500	8827000	7238000	8748100	7740600	NA	11252000	10909000	8582200	0.118217	23.049	1.10329	0.28529	0.349721	-7.28612	7	1.08539	0.29231	0.358327
GL50803_16588	752220000	792530000	784550000	602900000	584700000	619950000	591020000	595770000	560780000	458610000	466630000	482550000	428680000	394190000	431330000	414300000	392660000	414630000	-0.59034	28.9765	-8.01348	2.40757e-07	1.18992e-06	6.44455	9	-7.82028	2.61239e-07	1.22806e-06
GL50803_16592	42108000	43025000	39376000	28140000	36355000	23878000	30065000	43424000	31888000	43027000	56172000	50642000	42713000	51179000	51010000	51763000	37860000	41568000	0.437541	25.2663	3.79178	0.00133741	0.00302859	-2.37097	10	3.81057	0.00120929	0.00270356
GL50803_16595	35753000	30544000	29443000	25261000	26043000	22218000	21042000	27918000	21102000	23563000	22361000	27081000	26431000	27939000	24202000	28578000	23620000	22613000	-0.064641	24.611	-0.685136	0.501994	0.567777	-7.69368	16	-0.696947	0.49441	0.562768
GL50803_16596	27825000	37275000	38884000	27267000	29962000	24563000	31522000	29365000	20251000	23393000	19486000	15694000	26875000	21889000	23705000	26166000	22497000	29231000	-0.349298	24.6221	-2.78947	0.0121139	0.0222229	-4.53033	10	-2.80938	0.0113098	0.0208203
GL50803_16602	35138000	35206000	25122000	28497000	29542000	36682000	26372000	23157000	29470000	14402000	15553000	16423000	16591000	17608000	16312000	20175000	18090000	14053000	-0.842864	24.3961	-9.24228	2.98327e-08	1.80539e-07	8.60896	14	-9.3493	1.77355e-08	1.08578e-07
GL50803_16612	8868900	7635000	8417500	11614000	10845000	9000900	12860000	13391000	9844900	5920900	9956500	6954100	17242000	11297000	9491500	8767700	8890800	14080000	-0.0441353	23.2461	-0.252804	0.803287	0.842345	-7.90432	7	-0.254556	0.801845	0.840979
GL50803_16622	57588000	52123000	53720000	48187000	53423000	51515000	66501000	60564000	52791000	58502000	49186000	53394000	61539000	66588000	66710000	68201000	56036000	69899000	0.144791	25.7833	1.97191	0.0642011	0.0968535	-6.08251	3	1.77295	0.0925264	0.133649
GL50803_16636	56096000	52978000	59732000	46835000	53356000	50391000	59946000	55714000	53186000	62555000	52727000	54350000	68526000	63105000	63451000	61009000	57634000	62582000	0.160749	25.7695	2.9084	0.00937993	0.0177008	-4.28435	10	2.79124	0.0117635	0.0214908
GL50803_16648	153610000	154400000	154240000	148580000	148800000	152380000	151860000	143630000	144500000	108250000	81798000	116480000	98340000	105940000	92050000	117450000	99037000	107330000	-0.552807	26.8856	-9.66225	1.52384e-08	1.01557e-07	9.30594	24	-10.0267	5.89951e-09	3.93176e-08
GL50803_16652	511270000	501040000	523630000	465290000	468640000	457480000	486800000	485600000	473330000	322090000	319810000	329160000	338890000	326090000	313130000	328910000	330630000	329640000	-0.572634	28.5684	-18.9244	2.53879e-13	1.11389e-11	20.6886	13	-17.6077	4.27503e-13	1.15426e-11
GL50803_16653	414870000	424590000	434030000	424320000	449800000	431260000	420170000	405210000	407710000	411030000	412550000	383050000	413600000	430510000	416600000	429910000	419660000	425110000	-0.0268136	28.6439	-0.918191	0.37067	0.437573	-7.50365	35	-1.05859	0.30327	0.369182
GL50803_16667	566910000	578880000	568220000	604760000	627770000	606560000	674050000	663100000	662150000	613820000	603790000	580630000	621340000	605470000	601850000	612950000	629950000	613790000	-0.0153608	29.1899	-0.404545	0.690583	0.746596	-7.85207	45	-0.449198	0.658451	0.719989
GL50803_16678	12755000	15587000	12841000	20072000	17959000	18007000	17448000	15205000	13137000	16773000	10053000	15303000	18562000	14184000	19423000	16699000	16921000	16032000	0.0055154	23.9065	0.0469421	0.963077	0.97045	-7.93679	6	0.0462933	0.963567	0.970944
GL50803_16716	24428000	28801000	25588000	19969000	26521000	23785000	22404000	32691000	29967000	17894000	17813000	22347000	18826000	21202000	20748000	17919000	23268000	22292000	-0.353594	24.4413	-4.06561	0.000726839	0.00173946	-1.7614	8	-3.98349	0.000817038	0.00190341
GL50803_16717	306490000	302170000	313830000	319880000	299160000	293370000	308640000	337880000	335270000	267470000	260370000	273240000	299380000	287890000	274280000	262330000	260610000	268730000	-0.198603	28.1206	-5.43152	3.69554e-05	0.000117921	1.2588	20	-5.67448	1.91462e-05	6.33991e-05
GL50803_16720	73498000	68246000	80752000	72205000	72567000	72461000	94859000	90998000	89615000	64279000	69315000	72219000	71792000	71884000	74965000	73228000	70788000	75396000	-0.143326	26.1625	-2.2905	0.0342917	0.0556382	-5.51165	20	-2.35475	0.0296274	0.0482936
GL50803_16721	35541000	43406000	41359000	44633000	46899000	46123000	33777000	35294000	33809000	33885000	30144000	18678000	32878000	33437000	30903000	37501000	34592000	38652000	-0.325947	25.0818	-2.78333	0.0122739	0.0224773	-4.54291	12	-2.81362	0.0112063	0.0207106
GL50803_16731	36539000	41773000	38374000	39938000	38847000	33030000	49872000	39699000	37526000	39505000	26733000	31454000	31251000	31985000	30140000	37783000	27998000	29898000	-0.312968	25.0711	-3.95042	0.000939284	0.0021882	-2.01819	15	-4.0007	0.000785778	0.00183464
GL50803_16745	1200300000	1205700000	1243700000	1296700000	1248900000	1306900000	1232400000	1263100000	1240700000	1308200000	1306800000	1326800000	1285600000	1305700000	1276800000	1308500000	1307200000	1341900000	0.0667657	30.2506	2.73055	0.0137375	0.024855	-4.65069	72	3.84778	0.00111146	0.0025278
GL50803_16760	45738000	53899000	52584000	54134000	47897000	59674000	74800000	58721000	60603000	58874000	53083000	63350000	52897000	51404000	65941000	58966000	61386000	57935000	0.0532826	25.7633	0.675389	0.508021	0.573361	-7.7005	13	0.678732	0.505621	0.57311
GL50803_16766	162510000	157260000	170980000	168020000	167000000	149280000	166920000	170730000	161010000	109220000	112310000	87226000	102190000	99983000	103640000	81867000	104310000	83884000	-0.743688	26.9138	-12.3962	3.01986e-10	3.24481e-09	13.3751	26	-12.8754	9.68869e-11	1.12112e-09
GL50803_16773	16462000	17421000	7951500	19752000	18264000	16543000	25228000	23512000	39586000	12105000	12649000	14020000	12618000	16608000	15044000	17376000	14823000	20284000	-0.352885	24.0015	-1.67758	0.110723	0.155871	-6.55979	7	-1.69579	0.106511	0.149577
GL50803_16779	33639000	30162000	29578000	24166000	12866000	23001000	60433000	49413000	42267000	71739000	78311000	62109000	60972000	68870000	60824000	72018000	67103000	67304000	1.11816	25.4487	5.24595	5.48437e-05	0.000168368	0.855539	10	5.32632	4.06253e-05	0.000123637
GL50803_16795	139410000	145580000	141730000	136520000	147670000	135470000	118780000	121100000	119120000	167340000	158550000	165400000	156900000	155920000	162770000	159450000	156580000	158270000	0.2621	27.1232	5.77889	1.78422e-05	6.24181e-05	2.00438	22	6.02775	9.05648e-06	3.22178e-05
GL50803_16802	218660000	224430000	220560000	211980000	221300000	218230000	219170000	221100000	207230000	207990000	210500000	207060000	203980000	184870000	189990000	206630000	194290000	198350000	-0.122815	27.6384	-4.02614	0.000793567	0.00188629	-1.84944	20	-4.25262	0.000444073	0.00112949
GL50803_16804	97926000	97199000	95900000	130500000	99773000	116020000	115870000	132470000	144910000	97746000	109570000	106710000	102480000	120580000	110290000	118260000	112930000	100700000	-0.061123	26.7245	-0.762077	0.455893	0.524015	-7.63665	33	-0.787913	0.440622	0.510423
GL50803_16811	24285000	33488000	33704000	31141000	24217000	31290000	29314000	27267000	35943000	42123000	46276000	45606000	45311000	38601000	39513000	35315000	34975000	44206000	0.463794	25.0611	5.55532	2.84611e-05	9.42438e-05	1.52598	19	5.68355	1.87783e-05	6.26721e-05
GL50803_16817	44504000	44698000	48651000	53402000	59048000	57487000	58622000	54013000	51713000	65523000	60661000	64430000	68948000	65515000	56570000	61243000	63360000	59066000	0.264935	25.7697	4.43743	0.00031865	0.000838847	-0.931501	10	4.29389	0.000404507	0.0010442
GL50803_16824	608970000	581260000	640620000	573360000	615560000	580530000	612110000	619750000	647050000	625410000	620450000	630000000	652260000	628410000	631780000	658070000	654580000	684380000	0.0789515	29.2197	2.52981	0.0209748	0.0357965	-5.05241	44	2.93685	0.00856433	0.0162784
GL50803_16833	77402000	84870000	81280000	79400000	73698000	72202000	119630000	120930000	118340000	70733000	75164000	75399000	64521000	60328000	75526000	81035000	81330000	77695000	-0.297568	26.2741	-2.67581	0.0154312	0.0274015	-4.76157	14	-2.71386	0.0139019	0.0248953
GL50803_16844	179730000	182170000	191230000	156640000	152430000	158120000	183760000	169650000	188620000	190050000	198850000	204290000	183830000	198440000	193030000	193680000	193800000	201190000	0.173608	27.4532	3.76558	0.00141778	0.00317563	-2.42909	18	3.86113	0.00107832	0.00246306
GL50803_16867	1266900000	1309500000	1311600000	1423900000	1428700000	1413100000	1242400000	1249000000	1220600000	2764700000	2805700000	2802600000	2737100000	2711600000	2752100000	2861300000	2752800000	2785300000	1.07594	30.8316	30.5867	5.83313e-17	2.04743e-14	29.1545	73	35.5741	1.22754e-18	6.46298e-16
GL50803_16891	44355000	46772000	46379000	63325000	48967000	52547000	51435000	46870000	53573000	46429000	49154000	46799000	51603000	58874000	54328000	55986000	51743000	48151000	0.0311402	25.5968	0.482643	0.635172	0.696704	-7.81595	9	0.465106	0.647226	0.70845
GL50803_16894	7092700	8614500	8125700	5383400	7304300	4867600	6879900	5679100	5216800	4991700	5029200	4076600	4564100	3957800	6763700	4615400	5633300	2168200	-0.531142	22.3557	-3.08437	0.00639908	0.0127951	-3.91385	5	-3.08585	0.00616688	0.0122062
GL50803_16916	23187000	23545000	25398000	19877000	15623000	13802000	30907000	24054000	26980000	78034000	73963000	49351000	85138000	53608000	68449000	74184000	63760000	66767000	1.61388	25.1959	11.2539	1.42243e-09	1.20792e-08	11.7672	18	11.4822	6.55715e-10	5.52374e-09
GL50803_16924	50370000	57671000	58274000	62741000	68769000	58408000	58809000	52936000	44122000	68565000	71199000	80944000	67690000	70682000	67231000	72448000	69815000	79304000	0.346796	25.9249	5.06235	8.13512e-05	0.000239829	0.453528	14	5.08985	6.82257e-05	0.000199007
GL50803_16926	19760000	15531000	21279000	15889000	13211000	15971000	16465000	11904000	13215000	14284000	12414000	14648000	12493000	12713000	13437000	15794000	15011000	18716000	-0.133893	23.8338	-1.25832	0.224369	0.283625	-7.13805	9	-1.25578	0.224659	0.286399
GL50803_16935	109170000	117580000	130340000	124130000	128340000	123080000	141740000	141080000	154510000	141700000	127400000	142490000	133540000	138810000	141410000	135590000	157080000	151300000	0.122235	27.0078	2.0647	0.0536786	0.0825161	-5.92158	21	2.12927	0.0467494	0.0723929
GL50803_16945	102500000	125790000	113080000	118360000	120190000	117870000	106390000	113930000	113050000	131710000	124480000	116890000	134810000	136840000	136840000	132680000	140490000	131350000	0.202447	26.8704	4.73438	0.000165886	0.000464569	-0.270774	21	4.9343	9.62358e-05	0.000276875
GL50803_1695	224710000	208390000	221420000	238030000	208520000	208060000	199020000	208930000	232080000	333250000	329400000	311490000	336070000	369690000	330860000	346660000	341990000	334400000	0.639218	28.0076	16.2478	3.41146e-12	7.18454e-11	18.0148	14	15.8932	2.58975e-12	4.9582e-11
GL50803_16957	9145700	11445000	11398000	12891000	10368000	10507000	9202000	7914500	8513400	14575000	12284000	16578000	11367000	14648000	13437000	15651000	12897000	11760000	0.435953	23.4776	4.59744	0.000223975	0.000606286	-0.575024	6	4.45739	0.000279687	0.000747489
GL50803_16967	59000000	66102000	63919000	84888000	79815000	71570000	96544000	83176000	97289000	53675000	60175000	58789000	68717000	62828000	63882000	63567000	65482000	69248000	-0.293918	26.0502	-3.22808	0.00466936	0.00956566	-3.60636	27	-3.31941	0.00366421	0.00750663
GL50803_16969	283360000	293220000	277750000	288360000	291410000	291920000	279630000	311560000	334030000	319800000	308350000	338770000	316200000	312540000	312570000	311290000	309030000	323750000	0.10712	28.1854	3.01118	0.00750625	0.0145563	-4.06883	16	3.01932	0.00714382	0.013828
GL50803_16993	10448000	8118500	12740000	15926000	25777000	25584000	49991000	47483000	37649000	11897000	12803000	15981000	13616000	12842000	12685000	18605000	14653000	19639000	-0.570326	24.0779	-1.81965	0.0855	0.125044	-6.33602	11	-1.85261	0.0797887	0.117672
GL50803_16996	38539000	43804000	41254000	38279000	43829000	39801000	50065000	42408000	51024000	28507000	28438000	34711000	29155000	33876000	30729000	39145000	33462000	37028000	-0.400485	25.158	-5.45211	3.53802e-05	0.000114632	1.30335	7	-5.19718	5.38818e-05	0.000158929
GL50803_17000	65951000	66214000	65494000	58460000	68869000	54975000	76297000	76429000	79566000	69827000	73861000	62159000	65494000	66439000	66045000	69766000	68361000	74012000	0.016332	26.0181	0.251936	0.803947	0.842345	-7.90455	9	0.242904	0.810725	0.848601
GL50803_17037	8865600	8697900	7231500	6707600	7286300	14701000	NA	13095000	9935500	13319000	7022800	9682800	10824000	11613000	11533000	12966000	NA	7645300	0.165013	23.2185	0.928749	0.366833	0.434816	-7.43345	3	0.920927	0.370201	0.438989
GL50803_17046	114920000	104020000	119730000	103590000	101130000	105440000	98291000	108710000	102200000	84023000	90205000	103320000	86059000	86632000	93613000	84041000	83453000	89632000	-0.25879	26.5336	-5.54934	2.88214e-05	9.51378e-05	1.51311	16	-5.60322	2.23078e-05	7.19517e-05
GL50803_17053	478620000	467440000	499790000	447440000	490550000	460100000	431900000	444100000	410230000	387470000	387640000	397600000	375530000	394580000	383330000	384070000	396070000	365760000	-0.248341	28.6469	-6.76362	2.4632e-06	1.00145e-05	4.04106	48	-7.59072	4.01573e-07	1.81483e-06
GL50803_17054	892260000	921320000	941030000	1015600000	999120000	1028900000	946910000	859880000	909710000	556450000	542540000	539350000	548860000	554540000	532980000	547660000	531650000	560140000	-0.790841	29.4196	-22.6323	1.15052e-14	1.73072e-12	23.8493	18	-23.303	2.82162e-15	3.30129e-13
GL50803_17055	514130000	490490000	521060000	547940000	518020000	530320000	491070000	469680000	466230000	565860000	554150000	556740000	583690000	606060000	594350000	603210000	611580000	603690000	0.215819	29.0189	5.9596	1.22886e-05	4.46205e-05	2.38699	45	6.67936	2.37419e-06	9.22517e-06
GL50803_17056	722480000	723990000	734620000	669320000	676420000	682990000	701190000	673120000	712130000	405920000	397630000	415400000	456610000	457110000	486140000	432780000	433930000	425950000	-0.688604	29.0368	-17.9097	6.52257e-13	2.28942e-11	19.7192	12	-16.9364	8.48979e-13	2.07901e-11
GL50803_17060	1934600000	1969900000	1974400000	1883300000	1915000000	1976600000	1864100000	1732300000	1681900000	1554300000	1555000000	1545400000	1465500000	1488500000	1459000000	1522500000	1469500000	1475800000	-0.321311	30.6463	-9.14969	3.46909e-08	2.07554e-07	8.45246	42	-10.2701	4.02289e-09	2.84302e-08
GL50803_17063	3759800000	3976500000	3861000000	3771400000	3769600000	3714600000	3228300000	3254000000	3268800000	4382500000	4313700000	4422500000	4068900000	4095300000	4031200000	4081100000	3963500000	4073500000	0.202418	31.8514	4.44198	0.000315465	0.000832544	-0.921357	80	4.89056	0.000106053	0.000303462
GL50803_17069	19601000	20504000	21484000	20207000	19129000	23165000	15553000	12969000	18695000	15879000	19925000	19831000	18561000	21242000	23476000	20641000	17137000	22941000	0.0769803	24.2017	0.762793	0.455477	0.524015	-7.6361	12	0.7688	0.451614	0.522008
GL50803_17090	818700000	852990000	838640000	828250000	775750000	750340000	717360000	719790000	663200000	823460000	809150000	820790000	747770000	741830000	701270000	700410000	730330000	729910000	-0.0315107	29.5071	-0.599848	0.556091	0.620959	-7.75015	19	-0.616816	0.544793	0.608989
GL50803_17096	29199000	32031000	37828000	40032000	39572000	36704000	26313000	10261000	28106000	26617000	35128000	39705000	38502000	38558000	31631000	6902200	37359000	27618000	-0.036717	24.7829	-0.116279	0.90872	0.931726	-7.93083	11	-0.118388	0.907023	0.929985
GL50803_17097	29422000	43558000	26844000	26724000	40332000	58429000	11078000	35585000	17444000	16360000	14928000	35407000	19961000	42645000	26640000	20103000	43949000	34660000	-0.145664	24.721	-0.49439	0.627016	0.689914	-7.80998	16	-0.504009	0.620141	0.683064
GL50803_17106	20773000	21531000	17897000	15114000	22628000	14765000	22618000	21591000	20984000	16874000	19030000	16490000	20309000	21558000	23826000	19795000	23226000	20784000	0.0388543	24.2389	0.399858	0.69397	0.74872	-7.85404	10	0.399493	0.694056	0.749581
GL50803_17110	9076100	9491200	11420000	9259400	9770800	8427300	11702000	10141000	9114700	13711000	12101000	10806000	11092000	12146000	11735000	15119000	12226000	12273000	0.331849	23.3859	4.70424	0.000177195	0.000491017	-0.337659	4	4.25044	0.000446265	0.00113233
GL50803_17119	17540000	22917000	15467000	18297000	14429000	12150000	12974000	17851000	11171000	14629000	14543000	15333000	17485000	16196000	11699000	12596000	9844800	10893000	-0.202383	23.7844	-1.47389	0.157801	0.210602	-6.85695	12	-1.49344	0.152004	0.205469
GL50803_17121	2881600000	2856500000	2845100000	3001900000	2903000000	2945400000	3405100000	3284400000	3282000000	3961600000	3868400000	3916200000	3886300000	3805700000	3921400000	3903600000	3880800000	3953700000	0.36002	31.6806	9.55854	1.79542e-08	1.15986e-07	9.13577	65	10.8496	1.6585e-09	1.33313e-08
GL50803_17143	402710000	407980000	430540000	417250000	429430000	424660000	399340000	394900000	415950000	464180000	457900000	441580000	514930000	480510000	485800000	490280000	470470000	481630000	0.203087	28.7247	6.44943	4.5687e-06	1.77522e-05	3.40442	31	7.19933	8.49607e-07	3.57854e-06
GL50803_17150	126060000	137000000	137080000	137520000	138240000	140240000	141200000	136450000	141230000	56211000	48949000	57766000	57830000	54404000	51400000	53537000	53548000	56292000	-1.33506	26.3637	-37.7173	1.42309e-18	1.49852e-15	32.7745	8	-31.3842	1.23243e-17	4.32584e-15
GL50803_17153	3658800000	3628000000	3716300000	3630800000	3690900000	3579300000	3681300000	3432300000	3528700000	3741700000	3483100000	3498900000	3564600000	3456800000	3531000000	3462900000	3606600000	3567900000	-0.028329	31.7373	-1.11954	0.277638	0.341533	-7.29928	26	-1.27893	0.216566	0.278102
GL50803_17163	879470000	903360000	906100000	861970000	931610000	877170000	767360000	768820000	754920000	896820000	936690000	913230000	889700000	877110000	825940000	760310000	780370000	768510000	-0.000267437	29.6587	-0.00483211	0.996198	0.997145	-7.93794	15	-0.00485895	0.996175	0.997122
GL50803_17165	58171000	50005000	50929000	53101000	45470000	46774000	43123000	37073000	37382000	42968000	47833000	43158000	63836000	56373000	62256000	49752000	53590000	56420000	0.175558	25.5559	1.80123	0.0884589	0.128834	-6.36576	10	1.7998	0.0880484	0.128414
GL50803_17190	29411000	43685000	39487000	50878000	48258000	49547000	44406000	52692000	46779000	59984000	65242000	54535000	58078000	61701000	61289000	54555000	75481000	58828000	0.452347	25.6314	4.78804	0.000147532	0.000417611	-0.15179	13	4.83281	0.000120591	0.000340436
GL50803_17195	158430000	154410000	150070000	182800000	167180000	160130000	162310000	176200000	169000000	286060000	249960000	271330000	282540000	269550000	274000000	245880000	245300000	266560000	0.692007	27.637	15.9326	4.74749e-12	9.43227e-11	17.6737	14	15.6978	3.21402e-12	6.04351e-11
GL50803_17199	9243200	12389000	11460000	9126900	13161000	14321000	11443000	12715000	10649000	7657000	11645000	14600000	15535000	13172000	12400000	16581000	13176000	12485000	0.151674	23.53	1.21907	0.238566	0.30049	-7.18527	7	1.21297	0.240243	0.302966
GL50803_17224	60177000	68917000	57887000	65398000	59037000	61689000	59171000	56845000	66992000	75835000	67337000	71667000	77519000	76245000	76439000	77607000	78919000	73841000	0.281884	26.0188	6.55567	3.70185e-06	1.46543e-05	3.62114	13	6.37493	4.40699e-06	1.65734e-05
GL50803_17230	2929900000	2957300000	3054300000	2689700000	2654300000	2688200000	2061300000	2073900000	1959100000	1634300000	1648400000	1635400000	1600000000	1590700000	1557400000	1610500000	1629200000	1625900000	-0.648368	30.9126	-8.00129	2.46031e-07	1.19967e-06	6.42212	31	-8.26292	1.16289e-07	5.99553e-07
GL50803_17231	123490000	123670000	127700000	115980000	103160000	112450000	106300000	113180000	97102000	103030000	110310000	109020000	95992000	106450000	100650000	96692000	104740000	104420000	-0.131735	26.6891	-2.59276	0.0183857	0.0319475	-4.92792	30	-2.72873	0.0134641	0.0241957
GL50803_17243	17107000	16138000	23860000	39772000	26616000	27407000	48319000	50944000	29394000	36223000	26061000	34706000	50772000	39051000	39364000	44066000	52336000	42058000	0.46276	25.0132	2.20123	0.0410201	0.0653467	-5.67666	23	2.24722	0.0369026	0.0588764
GL50803_17244	1061000000	1081600000	1065100000	1043900000	970330000	980410000	977440000	970740000	980820000	633270000	632480000	649780000	661780000	645570000	624070000	620760000	643610000	618370000	-0.671345	29.5812	-22.0795	1.76876e-14	1.8625e-12	23.4118	26	-24.2886	1.33137e-15	2.00277e-13
GL50803_17249	1121800000	1145300000	1108400000	1071800000	1085900000	1096600000	1161400000	1113400000	1163100000	929860000	923850000	962180000	906830000	931920000	903660000	943960000	957340000	965980000	-0.256733	29.9302	-9.85938	1.11948e-08	7.70464e-08	9.62594	107	-13.8264	2.88374e-11	3.89305e-10
GL50803_17254	510950000	479820000	477300000	480670000	462710000	505280000	599350000	588840000	603350000	461660000	459980000	453380000	493650000	463140000	498330000	454310000	478830000	504310000	-0.13538	28.8874	-2.4234	0.0261493	0.0438459	-5.25949	31	-2.53883	0.0201852	0.0346026
GL50803_17255	118310000	116740000	118720000	129390000	125420000	133180000	137630000	132530000	137240000	157250000	147520000	135290000	156210000	152940000	155740000	156670000	149140000	144610000	0.239229	27.0449	5.71029	2.05778e-05	7.08117e-05	1.85816	21	5.95699	1.05086e-05	3.67626e-05
GL50803_17265	107160000	105290000	105030000	122400000	110270000	111340000	135720000	139230000	134800000	87512000	98666000	104900000	94940000	125580000	108020000	110680000	110280000	117040000	-0.160525	26.7375	-2.12901	0.0473286	0.0738327	-5.80738	40	-2.21177	0.0396412	0.0627702
GL50803_17277	44833000	51463000	45083000	46376000	44829000	46727000	52342000	49727000	52803000	34747000	28324000	38535000	35189000	38807000	34660000	31163000	39123000	35572000	-0.461886	25.2898	-7.59877	5.08848e-07	2.33981e-06	5.67006	8	-7.16302	9.11745e-07	3.80979e-06
GL50803_17278	22849000	22818000	23303000	22739000	26330000	19560000	21089000	20465000	21554000	21058000	21524000	20452000	25289000	19918000	19704000	22001000	21286000	19024000	-0.0768094	24.3673	-1.33176	0.199574	0.257539	-7.04636	6	-1.19704	0.246245	0.309423
GL50803_17286	4359700	5946800	6329700	8796700	8404200	8203700	7997100	9441700	5841600	6083200	5037300	7061100	5421200	5532800	6015200	7617500	NA	7433700	-0.186356	22.6647	-1.31565	0.205776	0.264893	-7.03622	4	-1.29431	0.212191	0.273485
GL50803_17294	3843600	6231300	6750600	5158900	6337400	4857900	6954000	6810600	5135400	5141600	6183800	6246500	3977700	4655300	5398600	5125700	5462000	6288900	-0.0930286	22.3933	-0.806237	0.430639	0.498859	-7.60135	3	-0.778254	0.446156	0.516266
GL50803_17304	132780000	134510000	124120000	162060000	171340000	152950000	82331000	97422000	98169000	219930000	213480000	212760000	231790000	222310000	225150000	238320000	224200000	227270000	0.84096	27.317	7.15607	1.1602e-06	4.96623e-06	4.81812	23	7.32434	6.67258e-07	2.86785e-06
GL50803_17312	9957900	12057000	12393000	10283000	7780200	10931000	8788800	10196000	8455900	7436000	6901200	5335000	7287100	9124600	10900000	6811100	6933300	7893900	-0.415179	23.0436	-3.54652	0.00230829	0.00503236	-2.91293	3	-3.4285	0.00286796	0.00603993
GL50803_17327	1513000000	1601000000	1627700000	1617400000	1735800000	1641400000	1786900000	1889400000	1751300000	1621900000	1659100000	1615300000	1624700000	1589500000	1566500000	1514500000	1532300000	1517200000	-0.0883452	30.6029	-2.24284	0.0377454	0.0604961	-5.60021	27	-2.39594	0.0272122	0.0451963
GL50803_17332	151580000	146720000	143110000	165180000	151390000	147720000	192630000	186960000	179660000	176120000	174420000	171260000	182120000	183370000	197110000	175110000	178640000	180470000	0.151307	27.3454	2.59066	0.018467	0.0320359	-4.93209	31	2.70766	0.0140883	0.0251015
GL50803_17337	606720000	581900000	590050000	751030000	669310000	666430000	658730000	711800000	741180000	436680000	457220000	383070000	491180000	440720000	455470000	466470000	435670000	438880000	-0.574692	29.0138	-10.2088	6.54996e-09	4.75662e-08	10.1822	6	-9.12569	2.58092e-08	1.53543e-07
GL50803_17347	3080200	3291200	1055800	10049000	7667200	5381900	6495400	6562800	4845600	8104800	5223100	3477700	8337800	8053600	6681600	9970400	9719500	5745400	0.591786	22.4281	1.73606	0.0996535	0.142575	-6.46925	5	1.76158	0.0944823	0.136101
GL50803_17354	2979400	2935500	3972900	5157200	3687100	3975300	5956900	3518100	4252600	3408400	3956300	NA	4407600	5014600	3506800	5327700	5091900	4130700	0.122853	21.9712	0.896541	0.382496	0.449615	-7.49245	3	0.875446	0.393056	0.460089
GL50803_17364	515620000	508640000	474740000	435060000	474260000	472560000	450470000	414330000	436480000	294050000	265580000	285710000	275810000	313310000	283850000	303050000	290290000	289040000	-0.683459	28.4465	-15.4394	8.05683e-12	1.43794e-10	17.1275	5	-12.4961	1.60345e-10	1.68844e-09
GL50803_17388	4764600	3641000	3193500	3516000	5178000	4022000	4160000	3450600	3105700	2943000	3208100	2637700	3453200	4394600	3279000	3598200	4256200	3853900	-0.145117	21.7995	-1.30345	0.208863	0.267884	-7.08222	3	-1.25339	0.22551	0.287136
GL50803_17393	40129000	38695000	33802000	52222000	48563000	44892000	38314000	42597000	37581000	46925000	41348000	41533000	54737000	58864000	45560000	50420000	52338000	52141000	0.238986	25.4267	2.80714	0.0116639	0.0215098	-4.49403	11	2.80348	0.0114557	0.0209788
GL50803_17395	1247000000	1208100000	1257800000	1086200000	1061300000	1125500000	973000000	998560000	975330000	747330000	688640000	717530000	694970000	701460000	667820000	692440000	714510000	723450000	-0.639855	29.713	-12.2102	3.85632e-10	4.0607e-09	13.1215	23	-12.6898	1.23784e-10	1.37205e-09
GL50803_17400	188700000	172960000	187070000	161550000	160810000	173490000	198260000	190260000	184010000	160640000	155470000	146540000	160390000	151300000	166750000	172630000	160580000	165840000	-0.16536	27.3347	-3.66578	0.00177058	0.00392509	-2.65004	15	-3.66072	0.00169799	0.00370952
GL50803_17403	7852900	7769300	8164700	12602000	14368000	16802000	10140000	12239000	9905700	10473000	10360000	9883000	24874000	13843000	17434000	17747000	NA	8042300	0.300221	23.4945	1.37796	0.186102	0.243739	-6.95606	10	1.40012	0.178761	0.235884
GL50803_17411	253400000	265980000	242240000	263370000	257720000	248620000	246930000	249950000	259230000	244610000	232130000	241090000	267140000	237120000	245740000	232110000	249070000	230760000	-0.0703218	27.8854	-2.19803	0.0412827	0.0655666	-5.68251	27	-2.40943	0.0264618	0.044089
GL50803_17430	35590000	33984000	36348000	30737000	29351000	25898000	27057000	35802000	36843000	34878000	37855000	39213000	38350000	39146000	33208000	37116000	38207000	44617000	0.239485	25.0579	3.2272	0.00467836	0.00956566	-3.60824	15	3.26516	0.00413735	0.00842675
GL50803_17432	88033000	96381000	95714000	108670000	101120000	113020000	111680000	106870000	107840000	136690000	138670000	133220000	137150000	143420000	159890000	154490000	140230000	149690000	0.47892	26.8567	9.36379	2.45112e-08	1.51825e-07	8.81278	24	9.76073	9.03151e-09	5.79889e-08
GL50803_17451	15762000	12705000	14571000	20067000	19210000	10805000	28421000	3729000	18384000	14028000	14391000	20663000	17067000	16212000	18651000	17701000	21394000	15302000	0.266357	23.894	0.985683	0.337365	0.403688	-7.43917	5	0.997282	0.331358	0.397056
GL50803_17460	53849000	58239000	61556000	73648000	72517000	75973000	87505000	77681000	83590000	87891000	93747000	87415000	105630000	105980000	103020000	99714000	99723000	102140000	0.471619	26.3124	5.56697	2.77732e-05	9.22561e-05	1.55102	14	5.62434	2.13187e-05	6.92857e-05
GL50803_17482	194750000	192000000	188270000	209910000	186470000	193980000	191810000	192870000	191420000	189740000	186960000	194800000	222350000	203460000	219100000	203890000	214010000	206500000	0.0783691	27.5662	2.10563	0.0495533	0.0769957	-5.84914	26	2.25569	0.0362752	0.0579632
GL50803_17483	24247000	20160000	14114000	20497000	25758000	22704000	22462000	33432000	34675000	30582000	25465000	20247000	31014000	25589000	32920000	27070000	31032000	28411000	0.243422	24.6055	1.71518	0.103491	0.146869	-6.50183	11	1.73575	0.0990563	0.141913
GL50803_17501	62871000	25079000	29630000	29481000	24838000	29337000	27019000	26257000	19945000	17400000	22449000	13953000	34759000	30753000	34940000	23260000	19527000	17851000	-0.345007	24.6136	-1.66833	0.112567	0.157834	-6.5739	12	-1.69645	0.106385	0.149577
GL50803_17547	2484800000	2514700000	2501800000	2159700000	2205100000	2258300000	2192800000	2108800000	2183800000	1431900000	1374900000	1364600000	1419300000	1380700000	1458300000	1355400000	1367100000	1468400000	-0.704972	30.737	-17.7319	7.7335e-13	2.46769e-11	19.5441	28	-18.9726	1.13563e-13	3.98606e-12
GL50803_17550	11644000	13063000	12184000	18297000	15105000	15221000	12727000	9964200	11869000	16441000	12443000	16968000	11053000	22274000	NA	28029000	21668000	20722000	0.448871	23.8595	2.69989	0.0151875	0.0270326	-4.70167	6	2.70386	0.0146816	0.0260265
GL50803_17551	1003200000	1013600000	1067200000	990110000	1002900000	1056300000	1055800000	1026100000	1011900000	794680000	768120000	759760000	756720000	742090000	750950000	785580000	761310000	766450000	-0.422107	29.7218	-16.8766	1.79349e-12	4.29215e-11	18.6779	66	-23.0026	3.56832e-15	3.75744e-13
GL50803_17558	41456000	41997000	42775000	59344000	53057000	55769000	70360000	48592000	69761000	52093000	50791000	50969000	59937000	55914000	67178000	61957000	57476000	62042000	0.122751	25.7118	1.16548	0.259051	0.320918	-7.24769	20	1.19186	0.248224	0.310797
GL50803_17563	43140000	37841000	24885000	49760000	37292000	42282000	391260000	360050000	371900000	279490000	256380000	252040000	266090000	269920000	277050000	254260000	240480000	249420000	1.66692	27.122	3.17852	0.00520669	0.0105435	-3.71285	21	3.24163	0.00436077	0.00883055
GL50803_17565	71785000	77431000	92394000	79261000	74266000	79355000	88553000	77318000	85106000	102860000	101440000	107060000	111270000	109780000	111920000	109480000	106810000	91256000	0.3937	26.4569	7.6839	4.35575e-07	2.01167e-06	5.83091	19	7.90468	2.23436e-07	1.06945e-06
GL50803_17566	20660000	25187000	23426000	28047000	25946000	23726000	25718000	23492000	22348000	25216000	28293000	23560000	28002000	25985000	28980000	29372000	25891000	26063000	0.145082	24.6008	2.57906	0.0189218	0.032717	-4.95512	14	2.57583	0.0186662	0.0321694
GL50803_17568	422020000	441470000	431900000	426350000	417050000	443360000	435430000	455430000	434760000	398190000	372020000	391120000	368950000	367020000	366200000	381730000	366280000	372960000	-0.207563	28.5895	-7.70393	4.19986e-07	1.94822e-06	5.86862	32	-8.97613	3.32829e-08	1.94705e-07
GL50803_17570	3632900000	3783300000	3687700000	3496900000	3486700000	3421500000	2959500000	2902700000	3021200000	2861900000	2790400000	2819000000	2644000000	2607800000	2551400000	2634000000	2603600000	2557200000	-0.331347	31.481	-6.2044	7.46504e-06	2.78748e-05	2.89916	66	-6.65624	2.48729e-06	9.59382e-06
GL50803_17579	30649000	29956000	35399000	39225000	36486000	32793000	39689000	40331000	44609000	33839000	30231000	29616000	37187000	33983000	33990000	36644000	38401000	34214000	-0.0886377	25.0684	-1.1779	0.254191	0.316761	-7.23345	13	-1.18204	0.252002	0.313881
GL50803_17585	190130000	184950000	188540000	171740000	186520000	183120000	194970000	175240000	190910000	103040000	111680000	105340000	118190000	122670000	116580000	100860000	96415000	112880000	-0.7575	27.0841	-16.652	2.25101e-12	5.15285e-11	18.4437	26	-17.5406	4.57365e-13	1.17465e-11
GL50803_17586	15559000	20074000	16969000	16802000	19513000	17753000	16625000	20066000	19186000	17885000	18689000	25105000	23240000	25704000	22569000	22287000	20227000	22685000	0.283423	24.2425	3.8764	0.00110764	0.00253004	-2.18296	10	3.81477	0.00119782	0.0026951
GL50803_17587	14799000	13487000	13632000	20291000	17133000	17911000	14688000	16301000	16093000	16881000	17474000	14696000	15229000	15244000	14334000	13754000	17099000	13676000	-0.0547349	23.896	-0.717021	0.482571	0.550539	-7.67074	7	-0.686709	0.500694	0.568749
GL50803_17625	59102000	77718000	74656000	72108000	61924000	65499000	62965000	74999000	73995000	100380000	105880000	90814000	86425000	97916000	87259000	92876000	99748000	98020000	0.467438	26.272	7.97879	2.56085e-07	1.24266e-06	6.38065	9	7.60285	3.92489e-07	1.78143e-06
GL50803_17627	25341000	24919000	23715000	23636000	17741000	20871000	13559000	21035000	23976000	24328000	24350000	22567000	21967000	21152000	19048000	27014000	19139000	25809000	0.0907663	24.3886	0.828705	0.418135	0.485978	-7.58269	11	0.834387	0.414595	0.481864
GL50803_18470	43938000	31462000	39186000	46376000	43560000	37281000	52312000	55628000	49477000	50805000	50539000	47944000	48571000	47221000	56356000	44375000	44078000	44870000	0.138824	25.4522	1.53163	0.143015	0.193317	-6.77568	8	1.50528	0.148956	0.201867
GL50803_1875	50536000	47062000	45887000	50155000	49458000	53587000	63284000	50549000	49097000	63406000	51785000	57580000	52896000	52141000	53795000	54773000	48836000	52675000	0.0883	25.6443	1.53602	0.141941	0.192112	-6.76941	6	1.37963	0.183976	0.241253
GL50803_19003	408430000	421080000	386350000	370620000	342350000	389100000	328180000	338970000	331910000	217360000	210540000	240460000	217630000	208090000	208010000	222750000	226250000	223150000	-0.744334	28.0795	-14.5015	2.29634e-11	3.50441e-10	16.0445	12	-14.1551	1.92743e-11	2.85857e-10
GL50803_19378	27777000	25414000	26273000	29215000	31818000	32901000	32278000	36342000	34226000	46864000	20754000	37774000	32141000	36608000	42753000	34328000	33816000	22384000	0.119596	24.9216	0.876873	0.392119	0.458779	-7.54106	3	0.859221	0.401099	0.467288
GL50803_19436	864380000	923320000	967910000	920230000	929450000	935350000	875420000	849060000	850750000	598230000	579600000	552740000	563690000	535880000	558730000	584560000	539800000	576520000	-0.672595	29.4104	-20.0529	9.36857e-14	5.48061e-12	21.7102	19	-20.878	2.04828e-14	9.80383e-13
GL50803_1979	5785500	5187300	5824500	5415600	5563100	7785800	NA	5639100	10766000	5476100	6833100	6453100	4695700	8588000	7268800	10798000	7382600	8452700	0.178233	22.6818	1.07961	0.295409	0.361284	-7.31166	3	1.06844	0.299678	0.36608
GL50803_1995	64013000	64894000	64997000	91844000	82973000	80025000	78546000	71477000	81668000	86184000	74615000	72445000	83187000	76847000	75050000	79302000	85899000	73748000	0.0636316	26.1931	0.924415	0.367508	0.434816	-7.49787	8	0.885702	0.387026	0.45535
GL50803_2012	17057000	24128000	23027000	24193000	23624000	22829000	19622000	15793000	23973000	22854000	25908000	25602000	20382000	25458000	21358000	23944000	20732000	24246000	0.126476	24.4104	1.44585	0.165423	0.21966	-6.89553	7	1.40461	0.176531	0.233527
GL50803_20195	25403000	28536000	25709000	32109000	36071000	35093000	36722000	33541000	37063000	26902000	28771000	25514000	35680000	30546000	28064000	31790000	26207000	30859000	-0.128328	24.8646	-1.49721	0.151685	0.203339	-6.82442	9	-1.47743	0.156204	0.210068
GL50803_2053	44546000	32385000	36526000	41882000	51276000	48255000	54364000	60451000	49623000	59079000	53711000	47132000	59515000	52243000	47544000	58581000	52485000	53321000	0.225011	25.562	2.26529	0.0360803	0.0581815	-5.55862	7	2.22385	0.0386876	0.0613524
GL50803_20551	16065000	20880000	25507000	16837000	14402000	24843000	24466000	18341000	21148000	24261000	20255000	23726000	31946000	30568000	19611000	23897000	22570000	19032000	0.247591	24.37	1.95313	0.0665431	0.0996726	-6.11449	6	1.93498	0.0682651	0.101817
GL50803_2098	45761000	47680000	52277000	57431000	55156000	53335000	62851000	54349000	52484000	47323000	42123000	38528000	51262000	51593000	46223000	44726000	51526000	47514000	-0.194297	25.5697	-2.99424	0.00778783	0.0150746	-4.10452	11	-2.94729	0.0083705	0.0159388
GL50803_2101	195310000	210910000	199880000	202880000	198940000	203410000	240470000	233660000	230580000	184530000	185900000	164110000	186580000	183720000	184510000	202830000	179620000	180260000	-0.211674	27.5556	-4.42638	0.000326526	0.000855303	-0.956153	10	-4.16888	0.000536744	0.001333
GL50803_2107	165470000	165660000	164860000	185180000	194350000	196490000	230300000	242790000	215790000	277580000	266760000	277390000	287170000	311080000	305570000	304090000	300140000	292140000	0.586324	27.8231	8.0358	2.314e-07	1.14936e-06	6.4856	17	8.18937	1.32792e-07	6.72259e-07
GL50803_21118	41123000	36409000	39108000	44482000	48919000	48561000	53020000	46413000	48241000	31127000	28437000	30702000	34131000	41485000	26600000	28940000	25862000	27167000	-0.571258	25.133	-6.43108	4.73853e-06	1.83444e-05	3.36684	26	-6.61258	2.71628e-06	1.04009e-05
GL50803_21201	64097000	62958000	69812000	62375000	69922000	69948000	78508000	68136000	65595000	107350000	86779000	99047000	113740000	110440000	105510000	131720000	117660000	95017000	0.655562	26.3419	9.71874	1.39434e-08	9.40211e-08	9.3981	12	9.65822	1.06656e-08	6.80658e-08
GL50803_21331	13299000	14285000	12319000	25841000	21666000	19490000	20374000	27890000	16380000	18217000	21978000	16090000	28211000	30306000	24408000	27370000	31922000	24421000	0.399228	24.3301	2.36265	0.0296171	0.0490359	-5.37568	7	2.37702	0.0282976	0.0466229
GL50803_21423	350580000	356170000	368420000	356820000	375410000	369280000	223060000	241930000	252400000	518090000	489030000	499920000	529640000	540850000	539570000	526610000	538190000	507920000	0.72295	28.5947	7.25755	9.58237e-07	4.15236e-06	5.0157	50	7.49209	4.84103e-07	2.14185e-06
GL50803_21444	163600000	169080000	175420000	179450000	171880000	190750000	189120000	178300000	178850000	152970000	144590000	145690000	151210000	155980000	162240000	164200000	152400000	168860000	-0.191601	27.3049	-5.00718	9.16449e-05	0.000268061	0.33221	26	-5.34906	3.86609e-05	0.000118688
GL50803_21474	6713500	5651900	NA	16154000	8367400	9109400	10835000	8466200	19494000	30960000	15959000	15243000	53418000	20379000	17346000	22925000	36861000	12430000	1.20406	23.8585	4.06104	0.000813774	0.00192563	-1.81765	11	4.13752	0.000638114	0.00152796
GL50803_21505	200680000	213360000	212870000	195670000	196540000	195040000	226210000	237750000	222020000	272230000	254250000	262840000	251400000	250960000	266440000	264850000	250040000	259800000	0.298697	27.7995	7.38452	7.55763e-07	3.37211e-06	5.26102	37	8.02357	1.79564e-07	8.71341e-07
GL50803_21628	1822200000	1906700000	1780100000	1721700000	1739900000	1757800000	2014400000	1954700000	1996900000	1668500000	1626000000	1669000000	1717800000	1762900000	1715400000	1711300000	1740400000	1694300000	-0.123252	30.7247	-3.43985	0.00292479	0.00624707	-3.14676	34	-3.78396	0.00128447	0.00285347
GL50803_21750	14517000	18022000	12314000	15054000	12857000	NA	12193000	15935000	13105000	10482000	17071000	15641000	17175000	17928000	20252000	14341000	19231000	13540000	0.170968	23.8426	1.45231	0.16464	0.218897	-6.85655	6	1.42797	0.170708	0.226392
GL50803_21942	2230900000	2302800000	2408300000	2186700000	2229200000	2139500000	1712900000	1656900000	1711700000	4102400000	3898400000	4015100000	3511500000	3517500000	3512100000	3567800000	3681300000	3608800000	0.857621	31.3586	11.5442	9.48658e-10	8.58723e-09	12.1875	48	12.0308	3.02498e-10	2.94936e-09
GL50803_21943	140800000	146380000	139560000	145790000	142880000	159270000	163460000	172870000	173160000	148000000	166830000	157150000	157410000	155910000	152900000	164930000	161100000	158940000	0.0441208	27.2136	0.937302	0.361021	0.429554	-7.48581	10	0.880704	0.389657	0.457424
GL50803_2198	60493000	52968000	64845000	65980000	66708000	63646000	55291000	67433000	60101000	75709000	66950000	68832000	63898000	75080000	69331000	70846000	62502000	68872000	0.160011	25.9598	3.06132	0.00672937	0.0133699	-3.96278	15	3.07319	0.00634215	0.0124828
GL50803_22165	224900000	233650000	214290000	263870000	244900000	234580000	277140000	297270000	267800000	453690000	463140000	482940000	447360000	453090000	496810000	467090000	455760000	460010000	0.894858	28.3427	16.3681	3.01135e-12	6.47132e-11	18.1435	19	16.8203	9.58279e-13	2.29334e-11
GL50803_221693	24621000000	25526000000	24514000000	24536000000	24240000000	24769000000	71784000	70247000	51277000	8188400000	7785000000	8388600000	7281900000	7420900000	7355600000	7959900000	8020600000	7939900000	1.2047	32.2598	0.890546	0.384932	0.451877	-7.52886	38	0.908148	0.375356	0.4441
GL50803_22204	12164000	13326000	15449000	16238000	16323000	18366000	21789000	17563000	24008000	17120000	18878000	18971000	18443000	18712000	22317000	20667000	19091000	12312000	0.114923	24.0673	0.919924	0.369788	0.437022	-7.50204	12	0.930907	0.363765	0.431842
GL50803_22291	58462000	60331000	65135000	61936000	57705000	61413000	78591000	88921000	84467000	34966000	38181000	40841000	43365000	41725000	44530000	46096000	42049000	49828000	-0.681379	25.6714	-7.44977	6.6955e-07	3.01297e-06	5.38624	5	-7.12243	9.86781e-07	4.09087e-06
GL50803_22543	79680000	83483000	87114000	88086000	89569000	81662000	73899000	75122000	75516000	63029000	64356000	63698000	67818000	66286000	74527000	66409000	66894000	69178000	-0.284079	26.1361	-6.34621	5.61298e-06	2.14926e-05	3.19251	25	-6.67734	2.38383e-06	9.22857e-06
GL50803_22677	45586000	51447000	54239000	43012000	39892000	40801000	34441000	34419000	36165000	35659000	35890000	34540000	43268000	32196000	40939000	39669000	34325000	30776000	-0.205947	25.2108	-2.22261	0.0393067	0.0629026	-5.63749	8	-2.18773	0.0416032	0.065483
GL50803_22808	41284000	41630000	44750000	39474000	46373000	48984000	47636000	50091000	55077000	33804000	36135000	33687000	34715000	34496000	39142000	33853000	40136000	38547000	-0.351706	25.2765	-5.77147	1.81189e-05	6.31763e-05	1.9886	19	-5.9219	1.13154e-05	3.91943e-05
GL50803_22850	319750000	305150000	311140000	321540000	315580000	318920000	300680000	314360000	298730000	335030000	316950000	333190000	342930000	348730000	330360000	319560000	324110000	348270000	0.0957796	28.2633	3.40579	0.00315404	0.00661595	-3.22114	23	3.72238	0.00147679	0.00326008
GL50803_22855	278980000	286360000	265670000	257630000	259550000	270060000	321590000	301270000	299740000	250720000	240020000	229020000	241190000	244130000	246970000	265970000	256990000	264310000	-0.180016	27.979	-3.97462	0.000889996	0.00209189	-1.96427	21	-4.13246	0.000582902	0.00142743
GL50803_23004	292630000	336030000	301560000	279190000	298040000	293480000	300230000	293950000	285950000	219530000	221820000	246320000	225620000	210040000	210170000	222820000	217720000	199790000	-0.442248	27.9274	-10.966	2.14259e-09	1.72225e-08	11.342	11	-10.2527	4.13311e-09	2.90145e-08
GL50803_23017	151880000	129830000	137630000	147200000	136770000	139510000	174780000	155220000	161850000	123210000	115560000	115820000	125890000	126720000	125870000	121370000	134010000	133350000	-0.246711	27.0148	-4.68496	0.00018484	0.000506866	-0.380481	14	-4.66571	0.000175152	0.000479053
GL50803_2338	12147000	11169000	13548000	15005000	17207000	14333000	14983000	15959000	15256000	17684000	16361000	13554000	15251000	18037000	13833000	15216000	15229000	12520000	0.0892237	23.8129	1.05574	0.305062	0.371794	-7.36791	8	1.03209	0.315196	0.380621
GL50803_23492	73189000	68615000	66513000	70855000	67955000	64017000	58566000	61704000	72067000	65823000	75464000	78168000	71871000	70249000	73413000	78851000	65569000	75201000	0.117924	26.0543	2.38363	0.0283736	0.0472743	-5.33572	17	2.42751	0.0254864	0.0425313
GL50803_23833	212480000	207060000	229600000	255770000	243840000	247900000	309390000	328040000	290290000	282080000	256690000	244820000	305230000	299660000	306130000	289400000	284460000	296290000	0.155077	28.0049	1.85723	0.0797335	0.117426	-6.27473	34	1.91885	0.0703975	0.104701
GL50803_23888	50178000	58347000	53751000	54555000	46735000	52495000	49153000	51990000	48244000	62604000	66915000	67725000	68474000	62224000	61112000	73547000	60671000	65075000	0.338474	25.7903	7.24839	9.74861e-07	4.20708e-06	4.99793	8	6.51185	3.3316e-06	1.26649e-05
GL50803_24009	35358000	36406000	34139000	36635000	36688000	38923000	36356000	40043000	34828000	40533000	43821000	42733000	43844000	47051000	38572000	41804000	39513000	38711000	0.192018	25.2196	4.5015	0.00027664	0.000743117	-0.788663	5	3.59256	0.00198099	0.00430989
GL50803_24194	24595000	19953000	20268000	21838000	25631000	21615000	24430000	20593000	21630000	20639000	15178000	16425000	25763000	18782000	23827000	26321000	19061000	18233000	-0.14121	24.3334	-1.42341	0.171734	0.226327	-6.92597	11	-1.42926	0.169423	0.224971
GL50803_24279	16607000	18986000	23239000	17396000	17599000	14082000	16848000	21762000	20187000	24707000	21535000	18487000	19646000	20940000	16905000	16495000	19461000	19255000	0.0949686	24.1753	1.04007	0.312089	0.378171	-7.38423	11	1.04149	0.310926	0.376328
GL50803_24321	213690000	228220000	229610000	228220000	224440000	254660000	252530000	258430000	255120000	259490000	251670000	244780000	257650000	256310000	263690000	245670000	250170000	251520000	0.0914761	27.8709	2.34069	0.0309732	0.0508018	-5.4173	22	2.46134	0.0237509	0.0400155
GL50803_24372	9404800	7019000	7552100	9462900	8595900	9058200	4223300	4771800	12691000	4184700	5391000	6563200	11328000	7664000	5463600	9152600	7985900	5090700	-0.20511	22.7718	-0.955349	0.352068	0.41985	-7.46866	5	-0.96224	0.348208	0.415246
GL50803_24423	2008700	2624200	3353000	2170700	2374600	2492200	1650600	2532400	2543200	2223100	2173000	2209500	2404200	2315900	1965100	1233000	NA	1609300	-0.266515	21.0547	-1.89023	0.075916	0.112433	-6.19335	3	-1.85013	0.0810617	0.119049
GL50803_24425	90676000	82211000	91571000	102410000	89049000	115610000	82343000	91478000	100990000	120300000	131450000	129890000	146260000	135390000	158480000	133180000	144860000	138070000	0.552328	26.755	8.55402	9.38751e-08	5.12178e-07	7.42026	21	8.80555	4.46312e-08	2.53146e-07
GL50803_24451	28986000	25520000	29018000	29365000	28431000	30825000	29986000	31665000	35329000	20539000	25863000	23444000	26911000	24073000	26641000	25145000	22268000	29577000	-0.264464	24.6966	-3.9694	0.000900399	0.00210693	-1.9759	4	-3.54075	0.00222692	0.00478561
GL50803_2452	13434000	38157000	41732000	58582000	44412000	64195000	76812000	88768000	78180000	130090000	138590000	123480000	134180000	147330000	147040000	141860000	136760000	141650000	1.46542	26.3041	5.57203	2.74794e-05	9.18599e-05	1.56191	18	5.68282	1.88076e-05	6.26721e-05
GL50803_24537	209260000	211650000	187870000	197250000	176920000	195750000	220910000	227220000	236130000	211280000	208580000	218260000	209110000	205240000	218410000	220680000	216860000	232660000	0.0639316	27.6514	1.28232	0.216014	0.275379	-7.10856	26	1.34322	0.195276	0.254172
GL50803_24590	15951000	14615000	20536000	18574000	15244000	12861000	18190000	15793000	19050000	15171000	10827000	18556000	15806000	15126000	15136000	17436000	15497000	15573000	-0.115508	23.9264	-1.18653	0.250852	0.31297	-7.22346	10	-1.18553	0.250654	0.313094
GL50803_24662	31682000	26755000	26979000	39769000	34048000	31164000	28974000	32881000	20012000	31499000	27859000	33609000	37023000	30343000	33912000	33894000	31115000	38258000	0.144555	24.8999	1.44275	0.166283	0.220524	-6.89976	11	1.44911	0.163871	0.218703
GL50803_2483	20136000	20455000	20028000	29019000	24988000	22342000	25556000	26400000	27349000	25898000	22494000	19323000	28538000	26591000	25625000	24054000	27728000	32766000	0.106218	24.5586	1.10896	0.282058	0.346162	-7.31091	8	1.09395	0.287867	0.353704
GL50803_24842	122750000	117660000	136180000	112190000	128230000	128320000	123360000	130090000	153570000	141460000	144050000	149550000	151470000	165840000	155030000	161450000	144330000	159030000	0.255239	27.0543	4.92877	0.000108611	0.000311629	0.159393	41	5.23684	4.93972e-05	0.00014611
GL50803_24880	92223000	94519000	94847000	83162000	89052000	82007000	153930000	163330000	155050000	88929000	87775000	85813000	82068000	89988000	77657000	94402000	96557000	95867000	-0.28263	26.5418	-2.06923	0.0532071	0.0819109	-5.91361	19	-2.11261	0.0483185	0.0747127
GL50803_24947	17882000	18447000	17912000	14078000	14696000	11584000	15373000	13265000	12576000	16280000	19672000	20635000	16668000	15527000	11709000	16065000	11920000	17273000	0.096347	23.8775	0.819222	0.423384	0.490995	-7.59062	7	0.812803	0.426559	0.495222
GL50803_24979	11430000	25770000	15138000	17999000	31777000	20395000	21179000	16733000	21566000	35650000	24816000	24478000	21767000	27272000	27762000	17448000	29135000	27710000	0.40674	24.4163	2.47713	0.0234026	0.0396188	-5.15547	6	2.48238	0.0227283	0.0384774
GL50803_25205	5243400	8128300	6965500	5563000	6364200	5233300	8676700	6987200	9876700	4462900	7500100	5312200	5435300	6200900	5417500	6257300	6445100	6259200	-0.222972	22.5949	-1.78805	0.0906304	0.131271	-6.38691	3	-1.73903	0.0984661	0.14126
GL50803_25238	67589000	65556000	69948000	66636000	68247000	65062000	39453000	52068000	54112000	57717000	51847000	57623000	54639000	59233000	54698000	56436000	54584000	57615000	-0.101322	25.7896	-1.12645	0.274781	0.338415	-7.29163	12	-1.13195	0.271964	0.33573
GL50803_2562	66746000	75252000	65155000	81489000	75808000	81698000	71130000	70434000	83299000	97660000	96195000	95204000	89636000	77074000	95060000	89072000	88707000	76118000	0.261955	26.2776	4.24194	0.000491219	0.00123745	-1.3678	16	4.3012	0.000397877	0.00103448
GL50803_26199	81804000	67824000	73359000	80154000	65554000	77916000	84617000	74533000	82976000	74630000	69978000	67767000	67015000	63424000	68128000	74593000	74725000	72859000	-0.118567	26.1251	-2.26405	0.036171	0.0582386	-5.56094	13	-2.23486	0.0378376	0.0601858
GL50803_2622	23314000	32506000	25602000	29057000	27315000	31019000	13161000	41536000	41649000	25034000	31087000	24144000	27315000	18325000	20702000	27992000	NA	20436000	-0.224708	24.6376	-1.20399	0.245104	0.306525	-7.17222	10	-1.2213	0.237992	0.301101
GL50803_26364	11785000	14438000	17779000	17013000	14803000	12104000	13764000	13384000	14642000	14681000	19711000	14891000	16672000	17354000	12805000	12713000	NA	11563000	0.0539069	23.794	0.50614	0.619265	0.682098	-7.77324	7	0.497715	0.624811	0.687488
GL50803_2661	32105000	28751000	26843000	21170000	24675000	26478000	36511000	36613000	36949000	27927000	28850000	27575000	28654000	26232000	19827000	31056000	25323000	26806000	-0.142005	24.7433	-1.31034	0.206569	0.265265	-7.07354	5	-1.27515	0.217872	0.279438
GL50803_27059	16770000	16845000	13939000	12528000	14925000	14018000	13063000	16089000	14221000	11501000	13111000	14532000	10744000	14003000	13313000	15513000	15528000	15368000	-0.10277	23.7518	-1.29424	0.211954	0.271188	-7.09373	5	-1.21363	0.239996	0.302966
GL50803_27266	30369000	23880000	35216000	35637000	37823000	32983000	24345000	36256000	34324000	36412000	44492000	34305000	49187000	38307000	43999000	45940000	35654000	44858000	0.36654	25.1112	3.68927	0.00168038	0.00373299	-2.59811	5	3.56015	0.00213145	0.00460866
GL50803_27310	757280000	801820000	829260000	804240000	754490000	773850000	769800000	702490000	701690000	1119400000	1039000000	1091400000	1015000000	1031300000	1064100000	1097000000	1101400000	1109500000	0.488993	29.7554	13.449	7.98573e-11	1.05112e-09	14.754	48	15.1253	6.13486e-12	1.05902e-10
GL50803_2732	24921000	21624000	23829000	24205000	25186000	27170000	30081000	25296000	26972000	23565000	25438000	26440000	34392000	31964000	27791000	29992000	37790000	34796000	0.236568	24.7153	2.74147	0.0134217	0.0243672	-4.62846	7	2.65989	0.0156079	0.027431
GL50803_27521	549580000	546660000	585190000	574000000	499180000	502020000	633360000	601930000	613150000	397460000	374300000	327690000	402290000	392530000	389500000	359310000	347360000	378620000	-0.598076	28.7758	-11.2999	1.33326e-09	1.1414e-08	11.8344	6	-9.951	6.65395e-09	4.40668e-08
GL50803_27614	24554000	27576000	19486000	22597000	21890000	15719000	38373000	33201000	34204000	36878000	31451000	23439000	33523000	29866000	25538000	34464000	24557000	29465000	0.217233	24.7095	1.43465	0.168547	0.222407	-6.91076	6	1.43339	0.168255	0.223702
GL50803_27925	2859900000	2888300000	3012300000	2774900000	2773600000	2885900000	3202200000	2923600000	2986300000	2155400000	2063800000	2044000000	1972800000	1925100000	1991500000	1996700000	1996000000	2006800000	-0.53468	31.1762	-16.8948	1.76105e-12	4.29215e-11	18.6967	72	-20.3648	3.20209e-14	1.40492e-12
GL50803_28232	3528000	3428400	NA	6827400	5025100	4882600	5037300	5103100	3348800	5633100	5811200	4212400	8551800	7702800	5622400	7787600	4013300	NA	0.399247	22.3077	2.20389	0.0425396	0.0671576	-5.62948	3	2.18779	0.0432095	0.0676208
GL50803_28234	70528000	72003000	68180000	67797000	69149000	65771000	98758000	89196000	85441000	79458000	81384000	73264000	78762000	61309000	79114000	81300000	83883000	76266000	0.0253844	26.1839	0.312999	0.757882	0.801255	-7.88645	11	0.311943	0.758535	0.801945
GL50803_2825	26183000	18504000	19285000	43287000	36925000	29959000	45172000	47829000	44608000	40196000	32333000	24144000	47470000	46321000	39189000	45062000	44766000	46645000	0.284534	25.1064	1.44116	0.166724	0.220644	-6.90191	7	1.45511	0.162221	0.216776
GL50803_2834	69369000	69105000	70788000	68632000	65254000	69497000	69364000	68836000	67809000	86023000	74767000	77905000	75460000	95507000	83123000	86085000	93992000	94444000	0.305095	26.1869	6.24708	6.84909e-06	2.60364e-05	2.98773	11	5.99463	9.7086e-06	3.41912e-05
GL50803_28477	52130000	47616000	43720000	88690000	90981000	98894000	169110000	178650000	167670000	171780000	179270000	172780000	209090000	219790000	221040000	255990000	289300000	250620000	1.2399	27.0633	4.63921	0.000204344	0.000556005	-0.482131	5	4.69299	0.000164773	0.000453019
GL50803_28699	25379000	24671000	21778000	31460000	26700000	29206000	34506000	34827000	39561000	26088000	26350000	25945000	32942000	28404000	28367000	26142000	21876000	24313000	-0.141417	24.7336	-1.36817	0.188112	0.24586	-6.99931	7	-1.34691	0.194106	0.252962
GL50803_29119	14924000	12847000	17037000	12659000	10687000	16666000	15862000	19872000	19046000	11975000	11906000	9967400	9410000	9754000	9792600	8837600	14211000	12133000	-0.500633	23.6106	-4.24195	0.000491201	0.00123745	-1.36776	5	-4.15721	0.000551114	0.00135589
GL50803_29147	31689000	32882000	34014000	35577000	32508000	34232000	34395000	39115000	31025000	34382000	34088000	32401000	31373000	32666000	37446000	39081000	34225000	39324000	0.0431292	25.0348	0.820362	0.422751	0.490801	-7.58967	5	0.702891	0.490782	0.560514
GL50803_29252	23669000	19417000	24789000	22273000	29437000	23785000	21923000	20788000	20011000	36907000	32499000	33267000	40054000	38440000	33396000	34127000	32076000	33956000	0.617411	24.7469	8.76811	6.53112e-08	3.65812e-07	7.79635	3	7.80789	2.67324e-07	1.25107e-06
GL50803_29307	76269000	52524000	63090000	72553000	66586000	62110000	51678000	62251000	48876000	42679000	43778000	36878000	47586000	36947000	37487000	33506000	34594000	33176000	-0.677042	25.5269	-7.32606	8.4282e-07	3.72895e-06	5.14833	13	-7.39119	5.86895e-07	2.55372e-06
GL50803_29327	130980000	151670000	140210000	124340000	150720000	127240000	154820000	116380000	142350000	98830000	131530000	137580000	151870000	160940000	134020000	124690000	153120000	113750000	-0.0467884	27.0065	-0.544954	0.59248	0.656026	-7.78268	12	-0.546842	0.590954	0.653649
GL50803_2933	19672000	16896000	17982000	24358000	24898000	22027000	22302000	23226000	21726000	24157000	18681000	15013000	26856000	25074000	32114000	21900000	24327000	26881000	0.135947	24.4116	1.1381	0.270013	0.332932	-7.27865	7	1.13011	0.272719	0.336268
GL50803_29487	304040000	325650000	318030000	293590000	317430000	286800000	361440000	359720000	332450000	392130000	399380000	409070000	378080000	410380000	380980000	406030000	408230000	412990000	0.314787	28.4162	7.12457	1.23154e-06	5.22907e-06	4.75649	22	7.44064	5.33951e-07	2.34271e-06
[truncated: 389 more rows]

## Sheet: DEqMS MWB
Geneid	LFQ MET_rep1_i01	LFQ MET_rep1_i02	LFQ MET_rep1_i03	LFQ MET_rep2_i01	LFQ MET_rep2_i02	LFQ MET_rep2_i03	LFQ MET_rep3_i01	LFQ MET_rep3_i02	LFQ MET_rep3_i03	LFQ WT_rep1_i01	LFQ WT_rep1_i02	LFQ WT_rep1_i03	LFQ WT_rep2_i01	LFQ WT_rep2_i02	LFQ WT_rep2_i03	LFQ WT_rep3_i01	LFQ WT_rep3_i02	LFQ WT_rep3_i03	logFC	AveExpr	t	P.Value	adj.P.Val	B	count	sca.t	sca.P.Value	sca.adj.pval
[truncated: 947 more rows]

[truncated: 3 more sheets: M106 DE proteins, M713 DE proteins, MWB DE proteins]
