# Supplementary material for: Characterization of Metronidazole-Resistant Giardia intestinalis Lines by Comparative Transcriptomics and Proteomics
Source: Front Microbiol. 2022 Feb 10;13:834008. doi: 10.3389/fmicb.2022.834008 (PMC8866875; doi:10.3389/fmicb.2022.834008)
Supplement: Supplementary file 10 [file Table_10.XLSX]

## Sheet: RNA_DE_all
	Geneid	Description	WB-M1	WB-M2	WB-r	106-r	713-r
Upregulated
	GL50803_4368	Ankyrin repeat protein 1	0.39	0.3	0.41	0.23	0.34
	GL50803_60621	Ankyrin repeat protein 1	2.81	0.7	2.12	0.45	3.32
	GL50803_2972	Cytochrome b5-like Heme/Steroid binding domain-containing protein	0.42	0.27	0.37	0.23	0.94
	GL50803_2013	Glutaredoxin 5	0.61	0.44	0.27	0.16	0.33
	GL50803_16158	High cysteine membrane protein	0.6	0.24	0.38	0.43	0.69
	GL50803_60960	High cysteine membrane protein	1.2	1.55	1.21	0.71	1.44
	GL50803_102688	Hypothetical protein	0.31	0.32	0.23	0.32	0.21
	GL50803_114698	Hypothetical protein	0.42	0.28	0.2	0.38	0.3
	GL50803_137751	Hypothetical protein	0.57	0.3	0.32	0.47	0.58
	GL50803_16323	Hypothetical protein	0.38	0.71	0.52	0.34	1.28
	GL50803_16750	Hypothetical protein	0.31	0.36	0.35	0.34	0.24
	GL50803_3528	Hypothetical protein	0.44	0.59	0.25	0.19	0.4
	GL50803_60750	Hypothetical protein	0.68	0.34	0.57	0.15	0.39
	GL50803_6927	Hypothetical protein	0.2	0.18	0.48	0.44	0.65
	GL50803_6929	Hypothetical protein	0.39	0.42	0.61	0.56	0.48
	GL50803_93356	Hypothetical protein	0.37	0.34	0.21	0.48	0.25
	GL50803_14519	Iron-sulfur cluster biosynthesis protein IscS	0.68	0.84	0.28	0.25	0.82
	GL50803_17625	Kinase, CMGC GSK	0.33	0.21	0.65	0.4	0.77
	GL50803_10744	Kinase, NEK	0.3	0.39	0.16	0.34	0.19
	GL50803_12148	Kinase, NEK	0.31	0.21	0.4	0.41	0.48
	GL50803_16943	Kinase, NEK	0.38	0.29	0.89	0.4	0.72
	GL50803_8218	Kinase, NEK	0.17	0.28	0.79	0.36	0.45
	GL50803_93221	Kinase, NEK	2.65	3.5	2.35	0.86	3.19
	GL50803_11885	Phosphatase 1 regulatory subunit, putative	0.26	0.31	0.34	0.5	0.3
	GL50803_31339	TB2/DP1, HVA22 family protein	0.65	0.46	0.31	0.24	0.36
	GL50803_16285	Topoisomerase I-related protein	0.47	0.67	0.52	0.86	0.73
	GL50803_101380	VSP	0.19	0.67	0.29	0.5	1.12
	GL50803_112867	VSP	0.76	1.73	1.57	1.32	2.67
	GL50803_114162	VSP	0.27	0.34	1.01	0.87	1.48
	GL50803_137620	VSP	4.2	7.34	1.83	0.95	1.45
	GL50803_137744	VSP	1.31	1.73	1.64	1.75	3.26
	GL50803_137752	VSP	0.37	0.65	0.7	0.31	1.33
	GL50803_32933	VSP	0.29	2.06	0.49	0.63	2.24
	GL50803_50181	VSP	0.54	1.05	1.96	0.46	3.75
	GL50803_50259	VSP	0.64	1.07	3.26	1.38	4.49
	GL50803_137604	VSP S8	0.74	1.24	1.58	1.05	1.97
	GL50803_137605	VSP with INR	1.09	1.65	2.19	1.29	3.22
	GL50803_137608	VSP with INR	0.23	0.72	0.58	0.61	1.04
	GL50803_13204	Zinc transporter protein	0.6	0.27	0.5	0.51	1.38
Downregulated
	GL50803_6148	Alanyl dipeptidyl peptidase	-0.56	-0.78	-0.97	-0.18	-0.21
	GL50803_3593	Alcohol dehydrogenase 3	-0.72	-0.38	-0.69	-0.75	-0.35
	GL50803_17153	Alpha-11 giardin	-0.4	-0.71	-1.05	-0.54	-0.34
	GL50803_10036	Alpha-16 giardin	-0.45	-0.59	-0.54	-0.29	-0.93
	GL50803_15101	Alpha-17 giardin	-0.56	-0.72	-0.82	-0.54	-0.92
	GL50803_11099	Ankyrin repeat protein 1	-0.2	-0.29	-0.58	-0.36	-0.8
	GL50803_14490	Ankyrin repeat protein 1	-0.65	-0.72	-0.71	-0.31	-0.47
	GL50803_17152	Ankyrin repeat protein 1	-0.3	-0.65	-0.55	-0.17	-0.58
	GL50803_27836	Ankyrin repeat protein 1	-0.38	-0.77	-0.61	-0.32	-0.65
	GL50803_17149	GTP-binding protein	-0.32	-0.65	-0.54	-0.35	-0.69
	GL50803_10033	Hypothetical protein	-0.57	-0.58	-0.47	-0.35	-0.52
	GL50803_12058	Hypothetical protein	-0.2	-0.19	-0.52	-0.24	-0.37
	GL50803_13999	Hypothetical protein	-0.46	-0.48	-0.6	-0.3	-0.77
	GL50803_24555	Hypothetical protein	-1.08	-0.57	-0.36	-0.27	-0.35
	GL50803_32815	Hypothetical protein	-0.37	-0.19	-0.3	-0.35	-0.82
	GL50803_5648	Hypothetical protein	-0.76	-0.74	-0.56	-0.4	-0.63
	GL50803_7577	Hypothetical protein	-0.38	-0.79	-0.61	-0.42	-0.77
	GL50803_17151	NADPH oxidoreductase, putative	-0.38	-0.58	-0.69	-0.56	-0.89
	GL50803_22677	Nitroreductase Fd-NR2	-0.66	-0.47	-0.48	-0.95	-0.75
	GL50803_7590	Qc-SNARE 2	-0.59	-0.63	-0.59	-0.56	-0.32
	GL50803_31576	Ubiquitin-conjugating enzyme E2	-0.96	-0.51	-0.61	-0.49	-0.65

## Sheet: Prot_>6_DE
	Geneid	Description	M1NRp	M1p	M1_trp	M2p	JWBp	J106p	J713p	MC4p	M106p	M713p
Upregulated
	GL50803_137620	VSP	1	1.51	1.56	4.84	1.18	0.75	2.44	NA	NA	0.1
	GL50803_114210	Hypothetical protein	0	1.3	0.99	0	0.5	0.96	0.8	0.15	NA	2.58
Downregulated
	GL50803_17153	Alpha-11 giardin	-1.03	-0.45	-0.47	-0.87	-0.42	0	0	-0.26	-0.78	-0.03
	GL50803_10524	Hypothetical protein	0	-2.08	-1.99	-1.45	-1.3	0	-0.6	-0.01	-0.47	-1.33
	GL50803_12108	Threonine dehydratase	0	-0.55	-0.65	0.93	-0.69	0	-0.5	-0.78	-0.51	-0.76
	GL50803_15574	Alanyl dipeptidyl peptidase	0.89	-1.34	-1.09	1.02	-0.41	0	-0.69	-0.35	-1.23	-0.1
	GL50803_11359	Ribosomal protein S4	-0.69	-0.42	-0.52	-0.74	-0.53	0	0	-0.8	-0.89	-0.59
	GL50803_4812	Beta-giardin	0.77	-1.28	-0.86	0	-0.77	0	-0.87	-0.02	-0.43	-0.76
	GL50803_5845	Ribosomal protein S8	0	-0.54	-0.75	-0.58	-0.82	0	0	-0.27	-0.44	-0.56
	GL50803_22677	Nitroreductase Fd-NR2(NR1)	0	-0.59	-0.95	NA	-0.49	-0.49	-1.36	-0.49	-0.31	-0.21
