# Supplementary material for: Characterization of Metronidazole-Resistant Giardia intestinalis Lines by Comparative Transcriptomics and Proteomics
Source: Front Microbiol. 2022 Feb 10;13:834008. doi: 10.3389/fmicb.2022.834008 (PMC8866875; doi:10.3389/fmicb.2022.834008)
Supplement: Supplementary file 11 [file Table_11.XLSX]

## Sheet: Information
Gene group	Contains	Sheet
Overview	All genes, not ordered	2
Frequency_DE	All genes ordered by how often they are DE in any resistant line on either information level	3
Attachment	Disc proteins, structural proteins etc	4
Encystation related	A selection of genes important in encystation	5
Energy metabolism	Glycolysis,arginine metabolism, pentose phosphate pathay	6
DNA repair	Proteins involved in meiosis and DNA repair	7
All oxidoreductases	All genes implied to be important by earlier studies	8
Oxidoreductases	A selection of genes implied to be important by earlier studies	9
Ribosomal proteins		10
RNA binding proteins		11

## Sheet: Overview logFC values
Function	M1NRr	M1NRp	M1r	M1p	M1_trp	M2r	M2p	JWBr	JWBp	J106r	J106p	J713r	J713p	MC4p	M106p	M713p
GL50803_60001-Reverse transcriptase/endonuclease, putative	0	NA	0	NA	NA	0	NA	0	NA	0	NA	0	NA	NA	NA	NA
GL50803_60004-Reverse transcriptase/endonuclease, putative	0	NA	0	NA	NA	0	NA	0	NA	0	NA	0	NA	NA	NA	NA
GL50803_60007-Reverse transcriptase/endonuclease, putative	0	NA	0	NA	NA	0	NA	0	NA	0	NA	0	NA	NA	NA	NA
GL50803_60016-Reverse transcriptase/endonuclease, putative	0	NA	0	NA	NA	0	NA	0	NA	0	NA	0	NA	NA	NA	NA
GL50803_60026-Ankyrin repeat protein 1	0.91	NA	0.81	NA	NA	1.06	NA	1.43	NA	0	NA	0.54	NA	NA	NA	NA
GL50803_60027-Kinase, NEK	0	NA	0.88	NA	NA	1.49	NA	0.98	NA	0	NA	0	NA	NA	NA	NA
GL50803_60028-Hypothetical protein	0	NA	0.71	NA	NA	0.67	NA	0	NA	0	NA	0	NA	NA	NA	NA
GL50803_8044-Seven transmembrane protein 1	0	0	0.73	0	0	-0.26	-0.85	0	0	-0.7	0	0	0	-0.63	NA	-0.13
GL50803_16313-Pescadillo cell cycle regulator	0	0	0.99	0	0	0	NA	0.83	0	0	0	1.07	0	NA	NA	NA
GL50803_95162-Tenascin-like protein	0	0	0	0	0	0	0.94	0	NA	-0.77	NA	1.06	NA	0.55	-0.01	-0.38
GL50803_8038-Nucleoporin	0	0	0.75	0	0	0.32	0	0.37	NA	0	NA	0.5	NA	0.84	NA	-0.54
GL50803_8037-Kinase, CMGC CDK	0	0	0.84	0.8	0.65	0	0	0.73	NA	0.59	NA	0.65	NA	0.16	-0.39	0.82
GL50803_14615-Hypothetical protein	0	NA	0.82	NA	NA	0	NA	0.42	NA	0.26	NA	0.29	NA	NA	NA	NA
GL50803_8035-Ribosome biogenesis protein ERB1	0	0.95	0.7	0.97	1	0.26	0.58	0	0	0.49	0	0.37	0	NA	NA	NA
GL50803_14614-Eukaryotic translation initiation factor 5A	0	0.71	1.01	0.91	1.04	0.43	0	0.5	0	0	0	0	0	-1.26	-0.05	0.24
GL50803_16312-Hypothetical protein	0	0	0	0.6	0	0	0	0.99	NA	-0.17	NA	0.85	NA	-1.01	NA	0.16
GL50803_2452-Ornithine cyclodeaminase	0	1.2	0.57	0.75	0.91	0	1.16	0.6	NA	0	NA	0.76	NA	-0.98	0.45	1.47
GL50803_16311-Centromere/microtubule binding protein CBF5	0	0.42	0.57	0	0	0	0.43	0.91	0	0	0	0.81	0	NA	-0.23	0.17
GL50803_16310-Ribosomal protein L27a	0	-0.66	0.95	-0.34	-0.53	0.4	0	0	NA	0	NA	0	NA	-0.56	-0.68	-0.67
GL50803_22165-Kinase, STE STE7	0	0	0.5	0	0	0	0	0.85	NA	0.24	NA	0.94	NA	-0.37	-0.29	0.89
GL50803_12945-Yip1 domain-containing protein	0	0	0.42	0	0	0	0	0.75	NA	0	NA	0.69	NA	NA	NA	NA
GL50803_114498-Hypothetical protein	0	NA	0.49	0	0	0	0	1.03	NA	0	NA	0.91	NA	NA	NA	0.44
GL50803_60030-High cysteine membrane protein EGF-like	0	NA	0	NA	NA	0	NA	1.09	NA	0	NA	1.44	NA	NA	NA	NA
GL50803_d113304-VSP	0	NA	0	NA	NA	0	NA	0	NA	0	NA	0	NA	NA	NA	NA
GL50803_d10587-Kinase, NEK	0	NA	0	NA	NA	0	NA	0	NA	0	NA	0	NA	NA	NA	NA
GL50803_d15250-High cysteine membrane protein Group 6	0	NA	0	NA	NA	0	NA	0	NA	0	NA	0	NA	NA	NA	NA
GL50803_d117163-Ankyrin repeat protein 1	0	NA	0	NA	NA	0	NA	0	NA	0	NA	0	NA	NA	NA	NA
GL50803_6702-tRNA pseudouridine13 synthase	0	NA	0	NA	NA	0	NA	0	-0.57	0	0	0.55	0	NA	NA	NA
GL50803_6700-Kinase, CMGC RCK	0	-1.39	0.25	0	0	0	-0.74	0.2	0.83	0.4	-0.46	0.33	0	NA	NA	NA
GL50803_14278-Hypothetical protein	0	0.92	0.45	0	0	0	0.4	0	0	0	NA	0.3	NA	NA	NA	NA
GL50803_14277-N-acetyltransferase-like protein	0	NA	0.38	0	0	0	NA	0.49	NA	0	NA	0.55	NA	NA	NA	0.08
GL50803_17025-Nuclear ATP/GTP-binding protein	0	NA	0	0	0	0	NA	0.22	NA	-0.29	0	0	NA	NA	NA	NA
GL50803_95661-Tubulin tyrosine ligase	0	NA	0	0	0	0	NA	0.21	0	-0.39	NA	0	NA	NA	NA	NA
GL50803_14708-Hypothetical protein	0	NA	0	NA	NA	0	NA	0	NA	-0.31	NA	0	NA	NA	NA	NA
GL50803_8438-Ankyrin repeat protein 2	0	NA	0	NA	NA	0	NA	0.39	NA	-0.45	NA	0	NA	NA	NA	NA
GL50803_17023-Ankyrin repeat protein 1	0	NA	0.31	NA	NA	0	NA	0.35	NA	-0.38	NA	0	NA	NA	NA	NA
GL50803_95653-Coiled-coil protein	0	1.37	0.22	0.37	0.6	0	0.82	0.34	NA	0.21	NA	0.49	NA	NA	NA	NA
GL50803_8444-Multidrug MFS transporter	0	0	0	-0.51	-0.49	0	0.61	0.32	0	-0.44	0	0	0	-0.03	-0.85	-1.18
GL50803_8445-Kinase, NEK	0	0	0.22	0	0	0	0	0.48	0.4	0	0	0.43	0	0.21	-0.53	0.18
GL50803_8446-Hypothetical protein	0	NA	0	NA	NA	0	NA	0	NA	-0.41	NA	-0.43	NA	NA	NA	NA
GL50803_8449-Hypothetical protein	0	NA	0	NA	NA	0	NA	0	NA	0	NA	0	NA	NA	NA	NA
GL50803_113836-High cysteine membrane protein EGF-like	0	NA	0	NA	NA	0	NA	0	NA	0	NA	1.15	NA	NA	NA	NA
GL50803_60069-Hypothetical protein	0	NA	0	NA	NA	0	NA	0	NA	0	NA	1.4	NA	NA	NA	NA
GL50803_23767-Las1-like protein	0	NA	0	NA	NA	0	NA	0	0.84	0	NA	0	0	NA	NA	NA
GL50803_29256-Axonemal dynein heavy chain, partial	0	NA	0	NA	NA	0.49	NA	-0.34	NA	-0.4	NA	0.29	NA	NA	NA	NA
GL50803_10612-Phosphotyrosyl phosphatase activator protein, putative	0	NA	0.42	0	0	0	-1.01	0	NA	-0.42	NA	-0.34	NA	NA	0.03	0.54
GL50803_15252-Ubiquitin-conjugating enzyme E2	0	-0.86	0.34	0.61	0	0	-0.76	0	0.59	0	0	0	0	-0.47	0.32	0.7
GL50803_101824-Hypothetical protein	0	NA	0	NA	NA	0	NA	0	0	-0.62	NA	0	NA	NA	NA	NA
GL50803_10609-Kinase, STE STE20	0	NA	0.34	0	0	0.2	0	0.24	0	-0.22	0	0.27	0.48	-1.18	-0.56	0.45
GL50803_10608-Hypothetical protein	0	-1.48	0	0	0	0	-0.93	0.81	0	-0.7	0	0.57	0	0.19	-0.61	0.11
GL50803_10606-CCR4-NOT transcription complex, subunit 7	0	NA	0	NA	NA	0.35	NA	0	NA	0	NA	0	NA	NA	NA	NA
GL50803_10605-Ankyrin repeat protein 2	0	NA	0.47	NA	NA	0.41	NA	0	NA	-0.49	NA	0	NA	NA	NA	NA
GL50803_29252-Hypothetical protein	0	NA	0.47	NA	NA	0	NA	0	0	-0.29	0	0	NA	0.24	NA	0.62
GL50803_15251-Hypothetical protein	0	-2.08	0.32	0	0	0	-1.27	0.23	0	-0.42	0	0.18	0	-0.29	-0.57	0.52
GL50803_117163-Ankyrin repeat protein 1	0	NA	0	NA	NA	0	NA	0	NA	0	NA	0	NA	NA	NA	NA
GL50803_15250-High cysteine membrane protein Group 6	0	0	0	0	0.69	0	0	0	NA	0	NA	0	NA	NA	0.46	0.78
GL50803_10587-Kinase, NEK	0	NA	0.25	NA	NA	0.38	NA	0	NA	0	NA	0.32	NA	NA	NA	NA
GL50803_113304-VSP	0	-0.92	0.67	-0.9	-0.74	1.11	1.67	0	NA	0	NA	0	NA	NA	NA	NA
GL50803_113303-Cathepsin B-like cysteine proteinase	0	NA	0	NA	NA	0	NA	0.76	NA	0	NA	0	NA	NA	NA	NA
GL50803_16363-Alanine aminotransferase, putative	0	0.79	0	0	0.67	0.21	0.71	0	NA	-0.58	NA	0	NA	-0.34	0.38	0.77
GL50803_3755-Hypothetical protein	0	NA	0.34	NA	NA	0.33	NA	0	0	-0.23	NA	-0.26	NA	NA	NA	NA
GL50803_3756-Hypothetical protein	0	NA	0.39	NA	NA	0.39	NA	0	NA	0	NA	0	NA	NA	NA	NA
GL50803_26838-Hypothetical protein	0	NA	0.37	NA	NA	0	NA	0	NA	0	NA	0	NA	NA	NA	NA
GL50803_16364-Gamma adaptin	0	0	0	0	0	0	NA	0.25	-0.74	-0.41	0	0.18	0	NA	NA	NA
GL50803_2572-Hypothetical protein	0	NA	0	NA	NA	0	NA	0	NA	-0.22	NA	0	NA	NA	NA	NA
GL50803_16365-Hypothetical protein	0	NA	0	NA	NA	0	NA	0.22	NA	0	0	0.28	NA	NA	NA	NA
GL50803_94542-Hypothetical protein	0	0	0	0	0	0	0	0.46	0	0.24	0	0.8	0	NA	NA	NA
GL50803_23655-Hypothetical protein	0	NA	0	NA	NA	0	NA	0	NA	-0.25	NA	-0.24	NA	NA	NA	NA
GL50803_3896-Sec61-gamma	0	-1.7	0	0	0	0	-0.82	0	NA	-0.34	NA	0	0	0	-0.16	0.06
GL50803_26894-VSP	0	NA	0.42	NA	NA	0.84	NA	0.56	NA	0	NA	0.77	NA	NA	NA	NA
GL50803_60083-Kinase, NEK	0	NA	0.47	NA	NA	0	NA	0	NA	-0.75	NA	0	NA	NA	NA	NA
GL50803_60084-Hypothetical protein	0	NA	0	NA	NA	0.67	NA	0	NA	0	NA	0	NA	NA	NA	NA
GL50803_60085-Hypothetical protein	0	NA	0	NA	NA	0	NA	0.64	NA	-0.46	NA	1.2	NA	NA	NA	NA
GL50803_113297-High cysteine membrane protein VSP-like	0	NA	0	NA	NA	0	NA	0	NA	0	NA	0.41	NA	NA	NA	NA
GL50803_5324-Hypothetical protein	0	NA	0	0	0	0	NA	0	NA	-0.43	NA	0.27	NA	NA	NA	NA
GL50803_88581-Synaptic glycoprotein SC2	0	NA	0	NA	NA	0	NA	0.32	NA	-0.26	NA	0.39	NA	NA	NA	NA
GL50803_5328-AP2 sigma adaptin	0	-1.96	0.49	0	0	0	-1.47	0.42	0	0	NA	0	NA	-0.24	NA	NA
GL50803_13896-Serine aminopeptidase	0	NA	0	NA	NA	0.3	NA	0	NA	0	NA	-0.23	NA	NA	NA	NA
GL50803_16297-Hypothetical protein	0	NA	0	NA	NA	0.28	NA	0	NA	0	NA	-0.26	NA	NA	NA	NA
GL50803_16298-Ribosomal protein S27a	0	1.49	0	0	0	0	1.7	0	NA	0	NA	0	NA	-0.54	-0.89	-0.66
GL50803_5333-Calmodulin	0	1.47	0.36	0	0.82	0	1.02	0.41	NA	0	NA	0	NA	-0.38	-0.1	0.63
GL50803_16299-Sda1, severe depolymerization of actin	0	0	0	0	0	0	0	0.27	NA	0	NA	0.63	NA	NA	NA	NA
GL50803_2830-Hypothetical protein	0	NA	0	NA	NA	0	NA	0.41	NA	0	NA	0	NA	NA	NA	NA
GL50803_2833-Chromosome segregation protein Spc25	0	0	0	0	NA	-0.24	NA	0	NA	-0.27	0	0	NA	NA	NA	NA
GL50803_2834-Putative GTPase activating protein for ARF	0	1.08	0	0	0.49	0	0	0.42	0	-0.82	0	0	NA	-0.15	0.1	0.31
GL50803_16300-Ankyrin repeat protein 1	0	NA	0.34	0	0	0	0	0.34	NA	0.38	NA	0.91	NA	NA	NA	NA
GL50803_60090-Reverse transcriptase/endonuclease, putative	0	NA	0.87	NA	NA	0.97	NA	1.52	NA	0	NA	1.43	NA	NA	NA	NA
GL50803_d103094-Ankyrin repeat protein 1	0	NA	0	NA	NA	0	NA	0	NA	0	NA	0	NA	NA	NA	NA
GL50803_d42657-Kinase, NEK	0	NA	0	NA	NA	0	NA	0	NA	0	NA	0	NA	NA	NA	NA
GL50803_113284-Ankyrin repeat protein 2	0	0	0	0	0	0	0	0	NA	0	NA	0	NA	0.17	0.23	0.09
GL50803_17058-Hypothetical protein	0	NA	0.3	NA	NA	0	NA	0.29	NA	0	NA	0.24	0	NA	NA	NA
GL50803_1890-3' exoribonuclease, putative	0	0	0	0	0	0	NA	0	NA	-0.19	NA	0.3	NA	NA	NA	NA
GL50803_17056-Ribosomal protein L6	0	-0.82	0	-0.42	-0.46	0.57	-0.97	0	0	0	0	0	0	-0.62	-0.61	-0.69
GL50803_17055-Hypothetical protein	0	0.98	0	0.4	0.61	0.32	0.57	0.34	0	-0.6	0	0.39	0	0.15	0	0.22
GL50803_17054-Acidic ribosomal protein P0	0	-0.77	0.63	0	-0.44	0.64	-0.73	0	NA	0	NA	0.71	NA	-0.7	-0.59	-0.79
GL50803_17053-Ankyrin repeat protein 1	0	0	-0.38	0	0	0	-0.45	1.22	0	-1.23	-0.42	1.02	0	0.09	-0.32	-0.25
GL50803_4644-Hypothetical protein	0	NA	0	NA	NA	0	NA	0.26	NA	-0.65	NA	0.57	NA	NA	NA	NA
GL50803_91480-STU2-like protein	0	NA	0	0	0	0	-0.77	0.48	NA	0	NA	0.29	NA	NA	NA	0.28
GL50803_91476-Hypothetical protein	0	NA	0	0.49	0	0	NA	0.26	0	-0.22	0	0.31	0	NA	NA	NA
GL50803_17051-Ankyrin repeat protein 1	0	NA	0	NA	NA	0	NA	0.53	NA	-0.31	NA	0.56	NA	NA	NA	NA
GL50803_91504-Hypothetical protein	0	0	0	0	NA	0.32	NA	0.23	NA	-0.32	NA	0	NA	NA	NA	NA
GL50803_34357-pVSP	0	NA	0.75	NA	NA	0.33	NA	0	NA	0	NA	0	NA	NA	NA	NA
GL50803_50010-pVSP	0	NA	2.62	NA	NA	0	NA	0	NA	-1.14	NA	1.44	NA	NA	NA	NA
GL50803_50011-pVSP	0	NA	0	NA	NA	0	NA	0	NA	-1.68	NA	0.87	NA	NA	NA	NA
GL50803_50012-pVSP	0	NA	-0.66	NA	NA	1.56	NA	0.36	NA	-0.98	NA	-1	NA	NA	NA	NA
GL50803_50013-pVSP	1.22	NA	-1.81	NA	NA	2.94	NA	0.67	NA	-1.35	NA	-2.12	NA	NA	NA	NA
GL50803_50014-pVSP	0	NA	-2.15	NA	NA	0	NA	0	NA	-1.48	NA	-0.92	NA	NA	NA	NA
GL50803_50015-pVSP	0.9	NA	1.08	NA	NA	0.65	NA	0.65	NA	-1.87	NA	2.22	NA	NA	NA	NA
GL50803_50016-pVSP	0.72	NA	0.76	NA	NA	-0.55	NA	-0.57	NA	-0.88	NA	-1.83	NA	NA	NA	NA
GL50803_50017-pVSP	0	NA	0	NA	NA	0	NA	0	NA	0	NA	0	NA	NA	NA	NA
GL50803_50019-pVSP	0	NA	0	NA	NA	0	NA	0	NA	0	NA	0	NA	NA	NA	NA
GL50803_50020-pVSP	0	NA	0	NA	NA	0	NA	0	NA	-1.29	NA	1.04	NA	NA	NA	NA
GL50803_50021-pVSP	0	NA	0	NA	NA	0	NA	0	NA	0	NA	0	NA	NA	NA	NA
GL50803_50022-pVSP	0	NA	0	NA	NA	0	NA	0	NA	0	NA	0	NA	NA	NA	NA
GL50803_50024-VSP	0	NA	0	NA	NA	0	NA	0	NA	0	NA	0	NA	NA	NA	NA
GL50803_50025-pVSP	0	NA	0	NA	NA	0	NA	0	NA	0	NA	0	NA	NA	NA	NA
GL50803_50026-pVSP	0	NA	0	NA	NA	0	NA	0	NA	0	NA	0	NA	NA	NA	NA
GL50803_50027-pVSP	0	NA	0	NA	NA	0	NA	0	NA	0	NA	0	NA	NA	NA	NA
GL50803_50028-High cysteine protein	0	NA	0	NA	NA	0	NA	0	NA	0	NA	0	NA	NA	NA	NA
GL50803_50029-pVSP	0	NA	0	NA	NA	0	NA	0	NA	0	NA	0	NA	NA	NA	NA
GL50803_50030-pVSP	0	NA	0	NA	NA	1.98	NA	0	NA	0	NA	1.95	NA	NA	NA	NA
GL50803_116477-VSP	0	1.08	0.81	0.84	1.48	4.84	3.39	0	NA	0	NA	0	NA	NA	NA	NA
GL50803_96616-Kinase, CMGC CDKL	0	NA	-0.66	-0.45	-0.72	-0.54	NA	-0.37	-0.41	0.27	0	-0.56	NA	NA	NA	NA
GL50803_27836-Ankyrin repeat protein 1	0	NA	-0.38	NA	NA	-0.77	NA	-0.61	NA	-0.32	NA	-0.65	NA	NA	NA	NA
GL50803_20315-Hypothetical protein	0	NA	0	NA	NA	-0.63	NA	-0.87	NA	0.47	NA	0	NA	NA	NA	NA
GL50803_27835-Hypothetical protein	0	NA	0	NA	NA	-0.77	NA	-0.52	NA	0	NA	-0.66	NA	NA	NA	NA
GL50803_17157-Protein phosphatase 2A regulary subunit B	0	NA	-0.78	-0.43	-0.52	-0.93	NA	-0.44	NA	0	NA	-0.4	NA	NA	NA	NA
GL50803_96605-Hypothetical protein	0	NA	-0.54	NA	NA	-0.74	NA	-0.29	NA	-0.26	NA	0	NA	NA	NA	NA
GL50803_112630-Hypothetical protein	-0.36	NA	-0.42	NA	NA	0	NA	-0.27	NA	0	NA	0.3	NA	NA	NA	NA
GL50803_10038-Alpha-18 giardin	0	-1.54	0	0	0	-0.68	0	-0.47	0	-0.31	0	-0.49	-0.53	0.29	NA	-0.32
GL50803_15101-Alpha-17 giardin	0	-1.55	-0.56	0	-1.01	-0.72	NA	-0.82	0	-0.54	-1.18	-0.92	0	NA	NA	NA
GL50803_10036-Alpha-16 giardin	0	NA	-0.45	NA	NA	-0.59	NA	-0.54	NA	-0.29	NA	-0.93	NA	NA	NA	NA
GL50803_10034-Hypothetical protein	0	0	-0.85	0	NA	-0.75	NA	-0.65	NA	0	NA	-0.45	NA	NA	NA	NA
GL50803_10033-Hypothetical protein	0	NA	-0.57	NA	NA	-0.58	NA	-0.47	NA	-0.35	NA	-0.52	NA	NA	NA	NA
GL50803_15099-20S proteasome alpha subunit 4	0	0	0	0	0	-0.61	0	-0.6	NA	-0.21	NA	-0.9	NA	0.44	0.45	0.01
GL50803_17155-Hypothetical protein	0	NA	-0.46	NA	NA	-0.74	NA	-0.54	NA	0.33	NA	0	NA	NA	NA	NA
GL50803_10027-Hypothetical protein	0	0	-0.45	0	0	-0.67	0	-0.61	NA	0	NA	-0.37	NA	-0.01	NA	NA
GL50803_17154-Ribosomal RNA-processing protein 7	0	NA	0	NA	NA	-0.9	NA	-0.68	0	-0.54	NA	-0.77	NA	NA	NA	NA
GL50803_13999-Hypothetical protein	0	NA	-0.46	NA	NA	-0.48	NA	-0.6	0	-0.3	NA	-0.77	NA	NA	NA	NA
GL50803_13998-Threonyl-tRNA synthetase	0	0	-0.59	0	0	-0.41	0	-0.39	NA	-0.42	NA	0	NA	0.03	-0.88	0.27
GL50803_17153-Alpha-11 giardin	0	-1.03	-0.4	-0.45	-0.47	-0.71	-0.87	-1.05	-0.42	-0.54	0	-0.34	0	-0.26	-0.78	-0.03
GL50803_13996-Alpha-15 giardin	0	NA	-0.44	NA	NA	0	-1.09	-1.07	NA	0	NA	-0.69	NA	NA	NA	NA
GL50803_5649-Alpha-10 giardin	0	0	-0.57	0	0	-0.81	0	-0.41	NA	0	NA	-0.3	NA	0.22	-0.55	0.05
GL50803_5648-Hypothetical protein	0	0	-0.76	0	0	-0.74	NA	-0.56	NA	-0.4	NA	-0.63	NA	0.8	NA	NA
GL50803_13995-Transcriptional regulator	0	NA	0	NA	NA	-0.66	NA	-0.69	NA	-0.18	NA	-0.74	NA	NA	NA	NA
GL50803_17152-Ankyrin repeat protein 1	0	NA	-0.3	NA	NA	-0.65	NA	-0.55	NA	-0.17	NA	-0.58	NA	NA	NA	NA
GL50803_17151-NAD(P)H:quinone oxidoreductase	0	NA	-0.38	NA	NA	-0.58	NA	-0.69	NA	-0.56	NA	-0.89	NA	NA	NA	NA
GL50803_17150-NAD(P)H:quinone oxidoreductase	0	1.06	0.53	-1.25	-0.93	0	1.01	-0.76	0	0.27	0	-0.68	-0.97	0.55	0.16	-1.34
GL50803_7590-Qc-SNARE 2	0	0	-0.59	0	-0.41	-0.63	-0.71	-0.59	NA	-0.56	NA	-0.32	NA	NA	NA	NA
GL50803_14490-Ankyrin repeat protein 1	0	NA	-0.65	0	NA	-0.72	NA	-0.71	NA	-0.31	NA	-0.47	NA	NA	NA	NA
GL50803_7588-Serine/threonine protein phosphatase 7	0	0	-0.54	0	0	-0.35	0	-0.66	NA	0	NA	-0.82	NA	-0.03	-0.64	-0.24
GL50803_20307-Hypothetical protein	0	NA	-0.44	NA	NA	0	NA	-0.37	NA	0	NA	-0.37	NA	NA	NA	NA
GL50803_24555-Hypothetical protein	0	NA	-1.08	NA	NA	-0.57	NA	-0.36	NA	-0.27	NA	-0.35	NA	NA	NA	NA
GL50803_14488-Cyclin A	0	NA	0	NA	NA	-0.67	NA	-0.52	NA	0	NA	-0.6	NA	NA	NA	NA
GL50803_14487-Hypothetical protein	0	NA	-0.62	NA	NA	-0.67	NA	-0.47	NA	0	NA	-0.31	NA	NA	NA	NA
GL50803_7579-Kinase, NEK	0	NA	-0.38	NA	NA	-0.47	NA	-0.58	NA	0	NA	-0.51	NA	NA	NA	NA
GL50803_7578-Dynein light chain	0	0.63	0	0	0	-0.64	0	-0.79	NA	0	NA	-0.7	NA	NA	NA	NA
GL50803_7577-Hypothetical protein	0	NA	-0.38	NA	NA	-0.79	NA	-0.61	NA	-0.42	NA	-0.77	NA	NA	NA	NA
GL50803_17149-GTP-binding protein	0	NA	-0.32	0	NA	-0.65	NA	-0.54	0	-0.35	0	-0.69	0	NA	NA	NA
GL50803_88245-Ankyrin repeat protein 1	0	NA	-0.81	0	-0.89	-0.8	NA	-0.33	0	0	NA	0	NA	NA	NA	NA
GL50803_116713-Hypothetical protein	0	NA	-0.56	NA	NA	-0.9	NA	-1.59	NA	0	NA	-2.56	0	NA	NA	NA
GL50803_134442-Hypothetical protein	0	NA	-0.34	NA	NA	-0.7	NA	-0.72	NA	0	NA	0	NA	NA	NA	NA
GL50803_60130-Hypothetical protein	0	NA	-0.47	NA	NA	-1.05	NA	0	NA	0	NA	0	NA	NA	NA	NA
GL50803_d114445-Hypothetical protein	0	NA	0	NA	NA	0	NA	0	NA	0	NA	0	NA	NA	NA	NA
GL50803_50032-pVSP	0	NA	-0.26	NA	NA	2.29	NA	-0.78	NA	0	NA	-0.52	NA	NA	NA	NA
GL50803_50033-pVSP	0	NA	0.62	NA	NA	6.78	NA	0	NA	-3.81	NA	0	NA	NA	NA	NA
GL50803_50034-pVSP	0	NA	0	NA	NA	0	NA	0	NA	0	NA	0	NA	NA	NA	NA
GL50803_50035-pVSP	3.35	NA	1.74	NA	NA	3.28	NA	0	NA	0	NA	0	NA	NA	NA	NA
GL50803_50036-pVSP	0	NA	0	NA	NA	2.75	NA	0	NA	0	NA	0	NA	NA	NA	NA
GL50803_50037-pVSP	0	NA	0	NA	NA	0	NA	0	NA	0	NA	0	NA	NA	NA	NA
GL50803_50038-pVSP	0	NA	0	NA	NA	0	NA	0	NA	0	NA	0	NA	NA	NA	NA
GL50803_50039-High cysteine protein	0	NA	-0.79	NA	NA	0	NA	-0.49	NA	-0.8	NA	0	NA	NA	NA	NA
GL50803_d60176-Hypothetical protein	0	NA	0	NA	NA	0	NA	0	NA	0	NA	0	NA	NA	NA	NA
GL50803_87706-High cysteine membrane protein Group 3	0	NA	-0.35	NA	NA	0	NA	0	NA	0	NA	0	NA	NA	NA	NA
GL50803_116574-Hypothetical protein	0	NA	0	NA	NA	0	NA	0	NA	0	NA	0	NA	NA	NA	NA
GL50803_50041-High cysteine membrane protein Group 4	0	NA	0	NA	NA	0	NA	0	NA	0	NA	0	NA	NA	NA	NA
GL50803_2338-Hypothetical protein	0	NA	0	0	0	-0.43	NA	-0.26	0.44	0	0	0	0	-0.07	-0.19	0.09
GL50803_21198-Hypothetical protein	0	NA	0	NA	NA	0	NA	0	NA	0	NA	0.22	NA	NA	NA	NA
GL50803_15109-Hypothetical protein	0	0	0	0	0.43	-0.35	0	0	NA	0	NA	0.29	NA	NA	NA	NA
GL50803_10079-Hypothetical protein	0	NA	0	NA	NA	-0.21	NA	0	0	0	NA	0	0	NA	NA	NA
GL50803_15110-Hypothetical protein	0	NA	0	0	NA	0	NA	-0.31	NA	-0.19	NA	-0.58	NA	NA	NA	NA
GL50803_16376-ATP-dependent RNA helicase p47, putative	0	0	0	0	0	-0.26	0	0	0	-0.59	0	0	0	0.11	-0.43	-0.2
GL50803_34684-DEAD box RNA helicase Vasa	0	-1.1	0	0	0	0	-0.78	0	NA	-0.49	NA	0	NA	0.24	-0.36	-0.31
GL50803_15112-Dual specificity phosphatase, catalytic	0	NA	0	NA	NA	-0.27	NA	-0.41	NA	-0.18	NA	0.19	NA	NA	NA	NA
GL50803_21201-Hypothetical protein	0	0	0	2.06	1.85	0	-1.08	-0.21	0	-0.32	0	0	0	-0.26	-0.55	0.66
GL50803_15113-Actin related protein	0	NA	-0.31	NA	NA	0.54	NA	-1.74	NA	0	NA	-0.95	NA	NA	NA	NA
GL50803_10091-Ribosomal protein L23	0	0	0	0	0	0	0	0	NA	-0.36	NA	0	NA	-0.88	-0.8	-0.68
GL50803_16375-Intraflagellar transport protein IFT56	0	NA	-0.34	0	0	0	0	0	0	-0.24	NA	0	NA	NA	NA	NA
GL50803_16374-High cysteine membrane protein Group 2	0	0.89	0	0.46	0	0	0.68	0.18	NA	-0.41	NA	0	NA	NA	NA	NA
GL50803_16373-Hypothetical protein	0	NA	-0.24	NA	NA	0	NA	0	NA	-0.27	NA	0.21	NA	NA	NA	NA
GL50803_114815-Tenascin-like protein	0	0	0	-1.4	-0.93	0	1.14	0	NA	-0.88	0	0	0	1.38	0.59	-0.28
GL50803_39904-High cysteine membrane protein Group 2	-0.29	NA	-0.3	NA	NA	-0.27	NA	0	NA	-0.43	NA	0	NA	NA	NA	NA
GL50803_134441-Hypothetical protein	0	NA	0	0	0	0	NA	0	NA	0	NA	0	NA	NA	NA	NA
GL50803_116712-Hypothetical protein	0	-0.78	0	0.72	0	0	NA	0	NA	0	NA	0	NA	NA	NA	NA
GL50803_114813-VSP	-0.37	NA	-0.33	NA	NA	0	0	0	NA	0	NA	0.45	NA	NA	NA	NA
GL50803_15867-GTP-binding protein	0	0	0	0	0	0	0	0	NA	-0.3	NA	0	NA	NA	NA	NA
GL50803_15868-Hypothetical protein	0	NA	0	NA	NA	0	NA	-0.27	NA	0	NA	0	NA	NA	NA	NA
GL50803_15869-GTP-binding nuclear protein RAN/TC4	0	-0.47	0	0	0	0	-0.46	0	NA	-0.46	NA	0	NA	0.04	0.21	0.3
GL50803_88735-Ankyrin repeat protein 1	0	NA	-0.37	0	-0.66	-0.32	NA	0	NA	-0.48	NA	0.45	NA	NA	NA	0.48
GL50803_22850-Kinase, CMGC MAPK	0	0.74	0	0	0	-0.33	0	0	0	0	0	0.64	0	0.36	-0.02	0.1
GL50803_16263-Deflagellation inducible protein	0	-1.07	0	-0.51	-0.56	0	-1.26	-0.4	0	-0.38	0	-0.44	0	0.19	0.19	-0.03
GL50803_12949-Proteasome subunit beta type 5	0	0.75	0	0	0	-0.35	0	0	0	-0.36	NA	0	0	0.19	-0.04	0.11
GL50803_2261-Ser/Thr protein phosphatase 2A, 72/130 kDa reg sub B	0	NA	0	NA	NA	0	NA	-0.37	NA	-0.38	NA	-0.31	NA	NA	NA	NA
GL50803_12950-Ubiquitin-conjugating enzyme E2 (E3-independent)	0	1.07	0	0	0	0.38	0	-0.88	NA	-0.4	NA	-0.66	NA	NA	NA	NA
GL50803_60147-Ribosomal protein S30	0	NA	0	NA	NA	0	NA	-0.72	NA	0	NA	0	NA	NA	NA	NA
GL50803_16264-WD40 repeat protein	0	NA	0	0	0	0	NA	0.56	0	0.32	NA	0.54	0	NA	NA	NA
GL50803_16265-Ribosomal protein S3a	0	0	0	-0.63	-0.72	0	-0.98	-0.47	NA	0	NA	0	NA	-0.64	-0.73	-0.64
GL50803_8415-Nop53 (60S ribosomal biogenesis)	0	0	0.46	0	0	-0.26	0	0	NA	0	NA	-0.18	NA	NA	NA	NA
GL50803_101739-Hypothetical protein	0	NA	0	NA	NA	0	NA	-0.41	NA	0	0	0	NA	NA	NA	NA
GL50803_14702-RRNA biogenesis protein RRP5	0	0	0	0	0	0	0	0	NA	0.55	NA	1.12	NA	0.32	0.09	0.33
GL50803_8410-Hypothetical protein	0	NA	0	NA	NA	0	NA	0	NA	0.59	NA	0.52	0	NA	NA	NA
GL50803_22855-Hypothetical protein	0	0	0.33	0	0	0	-0.55	-0.57	NA	-0.4	NA	0	NA	-0.63	-0.28	-0.18
GL50803_8407-Aminoacyl-histidine dipeptidase	0	0	0	0	0	0	0	0	0	0	0	0.51	0.52	0.17	0.24	0.68
GL50803_16266-Hypothetical protein	0	0	0	0	0	-0.52	0	0	0	-0.3	0	0	0	NA	NA	-0.26
GL50803_8405-Zinc-finger of a C2HC-type domain-containing protein	0	0.87	0	0	0	0	0	0	0	0	0.43	0.5	0	-0.38	NA	0.68
GL50803_14699-Ribosomal protein S23	0	-0.56	0	-0.55	0	0	0	-0.59	NA	0	NA	0	NA	-0.42	-0.46	-0.58
GL50803_16267-Trichohyalin-plectin-homology domain-containing protein	0	0.83	0	0	0	0	0	0	0	0.65	0	1.15	0	-0.8	-0.69	0.05
GL50803_50045-pVSP	0	NA	1.39	NA	NA	1.3	NA	0	NA	0	NA	1.64	NA	NA	NA	NA
GL50803_50046-pVSP	0	NA	1.53	NA	NA	1.96	NA	1.19	NA	0	NA	2.8	NA	NA	NA	NA
GL50803_114121-pVSP	0	NA	0	NA	NA	2.48	NA	0.64	NA	0.6	NA	1.84	NA	NA	NA	NA
GL50803_137605-VSP with INR	-0.58	NA	1.09	NA	NA	1.65	NA	2.19	NA	1.29	NA	3.22	NA	NA	NA	NA
GL50803_114120-Kinase, NEK	0	NA	0.59	NA	NA	0.82	NA	0.4	NA	0	NA	0.98	NA	NA	NA	NA
GL50803_114119-Alpha-7.2 giardin	0	NA	0	NA	NA	0.3	NA	0	NA	0	NA	0	NA	-0.13	0.62	0.96
GL50803_8658-Hypothetical protein	0	NA	0	NA	NA	0.5	NA	-0.29	NA	-0.22	NA	-0.24	NA	NA	NA	NA
GL50803_8657-C2HC-type zinc-finger domain-containing protein	0	NA	0	NA	NA	0.41	NA	-0.25	NA	0	NA	0	NA	NA	NA	NA
GL50803_16114-Ribosomal protein L36e	0	-2.27	0	0	0	0	0	-0.5	-1.57	-0.29	0	0	NA	-1.95	-1.62	-0.91
GL50803_8654-Hypothetical protein	0.45	NA	0	NA	NA	1.22	NA	0.23	NA	-0.58	NA	-0.21	NA	NA	NA	NA
GL50803_8652-Hypothetical protein	0	NA	0	NA	NA	0.28	NA	0.73	NA	-0.34	NA	0	NA	NA	NA	NA
GL50803_8651-Hypothetical protein	0	NA	0	NA	NA	0	NA	-0.3	NA	-0.4	NA	-0.3	NA	NA	NA	NA
GL50803_8650-Hypothetical protein	0	NA	0	NA	NA	0	NA	-0.52	NA	0	NA	0	NA	NA	NA	NA
GL50803_14753-Histone acetyltransferase type B subunit 2	0	NA	0	NA	NA	0	NA	0	NA	-0.22	NA	-0.35	NA	NA	NA	NA
GL50803_16113-Hypothetical protein	0	0	0	0	0	0	0	0.27	0	-0.26	-0.47	0.44	NA	NA	NA	NA
GL50803_42048-ABC transporter	0	NA	0	NA	NA	0	NA	0.34	NA	-0.27	NA	0.46	NA	NA	NA	NA
GL50803_12795-Hypothetical protein	0	NA	0	NA	NA	0.5	NA	0	NA	0	NA	0	NA	NA	NA	NA
GL50803_15897-GiOR-2	0	NA	0	NA	NA	0.21	NA	0.35	NA	-0.24	NA	0	NA	NA	NA	NA
GL50803_15898-DTW domain-containing protein	0	NA	0	NA	NA	0	NA	0.28	NA	-0.36	NA	0.33	NA	NA	NA	NA
GL50803_102874-Hypothetical protein	0	NA	0	NA	NA	0	NA	0	NA	-0.42	NA	0.19	NA	NA	NA	NA
GL50803_25809-Ubiquitin carboxyl-terminal hydrolase	0	NA	-0.22	NA	NA	0	NA	0	NA	-0.7	NA	0	NA	NA	NA	NA
GL50803_60163-TLD domain-containing protein	0	NA	0	NA	NA	0.43	NA	0	NA	-0.32	NA	0.25	NA	NA	NA	NA
GL50803_16076-Peroxiredoxin 1ai	0	0	1.05	1.14	1.01	1.54	1.74	0.53	NA	0	NA	0.69	NA	NA	NA	NA
GL50803_16077-Hypothetical protein	0	NA	0	NA	NA	0	NA	-0.29	NA	-0.32	NA	-0.22	NA	NA	NA	NA
GL50803_16078-Hypothetical protein	0	NA	0	NA	NA	0	NA	0	NA	-0.44	NA	0	NA	NA	NA	NA
GL50803_4463-Dynein light chain	0	0.6	0	0	0	0	0.44	-0.29	NA	0	NA	0	NA	-0.22	0.36	0.09
GL50803_4465-Hypothetical protein	0	NA	0	NA	NA	0	NA	0	NA	-0.5	NA	0	NA	NA	NA	NA
GL50803_60167-Hypothetical protein	0	NA	0	NA	NA	0	NA	0	NA	0	NA	0	NA	NA	NA	NA
GL50803_114445-Hypothetical protein	0	NA	0	NA	NA	0.73	NA	0	NA	0	NA	0	NA	NA	NA	NA
GL50803_50049-pVSP	0	NA	0	NA	NA	1.11	NA	-0.71	NA	-0.46	NA	0	NA	NA	NA	NA
GL50803_50050-pVSP	0	NA	0	NA	NA	0	NA	0	NA	0	NA	2.81	NA	NA	NA	NA
GL50803_50051-pVSP	0	NA	0	NA	NA	0	NA	0	NA	0	NA	0	NA	NA	NA	NA
GL50803_50052-pVSP	0	NA	0	NA	NA	0	NA	0	NA	0	NA	0	NA	NA	NA	NA
GL50803_50053-pVSP	0	NA	0	NA	NA	0	NA	0	NA	0	NA	0	NA	NA	NA	NA
GL50803_50054-pVSP	0	NA	0	NA	NA	0	NA	0	NA	0	NA	0	NA	NA	NA	NA
GL50803_50055-pVSP	0	NA	0	NA	NA	0	NA	0	NA	0	NA	0	NA	NA	NA	NA
GL50803_60176-Hypothetical protein	0	NA	0	NA	NA	0	NA	0	NA	0	NA	0	NA	NA	NA	NA
GL50803_114891-High cysteine membrane protein Group 3	0	NA	-0.33	NA	NA	1.31	NA	0	-0.46	0	NA	0	NA	NA	NA	NA
GL50803_116575-Hypothetical protein	0	NA	0	NA	NA	0	NA	0	NA	0	NA	0	NA	NA	NA	NA
GL50803_50057-High cysteine protein	0	NA	-0.5	NA	NA	0.59	NA	0	NA	0	NA	0	NA	NA	NA	NA
GL50803_21232-Hypothetical protein	0	NA	-0.55	NA	NA	0	NA	-0.56	NA	0	NA	0.57	NA	NA	NA	NA
GL50803_14841-Phosphoglycolate phosphatase	0	NA	0	0	0	0	-0.84	-0.38	NA	-0.23	NA	-0.23	NA	0.06	NA	0.27
GL50803_9030-Ankyrin repeat protein 1	0	0	0	0	0	0	0.53	0	0	-0.83	0	0	0	-0.29	-0.03	0.23
GL50803_14842-Dimethyladenosine transferase	0	NA	0.34	0	NA	0	NA	0	NA	0.32	NA	0.24	NA	NA	NA	NA
GL50803_14843-Chaperone protein dnaJ	0	0	0	0	0	0.31	0	0	0	0	0	0.45	0	NA	NA	NA
GL50803_9036-EamA-like transporter family protein	0	NA	0	NA	NA	-0.8	NA	-0.98	NA	-1.06	NA	-0.52	NA	NA	NA	NA
GL50803_91398-Eukaryotic translation initiation factor 2 beta subunit	0	0	0	0	0.44	0	0	0	NA	-0.29	NA	0	NA	-0.01	-0.29	0.5
GL50803_9038-Nicotinate phosphoribosyltransferase	0	0	0	0	0	0.36	0	-0.36	NA	-0.21	NA	0	NA	NA	NA	0.25
GL50803_28703-Hypothetical protein	0	NA	0	NA	NA	0	NA	-0.44	NA	0	NA	0	NA	NA	NA	NA
GL50803_21233-Hypothetical protein	0	NA	0	NA	NA	0.54	NA	-0.93	NA	0	NA	-0.39	NA	NA	NA	NA
GL50803_21234-Hypothetical protein	0	NA	0	NA	NA	0	NA	0	NA	0	NA	0	NA	NA	NA	NA
GL50803_9043-Magnesium transporter NIPA	0	NA	0	NA	NA	0.4	NA	0	NA	0.19	NA	0	NA	NA	NA	NA
GL50803_9045-Thioredoxin family protein	0	0	0	0	0	0	0.52	0	0	0.25	0	0	0	NA	NA	NA
GL50803_9046-Sugar transport family protein	0	NA	0	NA	NA	0.23	NA	-0.35	NA	0	NA	0	NA	NA	NA	NA
GL50803_14845-Tim44	0	NA	0	NA	NA	0	NA	-0.51	NA	0	NA	-0.3	NA	NA	NA	NA
GL50803_9048-Hypothetical protein	0	NA	-0.25	NA	NA	0	NA	0.25	NA	0.38	0	0.57	NA	NA	NA	NA
GL50803_14846-Hypothetical protein	0	NA	-0.33	0	0	0	0	0	NA	0.38	0	0.34	NA	NA	NA	NA
GL50803_9051-Hypothetical protein	0	NA	0	NA	NA	0	NA	0	NA	0.48	NA	0	NA	NA	NA	NA
GL50803_100864-Vacuolar protein sorting 26	0	-1.65	0	0	-0.47	0	-0.72	0	0	0	0	0	0	0.11	0.5	0.08
GL50803_91374-Coiled-coil protein	0	1.8	0	0	0	-0.44	0.7	0	NA	0.36	NA	0.52	NA	NA	NA	NA
GL50803_16085-Hypothetical protein	0	0.57	0	0	0	0	0	0	NA	0	NA	0.25	NA	NA	NA	NA
GL50803_16086-Ribosomal protein L8	0	-0.75	0	0	0	0	-0.86	-0.75	-0.8	0	0	0	0	-1.46	-1.45	-0.76
GL50803_5069-Ubiquitin family protein	0	NA	-0.15	NA	NA	0	NA	-0.23	-0.71	0	-0.43	0	NA	NA	NA	NA
GL50803_5070-Hypothetical protein	0	NA	0	NA	NA	0	NA	-0.81	0	0.22	NA	-0.32	NA	NA	NA	NA
GL50803_117440-High cysteine protein	0	NA	0	NA	NA	0	NA	0	NA	0	NA	0	NA	NA	NA	NA
GL50803_d117440-High cysteine protein	0	NA	0	NA	NA	0	NA	0	NA	0	NA	0	NA	NA	NA	NA
GL50803_36884-Coiled-coil protein	0	NA	0	NA	NA	0	NA	-0.53	NA	-0.32	NA	0.47	NA	NA	NA	NA
GL50803_16152-Coiled-coil protein	0	0	0.16	0	0	0	0	-0.85	NA	-0.38	0	0.16	NA	NA	NA	NA
GL50803_60183-Hypothetical protein	0	NA	-0.65	NA	NA	0	NA	0	NA	-0.43	NA	0.94	NA	NA	NA	NA
GL50803_7427-Hypothetical protein	0	NA	0	NA	NA	0	NA	0	NA	0	NA	0	NA	NA	NA	NA
GL50803_113213-High cysteine membrane protein EGF-like	0.52	NA	0	NA	NA	0.71	NA	-0.37	NA	0	NA	1.03	NA	NA	NA	NA
GL50803_14456-Low molecular weight protein-tyrosine-phosphatase	0	NA	0.58	0.32	0	0.85	0.63	-0.61	NA	-0.33	NA	0.35	NA	NA	NA	NA
GL50803_14457-Ribosomal protein L29e	0	0	0.81	0	-0.86	0.61	0	0	-0.99	0	0	0	0	NA	NA	NA
GL50803_7439-Ser/Thr phosphatase 2A regulatory subunit A	0	-0.52	0	0	0	0	0.41	0.57	NA	0	NA	0.92	NA	0.05	0.52	0.77
GL50803_14458-Hypothetical protein	0	NA	0	0	0	0	0	0	NA	-0.43	NA	0	NA	NA	NA	NA
GL50803_7444-UvrB/uvrC motif-containing protein	0.35	1.35	0	0	0.68	0.26	0.96	0	0	-0.28	0	0.78	0	-0.31	-0.13	-0.3
GL50803_24505-Hypothetical protein	0	NA	0	0	0	0	NA	0	NA	-0.61	-0.46	0.54	0	NA	NA	NA
GL50803_13109-Ras-related protein	0	NA	0	0	NA	0	NA	0	NA	-0.28	NA	0	0	NA	NA	NA
GL50803_15847-Hypothetical protein	0	0.87	-0.3	0	0	0	0.84	-0.38	0	0	0	-0.44	0	NA	0.24	0.47
GL50803_2732-MBF1	0	-0.85	0	0	-0.69	0	-0.68	-0.41	0	0	0	-0.41	NA	NA	0.25	0.24
GL50803_113219-IQ calmodulin-binding motif-containing protein	0	NA	0	NA	NA	0	NA	0.22	NA	-0.22	NA	0.59	NA	NA	NA	0.61
GL50803_15958-Ankyrin repeat protein 1	0	NA	0	NA	NA	0	NA	0.18	NA	0	NA	0.55	0	NA	NA	NA
GL50803_103373-Alpha-7.1 giardin	0	-0.56	0	0	0	0	0	0	NA	0	NA	0	NA	0.14	0.41	1.32
GL50803_60184-Hypothetical protein	0	NA	0	NA	NA	0.74	NA	0	NA	0	NA	0	NA	NA	NA	NA
GL50803_14586-VSP with INR	4.85	1.87	-0.87	-5.4	-5.38	0.56	-2.29	0	NA	0	NA	0	NA	-4.38	NA	NA
GL50803_d14586-VSP with INR	0	NA	0	NA	NA	0	NA	0	NA	0	NA	0	NA	NA	NA	NA
GL50803_d60184-Hypothetical protein	0	NA	0	NA	NA	0	NA	0	NA	0	NA	0	NA	NA	NA	NA
GL50803_13239-Dynein heavy chain and region D6 of dynein motor containing protein	0	NA	0.67	NA	NA	1.26	NA	-1.55	NA	-1.85	NA	0	NA	NA	NA	NA
GL50803_102056-Hypothetical protein	0	NA	0	NA	NA	0	NA	-0.44	0	-0.47	NA	0.39	NA	NA	NA	NA
GL50803_17102-Hypothetical protein	0	NA	0	0	0	0.35	-0.4	0	NA	0	NA	-0.26	NA	NA	NA	NA
GL50803_17103-Orc1/CDC6	0	NA	0	NA	NA	0.3	NA	-0.37	NA	-0.3	NA	0	NA	NA	NA	NA
GL50803_2461-Hypothetical protein	0	NA	0	NA	NA	0	NA	-0.38	NA	-0.37	NA	-0.28	NA	NA	NA	NA
GL50803_17104-Hypothetical protein	0	NA	0	NA	NA	0.47	NA	-0.8	NA	-0.25	NA	-0.24	NA	NA	NA	NA
GL50803_102051-Amino acid transporter family	0	NA	0	NA	NA	0.65	NA	-0.35	-1.07	-0.38	NA	0.28	NA	NA	NA	NA
GL50803_3647-Hypothetical protein	0	NA	0.22	NA	NA	0	NA	0.36	NA	0.24	NA	0.83	NA	NA	NA	NA
GL50803_17105-Intraflagellar transport protein IFT172	0	-0.75	0	-0.43	0	0	-0.52	0	0	0	0	0.86	0	NA	NA	NA
GL50803_6422-Hypothetical protein	0	0	-0.21	0	0	0	-0.46	0	NA	-0.25	NA	0.26	NA	NA	NA	NA
GL50803_6423-Hypothetical protein	0	NA	0	NA	NA	0	NA	0	NA	0	NA	0.39	NA	NA	NA	NA
GL50803_14198-Hypothetical protein	0	0.76	-0.37	0	0	0	0.65	0.35	NA	0	NA	0.88	NA	NA	NA	NA
GL50803_17106-26S protease regulatory subunit 8	0	0	0	0	0	0.63	0	0	0	-0.28	0	0.46	0	-0.21	0.63	0.04
GL50803_27852-Hypothetical protein	0	NA	0	NA	NA	0	NA	-0.72	NA	-0.4	NA	-0.72	NA	NA	NA	NA
GL50803_6427-Major facilitator family transporter	0	NA	-0.37	NA	NA	0	NA	-0.73	NA	-0.58	NA	-0.49	NA	NA	NA	NA
GL50803_14200-Molybdenum cofactor sulfurase	0	0	-0.3	-0.43	0	0	0	0	NA	-0.28	NA	0.78	NA	0.29	-0.17	0.24
GL50803_6430-14-3-3 protein	0	0	0	0	0	0	0.29	0	0	-0.48	0	0	0	-0.21	-0.22	0.15
GL50803_17109-Hypothetical protein	0	NA	0	0	0	0	0	0.4	0	-0.35	0	0.63	NA	0.54	NA	NA
GL50803_2906-Hypothetical protein	0	NA	-0.42	NA	NA	0.3	NA	0	NA	-0.74	NA	0.39	NA	NA	NA	NA
GL50803_22338-mRNA cap guanine-N7 methyltransferase	0	NA	0	NA	NA	0	NA	0.26	NA	-0.63	NA	0.57	NA	NA	NA	NA
GL50803_17110-Hypothetical protein	0	NA	0	0	0	0	-0.93	0.31	NA	-0.55	NA	0.56	NA	0.45	NA	0.33
GL50803_17111-Hypothetical protein	0	NA	0	NA	NA	0	NA	-0.28	NA	-0.19	NA	0	NA	NA	NA	NA
GL50803_1656-Kinase, STE STE11	0	NA	0	NA	NA	0	NA	-0.41	NA	-0.24	NA	-0.17	NA	NA	NA	NA
GL50803_1657-Translation initiation factor	0	NA	0	0	0	0	-1.01	0	NA	-0.22	NA	-0.32	NA	NA	NA	NA
GL50803_17112-U3 small nucleolar ribonucleoprotein protein IMP4, putative	0	0	0	NA	0	0	NA	-0.2	NA	-0.28	NA	0	NA	NA	NA	NA
GL50803_8816-Hypothetical protein	0	NA	0	NA	NA	0	NA	-0.35	NA	0	NA	0	NA	NA	NA	NA
GL50803_102034-Kinase, NEK	0	-0.6	0	0	0	0	0	0	0	-0.57	0	0.28	0	0.32	NA	0.31
GL50803_8819-Cia2	0	NA	0	0	0	0	0	-0.29	NA	-0.77	NA	0.29	NA	NA	NA	NA
GL50803_8820-Spindle pole protein, putative	0	NA	0	NA	NA	0	NA	-0.24	NA	-0.76	NA	0.25	NA	NA	NA	NA
GL50803_8821-Hypothetical protein	0	NA	0	NA	NA	0	NA	0	NA	0	NA	0	NA	NA	NA	NA
GL50803_8822-2,3-bisphosphoglycerate-independent phosphoglycerate mutase	0	0	0	0	0	0.39	0	0	NA	0	NA	1.07	NA	0.1	0.21	0.69
GL50803_37711-Hypothetical protein	0	NA	0	0	0	0	NA	0	NA	-0.75	NA	0	NA	NA	NA	NA
GL50803_8826-Glucokinase	0	-1.04	-0.54	0	-0.68	0	-0.32	0	0	-0.75	0	-0.29	0	-0.74	-0.32	-0.21
GL50803_8827-WD40 repeat protein	0	NA	0	NA	NA	0	NA	0	NA	-0.45	NA	0	NA	NA	NA	NA
GL50803_14783-High cysteine membrane protein	-0.58	NA	0	NA	NA	0	NA	-0.68	NA	-0.44	NA	-0.35	NA	NA	NA	NA
GL50803_50064-VSP	0	NA	0.97	NA	NA	2.15	NA	1.08	NA	0	NA	1.35	NA	NA	NA	NA
GL50803_1903-Glutamine methyltransferase	0	NA	0	NA	NA	0	NA	0	NA	0	NA	0	NA	NA	NA	NA
GL50803_1902-Hypothetical protein	0	NA	0	NA	NA	0	NA	0	NA	-0.44	NA	0.29	NA	NA	NA	NA
GL50803_104031-Glycogen synthase, putative	0	-0.98	0	0	0	0	0	0	0	-0.49	0	0.56	0	0	-0.26	0.21
GL50803_2366-Hypothetical protein	0	NA	-0.32	NA	NA	0.34	NA	-0.62	NA	-0.34	NA	0	NA	NA	NA	NA
GL50803_16547-Intraflagellar transport protein IFT122	0	0	0	0	0	0	0	0	0	-0.38	0	0.32	NA	NA	NA	NA
GL50803_7103-Kinase, NEK	0	NA	0	NA	NA	0.65	NA	0	NA	0	0.75	0.5	NA	NA	NA	NA
GL50803_14360-Tenascin-like protein	0	NA	-0.3	0	1.56	0.35	2.36	-0.39	NA	0	NA	0.22	NA	NA	NA	NA
GL50803_7110-Ubiquitin	0	1.08	0	0	0.59	0.56	1.22	0	0	0	0	-0.47	0	-0.66	0.46	0.23
GL50803_14361-Hypothetical protein	-0.26	NA	-0.23	NA	NA	0	NA	0	NA	0	NA	0	NA	NA	NA	NA
GL50803_14362-Hypothetical protein	0	NA	0	NA	NA	0	NA	0	NA	0	NA	0.26	NA	NA	NA	NA
GL50803_7114-Hypothetical protein	0	NA	0	NA	NA	0	NA	0	NA	0	NA	0.59	NA	NA	NA	NA
GL50803_16548-PX domain-containing protein	0	NA	0	NA	NA	0	NA	0	NA	-0.43	NA	0.31	NA	NA	NA	NA
GL50803_16549-Uridine kinase	0	0	0	0	0	0	0.39	0.35	0	-0.75	0	0.95	0	0.24	-0.23	0.1
GL50803_14364-Kinase, CAMK CAMKL	0	0	0	0	0	0	-1.15	0	NA	-0.57	-0.42	0	0	NA	NA	NA
GL50803_16550-Hypothetical protein	0	0	-0.26	0	0	0	0	0	NA	-0.52	NA	0	NA	NA	NA	NA
GL50803_86761-Hypothetical protein	0	0	0	0	0	0	0	0.26	0	0	0	0.51	0	0	0.46	-0.01
GL50803_16553-Hypothetical protein	0	NA	0	NA	NA	0.57	NA	-0.63	NA	0	NA	0	NA	NA	NA	NA
GL50803_16552-Phosphomevalonate kinase	0	NA	0	NA	NA	0.8	NA	-0.6	NA	0	NA	0	NA	NA	NA	NA
GL50803_16554-Splicing factor U2AF subunit, putative	0	NA	0	NA	NA	0.54	NA	0	NA	-0.4	NA	0	NA	NA	NA	NA
GL50803_32730-Hypothetical protein	0	0	0	0	-0.81	0.39	-0.47	0	NA	0	NA	0	NA	NA	NA	NA
GL50803_16556-Hypothetical protein	0	NA	-0.41	0	0	0	NA	0	0.45	0	NA	0.31	NA	NA	NA	NA
GL50803_13901-Ankyrin repeat protein 2	0	NA	0	NA	NA	0.42	NA	-0.38	NA	0	NA	0.23	0	NA	NA	NA
GL50803_21622-Ring finger domain-containing protein	0	NA	-0.32	NA	NA	0	NA	-0.3	NA	-0.21	NA	0.2	NA	NA	NA	NA
GL50803_31391-Hypothetical protein	0	NA	0	NA	NA	0	NA	0	NA	0	NA	1.17	NA	NA	NA	NA
GL50803_60194-Hypothetical protein	0	NA	0	NA	NA	0	NA	0	NA	0	NA	0	NA	NA	NA	NA
GL50803_60196-Kinase, NEK	0	NA	0	NA	NA	0.59	NA	0	NA	-0.53	NA	0.74	NA	NA	NA	NA
GL50803_50066-VSP	0	NA	0	NA	NA	0.58	NA	0	NA	0	NA	1.04	NA	NA	NA	NA
GL50803_16194-Hypothetical protein	0	NA	0	NA	NA	0	NA	0	0	0	0	0	NA	NA	NA	NA
GL50803_14525-Hypothetical protein	0	0	0	0	0	0	0	0	NA	0	NA	-0.25	NA	NA	NA	NA
GL50803_7728-Ankyrin repeat protein 1	0	NA	-0.2	NA	NA	0	NA	-0.35	NA	-0.21	NA	-0.52	NA	NA	NA	NA
GL50803_35180-GTOR	0	NA	0	0	0	0	-1.11	0	0	-0.21	0	0	NA	NA	NA	NA
GL50803_8026-Cleavage and polyadenylation specificity factor, 73 kDa subunit	0	NA	0	0	NA	0	NA	0	0	0	NA	0	NA	NA	NA	NA
GL50803_8025-Nuclear ATP/GTP-binding protein	0	NA	0	NA	NA	0.23	NA	-0.52	NA	-0.35	NA	-0.48	NA	NA	NA	NA
GL50803_8023-Hypothetical protein	0	NA	0	NA	NA	0	NA	-0.91	NA	-0.35	NA	-0.68	NA	NA	NA	NA
GL50803_114161-High cysteine membrane protein EGF-like	0	NA	0	NA	NA	0.46	NA	0	NA	0	NA	0.43	NA	NA	NA	NA
GL50803_24471-Hypothetical protein	0	NA	0	NA	NA	0	NA	0	NA	0	NA	0	NA	NA	NA	NA
GL50803_14242-Dynein heavy chain, putative	0	NA	0	0	0	0	0	0.51	NA	0	NA	0.59	NA	NA	NA	NA
GL50803_6564-Proliferating cell nuclear antigen	0	-0.53	0	0	0	0	0	0	NA	0.52	NA	0.34	NA	0.34	0.42	0.21
GL50803_6563-Uracil phosphoribosyltransferase	0	0	0	0	0	0.35	0	0	0	0	0	0	NA	-0.64	0.22	0
GL50803_14241-C3HC4-type zinc-finger domain-containing protein	0	NA	-0.36	0	NA	0	NA	-0.21	NA	0	NA	0	NA	NA	NA	-0.31
GL50803_6559-Hypothetical protein	0	NA	0	NA	NA	0	NA	0	NA	-0.67	NA	0	NA	NA	NA	NA
GL50803_6558-Hypothetical protein	0	NA	0	0	0	0	NA	0	NA	-0.59	NA	0	NA	NA	NA	NA
GL50803_24400-Kinase, NEK	0	NA	0	NA	NA	0	NA	0	0	-0.35	NA	0	0	NA	NA	NA
GL50803_6556-Hypothetical protein	0	NA	0	NA	NA	0	NA	0	NA	-0.31	NA	0	NA	NA	NA	NA
GL50803_112207-VSP	0	-1.11	0	-0.93	-0.88	0	2.06	0	NA	0	NA	0	NA	NA	NA	NA
GL50803_50070-VSP	0	NA	0	NA	NA	0	NA	0	NA	0	NA	0	NA	NA	NA	NA
GL50803_16572-N-terminal acetyltransferase B complex catalytic subunit	0	NA	0	NA	NA	0	NA	0	NA	0	NA	0.19	NA	NA	NA	NA
GL50803_16573-Hypothetical protein	0	NA	0	0	0	0	NA	0.17	NA	0	NA	0.32	NA	NA	NA	NA
GL50803_15048-ATP-dependent RNA helicase-like protein	0	0	0	0	0	0	-0.94	0.54	NA	-0.51	NA	0.97	NA	0.32	-0.54	-0.26
GL50803_15049-Kinase, NEK	0	-0.72	0	0	0	0	-0.57	0	NA	-0.4	NA	0.22	NA	NA	NA	NA
GL50803_28962-Hypothetical protein	0	NA	0	0	0	0	NA	0	NA	0	NA	0.38	NA	NA	NA	NA
GL50803_60210-Hypothetical protein	0	NA	0	NA	NA	0	NA	-0.33	NA	0	NA	0	NA	NA	NA	NA
GL50803_9802-Ankyrin repeat protein 1	0	NA	0	NA	NA	0	NA	-0.37	NA	-0.39	NA	0	NA	NA	NA	NA
GL50803_9803-La ribonucleoprotein, putative	0	0	0	0	0	-0.63	0	0	0	-0.66	0	0.44	0	-0.01	-0.8	0.07
GL50803_16574-Hypothetical protein	0	NA	0	0	NA	-0.32	NA	0	-0.47	0	NA	0	NA	NA	NA	NA
GL50803_9807-Hypothetical protein	0	0	0	0	0	0	0	0	NA	0	-0.59	0	0.4	NA	NA	NA
GL50803_9808-Chaperone protein DnaJ subfamily A	0	0.42	0	0	0.4	0	0.31	0.6	0	-0.46	0	0.67	0	-0.14	-0.03	0.3
GL50803_9810-Ribosomal protein L44	0	0	0	-0.34	0	0	0.49	-0.68	NA	0	NA	-0.31	NA	-1.23	-1.03	-0.86
GL50803_60211-Ribosomal protein S19e	0	NA	0	NA	NA	0	NA	-0.51	NA	0	NA	0	NA	NA	NA	NA
GL50803_19509-Qc-SNARE 4	0	NA	0	NA	NA	0	NA	0	NA	-0.43	NA	0	NA	NA	NA	NA
GL50803_15054-Kelch repeat-containing protein	0	0	0	0	0	0	0	0.24	0	-0.44	0	0.53	0	0.47	-0.64	-0.29
GL50803_104685-Centrin	0	0.82	0	0	0	0	0.49	0	0	0	0	0.38	0	-0.4	0.04	0.08
GL50803_103164-SHIPPO repeat domain-containing protein	0	NA	-0.5	NA	NA	0	NA	0	NA	-0.67	NA	0	NA	NA	NA	NA
GL50803_16575-ABC transporter family protein	0	0	0	0	0	0	0	0.46	0	0	0	0.59	0	0.65	NA	NA
GL50803_40783-Hypothetical protein	0	0.61	0	0	0	0	0	0	NA	-0.33	NA	0	NA	NA	NA	NA
GL50803_5213-tRNA dihydrouridine synthase, putative	0	NA	0	NA	NA	0	NA	0	NA	-0.25	NA	0.3	NA	NA	NA	NA
GL50803_33809-Hypothetical protein	0	NA	0	0	NA	0	NA	-0.33	NA	-0.2	NA	-0.35	NA	NA	NA	NA
GL50803_16577-Hypothetical protein	0	NA	0.22	NA	NA	0	NA	0	NA	-0.25	NA	0	NA	NA	NA	NA
GL50803_16578-Hypothetical protein	0	NA	0	NA	NA	-0.22	NA	0	NA	0	0	0.58	NA	NA	NA	NA
GL50803_5206-Hypothetical protein	0	NA	0	NA	NA	0	NA	0	NA	0	NA	0.67	NA	NA	NA	NA
GL50803_13863-Hypothetical protein	0	NA	0	NA	NA	0	NA	-0.23	NA	-0.62	NA	0	NA	NA	NA	NA
GL50803_90950-ATP-dependent RNA helicase	0	0	0	0	0	-0.54	0	0	0	-0.34	0	0.57	0	NA	NA	NA
GL50803_33807-Ankyrin repeat protein 2	0	NA	0	NA	NA	0	NA	0.3	NA	-0.38	NA	0.35	NA	NA	NA	NA
GL50803_3470-ABC transporter family protein	0	0	0	0	0	0	NA	0	NA	-0.43	NA	0.44	NA	NA	NA	NA
GL50803_24194-Ankyrin repeat protein 1	0	0	-0.3	0	0	-0.34	0	0.45	0	-0.98	-0.72	0.57	0	0.15	-0.1	-0.14
GL50803_16463-O-sialoglycoprotein endopeptidase	0	0	0	0	0	-0.34	NA	0	NA	-0.47	NA	0	NA	NA	NA	NA
GL50803_8173-Glycerol kinase	-0.46	NA	0	NA	NA	0.9	NA	-0.92	NA	-0.29	NA	-0.44	NA	NA	NA	NA
GL50803_8174-Ankyrin repeat protein 1	0	0.97	0	0	0	0	0.35	0.83	0	-0.42	0	1.27	0	-0.2	-2.25	-0.27
GL50803_14654-Hypothetical protein	0	NA	0	NA	NA	0	NA	0	NA	0	NA	0.42	NA	NA	NA	NA
GL50803_14655-Hypothetical protein	0	NA	0	NA	NA	0	NA	-0.32	NA	-0.44	NA	0	NA	NA	NA	NA
GL50803_8182-Phospholipid-transporting ATPase IA, putative	0	NA	0	NA	NA	0	NA	-0.19	NA	-0.3	NA	0	NA	NA	NA	NA
GL50803_16464-RING-H2 zinc finger domain-containing protein	0	NA	0	NA	NA	-0.44	NA	0.29	NA	-0.67	NA	0.4	NA	NA	NA	NA
GL50803_60213-Hypothetical protein	0	NA	0	NA	NA	0	NA	0	NA	-0.23	NA	0.38	NA	NA	NA	NA
GL50803_3563-Hypothetical protein	0	NA	0	NA	NA	0	NA	0	0	0	NA	0	0	NA	NA	NA
GL50803_3564-Hypothetical protein	0	NA	0	NA	NA	-0.31	NA	0	NA	-0.34	NA	0.18	NA	NA	NA	NA
GL50803_3565-Dihydrouridine synthase, putative	0	0	0	0	0	-0.16	0	-0.31	0	0	NA	0.28	NA	NA	NA	NA
GL50803_13390-VSP	-0.93	NA	-0.88	NA	NA	4.62	NA	0.78	NA	-0.72	NA	-1.3	-0.45	NA	NA	NA
GL50803_d60225-Glutathione S-transferase-like protein	0	NA	0	NA	NA	0	NA	0	NA	0	NA	0	NA	NA	NA	NA
GL50803_d60223-Hypothetical protein	0	NA	0	NA	NA	0	NA	0	NA	0	NA	0	NA	NA	NA	NA
GL50803_d113864-Hypothetical protein	0	NA	0	NA	NA	0	NA	0	NA	0	NA	0	NA	NA	NA	NA
GL50803_137722-VSP	-0.7	NA	-1.61	NA	NA	3.51	NA	0	NA	0	NA	0	NA	NA	NA	NA
GL50803_137723-VSP	0	NA	-1.66	NA	NA	3.51	NA	0	NA	0	NA	0	NA	NA	NA	NA
GL50803_113864-Hypothetical protein	0	NA	0	NA	NA	0	NA	0	NA	0	NA	0	NA	NA	NA	NA
GL50803_60223-Hypothetical protein	0	NA	0	NA	NA	0	NA	0	NA	0	NA	0	NA	NA	NA	NA
GL50803_60225-Glutathione S-transferase-like protein	0	NA	-1.84	NA	NA	0	NA	0	NA	0	NA	-4.02	NA	NA	NA	NA
GL50803_37093-VSP	-0.39	0	0	NA	0	0.35	1.92	0.48	-2.49	0	0.91	1.25	1.21	-0.96	NA	NA
GL50803_14158-Ankyrin repeat protein 1	0	0	0	0	0	-0.2	0	0.34	NA	0	0	0.43	NA	NA	NA	NA
GL50803_16339-Glucoamylase S1/S2	0	0	0	0	0	0	NA	0.42	NA	-0.28	NA	0.23	NA	NA	NA	NA
GL50803_6283-Helicase	0	0.39	0	0	0	0	0.4	0.31	0	-0.47	0	-0.39	0	0.73	0.18	-0.1
GL50803_6284-Ankyrin repeat protein 2	0	NA	0	NA	NA	0	NA	-0.34	NA	-0.2	NA	0	NA	NA	NA	NA
GL50803_6377-Hypothetical protein	0	0	-0.42	0	0	-0.44	0	0	0	-0.46	0	0.28	0	NA	NA	0.71
GL50803_113871-Hypothetical protein	0	0	-0.19	0	0	0	0	0	0	-0.44	0	-0.24	0	NA	NA	NA
GL50803_6375-Rhodanese-like domain-containing protein	0	NA	0	NA	NA	0	NA	0	NA	0	NA	0	NA	NA	NA	NA
GL50803_113873-Hypothetical protein	0	NA	0	NA	NA	-0.26	NA	-0.33	0	-0.72	NA	0	NA	NA	NA	NA
GL50803_102461-Spindle pole protein, putative	0	NA	0	NA	NA	-0.45	NA	0.28	NA	-0.4	NA	0	NA	NA	NA	NA
GL50803_14626-Oxidoreductase, short chain dehydrogenase/reductase family	0	NA	0	NA	NA	0	NA	0.26	NA	-0.69	NA	0	NA	NA	NA	NA
GL50803_113876-ABC transporter, ATP-binding protein, putative	0	0	-0.41	0	NA	-0.46	NA	0	0.61	-0.72	0	0	NA	NA	NA	NA
GL50803_137721-VSP	-1.64	0.61	-1.96	NA	NA	-1.47	1.1	-2	NA	-3.42	NA	0.89	NA	NA	NA	NA
GL50803_4007-Maf1 regulator	0	NA	0	NA	NA	0	NA	0	NA	-0.78	NA	-0.52	NA	NA	NA	NA
GL50803_4008-Mob1-like protein	0	NA	0	NA	NA	0	NA	-0.23	NA	0	NA	-0.31	NA	NA	NA	NA
GL50803_13512-TFIIH P34	0	NA	0	NA	NA	0	NA	0.16	NA	-0.15	NA	0	NA	NA	NA	NA
GL50803_34058-Mismatch repair protein(Msh6)	0	0.67	0	-0.55	0	0	0	0	NA	-0.67	NA	0	NA	NA	NA	NA
GL50803_2007-Hypothetical protein	0	NA	0	0	0	0	0	-0.32	NA	-0.22	0	-0.52	NA	NA	NA	NA
GL50803_16054-Qb-SNARE 1	0	0	0	0	0	0	0.56	-0.17	NA	-0.17	NA	0.21	NA	NA	NA	NA
GL50803_1300-Hypothetical protein	0	0	0	0	0	0	0	-0.32	NA	-0.27	0	0	NA	NA	NA	NA
GL50803_24807-Ankyrin repeat protein 1	0	NA	0	NA	NA	0	NA	-0.3	NA	-0.35	NA	0	NA	NA	NA	NA
GL50803_36943-Hypothetical protein	0	NA	-0.3	NA	NA	-0.36	NA	-0.16	NA	-0.68	NA	0	NA	NA	NA	NA
GL50803_3141-Hypothetical protein	0	0	-0.27	0	0	-0.37	0	0	0	-0.63	NA	-0.45	NA	NA	NA	NA
GL50803_2710-Trm112p-like protein	0	NA	0	NA	NA	0	NA	0.46	NA	0	NA	0.48	NA	NA	NA	NA
GL50803_13104-DNA repair protein RAD51	0	NA	0	NA	NA	0	NA	0	NA	-0.28	NA	0	NA	NA	NA	NA
GL50803_16357-Hypothetical protein	0	NA	-0.52	NA	NA	0	NA	-0.28	NA	0	NA	0	NA	NA	NA	NA
GL50803_13103-Transcription elongation factor Elf1 like protein	0	NA	0	0	0	0	NA	-0.24	NA	-0.35	NA	-0.68	NA	NA	NA	NA
GL50803_13101-Hypothetical protein	0	NA	0	NA	NA	0	NA	-0.37	NA	-0.56	NA	-0.39	NA	NA	NA	NA
GL50803_16356-Suppressor of actin 1	0	NA	0	NA	NA	0	NA	-0.43	NA	-0.65	NA	-0.4	NA	NA	NA	NA
GL50803_14677-Hypothetical protein	0	NA	0	NA	NA	-0.32	NA	-0.21	NA	-0.67	NA	-0.58	NA	NA	NA	NA
GL50803_28477-Hypothetical protein	0	0	1.35	0	0	0.63	1.11	-0.61	NA	0.59	NA	0	NA	-0.86	-0.03	1.24
GL50803_16355-Ankyrin repeat protein 1	0	NA	0.26	NA	NA	0.46	NA	0	-0.98	-0.33	0	0.85	NA	NA	NA	NA
GL50803_16354-Ankyrin repeat protein 1	0	NA	0	NA	NA	0	NA	0	NA	-0.45	NA	0.4	NA	NA	NA	NA
GL50803_8263-Hypothetical protein	0	NA	0	NA	NA	0	NA	0	NA	-1.44	NA	1.34	NA	NA	NA	NA
GL50803_14675-Hypothetical protein	0	0	0	0	0	0	0	0	NA	-0.73	NA	0	NA	NA	NA	NA
GL50803_8260-Hypothetical protein	0	0	0	0	0	0	NA	-0.21	NA	-0.32	NA	0	NA	NA	NA	-0.05
GL50803_113892-Long chain fatty acid CoA ligase, putative	0	0	0	0	0	0	0	0.38	0	-0.5	0	0.4	0	0.19	-0.15	-0.22
GL50803_16353-Hypothetical protein	0	-0.52	0	0	0	0	0	0.5	0	-0.34	0	0.49	0	0.2	-0.6	0
GL50803_8253-OST3 / OST6 family, transporter family protein	0	NA	0	NA	NA	0	NA	-0.44	NA	-0.38	NA	-0.55	NA	NA	NA	NA
GL50803_24818-Hypothetical protein	0	NA	0	NA	0	0	NA	0.46	NA	0	NA	0	NA	NA	NA	NA
GL50803_16954-Hypothetical protein	0	0	0	0	0	-0.48	0	0	0	0	0	0	0	NA	NA	NA
GL50803_20037-Histone H3	0	NA	0	NA	NA	-0.49	NA	0	NA	0	NA	0	NA	NA	NA	NA
GL50803_13323-Hypothetical protein	0	0	0	0	0	0	0	0.19	0	0	0	0.42	0	NA	NA	NA
GL50803_3341-RNA polymerase III RPC4	0	NA	0	NA	NA	0	NA	0	NA	0	NA	0	NA	NA	NA	NA
GL50803_3342-Hypothetical protein	0	0	0	0	NA	0	NA	0	NA	0	NA	0.34	NA	NA	NA	NA
GL50803_16953-Flap structure-specific endonuclease	0	0	-0.19	0	0	-0.39	0.52	0	NA	-0.91	NA	-0.25	NA	NA	NA	NA
GL50803_3345-Hypothetical protein	0	0	0	0	0	-0.48	NA	0	NA	-0.86	-0.63	-0.21	NA	NA	NA	0.02
GL50803_16952-Kinase, NEK	0	NA	0	NA	NA	-0.27	NA	0	NA	-0.51	NA	-0.24	NA	NA	NA	NA
GL50803_14704-Hypothetical protein	0	-1.58	0	0	0	0	-0.71	0.47	0.69	0	0	0	0	0.5	-0.37	0.3
GL50803_28526-Hypothetical protein	0	0	0	0	0	0	0	-0.32	NA	0	NA	-0.58	0	NA	NA	NA
GL50803_8423-Calmodulin-binding protein	0	-0.88	0	0	-0.61	-0.46	-1.32	0	0	-0.76	0	-0.29	-0.39	-0.67	NA	-0.26
GL50803_93103-tRNA (uracil-5-)-methyltransferase, putative	0	NA	0	NA	NA	0	NA	0	NA	0	NA	0.34	NA	NA	NA	NA
GL50803_8426-Radial spokehead-like protein	0	0	0	0.31	0	0	0	0.59	0	0	0	0.39	0	0.04	-0.22	0.15
GL50803_8427-Transcriptional repressor NOT4Hp, putative	0	NA	0	NA	NA	0	NA	0	NA	0	NA	-0.36	NA	NA	NA	NA
GL50803_8428-Kinase, NEK	0	NA	0	0	NA	0	NA	0	NA	-0.31	NA	0	NA	NA	NA	NA
GL50803_8429-Signal peptide peptidase	0	0	0	-0.55	0	0	0	0	NA	-0.56	NA	-0.33	0	NA	NA	-0.18
GL50803_8430-Hypothetical protein	0	NA	0	NA	NA	0	NA	0.23	NA	0.35	NA	0.27	NA	NA	NA	NA
GL50803_16951-Hypothetical protein	0	NA	0	NA	NA	-0.45	NA	0	NA	0	NA	0	NA	NA	NA	NA
GL50803_8432-RING-H2 zinc finger domain-containing protein	0	NA	0	NA	0	0	1.03	0	NA	0	NA	0	NA	NA	NA	NA
GL50803_8433-Hypothetical protein	0	NA	0	NA	NA	0	NA	0	NA	0	NA	0	NA	NA	NA	NA
GL50803_16950-Hypothetical protein	0	NA	0	NA	NA	0	NA	-0.26	NA	-0.29	NA	0	NA	NA	NA	NA
GL50803_137720-Hypothetical protein	0	NA	-0.21	NA	NA	-0.4	NA	0	NA	0	NA	-0.16	NA	NA	NA	NA
GL50803_8782-Protein required for cell viability	0	-0.58	0	0	-0.42	0	-0.39	0.23	-0.7	0	0	0.3	NA	NA	NA	NA
GL50803_8781-Yip1 family member 6	0	0	0	0	0	-0.34	NA	-0.3	NA	-0.26	NA	0	NA	0.03	NA	0.44
GL50803_16949-Hypothetical protein	0	NA	-0.29	NA	NA	0	NA	-0.31	NA	0	NA	-0.22	NA	NA	NA	NA
GL50803_103818-Hypothetical protein	0	0.83	0	0	0	0	NA	0	NA	0	NA	0	NA	NA	NA	NA
GL50803_16948-Nucleolar protein NOP2	0	-1.08	0	0	0	0	-0.77	0.31	NA	-0.74	NA	0.46	NA	NA	NA	NA
GL50803_91712-Amino acid transporter family	0	0.98	0	0	0	0	0	0.26	0	-0.82	0	0.54	0	NA	NA	NA
GL50803_8771-Hypothetical protein	0	NA	0	NA	NA	-0.56	NA	0.32	NA	0	NA	0.36	NA	NA	NA	NA
GL50803_8770-Uracil-DNA glycosylase	0	NA	0	0	0	0	-0.47	0	0	1.23	0	1.54	NA	0.31	-0.07	-0.34
GL50803_28629-Hypothetical protein	0	NA	0	NA	NA	0	NA	0	NA	0.73	NA	0.69	NA	NA	NA	NA
GL50803_91707-High cysteine membrane protein Group 1	-0.64	NA	0	NA	NA	0	NA	0.75	NA	-0.61	NA	-0.46	NA	NA	NA	NA
GL50803_2382-Hypothetical protein	0	0	0.3	NA	0	-0.57	0	0	NA	0	NA	0.39	NA	NA	NA	NA
GL50803_35428-Valine-tRNA ligase	0	-0.67	0	0	0	0	-0.93	0.42	NA	-0.33	NA	0.53	NA	-0.33	-0.16	-0.04
GL50803_16737-Acid sphingomyelinase	0	NA	0	NA	NA	0	NA	0	NA	-0.24	NA	0	NA	NA	NA	NA
GL50803_16736-Ankyrin repeat protein 1	0	NA	0	NA	NA	0	NA	0	NA	-0.25	NA	-0.19	NA	NA	NA	NA
GL50803_103810-Ankyrin repeat protein 1	0	1.01	-0.34	0	0	0	0.67	0	0	0	0	0	NA	NA	NA	NA
GL50803_5497-Hypothetical protein	0	NA	0	NA	NA	0	NA	-0.38	NA	0	NA	0	NA	NA	NA	NA
GL50803_16734-Hypothetical protein	0	NA	0	NA	NA	-0.26	NA	-0.3	-0.68	-0.29	-0.46	0	NA	NA	NA	NA
GL50803_103807-Ankyrin repeat protein 1	0	0	0	0	0	-0.44	-0.57	0.24	NA	0	NA	0.29	NA	0.33	NA	0.26
GL50803_16733-Kinase	0	0.86	0	0	0	0	0.79	0.18	0	-0.23	0	-0.2	0	NA	NA	NA
GL50803_16732-Hypothetical protein	0	NA	0	NA	NA	0	NA	0	NA	-0.43	NA	0	NA	NA	NA	NA
GL50803_16731-Hypothetical protein	0	0	0	0	0	0	0	0	-0.4	0	0	0.53	0	-0.77	-0.43	-0.31
GL50803_13475-Axoneme-associated protein GASP-180	0	1.11	0	0	0	0	0	-0.56	NA	-0.54	NA	0	NA	-0.14	-0.49	-0.66
GL50803_137719-Kinase, NEK	0	NA	0	0	NA	0	NA	-0.55	NA	-0.33	NA	-0.76	NA	NA	NA	NA
GL50803_89887-Nucleolar GTP-binding protein 2	0	NA	0	0	-0.69	0	NA	0	0	0	0	0	0	NA	NA	NA
GL50803_17120-CEGP1 protein	0	NA	0	NA	NA	0	NA	0.55	NA	0	NA	0.32	NA	NA	NA	NA
GL50803_11099-Ankyrin repeat protein 1	0	0	-0.2	0	NA	-0.29	NA	-0.58	NA	-0.36	NA	-0.8	NA	NA	NA	NA
GL50803_11100-Tetratricopeptide repeat-containing protein	0	2.35	-0.34	0	0	0	1.78	0.43	0	-0.44	0	0.18	0	NA	NA	NA
GL50803_15338-Kinase, NEK	0	NA	-0.23	NA	NA	-0.29	NA	0.77	NA	-0.76	NA	0	NA	NA	NA	NA
GL50803_15339-Adaptor protein complex large chain subunit BetaA	0	NA	-0.17	0	0	0	NA	0	0	-0.35	0	0	NA	NA	NA	NA
GL50803_11105-Hypothetical protein	0	0	0	0	0	-0.27	0	0	NA	-0.37	NA	-0.55	NA	-0.95	NA	NA
GL50803_15340-Ankyrin repeat protein 1	0	NA	-0.42	NA	NA	0	NA	0.17	0	-0.29	0	0.34	NA	NA	NA	NA
GL50803_11107-Ankyrin repeat protein 1	0	0.61	-0.21	0	0	-0.2	0.64	0	-0.85	0	NA	0.19	0	NA	NA	NA
GL50803_17119-Putative zinc-RING and/or ribbon domain-containing protein	0	-0.71	-0.3	0	0	0	0	0	NA	-0.39	0	0	NA	NA	NA	-0.2
GL50803_11110-Hypothetical protein	0	NA	0	NA	NA	0	NA	-1.08	NA	-0.86	NA	-0.56	NA	NA	NA	NA
GL50803_15342-Hypothetical protein	0	NA	0	NA	NA	-0.19	NA	0	NA	-0.45	NA	-0.36	NA	NA	NA	NA
GL50803_11113-Hypothetical protein	0	NA	0	NA	NA	0	NA	-0.4	NA	0	NA	-0.41	NA	NA	NA	NA
GL50803_11114-Hypothetical protein	0	NA	0	NA	NA	0	NA	-0.29	NA	-0.37	NA	-0.45	NA	NA	NA	NA
GL50803_15343-Hypothetical protein	0	NA	0	NA	NA	-0.43	NA	-0.53	NA	-0.54	NA	-0.5	NA	NA	NA	NA
GL50803_11116-Hypothetical protein	0	NA	0	NA	NA	0	NA	-0.39	NA	-0.35	NA	-0.4	NA	NA	NA	NA
GL50803_11118-Enolase	0	0	0	0	0	0.37	0	-0.92	NA	0	NA	0.36	NA	-0.59	-0.4	-0.3
GL50803_11120-Kelch motif-containing protein	0	NA	0	NA	NA	0	NA	0	NA	0	NA	0	NA	NA	NA	NA
GL50803_15344-DNA replication licensing factor MCM2	0	NA	0	0	0	-0.72	0	0.34	NA	0	NA	0	NA	NA	NA	NA
GL50803_17117-Ankyrin repeat protein 1	0	NA	0	NA	NA	0	NA	0	NA	0.27	NA	0.22	NA	NA	NA	NA
GL50803_17118-U2 small nuclear ribonucleoprotein A', putative	0	NA	0	NA	NA	-0.31	NA	0.18	NA	0	NA	0.41	NA	NA	NA	NA
GL50803_14651-Glucosamine 6-phosphate N-acetyltransferase	0	-0.98	0	0	0	0	-0.63	0	NA	-0.48	NA	-0.92	NA	NA	NA	NA
GL50803_8163-Manganese-dependent inorganic pyrophosphatase, putative	0	-0.49	-0.4	0	-0.42	0	0	0	NA	-0.92	NA	-0.36	NA	NA	NA	0.04
GL50803_14650-Ser/Thr phosphatase 2C, putative	0	NA	0	NA	NA	-0.22	NA	0.14	NA	-0.16	NA	0	0	NA	NA	NA
GL50803_8157-RNA polymerase II subunit Rpb5b	0	NA	0	NA	NA	-0.17	NA	0.19	NA	0	NA	0	NA	NA	NA	NA
GL50803_14649-Hypothetical protein	0	NA	0	0	0	0	NA	-0.37	NA	-0.38	0	-0.73	NA	NA	NA	NA
GL50803_14648-Kinase, NEK	0	NA	0	NA	NA	0	NA	-0.29	-0.48	0	0	-0.17	NA	NA	NA	NA
GL50803_8152-Kinase, NEK	0	0	0	0	0	0	0.55	0	0	-0.22	0	0	0	NA	-0.28	0.59
GL50803_17116-Cytochrome b5-like Heme/Steroid binding domain-containing protein	0	0	0	0	0	-0.18	0	0	0	0.28	0	0.23	0	NA	NA	NA
GL50803_8148-Hypothetical protein	0	NA	0	NA	NA	0	NA	-0.41	NA	-0.31	NA	-0.41	NA	NA	NA	NA
GL50803_14647-Hypothetical protein	0	NA	0	NA	NA	-0.38	0	-0.18	NA	0	NA	0	NA	NA	NA	NA
GL50803_8146-Basal body protein, BBS5	0	NA	0	NA	NA	-0.46	NA	-0.24	NA	0	NA	0	NA	NA	NA	NA
GL50803_8145-Hypothetical protein	0	NA	-0.33	NA	NA	0	NA	-0.77	NA	0	NA	-0.52	NA	NA	NA	NA
GL50803_17115-Hypothetical protein	0	NA	0	NA	NA	-0.39	NA	-0.42	NA	-0.54	NA	-0.43	NA	NA	NA	NA
GL50803_2217-Hypothetical protein	0	NA	0	NA	NA	0	NA	-0.29	NA	0	NA	-0.54	NA	NA	NA	NA
GL50803_89828-Hypothetical protein	0	0	0	0	0	-0.26	0	0.17	0	0	NA	0	0	NA	NA	NA
GL50803_13196-Hypothetical protein	0	0	0	0	0	0	0	0	NA	0	NA	-0.28	NA	NA	NA	NA
GL50803_21133-Hypothetical protein	0	NA	0	NA	NA	0	NA	0	NA	0	NA	0.22	NA	NA	NA	NA
GL50803_89845-Ankyrin repeat protein 2	0	0.81	0	0	0	0	0	0	NA	0	NA	0.55	0	NA	NA	NA
GL50803_114089-High cysteine membrane protein Group 4	0	NA	0	NA	NA	0	NA	-0.74	NA	0	NA	0	NA	NA	NA	NA
GL50803_101496-VSP	0	NA	0	NA	NA	0.43	NA	0.32	0	0.35	NA	0.71	NA	NA	NA	NA
GL50803_6982-Hypothetical protein	0	NA	0	NA	NA	0	NA	-0.54	NA	-0.2	NA	-0.4	NA	NA	NA	NA
GL50803_14333-Hypothetical protein	0	NA	0	NA	NA	0	NA	0	0	0	NA	0	NA	NA	NA	NA
GL50803_6980-DNA pol/primase, large sub	0	NA	0	NA	NA	0	NA	0	NA	-0.35	NA	0	NA	NA	NA	NA
GL50803_16049-Kinase, NEK	0	NA	0	NA	NA	-0.43	NA	0	NA	-0.34	NA	0.18	NA	NA	NA	NA
GL50803_16050-Hypothetical protein	0	-1.77	0	0	-1.69	0	0	0.32	0	0.38	0	0.38	NA	NA	NA	NA
GL50803_92760-Hypothetical protein	0	0	-0.32	0	0	0	0	0	0	0	0	0	0	0.1	-0.27	-0.37
GL50803_4764-Hypothetical protein	0	NA	0	NA	NA	0	NA	-0.98	NA	0	NA	0	NA	NA	NA	NA
GL50803_23833-Vacuolar protein sorting 35	0	-1.54	0	0	-0.54	0	-0.67	0.63	NA	0	NA	0.43	NA	0.15	0.15	0.16
GL50803_4767-Ankyrin repeat protein 1	0	0	0	-0.28	0	0	-0.48	0	NA	-0.31	NA	-0.58	0	0.75	-0.22	-0.11
GL50803_4768-Hypothetical protein	0	NA	-0.28	NA	NA	0	NA	0	NA	0	NA	-0.37	NA	NA	NA	NA
GL50803_33672-Hypothetical protein	0	NA	-0.37	NA	NA	-0.42	NA	0	NA	0	NA	0	NA	NA	NA	NA
GL50803_8074-Manganese-dependent inorganic pyrophosphatase, putative	0	-1.28	0	0	0	0	-0.77	0.22	0	-0.54	0	-0.48	0	NA	NA	NA
GL50803_8075-Hypothetical protein	0	NA	0	NA	NA	-0.62	NA	0	NA	-0.38	NA	-0.47	NA	NA	NA	NA
GL50803_14627-Hypothetical protein	0	NA	0	NA	NA	0	NA	-0.53	0	-0.69	NA	-0.64	NA	NA	NA	NA
GL50803_8078-Hypothetical protein	0	NA	0	NA	NA	0	NA	0	NA	-0.23	NA	-0.47	NA	NA	NA	NA
GL50803_14628-Phosphatidylinositol-4-phosphate 5-kinase, putative	0	0.57	0	0	0	0	0	0.55	0	-0.5	0	1.03	0	-0.48	-0.06	-0.34
GL50803_42676-Hypothetical protein	0	NA	0	0	NA	-0.3	NA	0	NA	-0.47	NA	-0.22	0	NA	NA	NA
GL50803_16537-Ankyrin repeat protein 1	0	NA	0	NA	NA	0	NA	-0.19	NA	-0.71	NA	-0.35	NA	NA	NA	NA
GL50803_33674-Hypothetical protein	0	NA	0	0	0	0	NA	-0.2	0	0	NA	-0.17	NA	NA	NA	NA
GL50803_2779-Ankyrin repeat protein 1	0	0	0	0	NA	0	NA	0	NA	0	NA	0	NA	NA	NA	NA
GL50803_13127-Proteasome subunit beta type 1	0	0.78	0	0	-0.4	0	0	0	0	-0.41	0	-0.38	0	0.05	-0.1	-0.15
GL50803_2777-Hypothetical protein	0	NA	0	0	NA	0	NA	0	NA	-0.2	NA	-0.29	NA	NA	NA	NA
GL50803_16535-Tubulin specific chaperone E	0	NA	0	0	0	-0.48	-0.7	0	NA	0	NA	-0.24	NA	NA	NA	NA
GL50803_16534-Ankyrin repeat protein 1	0	0	0	0	0	0	NA	0	0	0.85	-0.63	0.51	0	NA	NA	NA
GL50803_16533-Ankyrin repeat protein 1	0	NA	-0.29	0	NA	-0.51	NA	0	0	-0.61	0	0.51	NA	NA	NA	NA
GL50803_16532-Ankyrin repeat protein 1	0	0	0	0	0	0	0	0.87	0	0	0	1.43	0	0.15	-0.17	-0.76
GL50803_113319-High cysteine membrane protein TMK-like	0	1.93	0	0.91	0	0	0	0	NA	-0.99	NA	0.94	NA	NA	NA	NA
GL50803_28057-High cysteine membrane protein	0	NA	0	NA	NA	0	NA	0	NA	0	NA	0	NA	NA	NA	NA
GL50803_119672-Hypothetical protein	0	0	0	0	0	0	0	0	NA	0	NA	0	NA	NA	NA	NA
GL50803_6920-Ankyrin repeat protein 1	0	NA	0	NA	NA	0	NA	0	NA	-0.49	NA	0.2	NA	0.29	0.06	NA
GL50803_6919-Hypothetical protein	0	NA	0	NA	NA	-0.43	NA	-0.33	NA	0	NA	0	NA	NA	NA	NA
GL50803_6918-DNA damage repair protein	0	NA	0	NA	NA	-0.36	NA	-0.16	NA	0	NA	0.19	NA	NA	NA	NA
GL50803_6917-Transmembrane domain-containing protein	0	-1.68	0	0	0	0	0	0	NA	-0.27	NA	0	NA	-1.46	-2.66	-0.21
GL50803_14322-Hypothetical protein	0	NA	0	NA	NA	-0.46	NA	0.3	NA	0	NA	0.6	NA	NA	NA	NA
GL50803_14321-Ribosomal protein L30	0	-2.05	0	0	-0.77	0	-1.96	-0.59	NA	-0.34	NA	0	NA	-0.58	-0.28	-0.64
GL50803_17291-Orc4	0	NA	0	NA	NA	0	NA	-0.34	NA	-0.44	NA	0	NA	NA	NA	NA
GL50803_2509-Skp1 family, dimerisation domain-containing protein	0	NA	0	0	0	0	NA	-0.61	NA	-0.32	NA	-0.21	NA	NA	NA	NA
GL50803_2508-Hypothetical protein	0	NA	0	NA	NA	0	NA	-0.48	NA	-0.47	NA	-0.28	NA	NA	NA	NA
GL50803_137718-Hypothetical protein	0	NA	0	NA	NA	0	NA	0	NA	-0.26	NA	0	NA	NA	NA	NA
GL50803_32607-High cysteine membrane protein Group 1	-1.43	NA	-0.74	NA	NA	-0.56	NA	-0.37	NA	-0.68	NA	0.54	NA	NA	NA	NA
GL50803_137717-VSP	0	NA	0	NA	NA	1.51	NA	1.58	NA	0.83	NA	0.67	NA	NA	NA	NA
GL50803_9718-Ras-related protein	0	NA	0	NA	NA	0	NA	0	NA	-0.42	NA	-0.69	NA	NA	NA	NA
GL50803_9719-FAD/FMN dependent oxidoreductase	0	-0.83	0	0	-0.34	0.25	-0.41	-0.34	NA	-0.56	NA	-0.37	NA	-0.18	-0.07	0.27
GL50803_9720-Ankyrin repeat protein 1	0	1.14	0	0	0	0	0.91	0.38	0	0	0	0.64	0	0.4	-0.06	-0.22
GL50803_17288-Ankyrin repeat protein 1	0	1.22	0	0	0.74	-0.34	0.41	0	NA	0	0	0.24	0	NA	NA	NA
GL50803_9722-Ankyrin repeat protein 1	0	0	0	0	0	0	0	-0.47	NA	-0.46	0	-0.57	NA	NA	NA	NA
GL50803_93294-Ankyrin repeat protein 3	0	1.13	0	0	0	0	0.36	-0.39	NA	0	NA	-0.21	NA	-0.16	-1.17	-0.42
GL50803_15022-Hypothetical protein	0	NA	-0.25	NA	NA	0	NA	0	NA	-0.27	NA	-0.3	NA	NA	NA	NA
GL50803_15023-Hypothetical protein	0	NA	-0.31	NA	NA	0.36	NA	-0.73	NA	0	NA	-0.59	NA	NA	NA	NA
GL50803_17286-Hypothetical protein	0	NA	0	NA	NA	-0.32	NA	0	NA	0	NA	0	NA	NA	NA	-0.19
GL50803_20472-Hypothetical protein	0	NA	0	NA	NA	0	NA	-0.35	NA	0.27	NA	-0.25	NA	NA	NA	NA
GL50803_17285-Ankyrin repeat protein 1	0	NA	0	NA	NA	0	NA	-0.34	0	-0.24	NA	-0.45	NA	NA	NA	NA
GL50803_17284-Ankyrin repeat protein 1	0	NA	0	NA	NA	-0.36	NA	0	NA	-0.35	NA	0	NA	NA	NA	NA
GL50803_14859-Ankyrin repeat protein 1	0	1.06	0	0	0	0	0	0.81	0	-1.21	0	0.86	-0.39	0.14	-0.39	-0.75
GL50803_14858-Hypothetical protein	0	NA	0	NA	NA	0	NA	-0.5	0	-0.16	NA	-0.67	NA	NA	NA	NA
GL50803_9079-Transmembrane emp24 domain-containing protein	0	NA	0	NA	NA	0	NA	-0.28	0	-0.5	NA	-0.42	0	NA	NA	NA
GL50803_14857-Hypothetical protein	0	NA	0	NA	NA	0	NA	0.19	NA	-0.28	NA	-0.28	NA	NA	NA	NA
GL50803_9077-Inositol 5-phosphatase 4	0	NA	0	0	0	0	NA	0.27	0	0	-0.66	0	0	-0.31	NA	NA
GL50803_14856-Signal recognition particle receptor	0	0	0	0	0	0	0	0	0	-0.22	0	-0.43	0	0.13	-0.87	-0.15
GL50803_14855-Phosphatidylinositol-4,5-bisphosphate 3-kinase catalytic subunit alpha/beta/delta	0	NA	0	NA	NA	0	NA	-0.63	NA	0	NA	0	NA	NA	NA	NA
GL50803_9073-Dual-specificity protein phosphatase	0	NA	0	NA	NA	0	NA	-0.45	NA	0	NA	0	NA	NA	NA	NA
GL50803_9072-Hypothetical protein	0	NA	0	NA	NA	0	NA	-0.38	NA	-0.64	NA	-0.25	NA	NA	NA	NA
GL50803_17283-Hypothetical protein	0	0.58	0	0	0	0	0	-0.88	NA	0	NA	0	NA	NA	NA	NA
GL50803_6483-Ribonuclease HI, large sub	0	NA	0	NA	NA	0	NA	-1.46	NA	0	NA	0	NA	NA	NA	NA
GL50803_21156-Ankyrin repeat protein 1	0	NA	0	NA	NA	0	NA	-1.18	NA	-0.29	NA	0.26	NA	NA	NA	NA
GL50803_6485-Hypothetical protein	0	NA	0	NA	NA	0	NA	-1.22	NA	0	NA	0	NA	NA	NA	NA
GL50803_14223-Kinase, NEK	0	NA	0	0	0	-0.21	NA	-1.06	NA	0	NA	0	NA	NA	NA	NA
GL50803_6490-Ankyrin repeat protein 1	0	NA	0	0	0	0	NA	-0.87	NA	-0.45	NA	0	NA	NA	NA	NA
GL50803_6492-Glycerophosphocholine phosphodiesterase	0	NA	0	NA	0	-0.58	NA	-0.53	0	-0.5	NA	0	NA	NA	NA	NA
GL50803_27880-Torus domain-containing protein	0	NA	-0.35	NA	NA	-0.43	NA	-1.34	NA	0	NA	-0.42	NA	NA	NA	NA
GL50803_17280-Hypothetical protein	0	NA	0	NA	NA	0	NA	-1.11	NA	0	NA	-0.37	0	NA	NA	NA
GL50803_17279-Hypothetical protein	0	NA	0	NA	NA	-0.24	NA	-0.64	NA	0	NA	0	NA	NA	NA	NA
GL50803_17278-Radial spoke protein 9	0	-1.97	0	0	0	0	-1.19	-0.45	NA	0	NA	0	NA	0.57	NA	-0.08
GL50803_13523-RAS like GTPases	0	NA	0	NA	NA	0	NA	-0.77	NA	-0.77	NA	-0.38	NA	NA	NA	NA
GL50803_17277-Phospholipase B	0	0	0	0	0	-0.39	0	0	NA	-0.55	NA	0	NA	0.59	-0.15	-0.46
GL50803_17276-Hypothetical protein	0	NA	0	NA	NA	0	NA	-1.25	NA	0	NA	-0.85	NA	NA	NA	NA
GL50803_13524-Phosphatase	0	0	0	0	0	-0.36	NA	-0.55	0	0	NA	-0.34	0	NA	NA	NA
GL50803_13525-RNA methylase, putative	0	NA	0	NA	NA	-0.35	NA	-0.67	NA	0	NA	-0.38	NA	NA	NA	NA
GL50803_103895-Hypothetical protein	0	NA	-0.4	NA	NA	0	NA	-0.82	NA	0.52	NA	-0.57	NA	NA	NA	NA
GL50803_4059-5'-methylthioadenosine nucleosidase/S-adenosylhomocysteine nucleosidase	0	0	0	0	0	0	0	-0.37	NA	-0.28	NA	0	NA	-0.14	-0.45	-0.24
GL50803_137716-Axoneme-associated protein GASP-180	0	1.39	0	0	0	0	1.05	0	0	0	0	0	0	0.19	-0.07	0.03
GL50803_60256-Hypothetical protein	0	NA	0	NA	NA	0	NA	-0.67	NA	0	NA	0	NA	NA	NA	NA
GL50803_111906-Hypothetical protein	0	NA	0	NA	NA	0.24	NA	-0.56	NA	-0.36	NA	0	NA	NA	NA	NA
GL50803_33978-Hypothetical protein	0	NA	0	NA	NA	0.49	NA	-1.48	NA	0	NA	-1.26	NA	NA	NA	NA
GL50803_3910-Thioredoxin	0	-1.62	0	0	0	0	0	0	-0.81	0	0	0	-0.81	-1.6	0.28	-0.75
GL50803_137715-High cysteine membrane protein Group 5	0	NA	0	NA	NA	0	NA	0.33	NA	-0.35	NA	0.49	NA	NA	NA	NA
GL50803_137714-VSP with INR	0	NA	1.83	NA	NA	3.15	NA	0	NA	0	NA	0	NA	NA	NA	NA
GL50803_11470-VSP with INR	0	1.14	2.16	0	0	3.27	2.78	0	NA	0	NA	0	NA	NA	NA	NA
GL50803_15419-Hypothetical protein	0	NA	0	NA	NA	-0.52	NA	0	NA	-0.75	NA	0	NA	NA	NA	NA
GL50803_11449-Cytoplasmic tRNA 2-thiolation protein	0	NA	0	NA	NA	0.45	NA	0	NA	0	NA	0	NA	NA	NA	NA
GL50803_11448-Phosphomannomutase-2	-0.44	NA	-1.1	-0.77	-0.88	0	-1.71	0	NA	-1.9	0	0	NA	NA	NA	-0.13
GL50803_11446-Hypothetical protein	0	NA	-0.41	NA	NA	0	NA	-0.41	NA	-0.78	NA	0	NA	NA	NA	NA
GL50803_15418-Hypothetical protein	0	NA	0	NA	NA	0	NA	-0.62	NA	0	NA	-0.23	NA	NA	NA	NA
GL50803_11443-Hypothetical protein	0	NA	0	NA	NA	0	NA	0	NA	1.16	NA	0	NA	NA	NA	NA
GL50803_11442-Kinesin-related protein	0	NA	0	0	0	0	NA	0	0	0.74	NA	0.85	NA	NA	NA	NA
GL50803_112729-Kinesin like protein	0	NA	0	0	0	-0.23	0	0	NA	0	NA	0.49	NA	NA	NA	NA
GL50803_11438-Ankyrin repeat protein 1	0	NA	0	NA	NA	0	NA	-0.38	NA	0	NA	0.3	NA	NA	NA	NA
GL50803_11436-Molybdopterin biosynthesis MoeB protein	0	0	0	0	0	0	0	-0.56	NA	-0.23	NA	-0.3	NA	NA	NA	0.03
GL50803_11434-20S proteasome alpha subunit 2	0	0.96	0	0	0	0	0	0	NA	-0.18	NA	0	NA	-0.32	0.01	0.52
GL50803_15416-Hypothetical protein	0	NA	0	NA	NA	0	NA	-0.41	NA	0	NA	0	NA	NA	NA	NA
GL50803_33433-ASF1 like histone chaperone	0	NA	0	0	0	-0.51	NA	-0.44	NA	-0.61	NA	0.33	NA	NA	NA	NA
GL50803_92729-3-ketoacyl-CoA synthase	0	NA	0	NA	NA	-0.27	NA	0	NA	-0.39	NA	0.61	NA	NA	NA	NA
GL50803_33434-Hypothetical protein	0	NA	0	NA	NA	0	NA	0	NA	0	NA	0.47	NA	NA	NA	NA
GL50803_15936-Hypothetical protein	0	NA	0	NA	NA	-0.3	NA	0	NA	0	NA	0	NA	NA	NA	NA
GL50803_13428-RNase P subunit p30	0	NA	0	NA	NA	-0.23	NA	0	NA	-0.32	NA	0.2	NA	NA	NA	NA
GL50803_3713-Hypothetical protein	0	NA	0	NA	NA	0	NA	-0.37	NA	0	NA	0	NA	NA	NA	NA
GL50803_13427-Ankyrin repeat protein 1	0	NA	0	NA	NA	-0.45	NA	-0.42	NA	-0.41	NA	0	NA	NA	NA	NA
GL50803_92739-ATP-dependent RNA helicase A	0	NA	0	0	0.74	-0.34	NA	0	0	-0.33	0	0	NA	NA	NA	NA
GL50803_92741-Kinase, CMGC CLK	0	-1.12	0	0	0	0	-0.61	-0.24	0	-0.57	0	0	0	0.82	-0.22	-0.27
GL50803_23235-Ankyrin repeat protein 1	0	0	-0.32	0	0	0	0.49	0	0	0.51	0	0.8	0	NA	NA	NA
GL50803_112718-Mitotic control protein dis3	0	NA	0	0	0	0.34	NA	0	NA	0.91	NA	1.07	0	NA	NA	NA
GL50803_19364-Hypothetical protein	0	NA	0	NA	NA	0	NA	-0.62	NA	0	NA	-0.46	NA	NA	NA	NA
GL50803_3847-Hypothetical protein	0	NA	0	NA	NA	0	NA	-0.32	NA	0	NA	0.8	NA	NA	NA	NA
GL50803_16472-VSP	0	NA	0	NA	NA	0.34	NA	0	NA	0.62	NA	1.31	NA	NA	NA	NA
GL50803_16471-Ankyrin repeat protein 1	0	0	0	0.51	0.51	0	0.6	0	0	-0.27	0	0.27	NA	NA	NA	NA
GL50803_13464-Splicesome-associated protein	0	NA	0	NA	NA	0	NA	0	NA	-0.32	NA	0.32	NA	NA	NA	NA
GL50803_137713-Hypothetical protein	0	NA	0	NA	NA	0.3	NA	0	NA	0	0.57	2.35	0	NA	NA	NA
GL50803_23808-Hypothetical protein	0	NA	0	NA	NA	1.1	NA	-1.72	NA	0	NA	0	NA	NA	NA	NA
GL50803_33660-Ankyrin repeat protein 1	0	0.63	-0.3	0	0	-0.55	0	0.38	0	-0.76	0	0	0	-0.31	NA	-0.21
GL50803_16468-Cathepsin B	0	0.8	-0.41	-0.7	0	-0.47	0	-0.35	NA	-0.54	NA	0.49	NA	0.82	-0.55	-0.28
GL50803_3287-Acetyl-CoA acetyltransferase	0	1.29	0	NA	0	0	0.9	-0.81	NA	-0.48	NA	-0.63	NA	NA	NA	NA
GL50803_137712-Hypothetical protein	0	0	0	0	0	0	0	0	NA	0	NA	0.72	NA	0.03	NA	-1.18
GL50803_7203-Guanylate kinase	0	NA	0.41	0	0	0	NA	0	0.45	0	0	0.45	NA	NA	0.4	0.15
GL50803_7204-RNA recognition motif family protein	0	-0.89	0.51	0	0	0	-0.67	0	0	-0.6	-0.49	0	0	0.22	-0.26	0.14
GL50803_14391-Hypothetical protein	0	NA	0	NA	NA	0	NA	0	NA	-0.43	0	0	NA	NA	NA	NA
GL50803_14392-Metallo-beta-lactamase superfamily protein	0	0.4	-0.21	0	0	0	0	-0.35	0	-0.31	0	0	NA	0.06	NA	0.2
GL50803_7207-Hypothetical protein	0	0.78	0	0	0	0	0	0.45	NA	0	NA	0.82	NA	0.4	-0.46	-0.05
GL50803_16747-Rrm3p helicase	0	NA	-0.6	NA	NA	0	NA	0	NA	0	NA	0.38	NA	NA	NA	NA
GL50803_16746-Hypothetical protein	0	NA	0	NA	NA	0	NA	0.28	NA	0	NA	0.4	NA	NA	NA	NA
GL50803_14807-Ankyrin repeat protein 1	0	NA	0	NA	NA	0	NA	0	NA	-0.18	NA	0	0	NA	NA	NA
GL50803_8913-Hydroxyacylglutathione hydrolase	0	0	0	NA	NA	0	NA	-0.29	NA	0	NA	0	NA	NA	NA	NA
GL50803_8914-Kinase, NEK	0	NA	0	NA	NA	0	NA	0	NA	0	NA	0.5	NA	NA	NA	NA
GL50803_28666-Diphthine synthase	0	NA	0	0	NA	-0.59	NA	0	NA	-0.36	NA	0.34	NA	NA	NA	NA
GL50803_8916-Signal recognition particle	0	-0.64	0	0	0	-0.27	0	0	0	-0.48	0	0.44	0	0.43	0.2	0.27
GL50803_8917-Mu adaptin isoform b	0	-1.95	-0.31	0	0	-0.36	-1.3	0.29	NA	-0.41	NA	0.34	NA	0.11	-0.38	0.46
GL50803_16745-Axoneme-associated protein GASP-180	0	1.69	0	0	0	0	0.76	0.72	NA	-0.52	NA	1.07	NA	0.17	0.03	0.07
GL50803_8920-Zinc finger domain protein	0	NA	0	NA	NA	-0.24	NA	-0.2	NA	-0.37	NA	0.53	NA	NA	NA	NA
GL50803_8921-Histone-lysine N-methyltransferase MLL1	0	NA	0	NA	NA	-0.39	NA	-0.18	0	0	NA	0.4	NA	NA	NA	NA
GL50803_8922-Hypothetical protein	0	NA	0	NA	NA	-0.62	NA	0	NA	0	NA	0.62	NA	NA	NA	NA
GL50803_33663-Hypothetical protein	0	NA	0	0	0	0	-0.94	0	0.71	-0.38	NA	0.38	0	NA	NA	NA
GL50803_13479-Kinase, NEK	0	NA	0	NA	NA	-0.26	NA	0	NA	-0.21	NA	0.54	NA	NA	NA	NA
GL50803_13478-ADP-ribosylation factor like protein 2a	0	NA	0	0	0	0	NA	-0.38	0	0	NA	-0.27	NA	-0.55	NA	0
GL50803_3883-Hypothetical protein	0	NA	0	NA	NA	-0.43	NA	0	NA	0	NA	0	NA	NA	NA	NA
GL50803_60275-Hypothetical protein	0	NA	0	NA	NA	0	NA	0	NA	0	NA	0	NA	NA	NA	NA
GL50803_112696-Ankyrin repeat protein 1	0	NA	0	NA	NA	0	NA	0	NA	0	NA	0.36	NA	NA	NA	NA
GL50803_112695-Hypothetical protein	0	NA	0	NA	NA	0	NA	0	NA	0	0	1.42	NA	NA	NA	NA
GL50803_112693-VSP	0	1.05	0.52	-0.85	0	0.53	1.28	0	NA	1.05	NA	1.67	NA	-2.38	NA	NA
GL50803_30448-Hypothetical protein	0	NA	0	NA	NA	-0.46	NA	-0.53	NA	0	NA	0.54	NA	NA	NA	NA
GL50803_9283-Hypothetical protein	0	NA	0	0	0	-0.35	NA	-0.59	NA	0.24	NA	0.64	NA	NA	NA	NA
GL50803_14921-Hypothetical protein	0	1.08	0	0	0	-0.37	0	0	NA	0.38	NA	0.91	NA	-0.54	-0.14	-0.44
GL50803_9287-Replication factor C, sub 2	0	NA	0.26	0	0	0	NA	0.49	0	0.34	NA	0.65	0	NA	NA	NA
GL50803_9289-Kinase, NEK	0	0	0	0	0	-0.23	0	-0.4	-0.4	0.22	NA	0	0	NA	NA	NA
GL50803_14922-Hypothetical protein	0	NA	0	NA	NA	-0.32	NA	-0.36	NA	0	NA	0.15	NA	NA	NA	NA
GL50803_17229-Hypothetical protein	0	NA	-0.36	NA	NA	-0.3	NA	-0.54	NA	0.23	NA	0.23	NA	NA	NA	NA
GL50803_9293-Protein phosphatase 2C-like protein	0	0	-0.51	0	0	0	0	-0.51	NA	0.19	NA	0.18	0	NA	NA	NA
GL50803_9294-Hypothetical protein	0	NA	-0.41	NA	NA	0	NA	-0.44	0	0	NA	0.32	NA	NA	NA	NA
GL50803_9296-Hypothetical protein	0	NA	0	NA	NA	0	NA	-0.6	NA	0	NA	0	NA	1.04	-0.31	0.49
GL50803_114230-Hypothetical protein	0	NA	0	NA	NA	0	NA	-0.41	NA	0	NA	0.36	NA	NA	NA	NA
GL50803_137711-Hypothetical protein	0	NA	0	NA	NA	0	NA	-0.33	NA	0	NA	0.57	NA	NA	NA	NA
GL50803_137710-pVSP	-0.79	NA	0.32	NA	NA	1.56	NA	0	NA	-0.66	NA	2.13	NA	NA	NA	NA
GL50803_41472-VSP	-1.81	-3.47	-1.04	-4.49	-4.13	0.45	-0.47	-1.91	NA	-0.77	NA	3.46	NA	NA	NA	NA
GL50803_10659-High cysteine membrane protein Group 1	0	NA	0	NA	NA	1.09	NA	-0.81	NA	0	NA	0.46	NA	NA	NA	NA
GL50803_10661-Ubiquitin-conjugating enzyme E1	0	0	0	0	0.39	1.16	0.9	-0.51	0	0	0	0.64	0	0.18	0.58	0.28
GL50803_24425-PPPDE putative peptidase domain-containing protein	0	0	0	0	0	0.95	0.93	-0.53	NA	0.33	NA	0.32	NA	-0.03	0.95	0.55
GL50803_15260-Ribosomal protein S15	0	0	0	0	0	1.17	0	-0.6	-0.78	0	0	0	0	-1.28	-1.21	-0.67
GL50803_10666-Histone acetyltransferase GCN5	0	NA	0	NA	NA	1	NA	0	NA	0	NA	0.35	NA	NA	NA	NA
GL50803_10667-Hypothetical protein	0	NA	0	NA	NA	1.16	NA	0	NA	0.19	NA	0.37	NA	NA	NA	NA
GL50803_16996-Enkurin superfamily protein	0	0.45	0	0	0	0.92	0.45	-0.47	0	0.29	NA	0.5	-0.66	-0.01	0.37	-0.4
GL50803_60288-BolA-like protein	0	NA	0	NA	NA	0.93	NA	-0.2	NA	0.49	NA	0.59	NA	NA	NA	NA
GL50803_24423-WW domain-containing protein	0	NA	0	NA	NA	0.76	NA	-0.24	-0.92	0.71	NA	0.86	NA	NA	NA	-0.27
GL50803_6242-Translationally controlled tumor protein-like protein	0	0	0.71	0.36	0.39	0.5	0.84	-0.37	NA	0	NA	0	NA	-0.02	0.96	0.08
GL50803_6245-Hypothetical protein	0	NA	0	NA	NA	0.54	NA	-0.42	NA	0.37	NA	0.72	NA	NA	NA	NA
GL50803_16993-FtsJ cell division protein, putative	0	0	0	0	0	0.89	0	0	0	0	0.38	0.57	0	0.01	0.02	-0.57
GL50803_114242-Hypothetical protein	0	NA	0	0	0	0.9	NA	-0.51	0	0	0	0.47	0	NA	NA	NA
GL50803_16992-Hypothetical protein	0	NA	-0.49	NA	NA	1	NA	-0.49	NA	0	NA	0.37	NA	NA	NA	NA
GL50803_5359-Nucleolar protein NOP5	0	0.39	0	0	0.43	0.74	0.31	0	0	-0.43	0	0.87	0	-0.02	-0.2	-0.04
GL50803_5358-Aurora kinase	0	NA	0	0	0	1.4	0	-0.7	0	-0.22	NA	-0.19	0	NA	NA	NA
GL50803_13904-Prefoldin subunit	0	0.99	0	0	0	1.02	0.53	-0.65	NA	0	NA	0	NA	-0.53	0.64	0.18
GL50803_13903-Hypothetical protein	0	NA	0	0	0	1.51	NA	-0.54	NA	0	NA	0.41	NA	NA	NA	NA
GL50803_33898-Hypothetical protein	0	NA	0	NA	NA	0.89	NA	-0.49	NA	0	NA	0.21	NA	NA	NA	NA
GL50803_6709-Hypothetical protein	0	0	0	0	0	1.07	0	-0.56	NA	0.27	NA	0.49	NA	0.02	0.67	-0.24
GL50803_114246-GTP dependent nucleic acid binding protein	0	0	0	0	0	1	0.98	-0.43	0	0	0	0.31	0	0.25	1	0.19
GL50803_114247-Ankyrin repeat protein 1	0	NA	0	NA	NA	0.84	NA	-0.48	NA	0	NA	0	NA	NA	NA	NA
GL50803_6713-Hypothetical protein	0	NA	0	NA	NA	1.1	NA	-0.46	NA	0	NA	0	NA	NA	NA	NA
GL50803_24412-Ankyrin repeat protein 1	0	NA	0	NA	NA	1.18	NA	0	0	-0.73	0	0.57	0	NA	NA	NA
GL50803_20081-Hypothetical protein	0	NA	0	NA	NA	1.57	NA	-1.03	NA	0	NA	-0.44	NA	NA	NA	NA
GL50803_6724-Nuclear transport factor 2, putative	0	1.08	0	0.39	0.5	1.13	1.66	-0.77	NA	0	NA	-0.33	NA	0.02	0.13	0.49
GL50803_6725-Hypothetical protein	0	NA	0	0	0	0.93	0.38	0	0	0.6	NA	0.56	NA	NA	NA	NA
GL50803_16130-Hypothetical protein	0	NA	0	0	NA	0.96	0	-0.88	NA	0.22	NA	0.22	NA	NA	NA	NA
GL50803_12942-Hypothetical protein	0	NA	0	NA	NA	0.99	NA	-1.01	NA	0	NA	0	NA	NA	NA	NA
GL50803_2226-Hypothetical protein	0	NA	0	NA	NA	0.65	NA	-0.77	NA	0.22	0	0	0	NA	NA	NA
GL50803_12941-Hypothetical protein	0	NA	0	0	0	0.94	NA	-0.9	NA	0.21	NA	-0.14	NA	NA	NA	NA
GL50803_16129-Translation initiation factor	0	NA	0	NA	NA	0.71	NA	-0.57	0	0	NA	0.14	NA	NA	NA	NA
GL50803_16127-Replication factor C, subunit 5	0	NA	0	0	NA	0.96	NA	-0.83	NA	0	NA	0	NA	NA	NA	NA
GL50803_16126-Hypothetical protein	0	NA	-0.31	NA	NA	0.76	NA	-0.39	NA	-0.31	NA	0	NA	NA	NA	NA
GL50803_26749-Hypothetical protein	0	NA	0	NA	NA	0	NA	-0.47	NA	0	NA	0	NA	NA	NA	NA
GL50803_3475-Ankyrin repeat protein 1	0	NA	-0.34	0	0	0.79	0	-0.67	-1.49	0	0	0.31	0	NA	NA	NA
GL50803_16125-FAD-dependent glycerol-3-phosphate dehydrogenase	0	0	0	0	0	1.9	1.33	-0.52	-0.39	0	0.47	0.65	0	-0.3	0.48	0.22
GL50803_14460-Ubiquitin carboxyl-terminal hydrolase	0	-1.39	0	0	0	1	0.64	-0.69	-0.38	0	0	0	0	0.07	0.79	0.24
GL50803_16124-TCP-1 chaperonin subunit eta	0	-0.62	0	0	0	0.88	0	0	0	0	0	0.79	0	0.08	0.36	0.06
GL50803_7474-DNA-directed RNA polymerase RPB3	0	NA	0.29	0	0	1	0	-0.96	0	0	0	0	NA	NA	NA	NA
GL50803_137708-VSP	-1.05	NA	0.63	NA	NA	2.18	NA	0	NA	0	NA	0	NA	NA	NA	NA
GL50803_137707-VSP	-1.01	NA	0	-2	-2.43	2.6	2.09	0	NA	0	NA	0	NA	NA	NA	NA
GL50803_6619-Hypothetical protein	0	NA	0	NA	NA	-0.44	NA	-1.07	NA	0	NA	-0.3	NA	NA	NA	NA
GL50803_16428-Hypothetical protein	0	NA	0	NA	NA	0	NA	-0.78	NA	0	NA	0.31	NA	NA	NA	NA
GL50803_14259-Glucose 6-phosphate N-acetyltransferase	0	NA	0.68	NA	NA	-0.49	NA	1.35	NA	0	NA	1.27	NA	NA	NA	NA
GL50803_6624-Kinase	0	NA	0	NA	NA	0	NA	-0.55	NA	0	NA	0.24	0	NA	NA	NA
GL50803_6625-Hypothetical protein	0	NA	0	NA	NA	0	NA	-0.52	NA	0.3	NA	0.16	NA	NA	NA	NA
GL50803_6626-Mnd1	0	NA	0	NA	NA	0	NA	-1.11	NA	0	NA	0	NA	NA	NA	NA
GL50803_16427-Hypothetical protein	0	NA	0	NA	NA	0	NA	-0.87	NA	0	NA	0.23	0	NA	NA	NA
GL50803_6672-Ankyrin repeat protein 1	0	NA	0	NA	NA	-0.27	NA	-0.9	NA	0	NA	0.37	NA	NA	NA	NA
GL50803_6671-Histone chaperone Rttp106-like family protein	0	-1.31	0	0	0	-0.25	-0.78	-0.37	0	0	0	0.37	0	NA	NA	NA
GL50803_23930-Coiled-coil protein	0	0	0	NA	NA	0	NA	-0.6	NA	0.31	NA	0	NA	NA	NA	NA
GL50803_14270-Roadblock-related dynein light chain	0	NA	0	NA	NA	0	NA	-0.88	0	0.41	-0.44	0	0	NA	NA	NA
GL50803_6666-Hypothetical protein	0	NA	0	NA	NA	0.39	NA	-0.9	NA	-0.48	NA	0	NA	NA	NA	NA
GL50803_6664-Zinc transporter protein	0	NA	-0.25	NA	NA	0	NA	-1.23	NA	-0.35	NA	-0.39	NA	NA	NA	NA
GL50803_14269-Hypothetical protein	0	NA	0	NA	NA	0	NA	-1.2	NA	0.37	NA	0	NA	NA	NA	NA
GL50803_92095-Hypothetical protein	0	NA	0	0	NA	-0.24	NA	0.68	NA	-0.4	0	0.79	NA	NA	NA	NA
GL50803_16426-Hypothetical protein	0	NA	0	NA	NA	0	NA	0.47	NA	-0.36	NA	0.73	NA	NA	NA	NA
GL50803_112550-Hypothetical protein	0	NA	0	NA	NA	-0.32	NA	-0.64	NA	0	NA	0	NA	NA	NA	NA
GL50803_137705-Hypothetical protein	0	NA	0	0	0	0	NA	-0.62	NA	0.21	0	0.38	NA	NA	NA	NA
GL50803_15196-Iron-sulfur cluster biosynthesis protein IscU	0	1.01	0.69	0	0.65	0	0	-0.77	0	0.48	0	0.29	NA	0.2	NA	NA
GL50803_17069-Kinase, NEK	0	-1.19	0	0	0	0	-0.92	-0.49	-0.39	0.36	0.65	0	0	-0.24	NA	0.08
GL50803_17068-WD40 repeat protein	0	NA	0	0	NA	0	NA	-0.75	0	0.35	NA	0	NA	NA	NA	NA
GL50803_10400-Hypothetical protein	0	NA	0	NA	NA	0	NA	-0.48	NA	0.56	NA	0	NA	NA	NA	NA
GL50803_112553-Kinase, NEK	0	NA	0	NA	NA	0	NA	0.61	NA	0	NA	1.1	NA	NA	NA	NA
GL50803_10410-Ankyrin repeat protein 1	0	NA	0.28	NA	NA	0.23	NA	0	NA	0	NA	0	NA	NA	NA	NA
GL50803_29181-Hypothetical protein	0	NA	0	0	NA	0.53	NA	0	NA	0	NA	0	NA	NA	NA	NA
GL50803_92132-Hypothetical protein	0	NA	0	0	0	0	NA	0	0.73	0.32	0	0.41	0	0.17	NA	0.04
GL50803_92134-Ankyrin repeat protein 1	0	0	-0.39	0	0	-0.64	0	-0.47	NA	0	NA	0.34	NA	NA	NA	NA
GL50803_40369-Hypothetical protein	0	-1.42	0	0	0	0	-0.75	0.23	0	0	NA	0.51	0	NA	0.15	0.59
GL50803_112557-Ankyrin repeat protein 1	0	0	-0.55	0	0	0	0	0.38	0	0	0	0.35	0	-0.28	-0.31	0.21
GL50803_3957-Kinase, NEK	0	0	0	0	0	0	0	0.29	-0.92	0.22	0.52	0.81	0	NA	NA	NA
GL50803_3958-Hypothetical protein	0	NA	0	NA	NA	0	NA	0	NA	-0.18	NA	0	NA	NA	NA	NA
GL50803_26917-Hypothetical protein	0	NA	0	NA	NA	0	NA	0	NA	0	NA	0.43	NA	NA	NA	NA
GL50803_17065-Sec24-like 3	0	NA	-0.28	NA	NA	0	NA	0	-0.41	0	1	0.36	NA	NA	NA	NA
GL50803_17064-Hypothetical protein	0	NA	0	NA	NA	0	NA	-0.36	NA	0	NA	0	NA	NA	NA	NA
GL50803_17063-PFOR 1	0	0.51	0	0	0	0	-2.86	-0.83	-0.52	-0.44	0	0	0	-0.57	-1.59	0.2
GL50803_13504-Hypothetical protein	0	NA	0	NA	NA	0	NA	-0.29	NA	0	NA	0.23	NA	NA	NA	NA
GL50803_17062-Hypothetical protein	0	NA	0	NA	NA	0	NA	0	0	0	0	0	NA	NA	NA	NA
GL50803_137704-Hypothetical protein	0	NA	0	NA	NA	0	NA	-0.22	NA	0.24	NA	0	NA	NA	NA	NA
GL50803_11178-Kinase, CAMK CAMK1	0	NA	0	NA	NA	0	NA	-0.22	NA	0	NA	0.18	0	NA	NA	NA
GL50803_11177-Kinesin light chain protein	0	NA	-0.3	0	0	0	0	0	NA	0.41	NA	0.43	NA	NA	NA	NA
GL50803_40376-High cysteine non-variant cyst protein	0	NA	-0.36	NA	NA	-0.37	NA	0	NA	0.24	NA	0.39	NA	NA	NA	NA
GL50803_11174-Hypothetical protein	0	NA	0	NA	NA	0	NA	0	NA	0.3	NA	0.3	NA	NA	NA	NA
GL50803_32041-Hypothetical protein	0	NA	0	NA	NA	0	NA	0	NA	0	NA	0	NA	NA	NA	NA
GL50803_11170-Hypothetical protein	0	NA	0	NA	NA	0	NA	0	NA	0	0.58	0.41	0	NA	NA	NA
GL50803_29436-DNA-directed RNA polymerase subunit B	0	0	-0.19	0	0	0	0	0	NA	0.91	NA	0.7	NA	NA	NA	NA
GL50803_33721-Hypothetical protein	0	NA	0	NA	NA	-0.3	NA	-0.58	NA	0	NA	0	NA	NA	NA	NA
GL50803_11165-Ankyrin repeat protein 1	0	0	0	0	0	0	0	0.44	NA	0	NA	1.23	NA	0.25	-0.81	-0.19
GL50803_11164-Ankyrin repeat protein 1	0	0	0	0	0	0	0	0.41	0	-0.6	0	0.61	0	0.25	-0.33	-0.24
GL50803_17060-Ankyrin repeat protein 1	0	-0.41	0	0	0	0	-0.33	0	0	-0.77	0	0.88	0	-0.14	-0.56	-0.32
GL50803_112572-Ankyrin repeat protein 1	0	NA	0	NA	NA	0	NA	-0.22	NA	0.46	NA	0.66	NA	NA	NA	NA
GL50803_13223-Ankyrin repeat protein 1	0	NA	0	NA	NA	0	NA	0	0	0	0	0.37	0	NA	NA	NA
GL50803_16973-Hypothetical protein	0	0	-0.21	0	0	-0.24	0	0	NA	0.23	NA	0.4	0	NA	NA	NA
GL50803_31978-Hypothetical protein	0	1.49	0	0	0.47	0	0.76	0	0	0	0	0.71	0	NA	NA	NA
GL50803_7696-Hypothetical protein	0	NA	0	0	0	0	-0.99	-0.34	NA	0.57	NA	0	NA	NA	NA	NA
GL50803_115572-Kinase, WEE	0	NA	0	NA	NA	0	NA	0	NA	0.29	NA	0.69	NA	NA	NA	NA
GL50803_135886-Histidine phosphatase superfamily protein	0	NA	0	NA	NA	0	NA	0	NA	0	NA	0	NA	-0.57	-0.56	0.02
GL50803_16981-Hypothetical protein	0	NA	-0.43	NA	NA	0	NA	0	0	0	0	0	NA	NA	NA	NA
GL50803_10912-Hypothetical protein	0	NA	0	NA	NA	0	NA	0	NA	-0.4	NA	0	NA	NA	NA	NA
GL50803_10911-Ankyrin repeat protein 1	0	0	0	0	0	0	0	0.47	0	0	0	0.77	0	NA	NA	NA
GL50803_10908-LisH domain-containing protein	0	NA	0	NA	NA	0	NA	0	NA	0	NA	0.4	NA	NA	NA	NA
GL50803_15313-tRNA pseudouridine38/39 synthase, putative	0	NA	0	NA	NA	0	NA	0	NA	0	NA	0.44	NA	NA	NA	NA
GL50803_16980-Hypothetical protein	0	NA	0	NA	NA	0	NA	0	NA	0.33	NA	0.51	0	NA	NA	NA
GL50803_10901-Hypothetical protein	0	-0.92	0	0	0	0	-0.68	-0.29	NA	0	NA	0	NA	NA	NA	NA
GL50803_20066-Hypothetical protein	0	NA	0	NA	NA	0	NA	0	NA	0.59	NA	0.41	NA	NA	NA	NA
GL50803_10898-Hypothetical protein	0	NA	0	NA	NA	-0.37	NA	-0.43	NA	0.39	NA	0.38	NA	NA	NA	NA
GL50803_16979-Rab32, putative	0	NA	0	0	0	0	NA	-0.25	NA	0.38	NA	0	NA	NA	NA	NA
GL50803_10893-Kinase, NEK	0	0.71	0	0	0	-0.2	0	0	0	-0.35	0	0	0	0.11	-0.66	NA
GL50803_10892-Hypothetical protein	0	1.03	0	0	0	0	NA	0	NA	0.19	NA	0.32	NA	NA	NA	NA
GL50803_15311-GDSL-like Lipase/Acylhydrolase family protein	0	NA	0	NA	NA	0	NA	0	NA	0	NA	0.26	NA	NA	NA	NA
GL50803_60307-Hypothetical protein	0	NA	0	NA	NA	0	NA	0	NA	0	NA	-0.35	NA	NA	NA	NA
GL50803_10889-Hypothetical protein	0	NA	0	0	0	0	NA	-0.21	NA	0	NA	0	NA	NA	NA	NA
GL50803_15310-WD40 repeat protein	0	0	0	0	0	0	0	0.45	NA	0.39	0	0.82	0	NA	NA	-0.02
GL50803_16978-Hypothetical protein	0	NA	0	NA	NA	0	NA	0	1.36	0.56	NA	0.34	NA	NA	NA	NA
GL50803_88556-OTU-like cysteine protease, putative	0	0	0	0	0	0	-0.64	0	NA	0.62	NA	0.76	NA	NA	NA	NA
GL50803_34126-Hypothetical protein	0	NA	0	NA	NA	0	NA	0	NA	-0.24	NA	0	NA	NA	NA	NA
GL50803_25011-RNA-binding protein	0	NA	0	NA	NA	-0.34	NA	0.43	NA	0	NA	-0.33	NA	NA	NA	NA
GL50803_25013-High cysteine membrane protein	0	NA	0	NA	NA	0	NA	0.67	NA	-0.45	NA	-0.38	NA	NA	NA	NA
GL50803_16975-DNA topoisomerase II	0	0	0	0	0	0	0	0.22	0	0	0	0.28	0	NA	NA	NA
GL50803_7706-Hypothetical protein	0	NA	0	NA	NA	-0.18	NA	0	NA	0.22	NA	0.14	NA	NA	NA	NA
GL50803_135885-Histidine phosphatase superfamily protein	0	0	0	0	0	0	0	0	NA	0	NA	0	NA	NA	NA	NA
GL50803_115571-Hypothetical protein	0	NA	0	NA	NA	0	NA	0	NA	0	NA	0	NA	NA	NA	NA
GL50803_1695-Rab11	0	0	0	0	0	0	-0.38	0	NA	0	NA	0.3	NA	0.53	-0.21	0.64
GL50803_16021-Hypothetical protein	0	NA	0	NA	NA	0	NA	-0.26	NA	0.51	NA	0.21	NA	NA	NA	NA
GL50803_3934-Hypothetical protein	0	0	0	0	0	0	0	0	0	0.46	0	0	NA	-0.76	-1.37	-0.62
GL50803_13495-Hypothetical protein	0	NA	0	NA	NA	0	NA	-0.46	NA	0.26	NA	0	NA	NA	NA	NA
GL50803_137703-Ankyrin repeat protein 1	0	-0.56	0	0.56	0	0	0	0	NA	0	NA	0.34	NA	NA	-0.09	1.08
GL50803_137702-Kinase	0	NA	0	NA	NA	0	NA	0	NA	0	NA	-0.49	NA	NA	NA	NA
GL50803_60315-Reverse transcriptase, putative	0	NA	1.05	NA	NA	0	NA	0	NA	0	NA	0	NA	NA	NA	NA
GL50803_137701-Kinase, NEK	0.32	NA	0	NA	NA	0.19	NA	0	NA	-0.57	NA	0.25	NA	NA	NA	NA
GL50803_111987-Ankyrin repeat protein 1	0	NA	0	NA	NA	0.61	NA	-0.73	0	0	NA	0	NA	NA	NA	NA
GL50803_4313-VSP	0	NA	0	NA	NA	0.74	NA	0	NA	0	NA	0	NA	NA	NA	NA
GL50803_34713-Ankyrin repeat protein 1	0	NA	0	NA	NA	0	NA	0	NA	0	0	0.21	0	NA	NA	NA
GL50803_14897-Kinase, NEK	0	NA	0	NA	NA	0.29	NA	0	NA	0.39	NA	0.6	NA	NA	NA	NA
GL50803_23492-Ankyrin repeat protein 1	0	-0.7	0	0	0	0	-0.67	0.48	0	0	0	0.93	0	0.26	-0.13	0.12
GL50803_9198-Hypothetical protein	0	NA	0	NA	NA	0	NA	-0.43	NA	0	NA	0.19	NA	NA	NA	NA
GL50803_9196-Kinase, NEK	0	-0.64	0	0	0	0.27	0	0	0	0	0.55	0	NA	0.3	0.15	0.52
GL50803_14895-Hypothetical protein	0	0.55	0	0	0.55	0	0.77	0	0	0	0	0.35	0	0.11	0.39	0.01
GL50803_9194-DNA replication licensing factor MCM4	0	NA	0	NA	NA	0	NA	0	NA	0	NA	0.8	NA	NA	NA	NA
GL50803_17536-Hypothetical protein	0	0	0	0	0	0	0	0	NA	0	NA	0.36	NA	NA	NA	NA
GL50803_23496-DNA-directed RNA polymerase	0	0	0	0	0	0	0	0	NA	0.28	NA	0.61	0	NA	NA	NA
GL50803_17538-Phosphoprotein phosphatase 2A regulatory subunit	0	NA	0	0.36	0	0	-0.52	0.26	0	0	0.58	0.35	0	NA	NA	NA
GL50803_14874-SAS-6_N domain-containing protein	0	-1.2	0	0	0	0	-0.38	-0.39	NA	0	NA	0	NA	0.68	0.05	0.02
GL50803_9121-Hypothetical protein	0	0	0	0	0	0	0	0	0	0.33	0	0	0	1.18	NA	0.07
GL50803_9119-ATP-dependent RNA helicase	0	0	0	0	0	0	0	-0.3	NA	-0.19	0	0.26	0	NA	NA	NA
GL50803_9118-Hypothetical protein	0	NA	0	0	NA	0	NA	-0.26	NA	0	NA	-0.46	NA	NA	NA	NA
GL50803_9117-cAMP-dependent protein kinase regulatory chain	0	0.65	0	0.36	0.45	0.43	1.02	0	0	0	0	0	0	0.27	0.17	0.52
GL50803_9116-Kinase, CMGC GSK	0	0	0	0	0	0.22	0	0	NA	0.2	NA	0.23	NA	NA	NA	NA
GL50803_9115-Glucose-6-phosphate isomerase	0	0	0	0	0	0	0	0	NA	-0.41	NA	1.35	NA	-0.06	0.2	0.31
GL50803_14872-Ankyrin repeat protein 1	0	0	0	0	0	0	0	0	NA	0.36	NA	0.6	NA	0.17	0.18	-0.15
GL50803_111973-Hypothetical protein	0	-1.99	-0.5	0	0	0	0	-1.03	0	-0.82	NA	-0.3	NA	NA	NA	NA
GL50803_17539-RNA helicase, putative	0	NA	0	NA	NA	0	NA	0	NA	0.66	NA	0	NA	NA	NA	NA
GL50803_14869-Ribosomal protein L24e	0	-1.1	0	0	0	0	-0.76	0	0	0	NA	0	0	NA	NA	NA
GL50803_14868-Hypothetical protein	0	0	0	0	0	0.28	0	0	NA	0.2	NA	0	NA	NA	NA	NA
GL50803_17540-ARID1 protein	0	NA	0	NA	NA	0.34	NA	0.32	NA	0.24	NA	0	NA	NA	NA	NA
GL50803_17541-WD40 repeat protein	0	NA	0	NA	NA	0	NA	0.26	NA	0.23	NA	0	0	NA	NA	NA
GL50803_11191-Hypothetical protein	0	NA	0	NA	NA	0	NA	0	NA	0	NA	0.24	NA	NA	NA	NA
GL50803_11190-Hypothetical protein	0	NA	0	NA	NA	0	NA	0	NA	0	NA	0	NA	NA	NA	NA
GL50803_15364-Coiled-coil protein	0	NA	0	0	0	0.3	0.55	-0.22	0	0.31	0	0.32	NA	NA	NA	NA
GL50803_111967-Kinase, NEK	0	NA	-0.2	NA	NA	0.21	NA	-0.24	NA	0.3	NA	0.22	NA	NA	NA	NA
GL50803_11186-RNA binding protein, putative	0	0	0	0	0	0	0	0	-0.53	-0.21	0	0.25	0	-0.4	0.24	0.04
GL50803_34701-Hypothetical protein	0	NA	0	0	NA	0	0	0	NA	0	NA	0.39	NA	NA	NA	NA
GL50803_17543-MYND finger domain-containing protein	0	0	0	0	0	0.36	NA	-0.29	NA	0.32	NA	-0.36	NA	NA	NA	NA
GL50803_11676-Sirtuin type 2	0	NA	0	NA	NA	0.28	NA	-0.3	NA	0.76	NA	0	NA	NA	NA	NA
GL50803_11677-Hypothetical protein	0	NA	0	NA	NA	0	NA	0	NA	0	NA	0.24	NA	NA	NA	NA
GL50803_15469-Vacuolar protein sorting 4c	0	NA	0	NA	NA	0	NA	0	NA	-0.26	NA	0.34	NA	NA	NA	NA
GL50803_40390-Ankyrin repeat protein 1	0	0.5	0	0	0	0	0	0.36	NA	-0.46	NA	0.36	NA	-0.33	NA	0.15
GL50803_11683-Alpha-3 giardin	0	-1.26	0	0	0	0.29	0	-0.63	-0.44	0.31	0	-0.43	0	-0.72	0.44	1.09
GL50803_11684-Leucine-rich repeat protein	0	0.34	0	0	0	0	0.53	0.47	0	0	0	0.56	0	-0.11	0.5	0.34
GL50803_15472-Vacuolar protein sorting 46a	0	0	0	0	0	0	0	0	NA	0	NA	-0.28	NA	NA	0.12	0.34
GL50803_15473-Hypothetical protein	0	NA	0	NA	NA	0.62	NA	0.96	NA	0.34	NA	0.65	NA	NA	NA	NA
GL50803_15474-Hypothetical protein	0	0	0	0	0	0	NA	0	0	0	NA	0	0	NA	NA	NA
GL50803_11690-High cysteine membrane protein	0	NA	0	NA	NA	0	NA	0	NA	0	NA	0	NA	NA	NA	NA
GL50803_11692-High cysteine membrane protein	0	NA	0	NA	NA	0	NA	0	NA	0.27	NA	0	NA	NA	NA	NA
GL50803_15475-High cysteine membrane protein Group 2	0	NA	0	NA	NA	0	NA	0	NA	0	NA	0	NA	NA	NA	NA
GL50803_15476-Ankyrin repeat protein 1	0	NA	-0.18	NA	NA	0.25	NA	0	NA	0	NA	0.25	NA	NA	NA	NA
GL50803_15477-Copine I	0	NA	0	NA	NA	0	NA	0	NA	0	NA	0.7	NA	NA	NA	NA
GL50803_11696-Hypothetical protein	0	NA	0	NA	NA	0.4	NA	0	NA	0	NA	0	NA	NA	NA	NA
GL50803_15478-Hypothetical protein	0	NA	-0.44	NA	NA	0	NA	0.37	NA	0	0	0.94	NA	NA	NA	NA
GL50803_11700-Hypothetical protein	0	NA	0	0	0	0.32	0	0	0.6	0	NA	-0.27	NA	NA	NA	NA
GL50803_11701-Hypothetical protein	0	NA	0	NA	NA	0	NA	-0.38	NA	0	NA	-0.37	0	NA	NA	NA
GL50803_17546-Hypothetical protein	0	NA	-0.19	NA	NA	0.2	NA	-0.44	NA	0	NA	-0.25	NA	NA	NA	NA
GL50803_15479-Kinase, NEK	0	NA	0	0	NA	0.26	NA	-0.6	NA	0	NA	-0.34	NA	NA	NA	NA
GL50803_17547-Ribosomal protein L4	0	0	0	0	0	0.73	0	0	0	0	0	0	0	-0.55	-0.73	-0.7
GL50803_39483-Ribosomal protein S29e	0	-1.8	0.67	0	-0.58	0	-1.4	-0.76	0	0	0	0	0	-0.4	-0.46	-0.67
GL50803_111950-IAD-5 dynein heavy chain	0	0	0	0	0	0	0	0	NA	0	NA	0.56	NA	NA	-0.65	0.45
GL50803_17549-Hypothetical protein	0	NA	0	NA	NA	0.95	NA	0	NA	0	NA	0	NA	NA	NA	NA
GL50803_9237-WRKY transcription factor 4, putative	0	NA	0	NA	NA	0.49	NA	0	NA	0	NA	0.6	NA	NA	NA	NA
GL50803_9238-Hypothetical protein	0	NA	0	NA	NA	0	NA	0.22	NA	-0.23	NA	0.35	NA	NA	NA	NA
GL50803_9239-Nif3-related protein	0	1.3	0	0.42	0.83	0	0.99	0	NA	-0.23	0	0.29	NA	NA	NA	NA
GL50803_115742-VSP	0	NA	0	NA	NA	0.38	NA	-0.38	NA	0	NA	0	NA	NA	NA	NA
GL50803_40022-pVSP	0	NA	0	NA	NA	0	NA	0	NA	0	NA	0	NA	NA	NA	NA
GL50803_50100-VSP	0	NA	0.45	NA	NA	1.23	NA	0	NA	0	NA	0.87	NA	NA	NA	NA
GL50803_15013-Hypothetical protein	0	NA	0	NA	NA	0	NA	-0.51	NA	0.39	NA	0.52	NA	NA	NA	NA
GL50803_9668-Hypothetical protein	0	NA	0	NA	NA	0	NA	-0.29	NA	-0.29	NA	0.26	NA	NA	NA	NA
GL50803_23630-Hypothetical protein	0	NA	0	NA	NA	0	NA	0	NA	-0.68	NA	0.41	NA	NA	NA	NA
GL50803_9665-Kinase, NEK	0	NA	0	NA	NA	0	NA	0	NA	-0.76	NA	0.4	NA	NA	NA	NA
GL50803_137706-Kinase, NEK	0	NA	-0.22	NA	NA	-0.19	NA	0	NA	-0.76	NA	0	NA	NA	NA	NA
GL50803_101994-Hypothetical protein	0	NA	-0.29	NA	NA	-0.24	NA	0	NA	-0.61	NA	-0.46	NA	NA	NA	NA
GL50803_9662-Ferredoxin Fd1b(Fd2)	0	1.78	0	0	0	0	NA	0	NA	0	NA	0.28	NA	NA	NA	NA
GL50803_15011-Hypothetical protein	0	0	0.25	0	0	-0.27	0	0	NA	-0.92	NA	0	NA	0.55	NA	NA
GL50803_9659-Hypothetical protein	0	2.48	0	0	0	0	1.98	-0.37	NA	-0.3	0	-0.29	NA	NA	NA	NA
GL50803_9658-Kinase, NEK	0	0	0	0	0	0	0	-0.19	0.56	0	0	-0.34	0	NA	NA	NA
GL50803_23634-Hypothetical protein	0	NA	0	NA	NA	0	NA	0	NA	0	NA	0.58	NA	NA	NA	NA
GL50803_93601-Hypothetical protein	0	NA	0	NA	NA	0	NA	0	NA	-0.44	0	-0.28	NA	NA	NA	NA
GL50803_4558-Deoxyguanosine kinase/deoxyadenosine kinase subunit, putative	0	NA	0	NA	NA	-0.89	NA	0.55	NA	0	NA	0.46	NA	NA	NA	NA
GL50803_13653-ERCC4 domain-containing protein	0	NA	0	NA	NA	-0.39	NA	-0.18	NA	-0.26	NA	-0.32	NA	NA	NA	NA
GL50803_13652-Calmodulin	0	0	0	0	0	0	0	-0.47	NA	-0.35	NA	0	NA	NA	NA	NA
GL50803_4554-Hypothetical protein	0	NA	-0.32	NA	NA	-0.43	NA	-0.3	NA	-0.35	NA	0	NA	NA	NA	NA
GL50803_50101-VSP	0	NA	0	NA	NA	0.44	NA	0	NA	-0.55	NA	0	NA	NA	NA	NA
GL50803_40023-pVSP	0	NA	0	NA	NA	0	NA	0	NA	0	NA	0	NA	NA	NA	NA
GL50803_50102-VSP	0	NA	0	NA	NA	0.44	NA	-0.37	NA	0	NA	0	NA	NA	NA	NA
GL50803_4263-Hypothetical protein	0	NA	0	NA	NA	0	NA	-0.39	NA	0.24	NA	0	NA	NA	NA	NA
GL50803_4264-Ankyrin repeat protein 1	0	NA	0.41	NA	NA	0.62	NA	0	NA	0	0.44	0	NA	NA	NA	NA
GL50803_4266-Hypothetical protein	0	0	0	0	0	0	0	0	0	0	0	0.29	0	0.63	0.03	0.38
GL50803_15944-SRR1 domain-containing protein	0	NA	0	NA	NA	0	NA	-0.43	NA	0	NA	-0.29	NA	NA	NA	NA
GL50803_24321-Kinase, NEK	0	-0.89	0	0	0	0	0	0.33	0.53	-0.57	0	-0.43	0	0.2	0.03	0.09
GL50803_41467-Ankyrin repeat protein 2	0	NA	0	NA	NA	0	NA	-0.2	NA	-0.3	NA	0.18	NA	NA	NA	NA
GL50803_33862-Ribosomal protein S12	0	0	0	-0.51	0	0	0	-0.58	0	0	-0.38	0	0	-0.43	-0.22	-0.5
GL50803_16791-Hypothetical protein	0	NA	0	NA	NA	0	NA	0	NA	0.54	NA	0.19	NA	NA	NA	NA
GL50803_14768-Hypothetical protein	0	NA	0.3	NA	NA	0	NA	0	NA	0.68	NA	0	NA	NA	NA	NA
GL50803_8722-Myb 1-like protein	0	NA	-0.95	NA	NA	0	NA	0	NA	-0.89	NA	0	NA	NA	NA	NA
GL50803_8725-Hypothetical protein	-0.53	0	-0.84	2.41	0	-0.48	NA	0	NA	-0.75	NA	0	NA	NA	NA	NA
GL50803_8726-Hypothetical protein	0	0	0	0	0.59	0	0.73	0.5	0	0	0	1.18	0	0.05	0.41	-0.11
GL50803_8727-Hypothetical protein(NOT4Hp candidate)	0	-0.78	0	0	0	0	0	0.38	0	0	0.42	0.8	0	0.32	0.41	0.16
GL50803_33863-Hypothetical protein	0	NA	0	NA	NA	0.22	NA	0	NA	0	NA	0.47	0	NA	NA	NA
GL50803_8731-Zinc finger domain-containing protein	0	NA	0	NA	NA	0.21	NA	0	NA	0	NA	0	NA	NA	NA	NA
GL50803_8733-Hypothetical protein	0	0	0	0	0	0.3	NA	0	NA	0	NA	0	NA	NA	NA	NA
GL50803_28620-Hypothetical protein	0	NA	0	NA	NA	0	NA	0	NA	0	NA	-0.38	NA	NA	NA	NA
GL50803_16792-Kinase, NEK	0	NA	0	NA	NA	0.5	NA	-0.77	NA	0.89	NA	0	NA	NA	NA	NA
GL50803_8738-Hypothetical protein	0	NA	0	NA	NA	0	NA	-0.28	NA	0.48	NA	0.33	NA	NA	NA	NA
GL50803_16793-Hypothetical protein	0	0	0	0	0	0	1.08	0	0	0.48	0.68	0.65	0	NA	NA	NA
GL50803_1649-Tubulin binding cofactor A	0	1.04	0	0	0	0	0.94	0	NA	0	NA	0	NA	0.25	0.66	0.27
GL50803_12741-Hypothetical protein	0	0	0	0	0	0	0.53	0	NA	0.27	NA	0	NA	NA	NA	NA
GL50803_16794-Hypothetical protein	0	NA	0	NA	NA	0	NA	0	NA	0	NA	-0.17	NA	NA	NA	NA
GL50803_16795-Vacuolar protein sorting 4b	0	0	-0.44	0	0	0.34	0.54	0	NA	0	NA	0	NA	0.47	0.11	0.26
GL50803_3706-DNA pol epsilon, sub B	0	NA	0	NA	NA	0	NA	0	NA	0.23	NA	0	NA	NA	NA	NA
GL50803_3705-Hypothetical protein	0	NA	0	NA	NA	0.2	NA	-0.15	NA	0.46	NA	0.15	NA	NA	NA	NA
GL50803_16796-TP53 regulating kinase	0	NA	0	NA	NA	0.46	NA	-0.37	NA	0.7	NA	0.27	0	NA	NA	NA
GL50803_112295-Hypothetical protein	0	NA	0	NA	NA	0	NA	0	0	0	NA	0.5	NA	NA	NA	NA
GL50803_92892-TatD related DNase	0	NA	-0.3	NA	NA	0.47	NA	-0.29	NA	0	NA	0	NA	NA	NA	NA
GL50803_7685-Hypothetical protein	0	0	0	NA	0	0.52	0	-0.43	0	0.43	0.58	0	0	NA	NA	NA
GL50803_41451-Hypothetical protein	0	NA	0	NA	NA	0	NA	-0.54	NA	0	NA	0	NA	NA	NA	NA
GL50803_24584-Hypothetical protein	0	NA	0	NA	NA	0.33	NA	-0.33	NA	0	NA	0.43	NA	NA	NA	NA
GL50803_114535-Kinase, NEK	0	NA	-0.33	NA	NA	0.29	NA	-0.54	0	0	0	-0.44	0	NA	NA	0.24
GL50803_101877-Hypothetical protein	0	NA	0	NA	NA	0	NA	0	NA	0	NA	-0.26	NA	NA	NA	NA
GL50803_25713-Ribonuclease P	0	NA	0	NA	NA	0	NA	-0.45	NA	0	NA	-0.36	NA	NA	NA	NA
GL50803_32419-Hypothetical protein	0	-0.62	-0.25	0	0	0	0	-0.42	NA	0	NA	-0.23	NA	NA	NA	NA
GL50803_17524-Hypothetical protein	0	NA	0	NA	NA	0	NA	-0.55	NA	0	NA	-0.38	NA	NA	NA	NA
GL50803_21498-Serine/threonine protein phosphatase 5	0	0	0	0	0	0.43	0.37	-0.59	NA	0	NA	-0.19	0	NA	NA	NA
GL50803_32686-Hypothetical protein(PAX candidate)	0	NA	0	NA	NA	0	NA	-0.25	NA	0.17	0	-0.8	NA	NA	NA	NA
GL50803_6679-High cysteine membrane protein	0	NA	0	0	0	0	0	0	NA	0.47	NA	-0.35	NA	NA	NA	NA
GL50803_6680-Kinase, NEK	0	-1.04	0	0	0	0	0	0	0	-0.46	-0.58	-0.21	0	0.41	0.17	0.09
GL50803_14275-Hypothetical protein	0	NA	0	NA	NA	0.46	NA	0	NA	-0.23	NA	-0.52	NA	NA	NA	NA
GL50803_17527-Hypothetical protein	0	0	-0.33	0	0	0	0	0	0	0	NA	0	NA	NA	NA	NA
GL50803_6685-Hypothetical protein	0	NA	-0.36	NA	NA	0.23	NA	-0.38	NA	0	NA	-0.32	NA	NA	NA	NA
GL50803_6686-Putative membrane spanning protein	0	NA	-0.3	NA	NA	0.45	NA	0	NA	0	NA	0	NA	NA	NA	NA
GL50803_6687-Glyceraldehyde 3-phosphate dehydrogenase	0	1.7	0	0.45	0.41	0.84	1.61	0	0	0.64	0.56	0.98	0	-0.69	0.03	0.57
GL50803_6691-GA binding protein beta-1 chain	0	NA	0	NA	NA	0	NA	0	NA	0.26	NA	-0.28	NA	NA	NA	NA
GL50803_21502-Bromodomain-containing protein	0	NA	0	NA	NA	0	NA	-0.21	NA	0.21	NA	-0.16	NA	NA	NA	NA
GL50803_17529-Hypothetical protein	0	NA	0	NA	NA	0	NA	-0.33	NA	0	NA	-0.26	NA	NA	NA	NA
GL50803_3158-Hypothetical protein	0	0	0	0	0	0.31	0	-0.47	NA	0	NA	-0.2	NA	NA	NA	NA
GL50803_3157-Hypothetical protein	0	NA	0	NA	NA	0	NA	-0.75	NA	0	NA	-0.31	NA	NA	NA	NA
GL50803_3154-Microsomal signal peptidase 12 kDa subunit (SPC12)	0	NA	0	NA	NA	0	NA	-0.55	NA	0	NA	0	NA	NA	NA	NA
GL50803_17530-Hypothetical protein	0	NA	-0.56	NA	NA	0	NA	0	NA	-0.26	NA	0.66	NA	NA	NA	NA
GL50803_17531-Hypothetical protein	0	0	0	0	0	0	0	0	NA	0	NA	0.63	NA	NA	1.05	NA
GL50803_7896-26S proteasome non-ATPase regulatory subunit 7	0	NA	0	0	0	0	NA	0	NA	-0.39	NA	0	NA	NA	NA	NA
GL50803_7893-Hypothetical protein	0	NA	0	NA	NA	0	NA	0	NA	0	NA	0	NA	NA	NA	NA
GL50803_17532-Hypothetical protein	0	NA	0	NA	NA	0.2	NA	0	NA	0	NA	0.26	NA	NA	NA	NA
GL50803_7891-Hypothetical protein	0	NA	0	0	NA	0	NA	0	NA	0.29	NA	0	NA	NA	NA	NA
GL50803_7890-Transcriptional regulator ATRX, putative	0	0	-0.43	0	0	0	0	0	NA	0	NA	0	0	NA	NA	NA
GL50803_14578-Kinase, CMGC CDK	0	NA	0	NA	NA	0.3	NA	0	NA	0	NA	-0.26	NA	NA	NA	NA
GL50803_21505-Ankyrin repeat protein 1	0	0	0	-0.24	0	0	0	-0.41	0	0	0	0.44	0	-0.04	-0.01	0.3
GL50803_15918-Hypothetical protein	0	0	-0.61	0	0	-0.68	-0.36	0	-0.54	-0.69	0	0	0	0.31	-0.33	0.23
GL50803_94003-High cysteine membrane protein	0	NA	-0.8	NA	NA	-0.27	NA	-0.24	NA	0.37	NA	0.2	NA	NA	NA	NA
GL50803_4414-Hypothetical protein	0	NA	-0.79	NA	NA	-0.39	NA	-0.38	0	0.51	NA	0.34	NA	NA	NA	NA
GL50803_4415-Hypothetical protein	0	NA	-0.52	NA	NA	-0.18	NA	-0.34	NA	0.47	NA	0	NA	NA	NA	NA
GL50803_4416-E2F/DP family winged-helix DNA-binding domain-containing protein	0	NA	-0.58	NA	NA	0	NA	-0.39	NA	0	NA	0	NA	NA	NA	NA
GL50803_4420-Hypothetical protein	0	NA	-0.58	NA	NA	0	NA	-0.83	NA	0	NA	-0.44	NA	NA	NA	NA
GL50803_15988-Hypothetical protein	0	NA	-0.65	0	0	0	NA	0	NA	0	NA	0.5	NA	NA	NA	NA
GL50803_15987-Lysophosphatidylcholine acyltransferase	0	NA	0	0	0	0	0	0	0.64	0	0	-0.35	0	NA	NA	NA
GL50803_101904-Serine/Threonine protein phosphatase, putative	0	NA	-0.46	NA	NA	-0.36	NA	-0.31	NA	0	NA	0	NA	NA	NA	NA
GL50803_21512-S-adenosylmethionine-dependent methyltransferase, putative	0	NA	0	NA	NA	-0.32	NA	0	NA	0	NA	0.23	NA	NA	NA	NA
GL50803_101906-Vacuolar protein sorting 4a	0	0	-0.54	0	0	-0.26	0	-0.28	0	0	0	0	0	0.41	-0.04	0.01
GL50803_137699-Hypothetical protein	0	NA	-0.56	NA	NA	0	NA	0	NA	0	NA	0	NA	NA	NA	NA
GL50803_103946-ABC transporter, putative	0	NA	0.63	NA	NA	0	NA	0	NA	0	NA	0.59	NA	NA	NA	NA
GL50803_114497-Hypothetical protein	0	-0.72	0	0	0	0	-0.36	0	NA	0	0	0	0	NA	NA	0.36
GL50803_60376-LSM domain-containing protein	0	NA	0	NA	NA	0	NA	-0.53	NA	0	NA	0.53	NA	NA	NA	NA
GL50803_d113284-Ankyrin repeat protein 2	0	NA	0	NA	NA	0	NA	0	NA	0	NA	0	NA	NA	NA	NA
GL50803_42657-Kinase, NEK	0	NA	0.42	NA	NA	0.73	NA	-0.62	NA	0	NA	0	NA	NA	NA	NA
GL50803_103094-Ankyrin repeat protein 1	0	NA	0.48	NA	NA	0	NA	0	NA	0	NA	0	NA	NA	NA	NA
GL50803_4789-Tubulin binding cofactor C family protein	0	NA	-0.21	0	NA	-0.23	NA	0	0	0.16	-0.99	0	0	NA	NA	NA
GL50803_16162-Hypothetical protein	0	NA	0	NA	NA	0	NA	-0.65	NA	0	NA	-0.58	NA	NA	NA	NA
GL50803_16161-Kinesin-16	0	NA	0	0	0	-0.54	NA	0.32	NA	0	NA	0.39	0	NA	NA	NA
GL50803_4365-26S protease regulatory subunit 6A	0	0	0	0	0	0	0	0	0.44	0	0	-0.2	0	NA	NA	0.04
GL50803_4364-Hypothetical protein	0	NA	0	NA	NA	0	NA	-0.8	NA	-0.27	NA	-0.51	NA	NA	NA	NA
GL50803_41304-Hypothetical protein	0	NA	0	NA	NA	0	NA	0	NA	0.35	NA	0.4	NA	NA	NA	NA
GL50803_13948-Hypothetical protein	0	NA	0	NA	NA	0.61	NA	0	NA	-0.5	NA	-0.4	NA	NA	NA	NA
GL50803_5522-Hypothetical protein	0	NA	0	NA	NA	0	NA	0.21	NA	-0.63	NA	-0.22	0	NA	NA	NA
GL50803_13947-Hypothetical protein	0	NA	0	NA	NA	0	NA	-0.23	NA	-0.72	NA	-0.21	NA	NA	NA	NA
GL50803_5517-Ribosomal protein L37a	0	NA	0	-0.79	0	0	0	-1.12	0	0	0	-1.04	0	-0.76	-0.98	-0.78
GL50803_5515-Hypothetical protein	0	NA	0	NA	NA	0.61	NA	-0.39	NA	-1.18	NA	-0.4	NA	NA	NA	NA
GL50803_5514-Hypothetical protein	0	NA	0	NA	NA	0.7	NA	-0.63	NA	-1.39	NA	-0.63	NA	NA	NA	NA
GL50803_5513-Hypothetical protein	0	NA	0	NA	NA	0.7	NA	0	NA	-1.14	NA	0	NA	NA	NA	NA
GL50803_60379-Ferredoxin Fd1	0	NA	0	NA	NA	0.78	NA	0	NA	0	NA	0	NA	NA	NA	NA
GL50803_18559-Hypothetical protein	0	NA	0	NA	NA	0.47	NA	-0.37	NA	-0.73	NA	-0.7	NA	NA	NA	NA
GL50803_96580-Hypothetical protein	0	NA	-0.28	0	0	0.52	NA	-0.5	NA	-0.68	NA	-0.53	NA	NA	NA	NA
GL50803_2863-Hypothetical protein	0	NA	0	NA	NA	0	NA	-0.26	NA	-0.39	NA	0	NA	NA	NA	NA
GL50803_2864-Hypothetical protein	0	-0.8	0	0	0	0	-0.62	-0.27	NA	-0.65	NA	0	NA	-0.18	NA	NA
GL50803_15939-Hypothetical protein	0	NA	0	NA	NA	0.42	NA	-0.66	NA	-0.37	NA	0	NA	NA	NA	NA
GL50803_33629-Hypothetical protein	0	1.8	0	0.59	0	0	0	0	0.45	-0.39	0	-0.34	0	NA	NA	0.15
GL50803_13413-Hypothetical protein	0	-0.48	0	0	0	0	-0.45	-0.28	NA	-0.5	NA	-0.31	NA	0.79	NA	0.2
GL50803_13412-Ribosomal protein L10	0	-0.83	0.42	0	0	-0.43	-0.89	0	-0.47	-0.9	-0.41	0	NA	0.45	NA	-0.07
GL50803_96570-Hypothetical protein	0	0	0	0	0	0	0	0	NA	-0.76	NA	0.46	NA	NA	NA	NA
GL50803_41311-Hypothetical protein	0	NA	0	NA	NA	0	NA	0	NA	-0.44	NA	0.61	NA	NA	NA	NA
GL50803_6650-Ankyrin repeat protein 2	0	NA	0	NA	NA	0	NA	0	NA	-0.42	NA	0.36	NA	NA	NA	NA
GL50803_23389-Hypothetical protein	0	0	0	0	NA	0	NA	0	NA	-0.7	NA	0.25	NA	NA	NA	NA
GL50803_96562-DHHC palmitoyltransferase	0	NA	0	NA	NA	0	NA	0	NA	-0.51	NA	0.37	NA	NA	NA	NA
GL50803_16630-Hypothetical protein	0	NA	0	NA	0	0	-0.51	0	NA	-0.48	NA	0.22	NA	NA	NA	NA
GL50803_8118-Ribosomal protein S2	0	0	0	0	0	0	0	-0.82	0	-0.53	0	-0.63	0	-0.6	-0.47	-0.55
GL50803_14641-Transducin	0	0.82	0	0	0	0	0	-0.46	0.63	0	0	0	0	NA	NA	NA
GL50803_28433-Hypothetical protein	0	NA	0	NA	NA	-0.34	NA	-0.72	NA	0	NA	-0.45	NA	NA	NA	NA
GL50803_8122-Hypothetical protein	0	NA	0	NA	NA	0	NA	0	NA	0	NA	0	NA	NA	NA	NA
GL50803_8123-Hypothetical protein	0	NA	-0.28	NA	NA	-0.27	NA	0	NA	-0.27	NA	0	NA	NA	NA	NA
GL50803_8125-Hypothetical protein	0	NA	0	0	NA	-0.36	NA	-0.16	NA	-0.27	NA	0	NA	NA	NA	NA
GL50803_14642-Prefoldin subunit	0	NA	0	NA	NA	0	NA	0	NA	-0.61	NA	0	NA	NA	NA	NA
GL50803_102662-VSP	0	NA	0	NA	NA	0.26	NA	0.29	NA	0	NA	0	NA	NA	NA	NA
GL50803_8135-Hypothetical protein	0	0.53	0	0	0	0	NA	-0.3	NA	0	NA	0	NA	NA	NA	NA
GL50803_96537-ATP-dependent RNA helicase	0	-0.83	0	0	0	0	-1.01	-0.26	NA	0.23	NA	0.17	0	NA	NA	NA
GL50803_16629-Hypothetical protein	0	NA	0	NA	NA	0	NA	0	NA	1.16	NA	0.57	NA	NA	NA	NA
GL50803_8140-GTP-binding protein ARD-1, putative	0	0	0	0	0	0	-0.51	0	0	0.72	0	1	0	NA	NA	NA
GL50803_8141-Hypothetical protein	0	NA	0	NA	NA	0	NA	-0.44	NA	0.55	NA	0.48	NA	NA	NA	NA
GL50803_24330-Hypothetical protein	0	NA	0	NA	NA	0	NA	-0.39	NA	0.69	NA	0.84	0	NA	NA	NA
GL50803_6226-Glycogen phosphorylase	0	-1.43	0	0	0	0	-0.87	0	0	0	0	0.33	0	-0.46	-0.54	-0.18
GL50803_6227-Hypothetical protein	0	NA	0	NA	NA	0	NA	0	NA	0	NA	1.57	NA	NA	NA	NA
GL50803_102654-Hypothetical protein	0	NA	0	NA	NA	0	NA	0.25	NA	0	0.66	0.95	0	NA	NA	NA
GL50803_16623-Nudix hydrolase, putative	0	0	0	0	0.4	0	0.31	0	NA	0.18	NA	0	NA	NA	NA	NA
GL50803_16622-Hypothetical protein	0	NA	0	NA	NA	0	NA	0	NA	0	NA	0	NA	NA	NA	0.14
GL50803_30354-Kinase, NEK	0	NA	0	NA	NA	0	NA	0	NA	0	NA	0	NA	NA	NA	NA
GL50803_d14331-VSP	0	NA	0	NA	NA	0	NA	0	NA	0	NA	0	NA	NA	NA	NA
GL50803_14331-VSP	-1.18	NA	0	0	0	0.81	2.96	0	NA	0	0	0	NA	NA	NA	NA
GL50803_50110-High cysteine membrane protein	0	NA	0	NA	NA	0.69	NA	0	NA	0	NA	0	NA	NA	NA	NA
GL50803_114773-Cysteine protease	0	NA	0	NA	NA	0.85	NA	0	NA	0	NA	0.86	NA	NA	NA	NA
GL50803_137690-Helicase conserved C-terminal domain-containing protein	0	NA	0.35	NA	NA	0.7	NA	0	NA	0	NA	0.87	NA	NA	NA	NA
GL50803_16323-Hypothetical protein	0	NA	0.38	NA	NA	0.71	NA	0.52	NA	0.34	NA	1.28	NA	NA	NA	NA
GL50803_16322-Neurogenic locus Notch protein	0	0.6	-0.6	-1	-0.54	0	1.07	-1.18	-1.33	0	0.62	0	0	0.43	0.3	-0.44
GL50803_16321-HECT domain-containing protein	0	0	0	0	NA	0	NA	0.23	0	0.51	0	0.85	0	NA	NA	NA
GL50803_25715-Hypothetical protein	0	NA	0	NA	NA	0	NA	0	NA	0	NA	0	NA	NA	NA	NA
GL50803_940-Rab13	0	NA	0	NA	NA	0	NA	0	NA	0	NA	0	NA	NA	NA	NA
GL50803_93856-Hypothetical protein	0	NA	0	NA	NA	-0.22	NA	-0.22	NA	-0.27	NA	0.53	NA	NA	NA	NA
GL50803_5820-Hypothetical protein	0	NA	0.23	NA	NA	0	NA	-0.12	NA	0.21	NA	0.32	NA	NA	NA	NA
GL50803_5821-Hypothetical protein	0	NA	0	NA	NA	0	NA	-0.21	NA	0.3	-0.42	0.59	NA	NA	NA	NA
GL50803_5822-Hypothetical protein	0	NA	0	NA	NA	0	NA	0	0	0.33	NA	0.47	NA	NA	NA	NA
GL50803_5823-Hypothetical protein	0	NA	0.41	NA	NA	-0.28	NA	-0.21	0	0.22	NA	0.43	NA	NA	NA	NA
GL50803_21474-Hypothetical protein	0	0	-0.43	0	0	0	0	0	NA	0.41	NA	0.66	NA	NA	NA	1.2
GL50803_7046-Hypothetical protein	0	NA	0	NA	0	0	0	0	NA	0	NA	0	NA	NA	NA	NA
GL50803_32676-Ankyrin repeat protein 1	0	0.57	0	0	0	0	0.72	0.19	0	0	0	0.46	0	NA	NA	NA
GL50803_7236-Reduced folate carrier	0	NA	-0.46	NA	NA	0	NA	0.33	NA	-0.59	NA	0.46	NA	NA	NA	NA
GL50803_7234-Hypothetical protein	0	NA	0	NA	NA	0	NA	0	NA	-0.96	NA	0	NA	NA	NA	NA
GL50803_7233-Hypothetical protein	0	0	0	0	0	-0.26	0	0	0	0	0	0.31	0	NA	NA	1.5
GL50803_7231-CCAAT-binding transcription factor subunit A	0	NA	0	NA	NA	0	NA	-0.2	NA	-0.2	NA	0	NA	NA	NA	NA
GL50803_7230-Hypothetical protein	0	NA	-0.24	NA	NA	-0.2	NA	-0.41	NA	-0.55	NA	0.19	NA	NA	NA	NA
GL50803_17192-Sec7 family protein	0	NA	-0.33	0	0	-0.3	0	0.32	0	0.21	0	0.81	NA	NA	NA	NA
GL50803_3256-Epsin related protein	0	-0.43	0	0	0	0	0	0	0	0	0	0	0	-0.58	0.05	0.39
GL50803_3255-Hypothetical protein	0	NA	-0.4	NA	NA	0	NA	-0.22	NA	0.32	NA	0.39	NA	NA	NA	NA
GL50803_17193-NHL repeat-containing protein	0	NA	-0.32	NA	NA	0	NA	0	NA	0.52	NA	0.53	NA	NA	NA	NA
GL50803_32681-Hypothetical protein	0	NA	0	0	0	0	NA	0	NA	0.51	NA	0.44	NA	NA	-0.49	1.15
GL50803_13945-Hypothetical protein	0	NA	0	0	0	-0.39	NA	-0.19	0	0.5	-0.42	0.36	0	NA	NA	NA
GL50803_21485-Hypothetical protein	0	NA	0	NA	NA	-0.2	NA	-0.24	NA	0.33	NA	0.27	NA	NA	NA	NA
GL50803_13943-Eukaryotic translation initiation factor 2 alpha subunit	0	-0.44	0	0	0	0	0	0	0	0	-0.46	0	0	0.14	NA	0.62
GL50803_13942-Hypothetical protein	0	NA	0	NA	NA	0	NA	-0.21	NA	0	NA	0	NA	NA	NA	NA
GL50803_13941-Histidinol-phosphatase, putative	0	NA	0	NA	NA	0	NA	-0.35	NA	0	NA	0	NA	NA	NA	NA
GL50803_13940-Hypothetical protein	0	NA	0	NA	NA	0	NA	0	NA	0	NA	0	NA	NA	NA	NA
GL50803_17195-Hypothetical protein	0	0	0	0.34	0.4	0	0	0	NA	-0.25	NA	0	NA	0.26	0.33	0.69
GL50803_1995-Proteasome subunit beta type 4	0	0.59	0	0	0	0	0	-0.51	0	0	NA	-0.46	0	-0.16	0.33	0.06
GL50803_103676-Alpha-tubulin 1	0	-0.76	0	0	0	0	0	0	NA	0	NA	0	NA	NA	NA	NA
GL50803_114751-Hypothetical protein	0	NA	0	0	0	0	0.42	0	0	0.59	0	0.81	0.61	NA	NA	NA
GL50803_15377-Metallocarboxypeptidase, M14 family protein	0	NA	0	NA	NA	-0.24	NA	0	NA	0.52	NA	0.46	NA	NA	NA	NA
GL50803_15376-Hypothetical protein	0	NA	0	0	0	0	0	0.52	0	0	0	0.74	0	NA	-0.14	0.3
GL50803_11220-Qa-SNARE 4	0	NA	0	0	0	0	0	0	NA	0	0	0.36	NA	NA	NA	NA
GL50803_39587-Translation initiation factor	0	NA	0	0	NA	0	NA	0	NA	0	NA	0.49	NA	NA	NA	NA
GL50803_11218-Inositol hexakisphosphate kinase	0	NA	-0.84	NA	NA	0	NA	-0.49	NA	0	NA	0.65	NA	NA	NA	NA
GL50803_17198-Leucine-rich repeat protein	0	0	0	0.76	0	0	-0.83	0.88	-0.45	0	0	1.3	0	NA	NA	NA
GL50803_17199-Sun/nucleolar protein family protein	0	0	-0.49	0	-0.52	0	0	0	NA	-0.29	NA	0.47	NA	1.09	NA	0.15
GL50803_11214-Kinase, AGC PKA	0	-1.29	0	0	0	0	-0.92	0	0	-0.33	0	0.2	0	NA	NA	NA
GL50803_17200-Hypothetical protein	0	NA	-0.52	NA	NA	0	NA	0.22	NA	0	NA	0.6	NA	NA	NA	NA
GL50803_93938-Triosephosphate isomerase, cytosolic	0	0.91	0	0	0	0	0.82	0	0	0	0	0.75	0	-1.32	0.03	0.36
GL50803_92645-5' nucleotidase family protein	0	0.59	-0.58	-0.46	0	0	-2.11	0	NA	0	NA	0	NA	1.2	NA	NA
GL50803_11209-Cathepsin L	-0.34	NA	-0.33	NA	NA	-0.22	NA	-0.32	NA	-0.27	NA	0.37	NA	NA	NA	NA
GL50803_11207-Hypothetical protein	0	NA	-0.2	NA	NA	-0.32	NA	0	NA	0	0	0.19	0	NA	NA	NA
GL50803_60401-Hypothetical protein	0	NA	-0.18	NA	NA	-0.22	NA	0	NA	-0.25	NA	0.25	NA	NA	NA	NA
GL50803_15369-Hypothetical protein	0	NA	0	NA	NA	0	NA	-0.86	NA	0	NA	-0.68	NA	NA	NA	NA
GL50803_11204-Rab-GTPase-TBC domain-containing protein	0	NA	0	NA	NA	0	NA	-0.49	NA	0.39	NA	0	NA	NA	NA	NA
GL50803_15368-Katanin (p60)	0	0	0	0	0	0	-0.88	0	0	0.28	0	0.4	NA	NA	NA	NA
GL50803_15367-Hypothetical protein	0	NA	0	NA	NA	-0.41	NA	-0.24	NA	0	NA	0	NA	NA	NA	NA
GL50803_11201-Hypothetical protein	0	NA	0	NA	NA	0	NA	-0.48	NA	0	NA	0.27	NA	NA	NA	NA
GL50803_11200-Hypothetical protein	0	NA	0	NA	NA	0	NA	0	NA	0	NA	0.33	NA	NA	NA	NA
GL50803_17202-Hypothetical protein	0	NA	-0.55	NA	NA	0	NA	0	NA	0	NA	0.75	NA	NA	NA	NA
GL50803_11196-Hypothetical protein	0	NA	0	NA	NA	0	NA	0	NA	0	NA	0.46	NA	NA	NA	NA
GL50803_17203-SacB	0	NA	0	NA	NA	0	NA	-0.39	NA	0	NA	0	NA	NA	NA	NA
GL50803_92618-Nicotinamide-nucleotide adenylyltransferase	0	NA	0	NA	NA	0	NA	0	NA	0	NA	0.61	NA	NA	NA	NA
GL50803_17205-5' nucleotidase family protein	0	0	0	0	0	0	0	0	NA	-0.24	NA	0	NA	NA	NA	NA
GL50803_14901-Hypothetical protein	0	NA	0	NA	0	0.69	NA	-0.45	NA	0.18	NA	0.25	NA	NA	NA	NA
GL50803_9210-Hypothetical protein	0	NA	0	NA	NA	0.62	NA	-0.49	NA	0	NA	0	NA	NA	NA	NA
GL50803_23699-Hypothetical protein	0	NA	-0.2	NA	NA	0.28	NA	-0.28	NA	0.23	NA	0	NA	NA	NA	NA
GL50803_9213-Hypothetical protein	0	0.62	-0.19	0	0	0	0.52	0	NA	0.45	NA	0.46	NA	NA	NA	NA
GL50803_16460-Kinase, NEK	0	0	0	0	0	0	0	0	NA	0.56	NA	0.53	NA	NA	NA	NA
GL50803_14903-Hypothetical protein	0	NA	-0.3	NA	NA	0	NA	0	NA	0.27	NA	0.37	NA	NA	NA	NA
GL50803_92602-Hypothetical protein	0	NA	-0.5	NA	NA	0	NA	-0.2	NA	0.26	NA	0.52	0	NA	NA	NA
GL50803_14905-Nuclear LIM interactor-interacting factor 1	0	NA	0	NA	NA	0	NA	0	NA	0.35	NA	0.89	NA	NA	NA	NA
GL50803_9219-Hypothetical protein	0	NA	0	NA	NA	0	NA	0	NA	0.34	NA	0.84	NA	NA	NA	NA
GL50803_14906-Hypothetical protein	0	NA	0	NA	NA	0	NA	0	NA	0.36	NA	0.79	NA	NA	NA	NA
GL50803_23694-Hypothetical protein	0	NA	-0.48	NA	NA	-0.37	NA	0	NA	-0.39	NA	0	NA	NA	NA	NA
GL50803_137689-Hypothetical protein	0	NA	0	NA	NA	0	NA	-0.42	NA	0	NA	0.36	NA	NA	NA	NA
GL50803_5593-Ribosomal protein L11	0	-0.52	0	-0.45	0	0	-0.37	0	-0.56	0	0	0	0	-0.63	-0.36	-0.62
GL50803_16701-Hypothetical protein	0	NA	0	NA	NA	0	NA	-0.23	NA	0.39	NA	0.25	NA	NA	NA	NA
GL50803_16700-Hypothetical protein	0	NA	0	NA	NA	0	NA	0	NA	0	NA	0.21	NA	NA	NA	NA
GL50803_5171-Ankyrin repeat protein 1	0	NA	0	0	0	0	-0.41	0	NA	0.19	NA	0	NA	NA	NA	NA
GL50803_121046-Histone H2B	0	NA	0	NA	NA	0	NA	0	0	0	0	0	0	-0.5	-0.49	-0.52
GL50803_16699-Hypothetical protein	0	NA	0	0	0	0	NA	0	-0.65	0	NA	0.31	NA	NA	NA	NA
GL50803_121045-Histone H2B	0	0.69	0	0	0	0	0	0	NA	0	NA	0	NA	NA	NA	NA
GL50803_102978-N-acetylglucosaminyldiphosphodolichol N-acetylglucosaminyltransferase	0	NA	-0.27	NA	NA	0	NA	0	NA	0	NA	0.3	NA	NA	NA	NA
GL50803_5180-Peptide methionine sulfoxide reductase msrB	0	0	0	0	0	0	0	-0.23	NA	0	NA	0	NA	NA	NA	0.82
GL50803_92673-Rad3-related DNA helicase	0	NA	0	NA	NA	0	NA	0.42	NA	0.72	NA	1.04	NA	NA	NA	NA
GL50803_5183-Hypothetical protein	0	0	0	0	-0.55	0	0	-0.36	NA	0.53	NA	1.01	NA	NA	NA	NA
GL50803_4430-Zinc finger, C3HC4 type (RING finger) domain-containing protein	0	NA	0	NA	NA	0	NA	0	NA	0	NA	0	NA	NA	NA	NA
GL50803_13627-Hypothetical protein	0	NA	0	NA	NA	0	NA	0	NA	0	NA	0	NA	NA	NA	NA
GL50803_16697-Hypothetical protein	0	NA	0	NA	NA	0	NA	0	NA	0	NA	0	NA	NA	NA	NA
GL50803_92664-SMC family protein	0	NA	0	NA	NA	0	NA	0	NA	0	NA	0	NA	NA	NA	NA
GL50803_92663-Hypothetical protein	0	NA	0	NA	NA	0	NA	0	NA	0	NA	0	NA	NA	NA	NA
GL50803_1623-Hypothetical protein	0	NA	0	NA	NA	0	NA	0	NA	0	NA	0	NA	NA	NA	NA
GL50803_16693-Hypothetical protein	0	NA	0	NA	NA	0	NA	0	NA	0	NA	0	NA	NA	NA	NA
GL50803_25071-Hypothetical protein	0	NA	0	NA	NA	0	NA	0	NA	0	NA	0	NA	NA	NA	NA
GL50803_2633-Hypothetical protein	0	NA	0	NA	NA	0	NA	0	NA	0	NA	0	NA	NA	NA	NA
GL50803_2631-Hypothetical protein	0	NA	0	NA	NA	0	NA	0	NA	0	NA	0	NA	NA	NA	NA
GL50803_16690-Hypothetical protein	0	NA	0	NA	NA	0	NA	0	NA	0	NA	0	NA	NA	NA	NA
GL50803_34151-Hypothetical protein	0	NA	0	NA	NA	0	NA	0	NA	0	NA	0	NA	NA	NA	NA
GL50803_25075-Hypothetical protein	0	NA	0	NA	NA	0	NA	0	NA	0	NA	0	NA	NA	NA	NA
GL50803_92651-Hypothetical protein	0	NA	0	NA	NA	0	NA	0	NA	0	NA	0	NA	NA	NA	NA
GL50803_16687-Zinc finger, C3HC4 type (RING finger) domain-containing protein	0	NA	0	NA	NA	0	NA	0	NA	0	NA	0	NA	NA	NA	NA
GL50803_19667-Hypothetical protein	0	NA	0	NA	NA	0	NA	0	NA	0	NA	0	NA	NA	NA	NA
GL50803_25080-Hypothetical protein	0	NA	0	NA	NA	0	NA	0	NA	0	NA	0	NA	NA	NA	NA
GL50803_3666-Hypothetical protein	0	NA	0	NA	NA	0	NA	0	NA	0	NA	0	NA	NA	NA	NA
GL50803_16686-Hypothetical protein	0	NA	0	NA	NA	0	NA	0	NA	0	NA	0	NA	NA	NA	NA
GL50803_137688-DNA polymerase, putative	0	NA	0	NA	NA	0	NA	0	NA	0	NA	0	NA	NA	NA	NA
GL50803_13091-Deoxynucleoside kinase	0	NA	0	NA	NA	0	NA	0	NA	0	NA	0	NA	NA	NA	NA
GL50803_60433-Hypothetical protein	0	NA	0	NA	NA	0	NA	0	NA	0	NA	0	NA	NA	NA	NA
GL50803_60434-Ankyrin repeat protein 1	0	NA	0	NA	NA	0	NA	0	NA	0	NA	0	NA	NA	NA	NA
GL50803_93851-DNA polymerase, putative	0	NA	0	NA	NA	0	NA	0	NA	0	NA	0	NA	NA	NA	NA
GL50803_32674-Deoxynucleoside kinase	0	NA	0	NA	NA	0	NA	0	NA	0	NA	0	NA	NA	NA	NA
GL50803_1499-Hypothetical protein	0	NA	0	NA	NA	0	NA	0	NA	0	NA	0	NA	NA	NA	NA
GL50803_761-Hypothetical protein	0	NA	0	NA	NA	0	NA	0	NA	0	NA	0	NA	NA	NA	NA
GL50803_4447-Hypothetical protein	0	NA	0	0	0	0.25	NA	-0.3	NA	0	NA	0	NA	NA	NA	NA
GL50803_15906-Tubulin specific chaperone D	0	0	-0.26	0	0	0	0	-0.32	NA	0	NA	0	NA	NA	NA	NA
GL50803_86676-Delta giardin	0	0.95	0	-0.86	-0.62	-0.8	0	0	NA	-0.58	NA	0.72	NA	0.11	-0.25	-0.63
GL50803_86680-Hypothetical protein	0	0	-0.38	0	0	-0.36	0	0.34	0	0	0	0.57	NA	NA	NA	NA
GL50803_86681-Glutamate-tRNA synthetase	0	0.98	0	0	0	0	0.6	0.26	0	-0.3	0	0.69	0	0.64	-0.45	0.19
GL50803_86683-26S protease regulatory subunit 7	0	0	0	0	0	0	0	0.27	0	-0.23	0	0.47	0	0.35	-0.25	0.02
GL50803_16307-Hypothetical protein	0	0.54	0	0	0	0	0	0	NA	0	NA	0.42	NA	NA	NA	NA
GL50803_9173-WD40 repeat protein	0	NA	-0.57	-1.18	-1.74	0	0	-0.55	NA	0	NA	0	NA	NA	NA	NA
GL50803_9174-Microsomal signal peptidase 18 kDa subunit	0	-1.07	0	0	0	0	-1.1	-0.66	NA	-0.3	NA	0	NA	NA	NA	NA
GL50803_9175-Hypothetical protein	0	NA	0	NA	NA	0	NA	-0.21	NA	0.22	NA	0.42	NA	NA	NA	NA
GL50803_101955-Hypothetical protein	0	NA	0	NA	NA	0	NA	0	NA	0	NA	0.69	NA	NA	NA	NA
GL50803_14891-Hypothetical protein	0	NA	0	NA	NA	0	NA	0	NA	0.24	NA	0.21	NA	NA	NA	NA
GL50803_9180-Hypothetical protein	0	NA	0	NA	NA	-0.39	NA	0	NA	0.37	NA	0.58	NA	NA	NA	NA
GL50803_9181-Hypothetical protein	0	NA	0	NA	NA	0.22	NA	-0.76	0	0.35	0	-0.32	NA	NA	NA	NA
GL50803_9183-Hypothetical protein	0	0	0	-0.41	0	0	0	0	NA	0	NA	0	NA	-0.17	-0.94	-0.18
GL50803_9184-Transducin	0	NA	0	NA	NA	0.44	NA	0.28	0	0	0.42	0.47	NA	NA	NA	NA
GL50803_16318-High cysteine membrane protein Group 1	0	0	0	0.98	0.96	0	0	0.51	0	0	-0.79	1.23	0	4.78	1.63	2.9
GL50803_27652-Hypothetical protein	0	NA	0	NA	NA	0	NA	0.26	NA	-0.4	NA	0.35	NA	NA	NA	NA
GL50803_16317-Hypothetical protein	0	NA	-0.51	0	0	0	-0.46	0	0	0	NA	0.27	NA	NA	NA	NA
GL50803_101948-Hypothetical protein	0	NA	0	NA	NA	0	NA	0	NA	0	0	0.53	NA	NA	NA	NA
GL50803_13886-Hypothetical protein	0	NA	0	NA	NA	0	NA	0.27	NA	0	NA	0.66	NA	NA	NA	NA
GL50803_16315-Hypothetical protein	0	NA	0	NA	NA	0	NA	0	NA	0	NA	0	NA	NA	NA	NA
GL50803_137617-VSP	0	0.69	-1.58	-2.18	-1.55	0.3	0.82	2.45	NA	2.54	NA	2.66	NA	-3.99	NA	-6.64
GL50803_115158-High cysteine membrane protein	0	NA	0	NA	NA	0	NA	-0.35	NA	0	NA	0	NA	NA	NA	NA
GL50803_14478-Hypothetical protein	0	NA	0	NA	NA	-0.55	NA	0	NA	0.65	NA	0.55	NA	NA	NA	NA
GL50803_137685-Dolichyl-diphosphooligosaccharide--protein glycosyltransferase	0	NA	0	0	0	0	NA	0.47	0	0	0	0.58	NA	NA	NA	NA
GL50803_115159-Phospholipase B	0	0	0	0	0	-0.43	0	0	0	-0.18	0.76	-0.2	0	0.66	-0.56	-0.08
GL50803_7552-Hypothetical protein	0	0	0	0	0	0	0	0	NA	0.32	NA	0.19	NA	NA	NA	NA
GL50803_14480-Ankyrin repeat protein 1	0	NA	0	NA	NA	-0.31	NA	0	NA	0.38	NA	0.34	NA	NA	NA	NA
GL50803_7555-Hypothetical protein	0	NA	0	NA	NA	0	NA	-0.38	NA	0	NA	0	NA	NA	NA	NA
GL50803_7556-Acid phosphatase	0	0	0	0	0	0	0	0	NA	0	NA	0.69	NA	0.59	0.12	0.08
GL50803_14481-Hypothetical protein	0	-1.03	0	0	0	0	-1.01	-0.27	0	0	NA	0	NA	-0.05	0.31	0.01
GL50803_7559-Hypothetical protein	0	NA	-0.5	0	NA	-0.17	NA	0.38	NA	0.14	NA	0.59	NA	NA	NA	NA
GL50803_14482-Eukaryotic initiation factor 4E	0	NA	0	NA	NA	0	NA	-0.34	NA	0	NA	-0.24	NA	NA	NA	NA
GL50803_7562-Giardial ADP-Ribosylation Factor	0	NA	0	NA	NA	0	NA	-0.61	NA	0	NA	-0.27	NA	NA	NA	NA
GL50803_16342-Hypothetical protein	0	0	0	0	0	0	0	0.66	NA	0	NA	0.96	NA	NA	NA	NA
GL50803_16343-Median body protein	0	0.66	0	0	0	0	0	0.4	0	0	0	1.12	0	-0.22	-0.25	-0.17
GL50803_95023-Hypothetical protein	0	NA	0	NA	NA	0	NA	0.22	NA	0	NA	0.56	NA	NA	NA	NA
GL50803_19189-Hypothetical protein	0	NA	0	NA	NA	0	NA	0	NA	0	NA	0	NA	NA	NA	NA
GL50803_2616-Hypothetical protein	0	NA	0	0	0	0	0	0	NA	0	NA	0	NA	NA	NA	NA
GL50803_13075-Putative replication factor-a protein	0	NA	0	-0.49	-0.69	0.76	NA	0	NA	0	NA	0	NA	NA	NA	NA
GL50803_25816-High cysteine membrane protein Group 1	0	NA	0	NA	NA	2.86	NA	0	NA	-0.29	NA	0	NA	NA	NA	NA
GL50803_101278-Hypothetical protein	0	0	0	0	0	0	0.52	0.26	NA	-0.32	NA	0.57	NA	-0.25	-0.59	0.21
GL50803_16279-Kinase, NEK	0	0.41	-0.35	0	0	0	0.31	0.5	NA	-0.48	NA	0.4	NA	-0.17	-0.7	0.03
GL50803_4018-Hypothetical protein	0	0	0	0	0	-0.36	0	0	0	0	0	0.56	0	NA	NA	NA
GL50803_4017-Hypothetical protein	0	-1.25	-0.42	0	-0.52	-0.49	-0.86	0.35	NA	0.48	NA	0.53	NA	NA	NA	NA
GL50803_4016-Hypothetical protein	0	NA	-0.18	NA	NA	0	NA	0	NA	0	NA	0.15	NA	NA	NA	NA
GL50803_95003-Kinase, NEK	0	NA	-0.28	NA	NA	-0.24	NA	-0.34	NA	0	NA	0	NA	NA	NA	NA
GL50803_95001-Hypothetical protein	0	NA	-0.31	NA	NA	-0.25	NA	0	NA	0	NA	0.17	NA	NA	NA	NA
GL50803_14101-Ankyrin repeat protein 1	0	NA	0	NA	NA	0	NA	0	NA	0.32	NA	0	NA	NA	NA	NA
GL50803_6048-Hypothetical protein	0	NA	0	0	-0.53	0	0	-0.33	NA	0.2	NA	0	NA	NA	NA	NA
GL50803_14100-Ankyrin repeat protein 1	0	NA	-0.14	NA	NA	-0.22	NA	0	NA	0	NA	0	NA	NA	NA	NA
GL50803_16283-Amino acid transporter family	0	NA	-0.24	NA	NA	0	NA	0.23	NA	-0.3	NA	0.33	NA	NA	NA	NA
GL50803_14098-ATP-dependent RNA helicase	0	0	-0.22	0	0	-0.51	NA	0.22	NA	0	NA	0	0	NA	NA	NA
GL50803_40496-IAD-4 Dynein heavy chain	0	1.18	0	0	0	0	1.17	0	NA	0.38	NA	0.69	NA	-1.5	-0.58	-0.43
GL50803_101291-Beta-tubulin 1	0	0	0	0	0	0	0	0	NA	0	NA	0	NA	NA	NA	NA
GL50803_16766-Lysyl-tRNA synthetase	0	-1.3	0	0	0	0	-0.51	0	0	-0.24	0	-0.7	0	0.04	-0.88	-0.74
GL50803_137684-Ankyrin repeat protein 1	0	0	0	0	0	0	0	0.36	0	0	0	0	0	0.59	NA	NA
GL50803_16765-Kinase, NEK	0	NA	0	NA	NA	0	NA	-0.26	NA	0	NA	-0.81	NA	NA	NA	NA
GL50803_6212-RNA recognition motif-containing protein	0	NA	0	NA	NA	-0.42	NA	0	NA	0	NA	-0.34	NA	NA	NA	NA
GL50803_6211-U3 small nucleolar RNA-associated SSU processome protein 25	0	NA	0	NA	NA	0	NA	0	NA	0.46	NA	-0.46	NA	NA	NA	NA
GL50803_137672-High cysteine membrane protein VSP-like	0	0	0.45	0	0	0	0	0	NA	-0.44	NA	-0.32	NA	NA	NA	NA
GL50803_136020-Beta-tubulin 3	0	NA	0	NA	NA	0	NA	0	NA	0	NA	0	NA	NA	NA	NA
GL50803_15832-Aminoacyl-histidine dipeptidase	0	0	0	0	0	0	0.67	0	NA	-0.49	NA	0	NA	-0.42	-0.12	-0.1
GL50803_95233-Hypothetical protein	0	NA	0	NA	NA	0	NA	-0.51	NA	0	NA	0	NA	NA	NA	NA
GL50803_136021-Beta-tubulin 2	0	NA	0	NA	NA	0	NA	0	0	0	0	0	0	-0.54	-0.35	-0.43
GL50803_16768-Hypothetical protein	0	1.12	0	0	0	0	1.3	0.25	0	0	0.79	0.77	0	NA	NA	NA
GL50803_114651-Hypothetical protein	0	NA	0	NA	NA	-0.8	NA	0	NA	0	NA	0	NA	NA	NA	NA
GL50803_26955-Hypothetical protein	0	NA	0	NA	NA	0	NA	0	NA	0	NA	0.41	NA	NA	NA	NA
GL50803_21082-Hypothetical protein	0	NA	0	NA	NA	-0.48	NA	0	NA	0	NA	0	NA	NA	NA	NA
GL50803_50116-VSP	0	NA	0	NA	NA	0.5	NA	-0.54	NA	0	NA	0	NA	NA	NA	NA
GL50803_137682-Hypothetical protein	0	NA	0	NA	NA	0	NA	0	NA	0	NA	0	NA	NA	NA	NA
GL50803_1908-DHHC palmitoyltransferase	0	NA	0	NA	NA	0	NA	0	NA	0	NA	0	NA	NA	NA	NA
GL50803_1909-Hypothetical protein	0	0	0	NA	0	0	0	0	NA	0	NA	0	NA	NA	NA	NA
GL50803_26129-Hypothetical protein	0	NA	0	NA	NA	0	NA	-0.49	NA	0	NA	-0.56	NA	NA	NA	NA
GL50803_31617-Hypothetical protein	0	NA	0	NA	NA	0	NA	-0.62	NA	0.32	NA	-0.55	NA	NA	NA	NA
GL50803_13809-Hypothetical protein	0	0	0	0	0	0	NA	0	NA	0	NA	-0.37	0	NA	NA	NA
GL50803_5013-Endothelin-converting enzyme 1	0	NA	0	NA	NA	-0.45	NA	0	NA	0.28	NA	0	NA	NA	NA	NA
GL50803_5012-Rhodanese-like domain-containing protein	0	NA	0	0	NA	0	NA	0	NA	0.79	NA	0	NA	0.44	NA	0.04
GL50803_60466-Hypothetical protein	0	NA	0	NA	NA	0	NA	-0.31	NA	0.31	NA	-0.4	NA	NA	NA	NA
GL50803_5010-Ser/Thr phosphatase PP2A-2 catalytic subunit	0	-1.14	0	0	0	0	0	0	0.83	0.28	0	-0.25	0	0.23	0.32	0.77
GL50803_16479-Kinase, NEK	0	NA	0	NA	NA	0	NA	0	NA	0	NA	0.32	NA	NA	NA	NA
GL50803_21444-Spindle pole protein, putative	0	0.87	0	0	0	-0.47	0	0	NA	0	NA	0.37	NA	-0.16	-0.09	-0.19
GL50803_2419-Hypothetical protein	0	NA	0	NA	NA	0	NA	0	NA	0	NA	0	NA	NA	NA	NA
GL50803_32668-Hypothetical protein	0	NA	0	NA	NA	-0.4	NA	-0.26	NA	0	0	-0.48	NA	NA	NA	NA
GL50803_2421-Cyst wall protein 3	0	NA	0	NA	NA	0	NA	-0.35	NA	0	0	-0.78	NA	NA	NA	NA
GL50803_16482-Hypothetical protein	0	NA	0	NA	NA	0	NA	-0.55	0.65	0	0	-0.91	NA	NA	NA	NA
GL50803_16483-Dephospho-CoA kinase	0	NA	0	0	0	0	0	0	NA	0	NA	-0.52	NA	NA	NA	NA
GL50803_4954-LSM domain-containing protein	0	NA	0	NA	NA	0	NA	-0.31	NA	0	NA	-0.25	NA	NA	NA	NA
GL50803_27293-Hypothetical protein	0	NA	0	NA	NA	0	NA	-0.26	NA	0	NA	-0.5	NA	NA	NA	NA
GL50803_16484-Hypothetical protein	0	1.97	-0.47	0	-0.89	-0.55	0	0	NA	0	NA	0	0	NA	NA	NA
GL50803_16485-Hypothetical protein	0	NA	0	NA	NA	0	NA	-0.44	NA	0	NA	-0.55	NA	NA	NA	NA
GL50803_4950-Hypothetical protein	0	NA	0	NA	NA	-0.19	NA	0	NA	0	NA	-0.4	NA	NA	NA	NA
GL50803_16486-Hypothetical protein	0	NA	0	NA	NA	0	NA	0	NA	-0.33	NA	0	NA	NA	NA	NA
GL50803_4946-Peptide methionine sulfoxide reductase msrA	0	NA	0	0	0	0.51	0	0	0	0.5	0	0	0	NA	NA	NA
GL50803_39117-Hypothetical protein	0	NA	-0.34	NA	NA	-0.25	NA	0	NA	-0.49	NA	-0.34	NA	NA	NA	NA
GL50803_111732-VSP	0	NA	0.38	NA	NA	0.46	NA	0	NA	0	NA	0	NA	NA	NA	NA
GL50803_113531-High cysteine membrane protein EGF-like	0	0	0	-0.93	0	0	1.13	0.45	0	0	0	0	0	NA	NA	NA
GL50803_d111732-pVSP	0	NA	0	NA	NA	0	NA	0	NA	0	NA	0	NA	NA	NA	NA
GL50803_5144-Protein kinase	0	NA	0	NA	NA	0	NA	0	NA	0	NA	0	NA	NA	NA	NA
GL50803_5142-Kinase, NEK	0	NA	0	NA	NA	0	NA	0	NA	0	NA	-0.28	NA	NA	NA	NA
GL50803_7760-Sentrin	0	0.6	0	0	0	0	0	-0.45	NA	0.35	NA	-0.72	NA	-1.8	NA	NA
GL50803_90665-Hypothetical protein	0	0	0	0	0	0	0	0	NA	0	NA	0	NA	NA	NA	NA
GL50803_14534-Hypothetical protein	0	NA	0	NA	NA	0	NA	-0.29	NA	0.2	NA	-0.35	NA	NA	NA	NA
GL50803_16713-Hypothetical protein	0	NA	0	NA	NA	0	NA	-0.23	NA	0	NA	-0.57	NA	NA	NA	NA
GL50803_90659-Hypothetical protein	-0.39	NA	0	NA	NA	-0.41	NA	0	NA	-0.43	NA	0	NA	NA	NA	NA
GL50803_7765-Hypothetical protein	0	NA	0	NA	NA	0	NA	0	NA	-0.23	NA	-0.26	NA	NA	NA	NA
GL50803_7766-Ribosomal protein SA	0	-1.75	0	0	-0.73	0	-1.48	-0.45	NA	0	NA	-0.62	NA	-0.49	-0.86	-0.54
GL50803_16715-Hypothetical protein	0	NA	-0.24	NA	NA	-0.27	NA	0	NA	0.53	NA	-0.18	0	NA	NA	NA
GL50803_14539-Ankyrin repeat protein 1	0	NA	-0.34	0	0	0	NA	0	0	0	NA	0	NA	NA	NA	NA
GL50803_16716-High cysteine membrane protein Group 5	0	1.52	-0.56	0.82	0.95	0	1.5	0	-0.52	-0.9	0	0.36	0	0.86	-0.48	-0.35
GL50803_16717-START domain-containing protein	0	-0.35	0	0	0	0.34	0	0	0	0	0	0	NA	-0.42	-0.06	-0.2
GL50803_16718-Partner of Nob1	0	NA	0	NA	NA	-0.24	NA	0	NA	0	NA	-0.47	NA	NA	NA	NA
GL50803_98056-Ribosomal protein L17	0	0	0	-0.53	-0.43	0	0	0	-0.53	0	0	0	0	-0.67	-0.68	-0.78
GL50803_15026-Src-associated protein-like protein	0	NA	0	0	NA	-0.42	NA	0	NA	-0.17	NA	0	NA	NA	NA	NA
GL50803_25235-AAA-ATPase like protein	0	NA	0	NA	NA	-0.28	NA	0	NA	0	NA	0	NA	NA	NA	NA
GL50803_88922-Hypothetical protein	0	NA	0	NA	NA	0	NA	0	NA	0.33	NA	0	NA	NA	NA	NA
GL50803_9741-ABC transporter, ATP-binding protein	0	NA	0	0	0	0	NA	0.61	NA	0	NA	0.49	NA	NA	NA	NA
GL50803_25238-High cysteine membrane protein	0	0	0	0	0	0	0	0	NA	0	NA	0.26	NA	0.31	-0.22	-0.1
GL50803_16720-Radial spokehead-like protein	0	0.79	0	0	0	0	1.92	0.37	0.49	0.28	0	0.46	0	0.11	-0.35	-0.14
GL50803_9746-Hypothetical protein	0	NA	0	0	NA	-0.33	NA	0	NA	0	NA	0	NA	NA	NA	NA
GL50803_15030-Ankyrin repeat protein 1	0	NA	0	NA	NA	0	NA	0	NA	0	NA	0	0	NA	NA	NA
GL50803_9750-Intraflagellar transport protein IFT74/72	0	0.63	0	0	0	0	0	0.41	NA	0	NA	0	NA	1.29	-0.17	0.66
GL50803_9751-Chaperone protein dnaJ	0	-0.53	0	0	0	0	0	0	NA	0.2	NA	-0.23	NA	-0.19	-0.36	-0.25
GL50803_9752-Hypothetical protein	0	NA	-0.45	NA	NA	-0.42	NA	0	NA	0.33	NA	0	NA	NA	NA	NA
GL50803_16721-High cysteine membrane protein Group 2	0	0	-0.46	0	0	-0.77	0	0	NA	0	NA	0	NA	0.21	-0.02	-0.33
GL50803_9755-Hypothetical protein	0	NA	0	NA	NA	0	NA	0	NA	0	NA	-0.56	NA	NA	NA	NA
GL50803_42000-Coiled-coil protein	0	0	-0.39	0	0	-0.4	0	0	0	0	0	0.43	0	0.33	NA	-0.62
GL50803_31743-Hypothetical protein	0	NA	0	NA	NA	0	NA	0	NA	0	NA	0.47	NA	NA	NA	NA
GL50803_6731-Kinase, NEK	0	NA	-0.37	NA	NA	0	NA	0	NA	0.31	NA	0.21	NA	NA	NA	NA
GL50803_6733-DHHC palmitoyltransferase	0	NA	0	NA	NA	0	NA	0	NA	0.19	NA	-0.18	NA	NA	NA	NA
GL50803_6735-CLASP N terminal domain-containing protein	0	NA	0	0	0	0	NA	-0.39	NA	0.25	NA	-0.27	NA	NA	NA	NA
GL50803_6736-Hypothetical protein	0	NA	0	NA	NA	0	NA	0.21	NA	0.39	NA	0	NA	NA	NA	NA
GL50803_16647-Hypothetical protein	0	NA	0	NA	NA	0	NA	-0.38	NA	0	NA	-0.6	NA	NA	NA	NA
GL50803_14284-Hypothetical protein	0	NA	0	NA	NA	0	NA	-0.2	NA	0	NA	-0.32	NA	NA	NA	NA
GL50803_14285-Malate dehydrogenase	0	1.2	0	0	0	0	1.1	-0.39	NA	0.44	NA	0.44	NA	-0.2	0.01	0.01
GL50803_88888-Hypothetical protein	0	NA	-0.28	NA	NA	1.05	NA	-0.98	NA	0.61	NA	-0.38	NA	NA	NA	NA
GL50803_6744-Centrin	0	1.16	0	0	0.5	0	0.8	0	NA	0.59	NA	0.32	NA	-0.04	0.03	0.05
GL50803_16648-Hypothetical protein	0	0.98	-0.39	0	0	0	0	0	NA	0.34	NA	0	NA	0.2	-0.53	-0.55
GL50803_1345-Ribosomal protein L10a	0	0	0	0	-0.38	0	0	0	NA	0	NA	0	NA	-0.76	-0.65	-0.73
GL50803_32531-PHF5-like protein	0	NA	0.27	NA	NA	0	NA	0	NA	0	NA	-0.17	NA	NA	NA	NA
GL50803_42008-Hypothetical protein	0	NA	0.18	NA	NA	0.19	NA	0	NA	0	NA	0	NA	NA	NA	NA
GL50803_6524-Ubiquitin-conjugating enzyme E2-28.4 kDa	0	NA	0	NA	NA	0	NA	0	0	0.43	NA	0	NA	NA	NA	NA
GL50803_16650-Kinesin-4	0	NA	0	NA	NA	0	NA	0	NA	0	NA	0	NA	NA	NA	NA
GL50803_6530-Ankyrin repeat protein 1	0	NA	0	NA	NA	0	NA	-0.45	NA	0.17	NA	-0.49	NA	NA	NA	NA
GL50803_6531-Queuine tRNA-ribosyltransferase	0	NA	0	NA	NA	-0.33	NA	0	0	0.35	NA	0	NA	NA	NA	0.31
GL50803_14235-Hypothetical protein	0	NA	-0.25	0	0	-0.54	NA	0	NA	0	NA	0	NA	NA	NA	NA
GL50803_14236-N-acetylglucosaminylphosphatidylinositol deacetylase	0	NA	0	NA	NA	0	NA	0	NA	0	NA	0	NA	NA	NA	NA
GL50803_6535-Hypothetical protein	0	NA	0	0	0	0	NA	-0.37	NA	0	NA	-0.43	NA	NA	NA	NA
GL50803_14238-Ankyrin repeat protein 1	0	NA	0	NA	NA	-0.38	NA	-0.4	NA	0	NA	-0.44	NA	NA	NA	NA
GL50803_27896-Hypothetical protein	0	NA	0	0	0	0	-0.61	0	NA	0	0	0	NA	NA	NA	NA
GL50803_21063-RNA pol II accessory factor, Cdc73 family, C-terminal domain-containing protein	0	0	-0.28	0	0	0	0	0	0	0	0.48	-0.58	NA	NA	NA	NA
GL50803_16652-Ribosomal protein S13	0	0	0	-0.59	-0.51	0	0	0	NA	0	NA	0	NA	-0.38	-0.49	-0.57
GL50803_13897-MCT-1 protein-like protein	0	0	0	0	0	0.55	NA	0	NA	0	NA	0	NA	NA	NA	NA
GL50803_16653-FYVE zinc finger domain-containing protein	0	-1.98	0	0	0	0	-1.25	0	NA	0	NA	0	NA	0.05	-0.26	-0.03
GL50803_5345-DinF protein	0	NA	0	0	NA	0	NA	0.32	NA	-0.25	NA	0.34	NA	NA	NA	NA
GL50803_5346-Kinase, NEK	0	0	0	0	0	0	0	0	-0.4	0	0	-0.46	0	0.32	-0.77	-0.23
GL50803_5347-Myb 1-like protein	0	NA	0	NA	NA	0.26	NA	0.44	NA	0	NA	0.23	NA	NA	NA	NA
GL50803_16810-DNA-directed DNA polymerase	0	NA	0	NA	NA	0	NA	0	NA	0.31	NA	0	NA	NA	NA	NA
GL50803_2527-Hypothetical protein	0	NA	0	NA	NA	0	NA	0	-0.48	0.22	1.16	-0.22	NA	NA	NA	NA
GL50803_26379-Hypothetical protein	0	NA	0	NA	NA	0	NA	0	NA	0	NA	0	NA	NA	NA	NA
GL50803_16811-Hypothetical protein	0	0	0	0	0	0	0	0.32	0	0.21	0.51	0	0	-0.03	0.08	0.46
GL50803_16812-Hypothetical protein	0	0	0	0	0	-0.25	0	0	0	0	0	0	NA	NA	NA	NA
GL50803_12657-Hypothetical protein	0	NA	0	NA	NA	0	NA	-0.35	NA	0.33	NA	-0.23	NA	NA	NA	NA
GL50803_16813-Hypothetical protein	0	NA	0	NA	NA	0	NA	-0.33	NA	0.27	NA	-0.16	NA	NA	NA	NA
GL50803_16814-Hypothetical protein	0	NA	0	NA	NA	0	NA	0	NA	0	NA	0	NA	NA	NA	NA
GL50803_16815-Seven transmembrane protein 1	0	NA	0	NA	NA	0.45	NA	-0.6	NA	0	NA	-0.25	NA	NA	NA	NA
GL50803_88960-Hypothetical protein	0	NA	0	NA	NA	0	NA	-0.54	NA	0	NA	0	NA	-0.31	-0.27	0.79
GL50803_21053-Hypothetical protein	0	NA	0	0	0	0	NA	0.25	NA	-0.73	NA	0.39	NA	NA	NA	NA
GL50803_16817-Transglutaminase/protease, putative	0	-1.27	-0.22	0	0	0	-1.02	-0.34	0	-0.59	0	0	0	-0.02	-0.74	0.26
GL50803_60483-Hypothetical protein	0	NA	0	NA	NA	0	NA	-0.29	NA	0	NA	-0.44	NA	NA	NA	NA
GL50803_16818-Glycine-, glutamate-, thienylcyclohexylpiperidine-binding protein	0	0	0	0	0	0	0	0	0	0.23	0	-0.19	NA	NA	NA	NA
GL50803_6288-Ubiquitin-activating enzyme E1	0	NA	0	NA	NA	0	NA	-0.22	NA	0	NA	-0.45	NA	NA	NA	NA
GL50803_6289-FixW protein, putative	0	1.12	0.99	0.53	0.66	1	1.79	-0.46	NA	0.8	NA	0	NA	-0.15	0.17	-0.01
GL50803_88945-GARP-like protein 2	0	NA	0.53	NA	NA	0.62	NA	-0.7	NA	0.96	NA	-0.21	NA	NA	NA	NA
GL50803_6291-Hypothetical protein	0	NA	0	NA	NA	0.48	NA	-0.3	NA	0	NA	0.29	NA	NA	NA	NA
GL50803_6292-Hypothetical protein	0	NA	0	NA	NA	0	NA	0	NA	-0.25	NA	-0.26	NA	NA	NA	NA
GL50803_6294-Hypothetical protein	0	NA	0	NA	NA	0	NA	0	NA	-0.22	NA	0	NA	NA	NA	NA
GL50803_14161-Hypothetical protein	0	NA	0	NA	NA	-0.2	NA	0	NA	0	NA	0	NA	NA	NA	NA
GL50803_16819-Ankyrin repeat protein 1	0	NA	0	NA	NA	0	NA	0.21	NA	0	NA	0	NA	NA	NA	NA
GL50803_16820-Ankyrin repeat protein 1	0	0	0	0	0	0	0	0	0	0.41	0	0.47	0	NA	NA	NA
GL50803_13210-Hypothetical protein	0	NA	0	NA	NA	0	NA	0	NA	0	NA	-0.51	NA	NA	NA	NA
GL50803_16821-Hypothetical protein	0	NA	0	NA	NA	-0.42	NA	0	NA	0	NA	0	NA	NA	NA	NA
GL50803_3062-Hypothetical protein	0	NA	0	0	NA	-0.36	NA	-0.25	NA	-0.21	NA	-0.23	0	NA	NA	NA
GL50803_3063-Hypothetical protein	0	NA	0	NA	NA	0	NA	-0.36	NA	0.37	NA	-0.38	NA	NA	NA	NA
GL50803_21048-Hypothetical protein	0	0	0	0	0	0	0	0.35	0	0.7	0	0.84	0	NA	NA	NA
GL50803_13616-Glycine-rich protein	0	NA	0	NA	NA	0	NA	0	0	0.41	NA	0	0	NA	NA	NA
GL50803_113038-Tenascin-like protein	0	1.04	0	0	0	0.66	1.64	0	NA	0	NA	0.71	NA	NA	NA	NA
GL50803_16042-ATP-dependent RNA helicase	0	NA	0	0	0	-0.4	0	0.19	NA	0	NA	0	NA	NA	NA	NA
GL50803_90236-Glycosaminoglycan polysaccharide lyase	0	NA	0	NA	NA	0	NA	-0.41	NA	0	NA	0	NA	NA	NA	NA
GL50803_37620-Hypothetical protein	0	NA	-0.44	NA	NA	0	NA	0.37	NA	0.26	NA	0	NA	NA	NA	NA
GL50803_14994-Hypothetical protein	0	NA	0	0	0	0	NA	0.51	NA	0	NA	0.41	NA	NA	NA	NA
GL50803_9598-Hypothetical protein	0	NA	0	NA	NA	-0.51	NA	0	NA	1.07	NA	0.5	NA	NA	NA	NA
GL50803_14993-Diphosphate-fructose-6-phosphate 1-phosphotransferase	0	0	0	0	0	0	0.61	0	NA	0	NA	0.57	NA	-0.1	-0.46	-0.2
GL50803_28888-Hypothetical protein	0	NA	0	NA	NA	0	NA	-0.53	NA	0	NA	-0.4	NA	NA	NA	NA
GL50803_9594-Heat shock 70kD protein binding protein	0	0	0	0	0	0	0	0	NA	0	NA	-0.53	NA	NA	NA	NA
GL50803_9593-Coatomer beta' subunit	0	0	0	0	0	0	0	0	NA	0	NA	0	NA	0.63	-0.16	0.02
GL50803_121061-RNA polymerase III subunit C34	0	NA	0	NA	NA	0	NA	0	NA	0	NA	0	NA	NA	NA	NA
GL50803_137681-VSP	0	NA	-0.53	NA	NA	0.65	NA	0.55	NA	-1.2	NA	0	NA	NA	NA	NA
GL50803_121062-RNA polymerase III subunit C34	0	NA	0	NA	NA	0	NA	0	NA	0	NA	0	NA	NA	NA	NA
GL50803_16064-Poly(A) polymerase	0	NA	-0.55	NA	NA	0	NA	0	NA	0	NA	0	NA	NA	NA	NA
GL50803_6942-Sir2 family protein	0	NA	-0.52	NA	NA	0	NA	0	NA	0.44	NA	0.24	NA	NA	NA	NA
GL50803_21110-Hypothetical protein	0	NA	-0.41	-0.48	-0.59	-0.24	NA	0	NA	0.37	NA	0	NA	NA	NA	NA
GL50803_14329-Ribosomal protein S7e	0	0.44	-0.36	-0.3	0	0	0	-0.37	0	0	0	-0.87	0	-0.36	-0.52	-0.54
GL50803_6939-Dynein intermediate chain	0	0.94	-0.97	0	0	0	0.53	0	NA	0	NA	0.2	NA	-0.07	-0.32	-0.2
GL50803_16065-AAA-type ATPase	0	NA	-0.83	NA	NA	0	NA	-0.63	0	0.23	0	0	NA	NA	NA	NA
GL50803_14328-pre-RNA processing PIH1/Nop17 family protein	0	NA	-0.46	NA	NA	0	NA	-0.45	-0.73	0	0	-0.34	NA	NA	NA	NA
GL50803_14327-Ribosomal RNA-processing protein 8	0	NA	-0.48	NA	NA	0	NA	-0.32	NA	0	NA	-0.38	NA	NA	NA	NA
GL50803_14326-Hypothetical protein	0	NA	-0.32	NA	NA	0	NA	0	NA	0.28	NA	0	NA	NA	NA	NA
GL50803_6933-Hypothetical protein	0	NA	-0.7	NA	NA	0	NA	0	NA	0.18	NA	0	NA	NA	NA	NA
GL50803_18713-U6 snRNA-associated Sm-like protein LSm2, putative	0	NA	-0.8	NA	NA	0	NA	-0.65	NA	0	NA	-1.49	NA	NA	NA	NA
GL50803_21116-Kinase, CMGC CMGC-GL1	0	NA	-1.09	NA	NA	0	NA	-0.47	NA	0.23	NA	-1.35	NA	NA	NA	NA
GL50803_9355-Thioredoxin-like protein(FixW)	0	0	-0.59	-0.99	-1.01	0.78	0.92	0.17	NA	0.56	NA	-0.81	NA	-0.49	0.14	-0.52
GL50803_9354-Kinase, NEK	0	NA	-1.35	NA	NA	0	NA	-0.29	NA	0	NA	-1.09	NA	NA	NA	NA
GL50803_9353-Inositol monophosphatase, putative	0	0.89	-1.08	-1.05	-0.39	0	0.59	0	NA	0	NA	-1.2	NA	NA	NA	NA
GL50803_9352-U5 small nuclear ribonucleoprotein 200 kDa helicase, putative	0	NA	-1.48	NA	NA	-0.53	NA	0	NA	0.43	NA	-0.47	NA	NA	NA	NA
GL50803_21118-Long chain fatty acid CoA ligase 5	0	0	-0.91	-0.93	-0.77	0	0.45	0	0	-0.31	0	0	0	-0.82	NA	-0.57
GL50803_9349-AMMECR1-domain containing protein	0	NA	0	0	0	0	NA	0	0	0	0	-0.27	0	0.05	-0.36	-0.27
GL50803_9348-Glutamine-tRNA synthetase	0	0	0	0	0	0	0	0	NA	0	NA	0	NA	0.13	-0.12	-0.02
GL50803_137680-Cathepsin L-like protease	0	NA	0.37	NA	NA	0.31	NA	0	NA	0	0	0.27	NA	NA	NA	NA
GL50803_50124-High cysteine protein	0	NA	0	NA	NA	0	NA	0	NA	0	NA	0	NA	NA	NA	NA
GL50803_9336-Hypothetical protein	0	NA	0	NA	NA	0	NA	-0.28	0	0	0	-0.5	NA	NA	NA	NA
GL50803_16387-Ribosomal protein L18a	0	0.6	0	0	0	0	0.51	0	-0.56	0	0	-0.3	0	-0.72	-0.63	-0.76
GL50803_16386-Hypothetical protein	0	NA	0	0	0	0	0	0	NA	0.14	NA	-0.29	NA	NA	NA	NA
GL50803_100845-Lipase	0	NA	0	NA	NA	0	NA	-0.21	NA	0.17	NA	-0.27	NA	NA	NA	NA
GL50803_31530-NH3-dependent NAD+ synthetase	0	0	-0.2	0	0	0	0.66	-0.29	NA	0	NA	-0.28	NA	NA	NA	NA
GL50803_12889-Hypothetical protein	0	NA	0	0	0	-0.34	1.18	-0.23	NA	0	NA	-0.3	NA	NA	NA	NA
GL50803_16384-Hypothetical protein	0	NA	0.59	0	0	0.42	NA	0	NA	0.44	NA	-0.35	NA	NA	NA	NA
GL50803_112584-High cysteine membrane protein VSP-like	0	NA	0	NA	NA	0	NA	0.27	0	0.7	NA	0.66	NA	NA	NA	NA
GL50803_7778-Hypothetical protein	0	-0.42	0	0	0	0	0	0	0	0	0	-0.39	0	-0.75	NA	-0.43
GL50803_41512-Flagella associated protein	0	0	0	0	0	0	0	0.25	NA	0.4	NA	1.02	NA	-0.07	-1.47	-0.5
GL50803_14543-LMBR1-like membrane protein	0	NA	0	NA	NA	0	NA	0	NA	0	0	0.26	NA	NA	NA	NA
GL50803_14544-Hypothetical protein	0	NA	0	NA	NA	0	NA	0	NA	0	NA	0	NA	NA	NA	NA
GL50803_14545-Serine/threonine protein phosphatase PP1 isozyme 7	0	0	0	0	0	0	-0.44	0	1.01	0	NA	0	NA	NA	NA	NA
GL50803_14546-Phosphoglycolate phosphatase	0	NA	-0.31	0	NA	-0.25	-0.7	0	NA	0.82	NA	0.49	NA	NA	NA	NA
GL50803_14547-L-asparaginase	0	NA	-0.39	NA	NA	0	NA	-0.31	NA	0	NA	-0.53	NA	NA	NA	NA
GL50803_7789-ADP-ribosylation factor 1	0	-1.02	0	0	0	0.26	0	0	0	0	0	-0.55	0	-0.23	-0.31	-0.01
GL50803_7790-Hypothetical protein	0	NA	0	0	0	-0.33	NA	0	NA	0.31	NA	-0.25	NA	NA	NA	NA
GL50803_7791-Hypothetical protein	0	0	-0.17	0	0	-0.2	0	0	NA	0.23	NA	0	NA	NA	NA	NA
GL50803_7792-Hypothetical protein	0	NA	0	NA	NA	0	NA	0	NA	0	NA	0	NA	NA	NA	NA
GL50803_16192-Hypothetical protein	0	0	0	0	0	-0.2	0	0	NA	-0.24	NA	0	NA	NA	NA	NA
GL50803_86498-Annexin	0	NA	0	NA	NA	-0.38	NA	-0.23	NA	0	NA	0	NA	NA	NA	NA
GL50803_36426-Hypothetical protein	0	NA	0	0	0	0	NA	0.23	0	0	0	0	NA	NA	NA	NA
GL50803_86468-Hypothetical protein	0	-1.52	-0.37	0	0	0	-1.05	-0.48	NA	0	NA	-0.62	NA	NA	-0.31	-0.9
GL50803_137679-Hypothetical protein	0	NA	0	NA	NA	0	NA	-0.75	NA	0	NA	-0.36	NA	NA	NA	NA
GL50803_d103944-Kinase, NEK	0	NA	0	NA	NA	0	NA	0	NA	0	NA	0	NA	NA	NA	NA
GL50803_d41401-pVSP	0	NA	0	NA	NA	0	NA	0	NA	0	NA	0	NA	NA	NA	NA
GL50803_113268-Hypothetical protein	0	NA	0.73	NA	NA	0.72	NA	0	NA	0	NA	1.07	NA	NA	NA	NA
GL50803_50127-High cysteine membrane protein EGF-like	0	NA	0	NA	NA	0	NA	0	NA	0	NA	0.84	NA	NA	NA	NA
GL50803_41401-VSP	0	NA	0	NA	NA	0.71	NA	0	NA	0	NA	0	NA	NA	NA	NA
GL50803_103944-Kinase, NEK	0	0	0	0.62	0.71	1.46	1.69	0	NA	0	NA	0	NA	NA	NA	NA
GL50803_7198-Hypothetical protein	0	NA	0	NA	NA	0	NA	0	NA	0	NA	0	NA	NA	NA	NA
GL50803_7195-Glutamate synthase	0	0.96	0	1.13	1.37	0	0	0	-0.44	0	0.59	0.58	0.69	-0.79	-0.77	0.31
GL50803_7192-Hypothetical protein	0	NA	0	NA	NA	0	NA	-0.43	NA	0	NA	0	NA	NA	NA	NA
GL50803_14390-Hypothetical protein	0	0.75	0	0.42	0.65	0	0.89	0	NA	0	NA	0	NA	NA	NA	NA
GL50803_7190-Hypothetical protein	0	NA	0	NA	NA	0	NA	-0.6	NA	-0.31	NA	0	NA	NA	NA	NA
GL50803_7188-Hypothetical protein	0	-0.7	0	0	0	0	0	0.26	NA	0.37	NA	0.59	NA	0.77	-0.49	-0.07
GL50803_17015-Ankyrin repeat protein 1	0	NA	0.52	NA	NA	0	NA	0	NA	0.33	NA	0	NA	NA	NA	NA
GL50803_6170-Coatomer delta subunit	0	NA	0.3	0	0	0	0.59	-0.15	0	0	0	-0.44	0	NA	NA	0.93
GL50803_6171-Hypothetical protein	0	1.07	0	0	0	0	0.72	-0.75	NA	0	NA	-1.03	NA	-2.3	-0.72	-0.84
GL50803_17014-Nuclear ATP/GTP-binding protein	0	NA	0	NA	NA	0	NA	0	NA	0	NA	-0.43	NA	NA	NA	NA
GL50803_6174-Hypothetical protein	0	NA	0	NA	NA	0	NA	0	NA	0	NA	0	NA	NA	NA	NA
GL50803_6175-Nitroreductase Fd-NR1(NR2)	0	NA	0	NA	NA	0	NA	-0.46	NA	0.78	NA	-0.89	NA	NA	NA	NA
GL50803_6176-Hypothetical protein	0	NA	0	NA	NA	0	NA	-0.33	NA	0.47	NA	0	NA	NA	NA	NA
GL50803_6177-Ribosome subunit biogenesis protein NIP7	0	0	0	0	0	0	0	-0.4	NA	0	NA	-0.49	NA	NA	NA	-0.18
GL50803_6179-SnRNP Sm-like protein, putative	0	NA	0	0	0	0	NA	-0.47	NA	0	NA	-0.63	NA	NA	NA	NA
GL50803_113252-Msh2-like protein	0	NA	-0.18	NA	NA	-0.16	NA	-0.19	NA	0	NA	0	NA	NA	NA	NA
GL50803_4590-Hypothetical protein	0	0	0	0	0	-0.42	0	-0.38	-0.38	0.38	0	0	0	0.49	-0.09	-0.39
GL50803_17013-Isoprenylcysteine carboxyl methyltransferase	0	NA	0	NA	NA	-0.48	NA	-0.49	NA	0.27	NA	-0.28	NA	NA	NA	NA
GL50803_4587-Microtubule-binding calmodulin-regulated spectrin-associated protein	0	0	0	0	0	-0.26	0	-0.19	NA	0.3	NA	0	NA	NA	NA	NA
GL50803_27147-Signal transduction protein	0	NA	0	0	0	0	NA	-0.56	NA	0.62	NA	-0.74	NA	NA	NA	NA
GL50803_13661-Eukaryotic translation initiation factor 3 subunit 2	0	NA	0	0	0	0	-0.77	0	NA	0.23	NA	-0.42	NA	NA	NA	NA
GL50803_17012-Hypothetical protein	0	0	0	0	0	0	NA	0	NA	0.29	NA	0	NA	NA	NA	NA
GL50803_2548-Hypothetical protein	0	0	0	0	0	-0.25	0	0	NA	0.39	NA	-0.18	NA	NA	NA	NA
GL50803_2549-Hypothetical protein	0	NA	0	NA	NA	-0.44	NA	0	NA	0	NA	-0.31	NA	NA	NA	NA
GL50803_17011-Hypothetical protein	0	0.58	0	0	0	0	0	0	NA	0.18	NA	-0.24	NA	NA	NA	NA
GL50803_3680-Hypothetical protein	0	NA	0	NA	NA	0	NA	0	NA	0	NA	0	NA	NA	NA	NA
GL50803_3679-Transcription factor Pcc1, putative	0	NA	0	NA	NA	-0.68	NA	0.48	NA	0	NA	0	NA	NA	NA	NA
GL50803_3678-Vacuolar ATP synthase subunit D	0	0	0	0	0	0	0	-0.27	NA	0.39	NA	-0.35	NA	0.26	0.05	0.27
GL50803_3677-Kinase, NEK	0	NA	0	NA	NA	1.86	NA	-1.87	NA	-0.83	-1.11	0	0.49	NA	NA	NA
GL50803_113242-High cysteine protein	0	NA	0	NA	NA	0	NA	0	NA	0	NA	0	NA	NA	NA	NA
GL50803_12800-Leucine-rich repeat protein	0	NA	0	0	0	0	0	0	NA	0	NA	0	NA	NA	NA	NA
GL50803_15834-Hypothetical protein	0	0.35	0.5	0.31	0.49	-0.41	0	0	NA	-0.33	NA	0	NA	NA	NA	NA
GL50803_25205-Hypothetical protein	0	NA	0	NA	NA	0	NA	0.24	NA	0	NA	0.3	NA	NA	NA	-0.22
GL50803_12867-Hypothetical protein	0	0.98	0	0.51	0.82	0.35	0.77	0.29	0	0.17	0	-0.17	NA	NA	NA	0.56
GL50803_12866-Hypothetical protein	0	NA	0	NA	NA	0	NA	0	NA	0	NA	0	NA	NA	NA	NA
GL50803_16233-Hypothetical protein	0	NA	0	NA	NA	0	NA	0	NA	0	NA	-0.42	NA	NA	NA	NA
GL50803_16232-PHD-zinc-finger like domain-containing protein	0	NA	0	NA	NA	0	NA	-0.57	NA	0	NA	-0.68	NA	NA	NA	NA
GL50803_13272-Uridine nucleosidase	0	1.48	0	0.64	0.88	0	1.45	-1.06	-0.67	0	0.51	-0.59	0	-0.3	-0.55	0.1
GL50803_13273-Axonemal dynein light chain	0	0	0	0	0.3	0	0.42	0	NA	0	NA	-0.44	NA	0.23	-0.43	0.06
GL50803_13274-Hypothetical protein	0	NA	0	NA	NA	-0.31	NA	0.42	NA	0	NA	0	NA	NA	NA	NA
GL50803_16234-Hypothetical protein	0	0	0	0	0	0	0	0	NA	0	NA	-0.4	NA	NA	1.13	0.03
GL50803_16235-Kinase, CAMK CAMKL	0	-0.63	0	0	0	-0.35	-0.42	0	0	-0.64	0	0	0	-0.13	-0.61	-0.57
GL50803_19003-Ribosomal protein L24A	0	-0.97	0	0	-0.66	0	-1.22	-0.55	NA	0	NA	-0.4	NA	-0.73	-0.81	-0.74
GL50803_14119-Zinc finger domain-containing protein	0	NA	0	NA	NA	0	NA	0	NA	0	NA	0	NA	NA	NA	NA
GL50803_16236-Hypothetical protein	0	NA	0	0	NA	0	NA	0	NA	0.33	NA	0	NA	NA	NA	NA
GL50803_6132-Major facilitator family protein	0	NA	0	NA	NA	0	NA	-0.35	NA	0.42	NA	0.29	NA	NA	NA	NA
GL50803_6133-Ribosomal protein L29	0	0	0.53	0	0	0	-0.74	0	NA	0	NA	0	NA	-1.17	-0.66	-0.73
GL50803_27739-Hypothetical protein	0	NA	0	NA	NA	0	NA	0.43	NA	0.43	NA	0	NA	NA	NA	NA
GL50803_6135-Ribosomal protein S17	0	0	0	0	0	0	-1.11	-0.27	-0.39	0	-0.38	-0.46	0	-0.88	-0.87	-0.63
GL50803_16237-Sperm tail domain-containing protein	0	-0.47	0	0	0	0	0	0	NA	0.82	NA	0	NA	NA	NA	NA
GL50803_6138-Nucleoporin autopeptidase	0	NA	-0.33	NA	NA	0	NA	0	NA	0	NA	-0.46	NA	NA	NA	NA
GL50803_6139-Hypothetical protein	0	NA	0	0	0	0	NA	0	NA	0	NA	-0.37	NA	0.02	-0.19	-0.08
GL50803_6140-Kinase, NEK	0	NA	0	NA	NA	0.32	NA	-1.16	NA	-0.2	NA	-0.56	NA	NA	NA	NA
GL50803_50130-pVSP	1.32	NA	1.37	NA	NA	1.69	NA	0	NA	-1.59	NA	0	NA	NA	NA	NA
GL50803_114626-High cysteine membrane protein EGF-like	0	1.26	0	0	0.83	0.96	1.49	0.78	NA	-1.6	NA	0	NA	0.75	1.11	-0.34
GL50803_114625-High cysteine membrane protein	0.64	NA	0	NA	NA	0	NA	0	NA	-0.31	NA	0.88	NA	NA	NA	NA
GL50803_114623-EamA-like transporter family protein	0	-0.99	0	0	0	0	NA	-0.56	NA	-0.57	NA	0	NA	NA	NA	-0.34
GL50803_15004-Diaphorase	0	1.5	0	0	1.2	0	1.49	0	NA	0	NA	0	NA	NA	1.08	NA
GL50803_9644-Hypothetical protein	0	NA	0	NA	NA	0	NA	-0.47	NA	-0.38	NA	-0.43	NA	NA	NA	NA
GL50803_41118-Multidrug resistance-associated protein 1	0	NA	0	NA	NA	0	NA	0	NA	-0.55	NA	0.56	NA	NA	NA	NA
GL50803_15007-Hypothetical protein	0	NA	0	NA	NA	0	NA	0	NA	-0.77	NA	0.33	NA	NA	NA	NA
GL50803_15008-High cysteine membrane protein Group 1	0	NA	0.39	NA	NA	0.38	NA	0	NA	-0.95	NA	0	NA	NA	NA	NA
GL50803_15009-Flavohemoprotein	0	NA	0.5	NA	NA	0.51	NA	0	0	0	NA	0	NA	NA	NA	NA
GL50803_16293-Hypothetical protein	0	NA	0	NA	NA	0	NA	0	NA	0	NA	0	NA	NA	NA	NA
GL50803_3269-Hypothetical protein	0	NA	0	NA	NA	1.41	NA	-1.7	NA	-0.38	NA	-0.36	NA	NA	NA	NA
GL50803_114617-High cysteine membrane protein Group 4	0	NA	0	NA	NA	0	NA	-0.39	NA	0	NA	0	NA	NA	NA	NA
GL50803_137604-VSP S8	-0.61	NA	0.74	NA	NA	1.24	NA	1.58	NA	1.05	NA	1.97	NA	NA	NA	NA
GL50803_15977-Hypothetical protein	0	NA	0	NA	NA	0	NA	0	NA	0.23	NA	0.2	NA	NA	NA	NA
GL50803_101120-Hypothetical protein	0	NA	-0.31	NA	NA	0	NA	-0.33	NA	0	NA	0	NA	NA	NA	NA
GL50803_137603-TMP52	0	-0.89	-0.27	0	0	-0.23	-0.7	-0.36	NA	-0.45	NA	0.41	NA	-0.2	-0.03	-0.12
GL50803_27326-DNA polymerase alpha subunit A	0	0.82	0	0	0	0	0.74	-0.28	0	0	NA	0	0	NA	NA	NA
GL50803_114829-Hypothetical protein	0	NA	0	0	-1.91	-0.2	-2.84	0	0.87	0	NA	0.25	0	NA	NA	NA
GL50803_2118-Hypothetical protein	0	NA	0	NA	NA	0	NA	0	NA	-0.28	NA	0	0	NA	NA	NA
GL50803_12905-Hypothetical protein	0	NA	0	NA	NA	0	NA	0	NA	0	NA	0.49	NA	NA	NA	NA
GL50803_2116-DHHC palmitoyltransferase	0	NA	0	NA	NA	0	NA	0	NA	0.8	NA	0.91	NA	NA	NA	NA
GL50803_16044-Ribosomal L22e	0	-1.29	0	0	-0.6	0	-1.76	-0.88	-0.61	0	-0.62	-0.33	0	0.17	-0.06	-0.5
GL50803_21398-zinc-RING finger domain-containing protein	0	NA	0	NA	NA	0.33	NA	0	NA	0.38	NA	0.5	NA	NA	NA	NA
GL50803_60531-Transmembrane domain-containing protein	0	NA	0	NA	NA	1.27	NA	0	NA	0.29	NA	0.32	NA	NA	NA	NA
GL50803_21435-Kinase	0	NA	0	NA	NA	0.72	NA	-0.44	NA	0	NA	0.43	NA	NA	NA	NA
GL50803_9143-Hypothetical protein	0	NA	0	NA	NA	0	NA	-0.42	NA	0	NA	0	NA	NA	NA	NA
GL50803_28737-Hypothetical protein	0	NA	0	NA	NA	0	NA	0	NA	0	NA	0	NA	NA	NA	NA
GL50803_9145-DNA helicase RecQ	0	NA	0	NA	NA	0	NA	0	NA	0	NA	0.53	NA	NA	NA	NA
GL50803_91348-Nucleoside ribosyltransferase/Purine nucleoside phosphorylase	0	NA	0	0	0	0	-1.14	0	NA	-0.25	NA	0.64	NA	0.9	0.27	0.34
GL50803_9148-SHIPPO repeat domain-containing protein	0	0	0	0	0	-0.41	-0.8	0	-0.58	-0.39	0	0.3	0	-0.73	-0.13	0.02
GL50803_9150-Hypothetical protein	0	NA	0	NA	NA	0	NA	-0.2	NA	0	NA	0.16	NA	NA	NA	NA
GL50803_17447-Hypothetical protein	0	NA	0	NA	NA	0	0	0.17	NA	0.29	NA	0.41	NA	NA	NA	NA
GL50803_17446-Hypothetical protein	0	NA	0.19	NA	NA	0	NA	0	NA	0	NA	0.37	NA	NA	NA	NA
GL50803_9154-GARP-like protein 3	0	NA	0	NA	NA	0.6	NA	-0.65	NA	0	NA	-0.59	NA	NA	NA	NA
GL50803_9155-Ribonuclease	0	0	0	0	0	0	0	0	NA	0	NA	0.73	NA	NA	NA	NA
GL50803_91334-Kinase, NEK	0	0	-0.29	NA	0	-0.34	NA	0	NA	0	NA	0.63	NA	NA	NA	NA
GL50803_9157-Hypothetical protein	0	NA	0	0	0	0	NA	0	0	0.33	0	0	0	NA	NA	NA
GL50803_17448-DNA-directed RNA polymerase RPB2	0	-0.57	-0.36	0	-0.42	0	-0.67	0.46	0	0	NA	0.76	0	NA	NA	NA
GL50803_17449-RIO kinase 1, putative	0	NA	0	NA	NA	-0.37	NA	-0.49	NA	0.39	NA	0	NA	NA	NA	NA
GL50803_91354-SHIPPO repeat domain-containing protein	0	0	0	0	0	0	0	0	0	0	0	0.42	0	-1.16	-0.13	-0.07
GL50803_3079-Hypothetical protein	-0.89	NA	0	NA	NA	0	NA	0	NA	0	NA	0	NA	NA	NA	NA
GL50803_112519-Ankyrin repeat protein 1	-0.81	NA	0.5	NA	NA	0	NA	0	0	0	NA	0	0	NA	NA	NA
GL50803_112518-Kinase, NEK	-0.67	-0.7	0	0	0	0	0	-0.35	0	-0.26	0	0.55	0	0.47	NA	0.65
GL50803_102444-Ankyrin repeat protein 1	-0.9	NA	0	0	NA	0	NA	0	NA	0	NA	0	NA	0.81	0.44	0.78
GL50803_17451-Deoxynucleoside kinase	-1	0	0	0	0	0	0	0	0	0.5	0	0.32	0	NA	NA	0.27
GL50803_32363-Hypothetical protein	-0.97	NA	0	NA	NA	0	NA	-0.71	0	0.51	0	0.8	NA	NA	NA	NA
GL50803_17453-Hypothetical protein	-0.82	NA	0	0.82	0	0	0	0	0	0.6	NA	0.85	NA	NA	NA	NA
GL50803_17454-Kinesin motor domain-containing protein	-0.89	NA	0	0	0	0	NA	0	NA	0.66	NA	0.82	NA	NA	NA	NA
GL50803_2323-Gcd10p family protein	-0.73	NA	0	0	NA	0	0	0	NA	0	NA	0.73	NA	NA	NA	NA
GL50803_21423-Beta adaptin	0	-2.16	0	0	0	0	-1.14	0.64	NA	0	NA	0.6	NA	0.16	-0.6	0.72
GL50803_13200-RNA helicase, putative	-0.58	NA	-0.19	NA	NA	-0.26	NA	0	NA	0	NA	0.52	NA	NA	NA	NA
GL50803_13201-Nudix hydrolase, putative	-0.6	NA	0	0	NA	-0.29	NA	0	NA	-0.18	NA	0.53	NA	NA	NA	NA
GL50803_32658-Plasma membrane calcium-transporting ATPase 2	0	-1.07	0	0.29	0	0	0	0.78	NA	0	NA	1.56	NA	0.58	-0.31	0.43
GL50803_102438-Plasma membrane calcium-transporting ATPase 2	0	NA	0	0	0	0	NA	0	NA	-0.29	NA	0.43	NA	NA	NA	NA
GL50803_32657-Hypothetical protein	0	NA	0	NA	NA	0	NA	0	NA	0	NA	0.42	NA	NA	NA	NA
GL50803_9162-Nuclear LIM interactor-interacting factor 1	0	NA	-0.33	NA	NA	-0.47	NA	0	NA	0	NA	0.25	NA	NA	NA	NA
GL50803_137698-Sec13	0	-1.49	0	0	0	-0.29	-0.81	0	NA	0.15	NA	0	NA	0.9	NA	0.36
GL50803_97130-Kinase, NEK	0	NA	0	0	0	0	NA	-0.22	NA	0.26	0	0.27	0	NA	NA	NA
GL50803_39938-Hypothetical protein	0	NA	0	NA	NA	-0.33	NA	-0.32	NA	0	NA	0.25	NA	NA	NA	NA
GL50803_17460-Selenocysteine-specific translation elongation factor	0	0	0	0	0	0	0	0	NA	0.19	NA	0.65	NA	0.13	0.38	0.47
GL50803_13774-Hypothetical protein	0	NA	-0.37	0	0	0	NA	0	NA	0.81	NA	0.95	NA	NA	NA	NA
GL50803_17461-SWIRM domain-containing protein	0	NA	0	0	0	0	0	-0.29	0.89	0	0	0.34	NA	NA	NA	NA
GL50803_13771-Hypothetical protein	0	0	0	0	0	0	0	-0.19	-0.65	0.32	0	0.8	NA	NA	NA	NA
GL50803_21411-ABC transporter, ATP-binding protein	0	0	0	0	0	0	0	0	0	0	0	1.72	0	0.04	NA	NA
GL50803_15240-Hypothetical protein	0	NA	0	0	0	-0.25	NA	0	NA	0.54	NA	0.89	NA	NA	NA	NA
GL50803_15239-Condensin complex subunit 2	0	NA	0	NA	NA	0	NA	0	NA	0.26	NA	0.78	NA	NA	NA	NA
GL50803_137697-VSP	0	NA	0	NA	NA	0.6	NA	0.76	NA	0.9	NA	1.72	NA	NA	NA	NA
GL50803_15237-pVSP	0	NA	0	NA	NA	0	NA	0	NA	0.57	NA	0.37	NA	NA	NA	NA
GL50803_17464-Qb-SNARE 2	0	NA	0	NA	NA	-0.48	NA	0	NA	0	NA	0	NA	NA	NA	NA
GL50803_97219-Fibrillarin	0	0	0	0	0	0	0	0	NA	-0.52	NA	0	NA	-0.13	-0.06	0.09
GL50803_17465-SMC4-like protein	0	0.62	0	0	0	0	0	0	NA	0	NA	0	NA	NA	NA	NA
GL50803_60537-Hypothetical protein	0	NA	0	NA	NA	0	NA	0	NA	0	NA	0	NA	NA	NA	NA
GL50803_15232-Ankyrin repeat protein 1	0	NA	0	NA	NA	0	NA	0	NA	0.54	NA	0.38	NA	NA	NA	NA
GL50803_32375-Trichohyalin	0	0.45	0	0.34	0	0	0	0	NA	0.57	NA	0.38	NA	NA	NA	NA
GL50803_10530-Vacuolar ATP synthase 16 kDa proteolipid subunit	0	-0.94	0	0	0	0	0	0	NA	0.27	NA	0.19	NA	NA	NA	NA
GL50803_10529-TPR_1 Tetratricopeptide repeat protein	0	NA	0	NA	NA	0	NA	-0.29	NA	0.21	NA	-0.33	NA	NA	NA	NA
GL50803_29229-Hypothetical protein	0	NA	0	NA	NA	0	NA	0	NA	0	NA	-0.38	NA	NA	NA	NA
GL50803_10527-Hypothetical protein	0	0	0	0	0	0	0	0	0	0.88	0	0.61	0	-1.96	NA	0.07
GL50803_17468-Hypothetical protein	0	0	-0.29	NA	NA	0	-1.31	-0.42	-1.29	-0.31	0	-0.29	-0.9	0.21	-0.46	NA
GL50803_10524-Hypothetical protein	0	0	-0.49	-2.08	-1.99	-0.74	-1.45	0	-1.3	-0.47	0	0	-0.6	-0.01	-0.47	-1.33
GL50803_29227-SHIPPO repeat domain-containing protein	0	NA	0	NA	NA	0	NA	-0.41	NA	0	NA	0	NA	NA	NA	NA
GL50803_10522-SHIPPO repeat domain-containing protein	0	NA	-0.21	0	0	-0.32	NA	0	-0.74	0	0.65	0.4	NA	NA	0.07	NA
GL50803_10521-Arginyl-tRNA synthetase	0	-1.33	0	0	0	0	-0.72	-0.31	-0.4	0	0	0	0	-0.02	-0.07	0.37
GL50803_30476-Long chain fatty acid CoA ligase 4	0	0	0	0	0	0	0	0.46	0	0	NA	0.31	0	NA	NA	0.27
GL50803_2082-Kinase, NEK	0	NA	0	0	0	0	NA	-0.24	NA	0	NA	0	NA	NA	NA	NA
GL50803_26199-Kinase, NEK	0	0	0	0	0	0	0	0	0	-0.21	NA	0.21	0	-0.04	-0.02	-0.12
GL50803_8565-Yip1 family protein	0	NA	0	NA	NA	0	NA	0	NA	0	NA	-0.49	NA	NA	NA	NA
GL50803_8564-Coiled-coil protein	0	1.86	0	0	0	0	1.28	0	NA	0	NA	0	NA	NA	NA	NA
GL50803_14731-Hypothetical protein	0	NA	0	NA	NA	0	NA	0	NA	0.47	NA	-0.2	NA	NA	NA	NA
GL50803_8560-Hypothetical protein	0	-0.92	0	0	0	0	0	0	NA	0	NA	-0.38	NA	-0.25	0.61	0.11
GL50803_8559-Vacuolar ATP synthase 16 kDa proteolipid subunit	0	NA	0	0	0	0	NA	-0.23	NA	0	NA	0.32	NA	-0.59	NA	-0.38
GL50803_14730-Macro domain-containing protein	0	-0.82	0	0	0	0	-0.7	0.33	NA	0.67	0	0.41	NA	NA	NA	NA
GL50803_8557-Hypothetical protein	0	NA	0	NA	NA	0	NA	0	NA	0	0	-0.62	NA	NA	NA	NA
GL50803_8556-Kinase, NEK	0	NA	-0.3	NA	NA	-0.28	NA	-0.19	NA	0	NA	0	NA	NA	NA	NA
GL50803_112489-Hypothetical protein	0	-0.48	-0.34	0	0	0	-0.59	-0.53	0	0	0	-0.34	NA	NA	NA	NA
GL50803_5536-Hypothetical protein	0	NA	0	NA	NA	0	NA	-0.3	NA	0.31	NA	0	NA	NA	NA	NA
GL50803_5534-Phospholipid-binding copine family protein	0	NA	0	NA	NA	0	NA	-0.36	NA	0	NA	0	NA	NA	NA	NA
GL50803_5533-Ubiquitin carboxyl-terminal hydrolase(DUB-1)	0	NA	0	0	0	0	NA	-0.23	NA	0	NA	-0.17	NA	NA	NA	NA
GL50803_5532-Hypothetical protein	0	NA	0	NA	NA	0	NA	-0.73	NA	0.36	NA	-0.62	NA	NA	NA	NA
GL50803_17471-Hypothetical protein	0	NA	0	NA	NA	0	NA	-0.29	NA	0.27	NA	-0.2	NA	NA	NA	NA
GL50803_17472-Golgi/cell cycle associated protein, putative	0	0	0	0	0	-0.35	0	0	NA	0	NA	-0.46	NA	NA	NA	NA
GL50803_2947-Hypothetical protein	0	NA	0	NA	NA	0	NA	0	NA	0	NA	-0.2	NA	NA	NA	NA
GL50803_13194-VSP AS8	-2.11	-3.39	-1.46	1.95	2.13	-0.33	0	0	0	0.6	0	0	2.23	NA	NA	0.32
GL50803_13156-Eukaryotic initiation factor 4A	0	NA	0	NA	NA	0	NA	-0.49	NA	0	NA	-0.51	NA	NA	NA	NA
GL50803_102022-Hypothetical protein	0	0	0	0	0	0	0	0	0	0	NA	-0.26	NA	NA	NA	NA
GL50803_102023-Ankyrin repeat protein 1	0	0	0	0	0.29	0	0	0.42	0	0.21	0	0.31	0	0.56	0.41	0.31
GL50803_24590-Ankyrin repeat protein 1	0	0.45	0	0	0	0	0	0.57	NA	0.69	NA	0.72	NA	NA	NA	-0.12
GL50803_60539-Hypothetical protein	0	NA	0	NA	NA	0	NA	-0.55	NA	-0.55	NA	0	NA	NA	NA	NA
GL50803_91127-TatD related DNase	0	0.6	0	0	0	0	1.03	-0.7	NA	0	NA	-0.59	NA	NA	NA	NA
GL50803_27035-Hypothetical protein	0	NA	0	NA	NA	-0.86	NA	0	NA	0	NA	0	NA	NA	NA	NA
GL50803_16916-Hypothetical protein	0	0.43	-0.87	0	0	0	-0.48	0.84	0	0	0	0.35	0	-0.05	0.78	1.61
GL50803_15587-Ankyrin repeat protein 1	0	NA	-0.33	0	0	0.5	0	0	0	0.33	0	-0.56	0	1.15	0.84	NA
GL50803_16915-Ankyrin repeat protein 1	0	0.53	0	0.38	0.66	0	0	0.52	NA	0	NA	0.46	NA	0.44	NA	NA
GL50803_12139-Ankyrin repeat protein 3	0	1.07	0	0	0	0	0.46	0.76	NA	-0.94	NA	0.7	NA	0.06	-0.17	-0.19
GL50803_15585-Hypothetical protein	0	NA	-0.51	NA	NA	-0.61	NA	0	NA	0.51	NA	0.45	NA	NA	NA	NA
GL50803_16914-Ankyrin repeat protein 1	0	NA	0	0	0	0	NA	0	NA	0.77	NA	0.32	0	NA	NA	NA
GL50803_137696-Kinase, NEK	0	NA	0	NA	NA	0	NA	-0.22	NA	0.41	NA	0	NA	NA	NA	NA
GL50803_41626-VSP	0	NA	0	NA	NA	0.83	NA	0.8	NA	0	NA	1.85	NA	NA	NA	NA
GL50803_137676-Kinase, NEK	0	NA	-0.78	NA	NA	-0.58	NA	0	NA	0	NA	0	NA	NA	NA	NA
GL50803_114797-Ankyrin repeat protein 1	0	NA	0	NA	NA	0	NA	0.37	NA	0	NA	0.49	NA	NA	NA	NA
GL50803_12119-SnRNP Sm-like protein, putative	0	NA	0	NA	NA	0	NA	0	NA	-0.47	NA	-0.5	NA	NA	NA	NA
GL50803_36315-Dual specificity protein phosphatase 12	0	NA	0	NA	NA	0	NA	0	NA	0	NA	-1.08	NA	NA	NA	NA
GL50803_15581-WD40 repeat protein	0	0	0	0	0	0	0	0	NA	0	NA	-0.52	NA	NA	NA	NA
GL50803_12116-Lecithin-cholesterol acyl transferase, putative	0	0	-0.41	NA	NA	0	NA	0	NA	-0.23	NA	-0.27	NA	NA	NA	NA
GL50803_21792-RING finger domain-containing protein	0	NA	0	NA	NA	0	NA	-0.45	NA	-0.32	NA	-0.81	NA	NA	NA	NA
GL50803_16912-Hypothetical protein	0	NA	0	NA	NA	0	NA	-0.35	NA	-0.27	NA	-0.83	NA	NA	NA	NA
GL50803_114793-Sulfatase	0	NA	-0.47	NA	NA	0	NA	-0.26	NA	0	NA	-0.73	NA	NA	NA	NA
GL50803_4959-Kinase, NEK	0	0	-0.66	0	0	-0.28	0	0	0	0.31	NA	-0.26	0	NA	NA	NA
GL50803_13787-N-alpha-acetyltransferase 30	0	NA	0	-1.41	NA	0	NA	-0.27	NA	0	NA	-0.8	NA	NA	NA	NA
GL50803_16910-Hypothetical protein	0	NA	-0.42	0	0	0	1.13	-0.19	NA	-0.73	NA	-0.62	NA	NA	NA	NA
GL50803_4964-Mevalonate kinase	0	NA	-0.6	NA	NA	-0.52	NA	0	NA	-0.57	NA	-0.7	NA	NA	NA	NA
GL50803_32815-Hypothetical protein	0	NA	-0.37	NA	NA	-0.19	NA	-0.3	NA	-0.35	NA	-0.82	0	NA	NA	NA
GL50803_21799-Ankyrin repeat protein 2	0	NA	-0.75	NA	NA	0	NA	0	NA	0	NA	0	NA	NA	NA	NA
GL50803_15103-Hypothetical protein	0	NA	-0.5	NA	NA	0	NA	0	NA	0	NA	0	NA	NA	NA	NA
GL50803_10051-Hypothetical protein	0	NA	-0.53	NA	NA	0	NA	0	NA	-0.35	NA	0	NA	NA	NA	NA
GL50803_15104-Sec1, putative	0	0	-0.51	0	0	0	NA	0	NA	-0.22	NA	-0.7	NA	NA	NA	NA
GL50803_114787-Alpha-7.3 giardin	0	-0.46	-0.56	0	0	0	0	0	0	0	0	0	0	-0.2	0.23	0.42
GL50803_10055-DNA-directed RNA polymerase subunit D	0	0	0	0	0	-0.35	-0.93	-0.31	NA	0	NA	-0.59	NA	NA	NA	NA
GL50803_10056-Rho GAP, putative	0	NA	-0.45	0	NA	0	NA	0	NA	-0.32	NA	-0.47	-0.45	NA	NA	NA
GL50803_17223-Intraflagellar transport protein IFT80	0	-0.55	-0.66	0	0	0	-0.4	0	NA	0	NA	0	NA	NA	NA	NA
GL50803_15105-Hypothetical protein	0	NA	0	NA	NA	0	NA	-0.22	NA	-0.24	NA	-0.57	NA	NA	NA	NA
GL50803_10062-Hypothetical protein	0	NA	0	NA	NA	0	NA	-0.26	NA	-0.31	NA	-0.56	NA	NA	NA	NA
GL50803_10063-Hypothetical protein	0	NA	-0.6	NA	NA	0	NA	0	NA	-0.36	NA	-0.45	NA	NA	NA	NA
GL50803_15106-Importin beta-3 subunit	0	-2.03	0	0	-0.91	0	-1.31	0.58	0	0	0	0	0	0.36	0.11	0.13
GL50803_17224-Alpha-SNAP, putative	0	0	-0.37	0	0	-0.24	0	0	0	-0.22	0	-0.65	0	0.08	0.2	0.28
GL50803_10073-Alpha-12 giardin	0	-1.5	-0.4	0	0	0	-0.99	0	0	-0.65	-0.48	-0.31	0	-0.07	NA	-0.43
GL50803_21803-Hypothetical protein	0	0	-0.28	0	0	0	0	-0.32	NA	-0.41	NA	0	0	NA	NA	NA
GL50803_17227-DinF protein	0	NA	0	NA	NA	0	NA	-0.5	NA	-0.4	NA	-0.7	NA	NA	NA	NA
GL50803_6757-Pyrazinamidase/nicotinamidase	0	0	-0.43	0	-0.58	0	0	0	NA	0	NA	0	NA	0.63	NA	NA
GL50803_114778-Hypothetical protein	0	NA	-0.39	NA	NA	0.34	NA	0	NA	0	NA	0	NA	NA	NA	NA
GL50803_114777-Major facilitator superfamily transporter	0	-0.98	-0.72	0	0	0	-0.84	-0.37	NA	-1.31	NA	-0.66	0	-0.17	0.1	-0.5
GL50803_112692-ABC transporter	0	NA	-0.54	NA	NA	-0.57	NA	0	-0.4	-0.31	NA	-0.4	NA	NA	NA	NA
GL50803_137673-Reverse transcriptase/endonuclease, putative	0	NA	0	NA	NA	0	NA	0	NA	0	NA	0	NA	NA	NA	NA
GL50803_60550-Reverse transcriptase/endonuclease, putative	0	NA	0	NA	NA	0	NA	0	NA	0	NA	0	NA	NA	NA	NA
GL50803_50141-pVSP	0	NA	0	NA	NA	0	NA	0	NA	0	NA	0	NA	NA	NA	NA
GL50803_50142-pVSP	0	NA	-0.83	NA	NA	0.68	NA	-1.59	NA	-0.61	NA	-1.18	NA	NA	NA	NA
GL50803_50143-VSP AS8	-0.91	NA	0.78	NA	NA	3.98	NA	0.46	NA	0	NA	1.41	NA	NA	NA	NA
GL50803_15034-Hypothetical protein	0	NA	0	NA	NA	0.32	NA	-0.65	NA	0	NA	-0.88	NA	NA	NA	NA
GL50803_16823-Non ATPase subunit MPR1 of 26S proteasome	0	-1	0	0	0	0.39	-0.61	-0.42	NA	0	NA	-0.87	NA	NA	NA	NA
GL50803_15035-Kinase, NEK	0	-0.7	0	0	0	0.3	0	0	NA	-0.41	NA	-0.46	NA	-0.11	NA	-0.14
GL50803_16824-Kinase, NEK	0	0	0	0	0	0	0.53	0	NA	-0.56	NA	0	NA	-0.17	0.07	0.08
GL50803_16826-Kinase, NEK	0	NA	0	NA	NA	0.78	NA	0	0.89	0	NA	-0.7	NA	NA	NA	NA
GL50803_16827-Hypothetical protein	0	0	0	0	0	0.25	0	-0.35	NA	0	NA	-0.48	NA	NA	NA	NA
GL50803_15039-Hypothetical protein	0	0	0	0	0	0.37	0	-0.47	NA	0.2	NA	-0.27	NA	NA	NA	NA
GL50803_15041-Alanine racemase	0	NA	0	NA	NA	0.46	NA	-0.49	NA	0	NA	-0.22	NA	NA	NA	NA
GL50803_15042-Cleavage stimulation factor 50K chain	0	NA	0	0	NA	0	0	-0.75	0	-0.27	NA	-0.37	NA	NA	NA	NA
GL50803_28954-Hypothetical protein	0	NA	-0.25	0	NA	0.25	NA	-0.46	NA	0	NA	-0.2	NA	NA	NA	NA
GL50803_16829-Serine/threonine-protein phosphatase 2B regulatory subunit	0	NA	0	0	0	0.42	0	-0.78	NA	0	NA	-0.65	NA	NA	NA	NA
GL50803_9778-Tem-1-like protein	0	NA	0	NA	NA	0.66	NA	-1.3	NA	-0.32	NA	-0.94	NA	NA	NA	NA
GL50803_9779-Uridine phosphorylase 1	0	1.48	0	0	0	0.52	1.4	-1.19	0	-0.6	0	-0.8	-0.72	-0.88	0.21	-0.14
GL50803_9780-Hypothetical protein	0	0	0	0	0	0	0.85	-0.9	NA	0	NA	-0.5	NA	0.18	0.1	0.03
GL50803_9782-Hypothetical protein	0	NA	0	NA	NA	0	NA	-0.55	NA	-0.39	NA	-0.53	NA	NA	NA	NA
GL50803_15045-Hypothetical protein	0	NA	0	NA	NA	0.56	NA	0	NA	0	NA	-0.61	NA	NA	NA	NA
GL50803_15046-Ribosomal protein L26	0	-2.07	0	0	0	0.63	-1.75	-0.82	-0.53	0	0	-0.69	0	-0.76	-0.91	-0.81
GL50803_9788-Hypothetical protein	0	NA	0	NA	NA	0.29	NA	-0.36	NA	0	NA	-0.7	NA	NA	NA	NA
GL50803_16830-Spindle pole protein, putative	0	0.91	0	NA	0	0.53	0	-0.33	NA	0	0	-0.29	NA	NA	NA	NA
GL50803_8471-Gp49, putative	0	-1.04	0	0	0	0	0	-0.23	NA	-0.5	NA	-0.57	NA	NA	NA	NA
GL50803_101138-Dynein heavy chain	0	0	0	0	0	0	0	0	NA	0.45	NA	0	NA	NA	NA	NA
GL50803_8468-Short chain dehydrogenase	0	NA	0	0	NA	0.41	NA	-0.81	NA	0	NA	-0.74	NA	NA	NA	NA
GL50803_97072-Ankyrin repeat protein 1	0	NA	-0.55	NA	NA	0.41	NA	-0.66	NA	0	NA	-0.33	NA	NA	NA	NA
GL50803_12109-Lysophosphatidylcholine acyltransferase/Lyso-PAF acetyltransferase	0	NA	-0.36	-0.62	0	0	NA	-0.7	-1.46	-0.32	0	-0.41	NA	NA	NA	NA
GL50803_12108-Threonine dehydratase	0	0	-0.72	-0.55	-0.65	0.68	0.93	-1.29	-0.69	-0.94	0	-0.42	-0.5	-0.78	-0.51	-0.76
GL50803_12105-Hypothetical protein	0	0	-0.22	0	0	0.24	0.91	-0.4	NA	0.92	NA	0	NA	0.11	NA	-0.02
GL50803_12102-Elongation factor 1-gamma	0	0.46	0	0	0	0	0.48	-0.62	0	-0.39	0	0	0	-0.52	-0.38	-0.12
GL50803_17499-Hypothetical protein	0	NA	0	NA	NA	0.32	NA	-0.29	NA	0.22	NA	-0.49	NA	NA	NA	NA
GL50803_17498-Hypothetical protein	0	NA	0	NA	NA	0	NA	-0.37	NA	0	NA	0	NA	NA	NA	NA
GL50803_15576-Ankyrin repeat protein 1	0	NA	0	NA	NA	0	NA	-0.23	NA	0	NA	0.23	NA	NA	NA	NA
GL50803_12095-Kinase, NEK	0	NA	0	NA	NA	0.4	NA	-0.36	NA	0.31	NA	0.32	NA	NA	NA	NA
GL50803_12094-Hypothetical protein	0	NA	0	NA	NA	0	NA	-0.35	NA	0.55	NA	0.49	NA	NA	NA	NA
GL50803_12093-Hypothetical protein	0	NA	0	NA	NA	0.37	NA	-0.76	NA	0	NA	-0.54	NA	NA	NA	NA
GL50803_21971-Tetratricopeptide repeat-containing protein	0	NA	0	NA	NA	0	NA	-0.55	NA	0	0	-0.27	NA	NA	NA	NA
GL50803_12091-Macrophage migration inhibitory factor	0	0	0	0	0	0	-0.56	0	NA	0	NA	-0.5	NA	-0.64	0.16	-0.5
GL50803_15574-Alanyl dipeptidyl peptidase	0	0.89	0	-1.34	-1.09	0	1.02	0	-0.41	0	0	0	-0.69	-0.35	-1.23	-0.1
GL50803_12089-Kinase, PEK	0	NA	-0.47	NA	NA	0	NA	-0.42	NA	-0.21	NA	-0.47	NA	NA	NA	NA
GL50803_15573-Hypothetical protein	0	0.88	0	-0.37	0	0	0.68	-0.44	NA	0	NA	-0.32	NA	NA	NA	NA
GL50803_17497-Superfamily II DNA and RNA helicase	0	NA	0	NA	NA	0.24	NA	-0.57	NA	-0.32	NA	-0.55	NA	NA	NA	NA
GL50803_12082-Biotin-protein ligase (birA), putative	0	NA	-0.26	NA	NA	0.34	NA	-0.45	NA	-0.17	NA	-0.54	NA	NA	NA	NA
GL50803_12081-O-linked GlcNAc transferase	0	NA	0	NA	NA	0.49	NA	-0.55	NA	-0.5	NA	0	NA	NA	NA	NA
GL50803_114392-Hypothetical protein	0	NA	0	NA	NA	0	NA	-0.98	NA	-0.24	0	-0.21	NA	NA	NA	NA
GL50803_12074-Hypothetical protein	0	NA	0	NA	NA	0	NA	-0.21	NA	0	NA	0	NA	NA	NA	NA
GL50803_15569-Hypothetical protein	0	NA	0	NA	NA	0	NA	-0.92	NA	0	NA	-0.28	NA	NA	NA	NA
GL50803_12071-Hypothetical protein	0	NA	0	NA	NA	0	NA	-0.67	NA	0	NA	-0.23	NA	NA	NA	NA
GL50803_17495-RAD50 DNA repair protein, putative	0	NA	-0.34	NA	NA	-0.34	NA	-0.77	NA	0	NA	-0.35	NA	NA	NA	NA
GL50803_17494-Hypothetical protein	0	NA	0	0	0	0	NA	-0.59	NA	0.2	NA	-0.5	NA	NA	NA	NA
GL50803_12066-Endoglycosylceramidase	0	NA	0	NA	NA	0	NA	0	NA	0.38	NA	0	NA	NA	NA	NA
GL50803_15567-Rab2a	0	0	0	0	0	0	0	-0.37	-0.65	0	0	-0.49	0	0.44	0.03	0.08
GL50803_12063-High cysteine protein	0	0.58	0	0	0	0	0	-0.5	NA	0	NA	0.42	NA	0.25	0.8	1.12
GL50803_12062-Proteasome activator pa28 beta subunit	0	NA	0	0	NA	0	0	-0.32	NA	0	NA	-0.32	NA	NA	NA	NA
GL50803_15566-Peter pan protein	0	NA	0	0	0	0	NA	-0.29	NA	0.24	NA	0	NA	NA	NA	NA
GL50803_12059-Hypothetical protein	0	NA	-0.56	NA	NA	0	NA	-0.46	NA	0.33	NA	-0.51	NA	NA	NA	NA
GL50803_12058-Hypothetical protein	0	NA	-0.2	NA	NA	-0.19	NA	-0.52	NA	-0.24	NA	-0.37	NA	NA	NA	NA
GL50803_12057-Spc97/Spc98 family protein	0	NA	0	NA	NA	0	NA	-0.58	0	0	NA	0	0	NA	NA	NA
GL50803_12056-Hypothetical protein	0	NA	0	NA	NA	0	NA	-0.5	NA	0.22	NA	0	NA	NA	NA	NA
GL50803_12055-Elongation factor 2	0	NA	0	NA	NA	0	NA	-0.53	NA	0.32	NA	0	NA	NA	NA	NA
GL50803_29744-pVSP	0	NA	0	NA	NA	0.6	NA	-0.31	NA	0	NA	0	NA	NA	NA	NA
GL50803_15564-Cathepsin B	0	NA	-0.43	NA	NA	0.52	NA	-1.34	NA	0	0	0	0	NA	NA	NA
GL50803_103454-High cysteine membrane protein Group 1	0	-0.69	0	0	0	0	0	0	0	0	NA	0.93	0	0.09	0.39	1.01
GL50803_17492-MYND finger domain-containing protein	0	NA	0	NA	NA	0	NA	-0.4	NA	0	NA	-0.49	NA	NA	NA	NA
GL50803_13452-Regulator of nonsense transcripts 1-like protein	0	-0.41	0	0	0	0	0	-0.3	0	0	0	-0.24	0	NA	NA	0.37
GL50803_94646-Hypothetical protein	0	NA	0	NA	NA	0	NA	0.3	NA	0	NA	0.21	NA	NA	NA	NA
GL50803_13455-Hypothetical protein	0	NA	0	NA	NA	-0.26	NA	0	NA	0	NA	-0.36	NA	NA	NA	NA
GL50803_94653-WD40 repeat protein	0	NA	0	0	0	0	-0.46	-0.19	0	0	-0.66	-0.28	0	NA	NA	NA
GL50803_94654-Hypothetical protein	0	NA	0	0	0	0	NA	-0.31	-0.62	0	NA	0	0	NA	NA	NA
GL50803_13220-ATP-dependent RNA helicase	0	NA	0.23	0	0	0	NA	-0.42	NA	0.27	NA	0	NA	NA	NA	NA
GL50803_3007-Hypothetical protein	0	0	-0.21	0	0	0	3.59	0	NA	0.32	NA	0.2	NA	0.65	NA	NA
GL50803_94658-NPL4-like protein	0	-0.73	-0.37	0	0	0	0	0	NA	0.16	NA	0.33	NA	0.23	0.25	0.16
GL50803_32879-RecF/RecN/SMC N terminal domain-containing protein(Smc5)	0	NA	-0.4	NA	NA	-0.26	NA	-0.39	NA	0.27	NA	-0.21	NA	NA	NA	NA
GL50803_94662-Ankyrin repeat protein 2	0	NA	0	NA	NA	0	NA	-0.3	NA	0	NA	-0.25	NA	NA	NA	NA
GL50803_17484-Hypothetical protein	0	0	-0.36	0	NA	-0.24	NA	0	0	0	NA	0.27	NA	NA	NA	NA
GL50803_3549-Hypothetical protein	0	NA	-0.48	NA	NA	-0.51	NA	-0.31	0	0.74	NA	0	NA	NA	NA	NA
GL50803_3546-Kinase, NEK	0	NA	0	NA	NA	0	NA	-0.7	NA	0	NA	-0.52	NA	NA	NA	NA
GL50803_17483-Chaperone protein DnaJ subfamily B	0	0	0	0	0	0	0	-0.27	0	0	0	-0.19	0	-0.42	-0.16	0.24
GL50803_1770-Chromatin associated protein KTI12	0	NA	0	NA	NA	0	NA	0	NA	0	NA	0	NA	NA	NA	NA
GL50803_17482-TCP-1 chaperonin subunit delta	0	-0.89	0	0	0	-0.45	-0.89	0	0	0	0	0	0	-0.13	-0.07	0.08
GL50803_21943-Hypothetical protein	0	0	0	0	0	0	0	-0.32	NA	0.34	NA	-0.29	NA	-0.02	0.55	0.04
GL50803_17480-tRNA delta2-isopentenylpyrophosphate transferase	0	NA	0	NA	NA	0	NA	-0.25	NA	0	NA	-0.82	NA	NA	NA	NA
GL50803_13914-VID27 cytoplasmic protein	0	NA	0	0	-0.77	0	NA	0	NA	0	NA	-0.28	NA	NA	NA	0.44
GL50803_21942-NADP-specific glutamate dehydrogenase	0	0.95	-0.59	0	0	1.41	1.41	-1.19	0	0	0.42	-0.8	0	-0.54	0.61	0.86
GL50803_5425-TMP-1 protein	0	NA	0	NA	NA	0.81	NA	-0.31	NA	-0.26	NA	-0.85	NA	NA	NA	NA
GL50803_17478-CytoDHC cytoplasmic dynein heavy chain	0	NA	0	0	0	0	0	0	0	0	0	0.25	0	NA	NA	NA
GL50803_11354-Hypothetical protein	0	0	-0.76	-0.46	0	0	0	-0.96	-0.46	0	0	-0.67	0	-0.78	0.15	0.03
GL50803_11355-Kinase, NEK	0	NA	0	NA	NA	0	NA	-0.3	NA	0	NA	-0.21	NA	NA	NA	NA
GL50803_11356-Hypothetical protein	0	NA	0	NA	NA	0	NA	0	NA	0	NA	0	NA	NA	NA	NA
GL50803_11359-Ribosomal protein S4	0	-0.69	0	-0.42	-0.52	0	-0.74	0	-0.53	0	0	-0.52	0	-0.8	-0.89	-0.59
GL50803_15406-Hypothetical protein	0	0	0	0	0	0	0	0	0	0.46	NA	0	NA	NA	NA	NA
GL50803_94582-Ornithine decarboxylase	0	-0.88	0	0	0	0	-0.43	-0.36	NA	0.67	NA	0	NA	0.19	0.2	0.25
GL50803_11363-Hypothetical protein	0	NA	0	NA	NA	0	NA	0	NA	0	NA	0	NA	NA	NA	NA
GL50803_11364-Kinase, AGC Akt	0	-1.13	0	0	0	0	-1.2	0.32	NA	0.83	NA	0.54	NA	0.02	0.29	0.6
GL50803_17476-High cysteine membrane protein	0	0	0	0.84	1.06	0	0.59	-0.36	NA	0.57	NA	0.96	NA	NA	NA	NA
GL50803_60562-Hypothetical protein	0	NA	0	NA	NA	0	NA	0	NA	-0.21	NA	0.22	NA	NA	NA	NA
GL50803_3559-Hypothetical protein	0	NA	0	NA	NA	0	NA	0	NA	0	NA	0	NA	NA	NA	NA
GL50803_17474-Hypothetical protein	0	0	0	0	-0.64	0	0	0	0.7	0	0	-0.21	0	NA	NA	NA
GL50803_135231-Histone H3	0	-1.22	0.54	0	0	0	-1.35	0	NA	0	NA	0	NA	-0.96	-0.92	-0.51
GL50803_13225-YTH1 family protein	0	NA	0	NA	NA	0	NA	-0.61	NA	-0.25	NA	-0.63	NA	NA	NA	NA
GL50803_3021-Hypothetical protein	0	0.59	0	NA	NA	0	0	-0.18	NA	0.2	NA	-0.78	0	NA	NA	NA
GL50803_114440-Ankyrin repeat protein 1	0	0	0	0	0	0	NA	0	NA	0	NA	-0.65	NA	NA	NA	NA
GL50803_21924-Kinase, NEK	0	NA	0	NA	NA	0	NA	0	NA	0	NA	0	NA	NA	NA	NA
GL50803_114442-Ankyrin repeat protein 2	0	NA	0	NA	NA	0	NA	0	NA	0	0	0	NA	NA	NA	NA
GL50803_12993-pVSP	0	NA	0	NA	NA	-0.41	NA	0	NA	0	NA	0	NA	NA	NA	NA
GL50803_107659-Hypothetical protein	0	NA	0	NA	NA	0	NA	0	NA	0	NA	0	NA	NA	NA	NA
GL50803_104994-Hypothetical protein	0	NA	0	NA	NA	0	NA	0	NA	0	NA	0	NA	NA	NA	NA
GL50803_115337-Ubiquitin-like protein	0	0	0	0	0	0	0	0	NA	0	NA	0	NA	NA	NA	NA
GL50803_60565-Kinase	0	NA	0	NA	NA	0	NA	-0.26	NA	0	NA	0	NA	NA	NA	NA
GL50803_7296-U2 small nuclear ribonucleoprotein A' putative	0	0.64	0	0	0	0	0.54	0	NA	0	0	0.31	NA	0.7	NA	0.23
GL50803_112962-Hypothetical protein	0	NA	0	NA	NA	0	NA	0	NA	0	NA	0	NA	NA	NA	NA
GL50803_115338-Ubiquitin-like protein	0	NA	0	NA	NA	0	NA	0	0.39	0	0	0	0	-0.15	0.41	0.24
GL50803_7287-Small glutamine-rich tetratricopeptide repeat-containing protein	0	0.69	0	0	0	0	0.41	0	0	0	0	-0.32	0	-0.09	0.34	-0.02
GL50803_7285-Hypothetical protein	0	NA	0	0	0	0	NA	0	NA	0	NA	-0.42	NA	NA	NA	NA
GL50803_14413-DNA-directed RNA polymerase RPB10	0	-0.47	0	0	0	0	0	0	NA	0.31	NA	-0.41	NA	NA	NA	NA
GL50803_103365-Hypothetical protein	0	NA	0	NA	NA	-0.27	NA	0	NA	0.26	NA	0	NA	NA	NA	NA
GL50803_60567-Got1 family protein, putative	0	NA	0	NA	NA	-0.27	NA	0	NA	0.36	NA	0	NA	NA	NA	NA
GL50803_13539-Hypothetical protein	0	NA	0.44	NA	NA	0.47	NA	-1.23	NA	0	NA	-0.92	NA	NA	NA	NA
GL50803_16443-Protein phosphatase 2A B' regulatory subunit Wdb1	0	0.43	0	0	0	0	0.37	0.33	0	0	0	-0.21	0	-0.54	-0.36	0.02
GL50803_4097-Hypothetical protein	0	NA	0	0	0	0	NA	-0.37	NA	0	NA	-0.54	NA	NA	NA	NA
GL50803_41942-High cysteine membrane protein Group 6	0	0	0	0	0	0	0	1.4	NA	0	NA	0.76	NA	NA	NA	NA
GL50803_60569-Ankyrin repeat protein 1	0	NA	-0.34	NA	NA	0	NA	0.38	NA	0	NA	-0.24	NA	NA	NA	NA
GL50803_16444-Ankyrin repeat protein 1	0	NA	0	NA	NA	0	NA	-0.19	NA	0	NA	-0.25	NA	NA	NA	NA
GL50803_9259-Putative PRP38 family protein	0	NA	0	NA	NA	0	NA	0	NA	0	NA	-0.34	NA	NA	NA	NA
GL50803_14915-Hypothetical protein	0	NA	0.33	NA	NA	0	NA	0	NA	0.28	NA	0.22	NA	NA	NA	NA
GL50803_9262-Hypothetical protein	0	1.25	0	0	0	0	0	0.28	0	0.31	0	0.22	NA	NA	NA	NA
GL50803_14916-Kinase, NEK	0	0	0	0	0	0	-0.65	0	-0.48	0	0	-0.15	NA	NA	NA	NA
GL50803_14917-Hypothetical protein	0	NA	0	NA	NA	-0.22	NA	-0.45	NA	0	NA	0	NA	NA	NA	NA
GL50803_9266-Sgs1 DNA helicase, putative	0	NA	0	NA	NA	-0.48	NA	-0.51	NA	0	NA	-0.28	NA	NA	NA	NA
GL50803_9270-Dual specificity protein phosphatase CDC14A	0	-1.82	0	0	0	0	-1.02	0.25	0	0.54	0	0.76	0	-1.01	-0.73	-0.59
GL50803_31576-Ubiquitin-conjugating enzyme E2	0	NA	-0.96	NA	NA	-0.51	NA	-0.61	NA	-0.49	NA	-0.65	NA	NA	NA	NA
GL50803_9272-Tubulin tyrosine ligase-like 5	0	NA	0	NA	NA	0	NA	-0.28	NA	0.24	NA	0	NA	NA	NA	NA
GL50803_32766-Hypothetical protein	0	NA	0	NA	NA	0	NA	-0.36	NA	0.31	NA	0	NA	NA	NA	NA
GL50803_9274-U3 small nucleolar ribonucleoprotein protein MPP10, putative	0	0.72	0	0	0.34	0	0	0	NA	0	NA	0	NA	NA	NA	NA
GL50803_28779-Leucine-rich repeat protein	0	NA	0	NA	NA	0	NA	0	NA	0	NA	0	NA	NA	NA	NA
GL50803_9276-High cysteine protein	0	0	-0.52	-0.98	-0.81	1	2.76	1.34	NA	0.99	-1.14	0.91	NA	1.99	2.24	-0.89
GL50803_35487-Hypothetical protein	0	NA	-0.45	NA	NA	0.38	NA	0	NA	0.28	NA	0.22	NA	NA	NA	NA
GL50803_15120-Hypothetical protein	0	NA	0	NA	NA	0	NA	0	NA	0.22	NA	-0.78	NA	NA	NA	NA
GL50803_10125-Hypothetical protein	0	NA	0	NA	NA	0	NA	0.32	NA	0	NA	0.24	NA	NA	NA	NA
GL50803_10122-Reverse transcriptase, putative	0	NA	0	NA	NA	0	NA	0	NA	0	NA	0	NA	NA	NA	NA
GL50803_102813-Ankyrin repeat protein 1	0	0	-0.64	-0.25	-0.28	0	0	0.66	NA	-0.49	NA	0	NA	-0.25	-0.17	0.18
GL50803_94868-Hypothetical protein	0	NA	0	NA	NA	0	NA	0	NA	-0.31	NA	0	NA	NA	NA	NA
GL50803_60576-Ankyrin repeat protein 1	0	NA	-0.26	NA	NA	0	NA	0	NA	-0.34	NA	-0.43	NA	NA	NA	NA
GL50803_60573-GTP-binding protein, putative	0	NA	0	NA	NA	0	NA	-0.51	NA	0.27	NA	-0.48	NA	NA	NA	NA
GL50803_40591-VSP AS8	-5.44	NA	-5.22	-4.56	-4.41	-3.86	-3.3	-0.36	NA	0.42	NA	1.62	NA	NA	NA	NA
GL50803_115202-High cysteine protein	0	NA	-0.3	NA	NA	-0.33	NA	0	1.02	-0.37	NA	0	NA	NA	NA	NA
GL50803_14127-Hypothetical protein	0	NA	-0.28	NA	NA	0	NA	-0.18	NA	0	NA	-0.3	NA	NA	NA	NA
GL50803_14126-Hypothetical protein	0	0	0	0	0	0	0	0	NA	0	NA	-0.3	NA	NA	NA	NA
GL50803_27747-Ferrihemoglobin reductase	0	NA	0	NA	NA	0	NA	0	NA	0.52	NA	-0.31	NA	NA	NA	NA
GL50803_6153-Hypothetical protein	0	NA	0	NA	NA	-0.64	NA	0	NA	0	NA	0	NA	NA	NA	NA
GL50803_21088-Hypothetical protein	0	NA	0	NA	NA	0	NA	-1.12	NA	0	NA	-0.6	NA	NA	NA	NA
GL50803_17249-Hypothetical protein	0	1.22	0	0	0	0	0.7	0.31	0	0	0	0.35	0	-0.05	0.06	-0.26
GL50803_3643-FKBP-type peptidyl-prolyl cis-trans isomerase	0	1.06	0	0	0	0	0.83	0.89	0	-0.6	0	0.92	0	0.27	0.69	0.54
GL50803_17250-Ankyrin repeat protein 1	0	NA	0.27	NA	NA	0	NA	0	NA	0.35	NA	0.44	NA	NA	NA	NA
GL50803_17251-Intraflagellar transport protein IFT140	0	0	0	0	0	0	0	0	NA	0.25	NA	0	NA	NA	NA	NA
GL50803_94478-ABC transporter, putative	0	NA	0	NA	NA	0.33	NA	0.44	NA	0	NA	0.56	NA	NA	NA	NA
GL50803_28614-Hypothetical protein	0	NA	0	NA	NA	0	NA	-1.22	NA	0	NA	-0.55	NA	NA	NA	NA
GL50803_8716-Acid phosphatase surE	0	0.71	0	0	0	0.26	0.93	0	NA	0.45	NA	0	NA	NA	NA	NA
GL50803_14765-Hypothetical protein	0	NA	0	0	0	0.26	NA	0	NA	0.18	NA	0	NA	0.08	NA	-0.16
GL50803_14764-Ankyrin repeat protein 1	0	NA	0	0	NA	-0.33	NA	0	NA	-0.26	NA	-0.36	NA	NA	NA	NA
GL50803_8713-Lipase	0	NA	0	NA	NA	0	NA	0	NA	0	NA	0	NA	NA	NA	NA
GL50803_14763-Exonuclease	0.66	NA	0.62	NA	NA	0.42	NA	-0.62	NA	0	NA	0.99	NA	NA	NA	NA
GL50803_8711-DHHC palmitoyltransferase	0	NA	0	NA	NA	0	NA	0	NA	0	NA	-0.27	NA	NA	NA	NA
GL50803_17253-Hypothetical protein	0	NA	0	NA	NA	0	NA	-0.3	NA	0	NA	0	NA	NA	NA	NA
GL50803_8708-Eukaryotic translation initiation factor 1A	0	0.55	0.47	0	0	0	0.76	-0.6	NA	0	NA	-0.68	NA	0.17	NA	NA
GL50803_8707-N-terminal acetyltransferase complex ARD1 subunit	0	0.7	0	0.47	0.58	0	0	-0.33	NA	0	0	-0.42	0	NA	NA	NA
GL50803_17254-Phophoglucomutase	0	0	0	0	0	0.5	-0.26	-0.29	0	0	0	0.37	0	0.19	-0.23	-0.14
GL50803_8705-tRNA-dihydrouridine synthase 1	0	NA	0	NA	NA	-0.29	NA	0	NA	0	NA	0	NA	NA	NA	NA
GL50803_8704-Hypothetical protein	0	NA	0	0	0	-0.43	NA	0	0	0	NA	-0.19	0	NA	NA	NA
GL50803_14762-Hypothetical protein	0	NA	0	NA	NA	0	NA	0	NA	0.2	NA	0.21	NA	NA	NA	NA
GL50803_8702-Nuclear pore protein, putative	0	NA	0	0	0	0	NA	0	NA	0.33	-0.42	0.61	NA	NA	NA	NA
GL50803_17255-Hypothetical protein	0	-1.2	0	0	0	0	-0.6	0.23	0	0.6	0	0.66	0	0.37	0.17	0.24
GL50803_17256-Hypothetical protein	0	NA	0	NA	NA	0	NA	-0.84	NA	0	NA	-0.54	NA	NA	NA	NA
GL50803_4928-CHY zinc finger domain-containing protein	0	0.52	0	0	0	0	0.65	-0.23	NA	0.47	NA	-0.48	NA	NA	NA	NA
GL50803_13775-Hypothetical protein	0	NA	0	NA	NA	0	0	-0.42	NA	0	NA	-0.56	NA	NA	NA	NA
GL50803_13776-Hypothetical protein	0	NA	0	NA	NA	0	NA	0	NA	0.45	NA	0	NA	NA	NA	NA
GL50803_13777-Cell division control protein 48	0	NA	0	NA	NA	0	NA	0	NA	0.46	NA	0	NA	NA	NA	NA
GL50803_94440-Dynein heavy chain	0	0	0	0	0	0	0	0	0	0	0	0.4	0	-0.18	NA	0.43
GL50803_31331-Hypothetical protein	0	NA	0	NA	NA	0	NA	-0.97	NA	0	NA	-1.12	NA	NA	NA	NA
GL50803_7309-Qa-SNARE 1	0	0.83	0	0.24	0.41	0	0.76	-0.35	-0.42	0.24	0.43	-0.43	0	-0.19	-0.48	0.19
GL50803_16135-Hypothetical protein	0	NA	-0.42	NA	NA	0.37	NA	-0.44	NA	0	NA	0	NA	NA	NA	NA
GL50803_7306-R-SNARE 2	0	0	0	0	0	0	0	-0.33	0	0	0	-0.5	NA	NA	NA	NA
GL50803_21331-26S protease regulatory subunit 7	0	0	0	0	0	0	0	0	0	-0.29	0	-0.2	0	-0.29	0.62	0.4
GL50803_21330-Hypothetical protein	0	NA	0	0	0	0	NA	0	0	0	0	0	NA	NA	NA	NA
GL50803_13667-Notchless	0	1.27	0.19	0	0	0	1.02	-0.23	NA	0.25	NA	-0.55	NA	NA	NA	NA
GL50803_4602-Reductase, putative	0	NA	0	NA	NA	-0.22	NA	0	NA	0.23	NA	-0.19	NA	NA	NA	NA
GL50803_13668-Hypothetical protein	0	NA	0	NA	NA	0	NA	0	NA	0	NA	-0.14	NA	NA	NA	NA
GL50803_17574-Coiled-coil protein	0	1.19	0	0	0	0	0.78	0	NA	0.26	0	-0.36	0	NA	NA	NA
GL50803_4606-Methionyl-tRNA synthetase	0	0	0	0	0	0.5	0.43	-0.57	0	0	0	-0.44	0	0.14	0.26	0.29
GL50803_94463-Hypothetical protein	0	-0.85	0	0	0	-0.24	-0.64	0	0	0	0	0	0	-0.1	-0.14	0.17
GL50803_9545-Hypothetical protein	0	NA	0	NA	NA	0	NA	0	NA	0	NA	0	NA	NA	NA	NA
GL50803_21327-ABC transporter, ATP-binding protein	0	NA	0	NA	NA	0	NA	0.52	NA	0	NA	0.36	NA	NA	NA	NA
GL50803_17577-Hypothetical protein	0	NA	0	0	0	0	0	0	NA	0.33	NA	0.29	NA	NA	NA	NA
GL50803_9541-TRAPPC5/Trs31	0	NA	0	NA	NA	0	NA	0	NA	0	NA	-0.44	NA	NA	NA	NA
GL50803_14978-Membrane protein, putative	0	NA	0	NA	NA	0	NA	0	NA	0	NA	0	NA	NA	NA	NA
GL50803_103943-High cysteine membrane protein Group 3	0	NA	0	0	0	0	0	0.44	NA	-0.64	NA	0.49	NA	NA	NA	NA
GL50803_115232-PP-loop family protein	0	NA	0	NA	NA	0	NA	0	0.6	0	NA	0.64	NA	NA	NA	NA
GL50803_2538-Kinase, NAK	0	NA	0	NA	NA	0	NA	-0.26	0	0.3	0	0	NA	NA	NA	NA
GL50803_16180-Protein phosphatase methylesterase-1	0	-1.12	-0.26	0	-0.44	0	0	-0.2	NA	0.16	NA	-0.29	NA	0.46	-0.25	0.31
GL50803_40067-Hypothetical protein	0	-1.45	-0.21	0	-0.65	-0.17	-1.21	0	0	-0.19	0	0	0	-0.69	NA	NA
GL50803_22291-EamA-like transporter family protein	0	-1.59	-0.44	0	0	0	-1.24	0	-0.59	-0.62	0	0.46	0	0.37	-0.39	-0.68
GL50803_3903-Ankyrin repeat protein 1	0	0	-0.27	0	0	0	0	0	NA	0.52	0	0.2	NA	NA	NA	NA
GL50803_33030-Nar1	0	0	0	0	0	0	0	-0.32	0	0.41	0	-0.95	NA	NA	NA	NA
GL50803_12830-Hypothetical protein	0	0	0	0	0	0	0	0	NA	0	NA	0	NA	NA	NA	NA
GL50803_36515-Hypothetical protein	0	NA	-0.33	NA	NA	0	NA	0	NA	0	NA	0	NA	NA	NA	NA
GL50803_3983-5' nucleotidase family protein	0	NA	-0.36	0	0	0	NA	0	0	0	0	-0.9	NA	NA	NA	NA
GL50803_3985-tRNA/rRNA cytosine-C5-methylase	0	0	0	0	0	-0.34	0	0	NA	-0.34	NA	0	NA	NA	NA	NA
GL50803_16502-Hypothetical protein	0	NA	0	NA	NA	-0.38	NA	0	NA	-0.26	NA	0	NA	NA	NA	NA
GL50803_7680-Ankyrin repeat protein 1	0	0	-0.25	0	0	-0.27	0	0	NA	0	NA	0	NA	NA	NA	NA
GL50803_7679-Ankyrin repeat protein 1	0	-1.24	-0.22	0	-0.41	0	-0.88	0	0	0.53	0	0	0	NA	NA	NA
GL50803_14510-Ankyrin repeat protein 1	0	NA	-0.17	NA	NA	0	NA	-0.24	NA	0	NA	0	NA	NA	NA	NA
GL50803_7677-Hypothetical protein	0	NA	0	NA	NA	0	NA	0	NA	0	NA	0	NA	NA	NA	NA
GL50803_14509-Ubiquitin binding protein, PLAA family protein	0	NA	0	0	0	0	0	-0.23	NA	0.34	NA	0	NA	NA	NA	NA
GL50803_101168-Ankyrin repeat protein 1	0	0.95	0	0	0	0	0	0	0	0	0	0	0	0.54	NA	NA
GL50803_16503-Hypothetical protein	0	NA	0	NA	NA	0	NA	-0.23	NA	0	NA	0	NA	NA	NA	NA
GL50803_14507-Hypothetical protein	0	0.69	0	0	0	0	0	0	0	0.7	0	0.21	0	NA	NA	NA
GL50803_16504-Hypothetical protein	0	0	0	0	0	0	0	0.58	0	-0.43	0	0.29	0	-0.34	-0.38	-0.6
GL50803_4410-SALP-1	0	0	-0.29	-0.67	0	-0.61	-0.65	0	0	-0.74	0	0	-0.62	-0.1	-0.41	-0.66
GL50803_34141-rRNA-binding endoribonuclease	0	NA	0	NA	NA	-0.35	NA	-0.2	NA	0	NA	-0.53	0	NA	NA	NA
GL50803_16506-Hypothetical protein	0	NA	0	NA	NA	-0.29	NA	-0.4	NA	0	NA	-0.62	NA	NA	NA	NA
GL50803_4405-Kinase, TTK	0	NA	0	NA	NA	-0.2	NA	-0.45	NA	-0.18	NA	-0.75	NA	NA	NA	NA
GL50803_16507-Hypothetical protein	0	-1.2	0	-0.69	-1.05	0	-1.23	0.74	0	0	0	0.48	0	0.74	0.12	-0.82
GL50803_16508-Kinase, NEK	0	NA	0	NA	NA	0	NA	0	NA	0	NA	-0.27	NA	NA	NA	NA
GL50803_114912-Hypothetical protein	0	NA	0	0	NA	0	NA	0	0	0.52	0	0	NA	NA	NA	NA
GL50803_16498-Nucleolar GTPase	0	0	0	0	0	0	0	0	NA	0.35	NA	0.58	NA	0.49	NA	NA
GL50803_94224-Hypothetical protein	0	NA	0	NA	NA	0	NA	-0.27	NA	-0.33	NA	0	NA	NA	NA	NA
GL50803_16500-WD-repeat protein	0	-0.5	0	0	0	-0.34	-0.61	0	0	0.22	NA	0	NA	NA	NA	NA
GL50803_15085-Hypothetical protein	0	NA	0	NA	0	0	NA	-0.32	NA	0	NA	-0.47	NA	NA	NA	NA
GL50803_9952-Hypothetical protein	0	NA	0	NA	NA	0	NA	-0.29	NA	0.21	NA	-0.3	NA	NA	NA	NA
GL50803_15084-Hypothetical protein	0	NA	0	NA	NA	0	NA	0	0	0	NA	0	NA	NA	NA	NA
GL50803_9948-Hypothetical protein	0	NA	0	NA	NA	0	NA	0	NA	0	NA	0	NA	NA	NA	NA
GL50803_16501-VSP with INR	-2.36	-1.75	-0.97	-1.41	-1.08	0	1.27	0	NA	0	NA	0	NA	NA	NA	NA
GL50803_d16501-VSP with INR	0	NA	0	NA	NA	0	NA	0	NA	0	NA	0	NA	NA	NA	NA
GL50803_60596-Hypothetical protein	0	NA	0	NA	NA	0	NA	0	NA	0	NA	0	NA	NA	NA	NA
GL50803_32097-Hypothetical protein	0	NA	0	NA	NA	0	NA	0	NA	0	NA	0	NA	NA	NA	NA
GL50803_96306-Hypothetical protein	0	NA	0	NA	NA	0	NA	0	NA	0.24	NA	0	NA	NA	NA	NA
GL50803_96324-Hypothetical protein	0	NA	0	0	NA	0	NA	0	NA	0.22	NA	0.31	NA	NA	NA	NA
GL50803_4540-Hypothetical protein	0	NA	-0.46	NA	NA	-0.62	NA	0.28	NA	0.3	NA	0	NA	NA	NA	NA
GL50803_4538-Dpy-30 motif-containing protein	0	0	0	0	0	0	0	0	NA	0.39	NA	0	NA	NA	NA	NA
GL50803_17121-Bip	0	1.64	0	0	0.84	0	1.17	0	0	-0.74	0	0.85	0	0.21	0.34	0.36
GL50803_112428-Hypothetical protein	0	NA	0	NA	NA	-0.36	NA	0	NA	0.21	NA	0.23	NA	NA	NA	NA
GL50803_6633-Farnesyl diphosphate synthase	0	0	0	0	0	0	0.48	0	0	0	0	-0.21	0	-0.03	-0.25	0.24
GL50803_17123-Hypothetical protein	0	1	-0.34	0	NA	-0.27	1.14	0	NA	-0.48	NA	-0.49	0	NA	NA	NA
GL50803_14261-Kinase, NEK	0	NA	0	NA	NA	0	NA	-0.81	NA	0	NA	-0.96	NA	NA	NA	NA
GL50803_27925-Ankyrin repeat protein 1	0	0.65	-0.73	0	0	0	0	0.51	NA	-0.93	NA	0.87	NA	0.06	-0.19	-0.53
GL50803_101189-Hypothetical protein	0	NA	-0.3	NA	NA	0	NA	0	NA	0	NA	-0.48	NA	NA	NA	NA
GL50803_17125-Hypothetical protein	0	NA	0	NA	NA	0	NA	-0.25	NA	0.3	NA	-0.34	NA	NA	NA	NA
GL50803_17126-PSP domain-containing protein	0	NA	0	NA	NA	0	NA	-0.33	NA	0.21	NA	-0.32	NA	NA	NA	NA
GL50803_6647-Hypothetical protein	0	0	0	0	0	0	NA	-0.49	NA	0	NA	-0.44	NA	NA	NA	NA
GL50803_17127-Hypothetical protein	0	NA	0	NA	NA	-0.29	NA	0.44	NA	0	NA	0.42	NA	NA	NA	NA
GL50803_101194-Ion channel family protein	0	NA	0	NA	NA	0	NA	-0.24	NA	0	NA	0.54	NA	NA	NA	NA
GL50803_6455-Hypothetical protein	0	0.9	0	0	0	0	0.53	0	NA	0	0	0.46	0	NA	NA	NA
GL50803_17129-Hypothetical protein	0	0	0	0	0	0	0	-0.45	NA	0	NA	0	NA	NA	NA	NA
GL50803_6452-Hypothetical protein	0	NA	0	NA	NA	0	NA	-0.35	NA	0	NA	0	NA	NA	NA	NA
GL50803_6451-Hypothetical protein	0	NA	0	NA	NA	0	NA	0	0	-0.2	NA	0	NA	NA	NA	NA
GL50803_14208-Flap endonuclease XPG family protein	0	NA	-0.36	NA	NA	0.57	NA	-0.21	NA	-0.21	NA	0	NA	NA	NA	NA
GL50803_112416-Hypothetical protein	0	NA	0	NA	NA	0	NA	-0.31	NA	-0.36	NA	0.5	NA	NA	NA	NA
GL50803_6448-Hypothetical protein	0	0	0	0	0	0	0	0	NA	0	0	-0.17	NA	NA	NA	NA
GL50803_6447-Hypothetical protein	0	NA	0	0	NA	0	NA	-0.24	NA	0.55	NA	-0.24	NA	NA	NA	NA
GL50803_17130-Ankyrin repeat protein 1	0	NA	0	0	0	0	0	0	0	0	0	0.55	0	NA	NA	NA
GL50803_6464-Hypothetical protein	0	0.79	0	0	0	0	0.63	0.45	0	0	0	0.57	0	0.18	-0.06	-0.1
GL50803_14213-Hypothetical protein	0	0	0	0	0	0	0	-0.21	0	0	0	0	0	-0.05	0.28	0.07
GL50803_14212-Histone H3	0	NA	0	NA	NA	0	NA	1.2	0	0	0	0	NA	NA	NA	NA
GL50803_6458-Hypothetical protein	0	NA	0	NA	NA	0	NA	-0.32	NA	0	NA	-0.44	NA	NA	NA	NA
GL50803_112408-Nuclear pore complex subunit	0	-0.55	-0.32	0	-0.57	0	-0.93	-0.16	0	0.27	0	0.18	NA	NA	NA	NA
GL50803_2848-Hypothetical protein	0	NA	0	NA	NA	0	NA	0	NA	0.84	NA	0	NA	NA	NA	NA
GL50803_17132-MRP-like ABC transporter	0	NA	0	0	0	0	-0.84	0	NA	0.32	-0.5	0	0	NA	NA	NA
GL50803_34094-Hypothetical protein	0	0	0	0	0	0	0	-0.63	NA	0	NA	-0.62	NA	NA	NA	NA
GL50803_34093-Ribosomal L38e	0	0	0.46	0	0	0	0	-0.54	0	0	0	-0.53	0	-1.32	-0.17	-0.85
GL50803_17134-Hypothetical protein	0	NA	-0.29	NA	NA	0	NA	0	NA	0	NA	-0.24	NA	NA	NA	NA
GL50803_7081-Hypothetical protein	0	NA	0	NA	NA	0	NA	-0.36	NA	0	NA	-0.44	NA	NA	NA	NA
GL50803_7082-Ribosomal protein S21	0	0	0	0	0	0	0	-1.13	NA	0	NA	-1	NA	-0.97	-0.2	-0.52
GL50803_101212-Hypothetical protein	0	NA	0	0	0	0	0	0	NA	0	NA	0	NA	NA	NA	NA
GL50803_96363-Kinase, CAMKK	0	0	0	0	0	0	0	0	-0.4	0	0	0.31	NA	NA	NA	-0.01
GL50803_96364-Hypothetical protein	0	NA	0	NA	NA	0	NA	-0.74	NA	0	NA	-0.34	NA	NA	NA	NA
GL50803_17146-Helicase	0	0	0	0	0	0	0	-0.43	NA	0	NA	0	NA	NA	NA	NA
GL50803_96264-Eukaryotic initiation factor 4E, putative	0	0	0	0	0	-0.31	0	-0.28	0	0.16	0	-0.49	0	0.02	NA	0.33
GL50803_17145-Hypothetical protein	0	NA	0	NA	NA	0	NA	0	NA	0	NA	0	NA	NA	NA	NA
GL50803_13988-Hypothetical protein	0	0	0	0	0	0	0	0	NA	0	NA	0	0	NA	NA	NA
GL50803_5632-Exosome complex exonuclease, putative	0	NA	0	0	0	0	0	0	0	-0.25	NA	-0.37	NA	NA	NA	NA
GL50803_5631-TFIIH basal transcription factor complex helicase subunit	0	NA	0	NA	NA	0	NA	0	NA	0	NA	0	NA	NA	NA	NA
GL50803_5629-Hypothetical protein	0	NA	0	NA	NA	0	NA	0	NA	0	NA	0	NA	NA	NA	NA
GL50803_137618-VSP	0.74	0.78	-0.75	-1.46	-1.54	1.36	1.83	2.18	NA	2.74	2.44	1.59	1.38	-2.37	NA	NA
GL50803_17143-Pyruvate kinase	0	0	0	0	0	0	0	0	NA	0	NA	0	NA	0	0.12	0.2
GL50803_6497-Metal-dependent hydrolase	0	NA	0	NA	NA	0.88	NA	-0.6	NA	0	NA	-0.53	NA	NA	NA	NA
GL50803_14225-CXC-rich protein	0	0.7	-0.61	0	0	0.57	1.22	-0.69	-0.48	-0.4	-0.43	-0.58	-0.58	-1.16	NA	0.25
GL50803_60603-Hypothetical protein	0	NA	-0.37	NA	NA	0.38	NA	0	NA	0	NA	0	NA	NA	NA	NA
GL50803_15162-Ubiquitin-conjugating enzyme E2-17 kDa	0	NA	0	NA	NA	0	NA	-0.59	NA	0	NA	-0.51	NA	NA	NA	NA
GL50803_102170-Hypothetical protein	0	NA	0	NA	NA	0	NA	-0.4	NA	0.35	NA	-0.55	NA	NA	NA	NA
GL50803_10291-Hypothetical protein	0	-0.59	-0.53	0	-0.83	0	-0.86	-0.26	1.13	0.42	NA	0	NA	NA	NA	NA
GL50803_17140-Hypothetical protein	0	NA	0	NA	NA	0	NA	0	NA	0	NA	0	NA	NA	NA	NA
GL50803_10297-U3 small nucleolar RNA interacting protein, putative	0	NA	0	0	0	0	NA	-0.32	0	0	NA	-0.45	0	NA	NA	NA
GL50803_15164-ATP-binding protein	0	NA	0	0	0	0	NA	0	0	0	NA	-0.23	NA	NA	NA	NA
GL50803_10299-Hypothetical protein	0	0.81	0	0	0	0	0	-0.29	0.43	0	0	-0.49	0	NA	NA	NA
GL50803_17139-Kinase, CMGC CMGC-GL1	0	0.94	0	0	0	0.21	0.74	-0.15	NA	0	NA	-0.41	0	NA	NA	NA
GL50803_29140-Hypothetical protein	0	NA	0	NA	NA	0	NA	-0.68	NA	0	NA	-0.55	NA	NA	NA	NA
GL50803_10303-Hypothetical protein	0	NA	0	-0.62	0	-0.21	NA	0	0	0	NA	0	0	NA	NA	NA
GL50803_89730-Hypothetical protein	0	NA	-0.46	NA	NA	0	NA	-0.3	NA	0.22	NA	-0.39	NA	-0.12	NA	NA
GL50803_15166-Hypothetical protein	0	0.91	0	0	0	0	0.87	0	0	0	NA	-0.5	0	NA	NA	NA
GL50803_112432-High cysteine membrane protein Group 5	0	NA	0	0	0	0	0	0.6	NA	0	NA	0	NA	1.13	NA	NA
GL50803_104250-Thioredoxin	0	0	0	0	0	0	-1.02	-0.69	NA	0	NA	-0.64	NA	-1	0.29	-0.72
GL50803_60606-Hypothetical protein	0	NA	0	NA	NA	0.7	NA	-1.5	NA	0	NA	-1.24	NA	NA	NA	NA
GL50803_114014-Hypothetical protein	0	NA	0	NA	NA	0	NA	-0.3	NA	0	NA	0	NA	NA	NA	NA
GL50803_14043-VSP	0	NA	0	NA	NA	0	NA	0.52	NA	0.74	NA	0.78	NA	NA	NA	NA
GL50803_14044-Kinase, NEK	0	NA	0	NA	NA	0	NA	-0.44	NA	0.19	NA	0	NA	NA	NA	NA
GL50803_5857-Pantothenate kinase 4	0	NA	-0.29	NA	NA	-0.29	NA	-0.36	NA	0	NA	0	NA	NA	NA	NA
GL50803_94927-Kinase, NEK	0	0	-0.55	0	0	0	0	-0.31	0	0	0	0	0	NA	NA	NA
GL50803_5859-Hypothetical protein	0	NA	0	NA	NA	0	NA	-0.77	NA	0	NA	-0.85	NA	NA	NA	NA
GL50803_27635-Hypothetical protein	0	NA	0	NA	NA	0	NA	0.17	NA	0.18	NA	-0.37	NA	NA	NA	NA
GL50803_24512-Neurogenic locus notch-like protein	0	NA	0	NA	NA	0	NA	0	NA	0	NA	-0.47	NA	NA	NA	NA
GL50803_16228-DDI1-like DNA-damage inducible protein	0	NA	0	NA	NA	0	NA	-0.48	-1.17	-0.27	0	-0.86	NA	NA	NA	NA
GL50803_16227-Ankyrin repeat protein 2	0	-0.45	0	0	0	0	0	0	NA	0.3	NA	0	NA	0.66	NA	0.17
GL50803_16226-Hypothetical protein	0	NA	0	0	NA	-0.25	NA	0	0	0.3	0.54	0	NA	NA	NA	NA
GL50803_16225-Telomerase reverse transcriptase	0	NA	0	NA	NA	-0.46	NA	0	NA	0	NA	0	NA	NA	NA	NA
GL50803_16224-Kinesin-related protein	0	NA	0	NA	NA	0	NA	0	NA	0	NA	0	NA	NA	NA	NA
GL50803_3386-Hypothetical protein	0	NA	0	NA	NA	0	NA	-0.5	0	0	NA	-0.37	NA	NA	NA	NA
GL50803_16223-DNA-directed RNA polymerase subunit A	0	NA	0	NA	NA	0	NA	0	NA	0	NA	0	0	NA	NA	NA
GL50803_13393-Ankyrin repeat protein 1	0	NA	-0.23	NA	NA	0	NA	0	NA	0	NA	-0.22	NA	NA	NA	NA
GL50803_3570-Ribosomal protein S28	0	-1.14	0	0	0	0	-1.12	-0.54	0	0	-0.74	-0.73	0	-1.07	-0.19	-0.44
GL50803_16222-Hypothetical protein	0	0	-0.34	0	0	0	0	-0.4	0	0.17	0.41	-0.27	NA	NA	NA	NA
GL50803_6026-Hypothetical protein	0	0	0	0	0	0	0	-0.47	0	-0.31	NA	-0.77	0	NA	NA	NA
GL50803_14091-Ribosomal protein L14	0	-1.36	0	0	-0.68	0.48	-0.95	-0.53	NA	0	NA	0	NA	-0.7	-0.36	-0.64
GL50803_27696-Hypothetical protein	0	NA	0	NA	NA	0	NA	-0.37	NA	0	NA	-0.61	NA	NA	NA	NA
GL50803_6022-Ribosomal protein S20	0	-0.65	0	0	-0.4	0	-0.83	-0.8	0	0	0	-0.66	0	-0.22	-0.29	-0.55
GL50803_16672-Ankyrin repeat protein 1	0	NA	0	NA	NA	0	NA	-0.33	NA	0.2	NA	0	NA	NA	NA	NA
GL50803_27694-Putative zinc finger motif, C2HC5-type domain-containing protein	0	NA	0	NA	NA	0	NA	0	NA	0.49	NA	-0.28	NA	NA	NA	NA
GL50803_14089-Hypothetical protein	0	NA	-0.3	NA	NA	0	NA	0	NA	0.7	NA	0	NA	NA	NA	NA
GL50803_22003-Ankyrin repeat protein 1	0	NA	0	NA	NA	0	NA	0	0	0.68	NA	0.44	NA	NA	NA	NA
GL50803_6015-Hypothetical protein	0	NA	0	0	NA	0	NA	0	NA	0	NA	0	NA	NA	NA	NA
GL50803_16671-DinF protein	0	NA	-0.57	NA	NA	-0.48	NA	0	NA	-0.23	NA	-0.28	NA	NA	NA	NA
GL50803_103606-Hypothetical protein	0	NA	0	NA	NA	0	NA	-0.32	NA	0	NA	-0.24	NA	NA	NA	NA
GL50803_14381-Hypothetical protein	0	NA	0	NA	NA	0	NA	0	NA	0	NA	-0.2	NA	NA	NA	NA
GL50803_113995-Hypothetical protein	0	NA	0	NA	NA	0	NA	0	NA	0	NA	-0.33	NA	NA	NA	NA
GL50803_16670-Hypothetical protein	0	0	0.49	0	0	0	0	0	NA	0.38	NA	0	NA	NA	NA	NA
GL50803_14380-Hypothetical protein	0	NA	0	NA	NA	0	NA	-0.16	NA	0.18	NA	-0.33	NA	NA	NA	NA
GL50803_28112-Hypothetical protein	0	NA	0	NA	NA	0	NA	0	NA	0	NA	0	NA	NA	NA	NA
GL50803_32893-Hypothetical protein	0	NA	0	NA	NA	0	NA	0	NA	0	NA	-0.48	NA	NA	NA	NA
GL50803_7154-Ankyrin repeat protein 1	0	NA	0	NA	NA	0	NA	0	NA	0.28	NA	-0.3	NA	NA	NA	NA
GL50803_16668-Hypothetical protein	0	NA	-0.25	NA	NA	0	NA	0.37	0	0.24	0	0	NA	NA	NA	NA
GL50803_16667-Acyl-CoA synthetase	0	-1.02	-0.44	0	0	0	-0.31	0.37	0.45	-0.45	0	0	0	0.01	0.05	-0.02
GL50803_14195-Pms1-like protein	0	NA	0	NA	NA	0	NA	0	NA	0	NA	0.21	NA	NA	NA	NA
GL50803_6417-Hypothetical protein	0	NA	-0.32	NA	NA	0	NA	0	0	0.4	NA	0	NA	NA	NA	NA
GL50803_102455-Kinesin-6	0	0.35	0	0	0	0	0.34	0.29	0	0.85	NA	0.6	0	NA	NA	NA
GL50803_16663-Hypothetical protein	0	0	0	0	0	0	0	-0.23	NA	0.41	NA	-0.32	NA	NA	NA	NA
GL50803_2170-Hypothetical protein	0	NA	0	NA	NA	0	NA	0	NA	0	NA	0	NA	NA	NA	NA
GL50803_12920-Hypothetical protein	0	NA	0	NA	NA	0	NA	-0.66	NA	0	NA	-0.77	NA	NA	NA	NA
GL50803_32890-pVSP	0	NA	0	NA	NA	0	NA	0	NA	0	NA	0	NA	NA	NA	NA
GL50803_32933-VSP	-0.57	NA	0.29	NA	NA	2.06	NA	0.49	NA	0.63	NA	2.24	NA	NA	NA	NA
GL50803_113987-High cysteine membrane protein Group 3	1.77	-0.66	1.1	0	0	1.98	0	0.5	NA	-0.97	NA	0.43	NA	1.24	-0.1	-0.53
GL50803_113986-PP-loop family protein	0	NA	0	NA	NA	0	NA	0	NA	-0.96	NA	0.62	NA	NA	NA	NA
GL50803_34179-Hypothetical protein	0	0	0	0	0	0	0	0	NA	0	NA	-0.24	NA	NA	NA	NA
GL50803_60618-Hypothetical protein	0	NA	0	NA	NA	0	NA	0	NA	0	NA	0	NA	NA	NA	NA
GL50803_14975-Phosphatidylinositol-glycan biosynthesis, class O protein	0	NA	0	NA	NA	0	NA	0	NA	0	NA	0	NA	NA	NA	NA
GL50803_9530-Hypothetical protein	0	NA	0	NA	NA	0	NA	0	NA	0	NA	0	NA	NA	NA	NA
GL50803_9529-Palmitoyltransferase	0	NA	0	NA	NA	0	NA	0	NA	0	NA	0	NA	NA	NA	NA
GL50803_9528-Methyltransferase like 2	0	NA	0.42	NA	NA	0.46	NA	-0.5	NA	0.46	NA	0	NA	NA	NA	NA
GL50803_17578-Kinase, NEK	0	-1.26	0	0	-0.53	0	-0.76	0.39	NA	0.6	NA	0.83	NA	NA	NA	NA
GL50803_6901-Hypothetical protein	0	NA	0	NA	NA	0	NA	-0.46	NA	0	NA	0	NA	NA	NA	NA
GL50803_89746-tRNA pseudouridine38/39 synthase, putative	0	0	0	NA	NA	0	NA	-0.18	NA	-0.18	NA	-0.14	0	NA	NA	NA
GL50803_101699-Ankyrin repeat protein 1	0	NA	0	NA	0	0	NA	-0.22	0	0.35	NA	0	NA	NA	NA	NA
GL50803_17579-Inositol-3-phosphate synthase	0	0.47	0	0	0	0	0.63	-0.21	0.56	-0.19	0	-0.32	0	0.06	0.15	-0.09
GL50803_24860-Nonsense-mediated mRNA decay protein 3	0	NA	0	0	NA	-0.48	NA	-0.21	NA	0.18	0	0	NA	NA	NA	NA
GL50803_14317-Hypothetical protein	0	NA	0	NA	NA	0	NA	-0.32	NA	0	NA	-0.4	NA	NA	NA	NA
GL50803_14318-Hypothetical protein	0	-0.8	0	0	0	0	-0.45	0	NA	0.26	NA	-0.19	NA	NA	NA	NA
GL50803_28022-Hypothetical protein	0	NA	0	NA	NA	0	NA	0	NA	0	NA	-0.43	NA	NA	NA	NA
[truncated: 3,321 more rows]

## Sheet: Frequency_DE
Function	Up	Down	Freq_De	M1NRr	M1NRp	M1r	M1p	M1_trp	M2r	M2p	JWBr	JWBp	J106r	J106p	J713r	J713p	MC4p	M106p	M713p
GL50803_12108-Threonine dehydratase	2	11	13	0	0	-0.72	-0.55	-0.65	0.68	0.93	-1.29	-0.69	-0.94	0	-0.42	-0.5	-0.78	-0.51	-0.76
GL50803_22677-Nitroreductase Fd-NR2(NR1)	0	13	13	0	0	-0.66	-0.59	-0.95	-0.47	NA	-0.48	-0.49	-0.95	-0.49	-0.75	-1.36	-0.49	-0.31	-0.21
GL50803_17153-Alpha-11 giardin	0	12	12	0	-1.03	-0.4	-0.45	-0.47	-0.71	-0.87	-1.05	-0.42	-0.54	0	-0.34	0	-0.26	-0.78	-0.03
GL50803_9276-High cysteine protein	7	5	12	0	0	-0.52	-0.98	-0.81	1	2.76	1.34	NA	0.99	-1.14	0.91	NA	1.99	2.24	-0.89
GL50803_137620-VSP	12	0	12	0	1	4.2	1.51	1.56	7.34	4.84	1.83	1.18	0.95	0.75	1.45	2.44	NA	NA	0.1
GL50803_17150-NAD(P)H:quinone oxidoreductase	5	6	11	0	1.06	0.53	-1.25	-0.93	0	1.01	-0.76	0	0.27	0	-0.68	-0.97	0.55	0.16	-1.34
GL50803_9355-Thioredoxin-like protein(FixW)	5	6	11	0	0	-0.59	-0.99	-1.01	0.78	0.92	0.17	NA	0.56	NA	-0.81	NA	-0.49	0.14	-0.52
GL50803_10524-Hypothetical protein	0	11	11	0	0	-0.49	-2.08	-1.99	-0.74	-1.45	0	-1.3	-0.47	0	0	-0.6	-0.01	-0.47	-1.33
GL50803_7309-Qa-SNARE 1	6	5	11	0	0.83	0	0.24	0.41	0	0.76	-0.35	-0.42	0.24	0.43	-0.43	0	-0.19	-0.48	0.19
GL50803_137618-VSP	7	4	11	0.74	0.78	-0.75	-1.46	-1.54	1.36	1.83	2.18	NA	2.74	2.44	1.59	1.38	-2.37	NA	NA
GL50803_14225-CXC-rich protein	3	8	11	0	0.7	-0.61	0	0	0.57	1.22	-0.69	-0.48	-0.4	-0.43	-0.58	-0.58	-1.16	NA	0.25
GL50803_10708-Sir2 family protein	8	3	11	0	0	0.34	0.62	0.58	-0.19	0	0.66	0.47	0.2	0	0.37	0	-1.07	-0.1	0.46
GL50803_101074-VSP with INR	7	4	11	0.57	0	-1.78	-2.81	-2.23	1.69	1.37	4.47	1.87	3.45	2.6	2.68	0	-3.65	NA	NA
GL50803_114210-Hypothetical protein	11	0	11	0	0	1.7	1.3	0.99	0	0	0.67	0.5	2.78	0.96	3.03	0.8	0.15	NA	2.58
GL50803_6687-Glyceraldehyde 3-phosphate dehydrogenase	9	1	10	0	1.7	0	0.45	0.41	0.84	1.61	0	0	0.64	0.56	0.98	0	-0.69	0.03	0.57
GL50803_16322-Neurogenic locus Notch protein	4	6	10	0	0.6	-0.6	-1	-0.54	0	1.07	-1.18	-1.33	0	0.62	0	0	0.43	0.3	-0.44
GL50803_137617-VSP	5	5	10	0	0.69	-1.58	-2.18	-1.55	0.3	0.82	2.45	NA	2.54	NA	2.66	NA	-3.99	NA	-6.64
GL50803_16716-High cysteine membrane protein Group 5	5	5	10	0	1.52	-0.56	0.82	0.95	0	1.5	0	-0.52	-0.9	0	0.36	0	0.86	-0.48	-0.35
GL50803_6289-FixW protein, putative	7	3	10	0	1.12	0.99	0.53	0.66	1	1.79	-0.46	NA	0.8	NA	0	NA	-0.15	0.17	-0.01
GL50803_13272-Uridine nucleosidase	5	5	10	0	1.48	0	0.64	0.88	0	1.45	-1.06	-0.67	0	0.51	-0.59	0	-0.3	-0.55	0.1
GL50803_29307-UTP-glucose-1-phosphate uridylyltransferase	1	9	10	0	0	-0.33	-0.39	-0.6	0.24	0	0	0	-0.54	0	-0.85	-0.48	-1.69	-1.76	-0.68
GL50803_14759-6-phosphogluconate dehydrogenase, decarboxylating	9	1	10	0	-1.33	0.21	0	0	0.56	0	0.77	0.64	0.35	0.51	-0.28	0	0.73	0.95	0.05
GL50803_8687-Tenascin-like protein	3	7	10	0.56	1.09	-0.37	-0.78	-0.56	0	0.66	-0.97	-1.26	0	0	-0.78	NA	0.66	1.03	-1.91
GL50803_10358-Flavodiironprotein	7	3	10	0	1.39	0.43	0.54	0.99	1.04	1.3	0	0	-0.35	0	0	0.41	-0.53	-0.03	1.15
GL50803_4812-Beta-giardin	1	9	10	0	0.77	-0.36	-1.28	-0.86	-0.49	0	0	-0.77	0	0	0.96	-0.87	-0.02	-0.43	-0.76
GL50803_3042-Hybrid cluster protein	6	4	10	0.83	1.86	0	0.58	0.83	0.96	-0.63	0.48	0	-0.46	0	0.5	0	-0.04	-1.11	0.12
GL50803_87926-Hypothetical protein	9	1	10	0	0	0.32	0.38	0	0.53	0	0.2	0.44	-0.22	0	0.35	0	0.43	0.41	0.65
GL50803_11043-Fructose-bisphosphate aldolase	8	2	10	0	0.9	0	0.37	0.66	0.56	1.13	-0.66	0	0.62	0	0.96	0	-1.09	0.19	0.62
GL50803_14519-Iron-sulfur cluster biosynthesis protein IscS	10	0	10	0	0	0.68	0.61	0.59	0.84	0.9	0.28	0	0.25	0	0.82	0	0.6	1.3	NA
GL50803_8329-Vacuolar protein sorting 25	6	4	10	0	0	0.68	0.54	0.47	0	0.31	-0.44	0	-0.26	NA	-0.67	NA	0.15	0.16	-0.02
GL50803_11521-VSP	9	1	10	0	2.51	3.09	4.22	4.61	3.64	7.83	1.62	0	-1.53	0	3.37	2.21	NA	NA	1.72
GL50803_2980-20S proteasome alpha subunit 5	3	7	10	0	0.96	0	-0.33	-0.41	-0.29	0.46	0	0	-0.26	-0.39	-0.75	0	0.16	0.12	-0.14
GL50803_33279-VSP	3	7	10	0	0	0	-0.82	0	1.09	5.08	0	0	-3.14	-1.28	-3.77	-2.64	-2.51	-0.19	1.51
GL50803_22543-Hypothetical protein	2	8	10	0	-1.65	-0.64	-0.5	-0.71	-0.62	-1.14	0.72	0	0.61	0	0	0	-0.2	-0.67	-0.28
GL50803_14800-Ankyrin repeat protein 3	2	8	10	0	-0.93	-0.55	-0.63	-0.63	-0.22	-0.7	0	0	-0.31	0	-0.88	0	0.07	0.52	-0.16
GL50803_17046-Ankyrin repeat protein 1	3	7	10	0	0	-0.56	-0.44	-0.68	0	-0.6	0.62	0	-1.1	0	0.46	0	0.16	-1.67	-0.26
GL50803_8235-Ankyrin repeat protein 1	6	4	10	-0.33	0	-0.7	0	0	0.22	0.52	0.77	0	-0.44	0.4	-0.53	0	-0.4	0.39	0.36
GL50803_8037-Kinase, CMGC CDK	8	1	9	0	0	0.84	0.8	0.65	0	0	0.73	NA	0.59	NA	0.65	NA	0.16	-0.39	0.82
GL50803_2452-Ornithine cyclodeaminase	8	1	9	0	1.2	0.57	0.75	0.91	0	1.16	0.6	NA	0	NA	0.76	NA	-0.98	0.45	1.47
GL50803_10609-Kinase, STE STE20	6	3	9	0	NA	0.34	0	0	0.2	0	0.24	0	-0.22	0	0.27	0.48	-1.18	-0.56	0.45
GL50803_17055-Hypothetical protein	8	1	9	0	0.98	0	0.4	0.61	0.32	0.57	0.34	0	-0.6	0	0.39	0	0.15	0	0.22
GL50803_17053-Ankyrin repeat protein 1	3	6	9	0	0	-0.38	0	0	0	-0.45	1.22	0	-1.23	-0.42	1.02	0	0.09	-0.32	-0.25
GL50803_16263-Deflagellation inducible protein	2	7	9	0	-1.07	0	-0.51	-0.56	0	-1.26	-0.4	0	-0.38	0	-0.44	0	0.19	0.19	-0.03
GL50803_24194-Ankyrin repeat protein 1	3	6	9	0	0	-0.3	0	0	-0.34	0	0.45	0	-0.98	-0.72	0.57	0	0.15	-0.1	-0.14
GL50803_9719-FAD/FMN dependent oxidoreductase	2	7	9	0	-0.83	0	0	-0.34	0.25	-0.41	-0.34	NA	-0.56	NA	-0.37	NA	-0.18	-0.07	0.27
GL50803_16468-Cathepsin B	2	7	9	0	0.8	-0.41	-0.7	0	-0.47	0	-0.35	NA	-0.54	NA	0.49	NA	0.82	-0.55	-0.28
GL50803_8917-Mu adaptin isoform b	4	5	9	0	-1.95	-0.31	0	0	-0.36	-1.3	0.29	NA	-0.41	NA	0.34	NA	0.11	-0.38	0.46
GL50803_16996-Enkurin superfamily protein	5	4	9	0	0.45	0	0	0	0.92	0.45	-0.47	0	0.29	NA	0.5	-0.66	-0.01	0.37	-0.4
GL50803_6242-Translationally controlled tumor protein-like protein	7	2	9	0	0	0.71	0.36	0.39	0.5	0.84	-0.37	NA	0	NA	0	NA	-0.02	0.96	0.08
GL50803_6724-Nuclear transport factor 2, putative	7	2	9	0	1.08	0	0.39	0.5	1.13	1.66	-0.77	NA	0	NA	-0.33	NA	0.02	0.13	0.49
GL50803_16125-FAD-dependent glycerol-3-phosphate dehydrogenase	6	3	9	0	0	0	0	0	1.9	1.33	-0.52	-0.39	0	0.47	0.65	0	-0.3	0.48	0.22
GL50803_7195-Glutamate synthase	6	3	9	0	0.96	0	1.13	1.37	0	0	0	-0.44	0	0.59	0.58	0.69	-0.79	-0.77	0.31
GL50803_137603-TMP52	1	8	9	0	-0.89	-0.27	0	0	-0.23	-0.7	-0.36	NA	-0.45	NA	0.41	NA	-0.2	-0.03	-0.12
GL50803_16044-Ribosomal L22e	1	8	9	0	-1.29	0	0	-0.6	0	-1.76	-0.88	-0.61	0	-0.62	-0.33	0	0.17	-0.06	-0.5
GL50803_17468-Hypothetical protein	1	8	9	0	0	-0.29	NA	NA	0	-1.31	-0.42	-1.29	-0.31	0	-0.29	-0.9	0.21	-0.46	NA
GL50803_9779-Uridine phosphorylase 1	3	6	9	0	1.48	0	0	0	0.52	1.4	-1.19	0	-0.6	0	-0.8	-0.72	-0.88	0.21	-0.14
GL50803_21942-NADP-specific glutamate dehydrogenase	5	4	9	0	0.95	-0.59	0	0	1.41	1.41	-1.19	0	0	0.42	-0.8	0	-0.54	0.61	0.86
GL50803_4410-SALP-1	0	9	9	0	0	-0.29	-0.67	0	-0.61	-0.65	0	0	-0.74	0	0	-0.62	-0.1	-0.41	-0.66
GL50803_7843-Hypothetical protein	2	7	9	0	-0.7	0	-0.47	-0.91	0	-0.7	-0.35	-0.52	0	0	-0.63	0	-0.05	0.2	0.13
GL50803_16368-Ribosomal protein L31e	1	8	9	0	-1.06	0	-0.55	-0.66	0.6	-0.95	-0.62	0	0	0	-0.38	0	-0.85	-0.59	-0.5
GL50803_221693-VSP	7	2	9	0	NA	0.68	0	0	0.42	2.79	0.69	NA	0.68	NA	-3.33	NA	-1.39	0.29	1.2
GL50803_15228-Ribosomal protein S15A	2	7	9	0	-1.59	0	-0.47	-0.78	0.62	-1.32	0	NA	1.32	NA	-0.71	NA	-0.61	-0.56	-0.59
GL50803_15983-Prolyl-tRNA synthetase	3	6	9	0	0	0	0	0.37	-0.51	-0.45	0.17	NA	-0.23	NA	-0.48	NA	-0.13	-0.09	0.27
GL50803_16844-Hypothetical protein	4	5	9	0	0	-0.61	0	0	-0.89	-1.72	0.89	NA	-1.08	NA	0.5	NA	0.49	-0.19	0.17
GL50803_4852-Hypothetical protein	2	7	9	0	0	-0.43	-0.44	0	-1.07	0	0.79	0	-0.64	0	0.72	0	-0.06	-0.98	-0.13
GL50803_16450-Radial spoke protein 3	7	2	9	0	0.6	0	0	0	-0.57	0.55	0.23	-0.6	0.21	0.43	0	0	0.04	0.62	0.05
GL50803_8360-Acid sphingomyelinase	4	5	9	0	1.71	-0.45	0	0	-0.55	0.98	0.76	NA	-0.38	NA	-0.47	NA	0.33	-0.94	0.29
GL50803_16867-AAA family ATPase	9	0	9	0	0.89	0	0	0	0	0.82	1.44	0.44	0.72	0.54	1.42	0	0.3	0.87	1.08
GL50803_17558-Kinase, CMGC DYRK	8	1	9	0	0	0	0.59	0.52	0	0	0.47	0.54	0.7	0	0.76	0	-0.74	0.52	0.12
GL50803_14661-Kinase, CAMK CAMKL	9	0	9	0	0.69	0.34	0.75	0.59	0.29	0.63	0.48	0.61	0.19	0	0	0	NA	NA	0.45
GL50803_4912-Kinase, NEK	4	5	9	0	-1.59	0	0	-0.58	-0.43	-1.65	0.39	NA	-0.68	NA	0.32	NA	0.9	0.14	-0.38
GL50803_11540-Hexose transporter	2	7	9	0	0	-0.82	-0.67	-0.99	0	0	-1.13	NA	-1.08	NA	-0.51	NA	-0.52	0.23	0.09
GL50803_14581-Chaperone protein DnaK HSP70	8	1	9	0	0.99	0.16	0.67	0.81	0.27	1.14	0.19	0	0	0	0	0	-0.01	0.2	0.2
GL50803_7715-High cysteine membrane protein Group 1	8	1	9	0	NA	0.28	0.85	0.96	0.62	1.06	0.45	0.86	-0.69	0	0	NA	0.16	NA	NA
GL50803_14521-Peroxiredoxin 1aii	7	2	9	0.51	-1.5	0.94	1.04	0.72	1.38	0	-0.62	0	0.65	0	0	0	-0.31	0.18	0.76
GL50803_16592-ABC transporter family protein	8	1	9	0	0	0	0.71	0	0.56	0	0.23	0.67	0	0	0.42	0.38	-1.26	0.39	0.44
GL50803_9327-Kinase, NEK	7	2	9	0.23	NA	1.05	1.34	0.9	0.52	NA	0.25	0	0	0	0.37	0.45	-0.83	NA	-0.08
GL50803_137613-VSP with INR	7	2	9	-0.54	NA	-0.92	4.94	5.1	0.29	0	2.25	-1.47	0	1.13	0.55	NA	NA	NA	3.24
GL50803_10969-Nucleotide-binding protein 35	8	1	9	0	-0.66	1.06	0.71	0.4	0.54	0	0	0	0.23	0	-0.27	0	0.63	1.04	0.28
GL50803_23004-Hypothetical protein	0	9	9	0	0	0	0	0	0	0	-0.51	-0.45	-0.3	-0.38	-0.49	-0.47	-0.54	-0.23	-0.44
GL50803_8805-Kinase, SCY1	3	6	9	0	-1.73	0	-0.41	-0.82	0	-0.9	0.83	NA	-0.68	NA	0.27	NA	0.05	-0.61	-0.23
GL50803_5800-Lipid binding protein	7	2	9	0	0	0.62	0.33	0.76	0	0.71	1.33	NA	-0.81	NA	0	NA	0.11	0.24	-0.68
GL50803_115066-High cysteine membrane protein VSP-like	6	3	9	0	0.62	0	0.77	0.81	0	-0.82	0.65	0	-1.89	0	0	-0.89	0.14	1.4	0.27
GL50803_112681-Vesicle-fusing ATPase	4	5	9	0	-1.31	0	0	0	-0.76	-1.54	0.4	0	-1.35	-0.58	0.28	0	0.15	-0.62	0.09
GL50803_8903-Copine I	0	9	9	0	-0.77	-0.59	-0.83	-0.98	0	-0.69	0	NA	-0.15	0	-1.48	NA	-0.93	-0.21	-1.82
GL50803_7520-Hypothetical protein	5	4	9	0	0.77	-0.22	0	0	-0.31	0.55	0.71	NA	-0.43	NA	0.26	NA	1.05	0.27	-0.03
GL50803_16833-Tenascin-like protein	5	4	9	0	1.17	0	-0.52	0	0.58	2.45	-1.24	-1.01	0	0	0.67	0	0.12	0.36	-0.3
GL50803_8250-RNA recognition motif-containing protein	2	7	9	0	1.03	-0.61	-0.77	-0.67	-0.73	0	0	NA	0	-1.03	-0.39	0	0.06	0.29	-0.59
GL50803_14614-Eukaryotic translation initiation factor 5A	6	2	8	0	0.71	1.01	0.91	1.04	0.43	0	0.5	0	0	0	0	0	-1.26	-0.05	0.24
GL50803_8444-Multidrug MFS transporter	2	6	8	0	0	0	-0.51	-0.49	0	0.61	0.32	0	-0.44	0	0	0	-0.03	-0.85	-1.18
GL50803_15251-Hypothetical protein	4	4	8	0	-2.08	0.32	0	0	0	-1.27	0.23	0	-0.42	0	0.18	0	-0.29	-0.57	0.52
GL50803_17054-Acidic ribosomal protein P0	3	5	8	0	-0.77	0.63	0	-0.44	0.64	-0.73	0	NA	0	NA	0.71	NA	-0.7	-0.59	-0.79
GL50803_96616-Kinase, CMGC CDKL	1	7	8	0	NA	-0.66	-0.45	-0.72	-0.54	NA	-0.37	-0.41	0.27	0	-0.56	NA	NA	NA	NA
GL50803_21201-Hypothetical protein	3	5	8	0	0	0	2.06	1.85	0	-1.08	-0.21	0	-0.32	0	0	0	-0.26	-0.55	0.66
GL50803_7444-UvrB/uvrC motif-containing protein	4	4	8	0.35	1.35	0	0	0.68	0.26	0.96	0	0	-0.28	0	0.78	0	-0.31	-0.13	-0.3
GL50803_8826-Glucokinase	0	8	8	0	-1.04	-0.54	0	-0.68	0	-0.32	0	0	-0.75	0	-0.29	0	-0.74	-0.32	-0.21
GL50803_9808-Chaperone protein DnaJ subfamily A	5	3	8	0	0.42	0	0	0.4	0	0.31	0.6	0	-0.46	0	0.67	0	-0.14	-0.03	0.3
GL50803_37093-VSP	6	2	8	-0.39	0	0	NA	0	0.35	1.92	0.48	-2.49	0	0.91	1.25	1.21	-0.96	NA	NA
GL50803_28477-Hypothetical protein	5	3	8	0	0	1.35	0	0	0.63	1.11	-0.61	NA	0.59	NA	0	NA	-0.86	-0.03	1.24
GL50803_8423-Calmodulin-binding protein	0	8	8	0	-0.88	0	0	-0.61	-0.46	-1.32	0	0	-0.76	0	-0.29	-0.39	-0.67	NA	-0.26
GL50803_41472-VSP	2	6	8	-1.81	-3.47	-1.04	-4.49	-4.13	0.45	-0.47	-1.91	NA	-0.77	NA	3.46	NA	NA	NA	NA
GL50803_10661-Ubiquitin-conjugating enzyme E1	7	1	8	0	0	0	0	0.39	1.16	0.9	-0.51	0	0	0	0.64	0	0.18	0.58	0.28
GL50803_24425-PPPDE putative peptidase domain-containing protein	6	2	8	0	0	0	0	0	0.95	0.93	-0.53	NA	0.33	NA	0.32	NA	-0.03	0.95	0.55
GL50803_5359-Nucleolar protein NOP5	4	4	8	0	0.39	0	0	0.43	0.74	0.31	0	0	-0.43	0	0.87	0	-0.02	-0.2	-0.04
GL50803_11683-Alpha-3 giardin	4	4	8	0	-1.26	0	0	0	0.29	0	-0.63	-0.44	0.31	0	-0.43	0	-0.72	0.44	1.09
GL50803_15918-Hypothetical protein	2	6	8	0	0	-0.61	0	0	-0.68	-0.36	0	-0.54	-0.69	0	0	0	0.31	-0.33	0.23
GL50803_13412-Ribosomal protein L10	2	6	8	0	-0.83	0.42	0	0	-0.43	-0.89	0	-0.47	-0.9	-0.41	0	NA	0.45	NA	-0.07
GL50803_86676-Delta giardin	2	6	8	0	0.95	0	-0.86	-0.62	-0.8	0	0	NA	-0.58	NA	0.72	NA	0.11	-0.25	-0.63
GL50803_16318-High cysteine membrane protein Group 1	7	1	8	0	0	0	0.98	0.96	0	0	0.51	0	0	-0.79	1.23	0	4.78	1.63	2.9
GL50803_16279-Kinase, NEK	4	4	8	0	0.41	-0.35	0	0	0	0.31	0.5	NA	-0.48	NA	0.4	NA	-0.17	-0.7	0.03
GL50803_16720-Radial spokehead-like protein	6	2	8	0	0.79	0	0	0	0	1.92	0.37	0.49	0.28	0	0.46	0	0.11	-0.35	-0.14
GL50803_12867-Hypothetical protein	7	1	8	0	0.98	0	0.51	0.82	0.35	0.77	0.29	0	0.17	0	-0.17	NA	NA	NA	0.56
GL50803_6135-Ribosomal protein S17	0	8	8	0	0	0	0	0	0	-1.11	-0.27	-0.39	0	-0.38	-0.46	0	-0.88	-0.87	-0.63
GL50803_114626-High cysteine membrane protein EGF-like	6	2	8	0	1.26	0	0	0.83	0.96	1.49	0.78	NA	-1.6	NA	0	NA	0.75	1.11	-0.34
GL50803_9148-SHIPPO repeat domain-containing protein	2	6	8	0	0	0	0	0	-0.41	-0.8	0	-0.58	-0.39	0	0.3	0	-0.73	-0.13	0.02
GL50803_114777-Major facilitator superfamily transporter	1	7	8	0	-0.98	-0.72	0	0	0	-0.84	-0.37	NA	-1.31	NA	-0.66	0	-0.17	0.1	-0.5
GL50803_15046-Ribosomal protein L26	1	7	8	0	-2.07	0	0	0	0.63	-1.75	-0.82	-0.53	0	0	-0.69	0	-0.76	-0.91	-0.81
GL50803_15574-Alanyl dipeptidyl peptidase	1	7	8	0	0.89	0	-1.34	-1.09	0	1.02	0	-0.41	0	0	0	-0.69	-0.35	-1.23	-0.1
GL50803_11354-Hypothetical protein	2	6	8	0	0	-0.76	-0.46	0	0	0	-0.96	-0.46	0	0	-0.67	0	-0.78	0.15	0.03
GL50803_11359-Ribosomal protein S4	0	8	8	0	-0.69	0	-0.42	-0.52	0	-0.74	0	-0.53	0	0	-0.52	0	-0.8	-0.89	-0.59
GL50803_102813-Ankyrin repeat protein 1	2	6	8	0	0	-0.64	-0.25	-0.28	0	0	0.66	NA	-0.49	NA	0	NA	-0.25	-0.17	0.18
GL50803_40591-VSP AS8	2	6	8	-5.44	NA	-5.22	-4.56	-4.41	-3.86	-3.3	-0.36	NA	0.42	NA	1.62	NA	NA	NA	NA
GL50803_16180-Protein phosphatase methylesterase-1	3	5	8	0	-1.12	-0.26	0	-0.44	0	0	-0.2	NA	0.16	NA	-0.29	NA	0.46	-0.25	0.31
GL50803_22291-EamA-like transporter family protein	2	6	8	0	-1.59	-0.44	0	0	0	-1.24	0	-0.59	-0.62	0	0.46	0	0.37	-0.39	-0.68
GL50803_16507-Hypothetical protein	4	4	8	0	-1.2	0	-0.69	-1.05	0	-1.23	0.74	0	0	0	0.48	0	0.74	0.12	-0.82
GL50803_16667-Acyl-CoA synthetase	4	4	8	0	-1.02	-0.44	0	0	0	-0.31	0.37	0.45	-0.45	0	0	0	0.01	0.05	-0.02
GL50803_113987-High cysteine membrane protein Group 3	5	3	8	1.77	-0.66	1.1	0	0	1.98	0	0.5	NA	-0.97	NA	0.43	NA	1.24	-0.1	-0.53
GL50803_17579-Inositol-3-phosphate synthase	4	4	8	0	0.47	0	0	0	0	0.63	-0.21	0.56	-0.19	0	-0.32	0	0.06	0.15	-0.09
GL50803_17585-Ankyrin repeat protein 1	3	5	8	0	-0.62	0	-0.37	-0.39	0	-0.74	0.39	0	0	0	0.44	0	0.25	-0.14	-0.76
GL50803_10370-ATP/GTP binding protein, putative	1	7	8	0	0	-0.51	-0.66	-0.57	-0.5	0	0	NA	0	NA	-0.33	NA	0.49	-0.19	-0.3
GL50803_100955-Mitotic spindle checkpoint protein MAD2	5	3	8	0	0.79	0	0	0	-0.36	0.51	0.47	NA	1.3	0	0.89	-0.82	NA	-0.05	0.19
GL50803_16412-Heat-shock protein, putative	8	0	8	0	0.95	0.43	0	0.54	0	0.76	0.51	NA	0	NA	0.68	NA	0.38	0.38	0.56
GL50803_15270-Ubiquitin protein, putative	7	1	8	0	0.7	0	0.55	0.7	0	0.43	0.22	NA	0	NA	0.45	NA	-0.08	0.48	0.62
GL50803_9421-Kinase, NEK	8	0	8	0	0.87	0	0.35	0.51	0	0.94	0.7	0	0	0	1.04	0	0.39	0.71	0.77
GL50803_2562-Sec31	5	3	8	0	-1.79	0	0	0	0	-1.02	0.74	0	0	0.47	0.58	0.43	-0.35	-0.1	0.26
GL50803_5258-Hypothetical protein	7	1	8	0	1.45	0.65	0	0	0.53	1.57	0.4	NA	0.32	NA	0	NA	-2.47	0.3	0.59
GL50803_17364-Ribosomal protein S26	4	4	8	0	0	0.7	1.08	0	0.35	NA	-0.27	NA	0.63	NA	0	NA	-1.11	-1.05	-0.68
GL50803_13262-Flagellar C1a complex subunit C1a-32, putative	7	1	8	0	1.17	0	0.55	0.89	0.38	1.1	0	0.6	0.6	0	-0.23	0	NA	NA	0.74
GL50803_4383-Ankyrin repeat protein 3	8	0	8	0	0.57	0	0	0	0	1.04	0.57	0	0.98	0.55	0.2	0	0.15	0.79	0.34
GL50803_14254-Ankyrin repeat protein 1	5	3	8	0	1.47	0	-0.4	-0.42	0	1.63	0.93	0	0	0	0.37	0	0.18	0.56	-0.25
GL50803_11129-Hypothetical protein	8	0	8	0	0	0	0.35	0.35	0	0.36	0.4	NA	0.32	NA	0	NA	0.51	0.24	0.69
GL50803_17570-Elongation factor 2	4	4	8	0	1.01	0	0.32	0.71	0	0.64	1.21	NA	-0.44	NA	0	NA	-0.29	-0.12	-0.33
GL50803_17563-Kinase, CMGC MAPK	4	4	8	-0.32	-1.43	0.76	0.53	0	0.24	-0.55	0	NA	-0.27	NA	-0.52	NA	-0.29	NA	1.67
GL50803_16540-Dynein regulatory complex	6	2	8	0	0.7	-0.23	0	0	-0.6	0.35	0.24	0	0.64	0	0.41	0	0.55	NA	0.16
GL50803_103437-Alpha-9 giardin	4	4	8	0	0	0	0	0	-0.51	-0.56	0.22	NA	0.33	NA	-0.43	NA	-0.13	1.08	0.09
GL50803_114462-Outer dynein arm-docking complex subunit 2	4	4	8	0	0	0	0	0	-0.39	0.78	0.57	NA	0.32	NA	0.28	NA	-0.4	-0.69	-0.16
GL50803_113554-26S proteasome ATPase subunit S4, putative	6	2	8	0	0	0	0	0	0.21	0.87	0.57	NA	-0.23	NA	0.21	NA	1.17	-0.18	0.38
GL50803_17230-Gamma giardin	2	6	8	0	0.88	0	-1.2	-0.73	-0.77	0	0.71	NA	0	NA	0.88	NA	-0.23	-0.63	-0.65
GL50803_14660-Vacuolar ATP synthase subunit G	7	1	8	0	0.73	0.65	0	0	0.37	0.5	0	0	0.3	0	0.39	0	-0.61	0.58	0.32
GL50803_14373-Dynamin	6	2	8	0	0.48	0	0.35	0.62	0	0.65	0.65	0	0	0	0.65	0	-0.25	-0.03	0.27
GL50803_10623-Phosphoenolpyruvate carboxykinase	3	5	8	0	0	-0.82	0	0	0.74	0.52	-0.4	0	-0.51	0	0	0	-0.56	-0.37	0.2
GL50803_5845-Ribosomal protein S8	1	7	8	0	0	0.52	-0.54	-0.75	0	-0.58	0	-0.82	0	0	0	0	-0.27	-0.44	-0.56
GL50803_16802-Kinase, CMGC CDK	4	4	8	0	-2.26	0	0	-0.82	0	-1.67	0.49	NA	1.15	NA	0.64	NA	-0.27	0.1	-0.12
GL50803_11554-Kinase, NEK	3	5	8	0	-0.85	-0.39	-0.37	0	0	-0.38	0.35	0	0	0.38	0	NA	0.61	-0.19	-0.32
GL50803_10341-Ribosomal protein L10e	7	1	8	0	0	0.78	0.39	0.33	-0.26	0	0.2	NA	0	NA	0	NA	0.71	0.27	0.13
GL50803_10330-Tenascin-like protein	3	5	8	0	0.72	0	-0.91	0	0	1.07	-0.78	-1.23	0	0	-0.36	0	0.06	0.23	-0.68
GL50803_24880-High cysteine membrane protein Group 2	6	2	8	0	0	0	0	0.54	0	0.84	1.23	NA	-0.48	NA	1.65	NA	1.4	0.24	-0.28
GL50803_27614-Ribose 5-phosphate isomerase	8	0	8	0	0	0.52	0	0.55	0.41	0.51	0.61	0	0	0	0.2	0	NA	0.26	0.22
GL50803_17190-Eukaryotic peptide chain release factor subunit 1	7	1	8	0	1.39	0.41	0	0	0.24	1.08	0.34	0	0	0	-0.19	0	0.71	1.08	0.45
GL50803_10013-Qc-SNARE 3	8	0	8	0	1.2	0.61	0.56	0.94	0.28	1.32	0	0	0	0	0	0	0.28	0.19	0.49
GL50803_14583-Hypothetical protein	7	1	8	0	0	0.67	0	0	0	0	0.78	0.38	0.78	NA	0.65	NA	-0.73	0.3	0.15
GL50803_16478-Hypothetical protein	6	2	8	0	0.72	0	0	0	0	0.57	0.6	-0.51	0.23	0	0.6	0	0.28	0.36	-0.18
GL50803_42357-PX domain-containing protein	3	5	8	0	1.2	0	0	0.64	0	0.76	0	0	-0.56	-0.47	0.28	0	-0.86	-0.94	-0.35
GL50803_95593-Kinase, NEK	6	2	8	0	0.37	0	0.35	0	0	0.33	0.6	0	0.92	0	1.08	0	-0.08	-0.11	0.3
GL50803_5768-Transcription factor, CAP family protein	7	1	8	0	NA	0.35	0	0	0	-1.47	0.49	NA	0.44	NA	0.59	NA	0.47	0.73	0.46
GL50803_137750-Leucine-rich repeat protein	8	0	8	0	0.7	0.36	0.6	0.81	0	0.56	0.47	0	0.55	0	0.54	0.38	NA	NA	NA
GL50803_103713-Protein disulfide isomerase PDI4	8	0	8	0	0	0	0.63	0.61	0	0.51	0.32	0	0	0	0.61	0	0.04	0.28	0.72
GL50803_103709-BRO1-like domain-containing protein	7	1	8	0	0.61	0	0	0.53	0	0.78	0.6	0.56	0	0	0.35	0	0.65	-0.61	0.09
GL50803_27310-Stress-induced-phosphoprotein 1	7	1	8	0	1.29	0	0.47	0.98	0	1.03	0.76	0	0	0	1.13	0	-0.06	0.7	0.49
GL50803_101765-VSP	3	5	8	-2.35	0	-1.22	-0.88	-0.56	1.29	3.41	-5.32	-2.76	0	0	2.17	NA	NA	NA	NA
GL50803_3593-Alcohol dehydrogenase 3	2	6	8	0	0	-0.72	0	0	-0.38	0	-0.69	0	-0.75	0	-0.35	0	-0.8	0.02	0.4
GL50803_10231-TCP-1 chaperonin subunit zeta protein	1	7	8	0	-0.74	0	0	0	-0.6	-0.54	-0.48	0	-0.42	0	0.36	0	-0.14	-0.26	-0.03
GL50803_15411-Kinase, NEK	5	3	8	0	0.48	0	0	0.35	0	0.44	0.52	0	-0.41	0	0.76	0	-0.01	0.17	-0.1
GL50803_16202-Axoneme central apparatus protein	5	3	8	0	-0.99	0	0	-0.49	0	-1.2	0.37	0	0.38	0	0.6	0	0.14	0.04	-0.02
GL50803_2098-ATP-dependent RNA helicase p54, putative	3	5	8	0	-1.42	0	0	-0.7	0	-1.14	0	0.63	-0.23	0	-0.46	0	0.19	0.03	-0.19
GL50803_3331-Malate dehydrogenase	3	5	8	0	0.99	-0.45	0	0	0	0.97	-0.36	NA	0.38	NA	0.63	NA	-0.64	-0.23	-0.15
GL50803_9088-Protein deglycase	5	3	8	0	-0.44	0.32	0.37	0.39	0	0	0	NA	-0.41	NA	-0.32	NA	-0.69	0.41	0.11
GL50803_7999-Ribosomal protein S3	0	8	8	0	-1.2	0	0	-0.7	0	-1.02	-0.69	-0.49	0	0	-0.46	0	-0.63	-0.74	-0.51
GL50803_9062-Long chain fatty acid CoA ligase 5	4	4	8	0	-0.76	0	0.41	0	0	-0.48	1.01	NA	-0.46	NA	0.79	NA	0.26	-1.31	-0.14
GL50803_112113-VSP	8	0	8	0	NA	2.02	1.95	2.31	3.38	4.18	1.17	NA	0	NA	1.84	NA	NA	NA	0.29
GL50803_6148-Alanyl dipeptidyl peptidase	0	8	8	0	0	-0.56	-0.99	-1	-0.78	0	-0.97	-0.45	-0.18	0	-0.21	NA	NA	NA	NA
GL50803_113622-Ankyrin repeat protein 1	3	5	8	0	0.73	-0.72	-0.34	0	0	0	0.94	NA	-1.05	NA	0.49	NA	0.32	-1.86	-0.65
GL50803_8377-Putative TM nitroreductase	6	2	8	0	0.79	0.54	0.73	0.69	0.64	0.91	-1.48	NA	0	NA	-1.73	NA	NA	NA	0.01
GL50803_7422-Hypothetical protein	4	4	8	0	-0.94	0	0	0	0	-0.57	0.38	0.78	0	0.48	-0.58	0	0.44	-0.01	-0.11
GL50803_10829-Glucosamine-6-phosphate deaminase	3	5	8	0	NA	-0.69	0	-2.11	-0.49	NA	0	0.65	0	0	-0.7	0	-0.44	0.61	0.41
GL50803_22808-Histidyl-tRNA synthetase	5	3	8	0	0.42	-0.7	0	0	0	0.39	0.59	0.4	0	0	0.34	0	0.42	-0.47	-0.35
GL50803_8035-Ribosome biogenesis protein ERB1	7	0	7	0	0.95	0.7	0.97	1	0.26	0.58	0	0	0.49	0	0.37	0	NA	NA	NA
GL50803_16310-Ribosomal protein L27a	2	5	7	0	-0.66	0.95	-0.34	-0.53	0.4	0	0	NA	0	NA	0	NA	-0.56	-0.68	-0.67
GL50803_22165-Kinase, STE STE7	5	2	7	0	0	0.5	0	0	0	0	0.85	NA	0.24	NA	0.94	NA	-0.37	-0.29	0.89
GL50803_6700-Kinase, CMGC RCK	5	2	7	0	-1.39	0.25	0	0	0	-0.74	0.2	0.83	0.4	-0.46	0.33	0	NA	NA	NA
GL50803_95653-Coiled-coil protein	7	0	7	0	1.37	0.22	0.37	0.6	0	0.82	0.34	NA	0.21	NA	0.49	NA	NA	NA	NA
GL50803_8445-Kinase, NEK	6	1	7	0	0	0.22	0	0	0	0	0.48	0.4	0	0	0.43	0	0.21	-0.53	0.18
GL50803_15252-Ubiquitin-conjugating enzyme E2	5	2	7	0	-0.86	0.34	0.61	0	0	-0.76	0	0.59	0	0	0	0	-0.47	0.32	0.7
GL50803_10608-Hypothetical protein	4	3	7	0	-1.48	0	0	0	0	-0.93	0.81	0	-0.7	0	0.57	0	0.19	-0.61	0.11
GL50803_16363-Alanine aminotransferase, putative	5	2	7	0	0.79	0	0	0.67	0.21	0.71	0	NA	-0.58	NA	0	NA	-0.34	0.38	0.77
GL50803_5333-Calmodulin	5	2	7	0	1.47	0.36	0	0.82	0	1.02	0.41	NA	0	NA	0	NA	-0.38	-0.1	0.63
GL50803_17056-Ribosomal protein L6	1	6	7	0	-0.82	0	-0.42	-0.46	0.57	-0.97	0	0	0	0	0	0	-0.62	-0.61	-0.69
GL50803_10038-Alpha-18 giardin	1	6	7	0	-1.54	0	0	0	-0.68	0	-0.47	0	-0.31	0	-0.49	-0.53	0.29	NA	-0.32
GL50803_15101-Alpha-17 giardin	0	7	7	0	-1.55	-0.56	0	-1.01	-0.72	NA	-0.82	0	-0.54	-1.18	-0.92	0	NA	NA	NA
GL50803_15099-20S proteasome alpha subunit 4	3	4	7	0	0	0	0	0	-0.61	0	-0.6	NA	-0.21	NA	-0.9	NA	0.44	0.45	0.01
GL50803_13998-Threonyl-tRNA synthetase	2	5	7	0	0	-0.59	0	0	-0.41	0	-0.39	NA	-0.42	NA	0	NA	0.03	-0.88	0.27
GL50803_5649-Alpha-10 giardin	2	5	7	0	0	-0.57	0	0	-0.81	0	-0.41	NA	0	NA	-0.3	NA	0.22	-0.55	0.05
GL50803_7590-Qc-SNARE 2	0	7	7	0	0	-0.59	0	-0.41	-0.63	-0.71	-0.59	NA	-0.56	NA	-0.32	NA	NA	NA	NA
GL50803_7588-Serine/threonine protein phosphatase 7	0	7	7	0	0	-0.54	0	0	-0.35	0	-0.66	NA	0	NA	-0.82	NA	-0.03	-0.64	-0.24
GL50803_114815-Tenascin-like protein	3	4	7	0	0	0	-1.4	-0.93	0	1.14	0	NA	-0.88	0	0	0	1.38	0.59	-0.28
GL50803_16265-Ribosomal protein S3a	0	7	7	0	0	0	-0.63	-0.72	0	-0.98	-0.47	NA	0	NA	0	NA	-0.64	-0.73	-0.64
GL50803_22855-Hypothetical protein	1	6	7	0	0	0.33	0	0	0	-0.55	-0.57	NA	-0.4	NA	0	NA	-0.63	-0.28	-0.18
GL50803_16076-Peroxiredoxin 1ai	7	0	7	0	0	1.05	1.14	1.01	1.54	1.74	0.53	NA	0	NA	0.69	NA	NA	NA	NA
GL50803_14456-Low molecular weight protein-tyrosine-phosphatase	5	2	7	0	NA	0.58	0.32	0	0.85	0.63	-0.61	NA	-0.33	NA	0.35	NA	NA	NA	NA
GL50803_14200-Molybdenum cofactor sulfurase	3	4	7	0	0	-0.3	-0.43	0	0	0	0	NA	-0.28	NA	0.78	NA	0.29	-0.17	0.24
GL50803_7110-Ubiquitin	5	2	7	0	1.08	0	0	0.59	0.56	1.22	0	0	0	0	-0.47	0	-0.66	0.46	0.23
GL50803_16549-Uridine kinase	5	2	7	0	0	0	0	0	0	0.39	0.35	0	-0.75	0	0.95	0	0.24	-0.23	0.1
GL50803_15048-ATP-dependent RNA helicase-like protein	3	4	7	0	0	0	0	0	0	-0.94	0.54	NA	-0.51	NA	0.97	NA	0.32	-0.54	-0.26
GL50803_9810-Ribosomal protein L44	1	6	7	0	0	0	-0.34	0	0	0.49	-0.68	NA	0	NA	-0.31	NA	-1.23	-1.03	-0.86
GL50803_8174-Ankyrin repeat protein 1	3	4	7	0	0.97	0	0	0	0	0.35	0.83	0	-0.42	0	1.27	0	-0.2	-2.25	-0.27
GL50803_6283-Helicase	4	3	7	0	0.39	0	0	0	0	0.4	0.31	0	-0.47	0	-0.39	0	0.73	0.18	-0.1
GL50803_35428-Valine-tRNA ligase	2	5	7	0	-0.67	0	0	0	0	-0.93	0.42	NA	-0.33	NA	0.53	NA	-0.33	-0.16	-0.04
GL50803_23833-Vacuolar protein sorting 35	5	2	7	0	-1.54	0	0	-0.54	0	-0.67	0.63	NA	0	NA	0.43	NA	0.15	0.15	0.16
GL50803_4767-Ankyrin repeat protein 1	1	6	7	0	0	0	-0.28	0	0	-0.48	0	NA	-0.31	NA	-0.58	0	0.75	-0.22	-0.11
GL50803_14321-Ribosomal protein L30	0	7	7	0	-2.05	0	0	-0.77	0	-1.96	-0.59	NA	-0.34	NA	0	NA	-0.58	-0.28	-0.64
GL50803_14859-Ankyrin repeat protein 1	3	4	7	0	1.06	0	0	0	0	0	0.81	0	-1.21	0	0.86	-0.39	0.14	-0.39	-0.75
GL50803_7204-RNA recognition motif family protein	3	4	7	0	-0.89	0.51	0	0	0	-0.67	0	0	-0.6	-0.49	0	0	0.22	-0.26	0.14
GL50803_16745-Axoneme-associated protein GASP-180	6	1	7	0	1.69	0	0	0	0	0.76	0.72	NA	-0.52	NA	1.07	NA	0.17	0.03	0.07
GL50803_112693-VSP	5	2	7	0	1.05	0.52	-0.85	0	0.53	1.28	0	NA	1.05	NA	1.67	NA	-2.38	NA	NA
GL50803_6709-Hypothetical protein	5	2	7	0	0	0	0	0	1.07	0	-0.56	NA	0.27	NA	0.49	NA	0.02	0.67	-0.24
GL50803_114246-GTP dependent nucleic acid binding protein	6	1	7	0	0	0	0	0	1	0.98	-0.43	0	0	0	0.31	0	0.25	1	0.19
GL50803_14460-Ubiquitin carboxyl-terminal hydrolase	5	2	7	0	-1.39	0	0	0	1	0.64	-0.69	-0.38	0	0	0	0	0.07	0.79	0.24
GL50803_17069-Kinase, NEK	3	4	7	0	-1.19	0	0	0	0	-0.92	-0.49	-0.39	0.36	0.65	0	0	-0.24	NA	0.08
GL50803_17063-PFOR 1	1	6	7	0	0.51	0	0	0	0	-2.86	-0.83	-0.52	-0.44	0	0	0	-0.57	-1.59	0.2
GL50803_9117-cAMP-dependent protein kinase regulatory chain	7	0	7	0	0.65	0	0.36	0.45	0.43	1.02	0	0	0	0	0	0	0.27	0.17	0.52
GL50803_39483-Ribosomal protein S29e	1	6	7	0	-1.8	0.67	0	-0.58	0	-1.4	-0.76	0	0	0	0	0	-0.4	-0.46	-0.67
GL50803_24321-Kinase, NEK	5	2	7	0	-0.89	0	0	0	0	0	0.33	0.53	-0.57	0	-0.43	0	0.2	0.03	0.09
GL50803_8726-Hypothetical protein	6	1	7	0	0	0	0	0.59	0	0.73	0.5	0	0	0	1.18	0	0.05	0.41	-0.11
GL50803_86681-Glutamate-tRNA synthetase	5	2	7	0	0.98	0	0	0	0	0.6	0.26	0	-0.3	0	0.69	0	0.64	-0.45	0.19
GL50803_115159-Phospholipase B	2	5	7	0	0	0	0	0	-0.43	0	0	0	-0.18	0.76	-0.2	0	0.66	-0.56	-0.08
GL50803_101278-Hypothetical protein	4	3	7	0	0	0	0	0	0	0.52	0.26	NA	-0.32	NA	0.57	NA	-0.25	-0.59	0.21
GL50803_4017-Hypothetical protein	3	4	7	0	-1.25	-0.42	0	-0.52	-0.49	-0.86	0.35	NA	0.48	NA	0.53	NA	NA	NA	NA
GL50803_7766-Ribosomal protein SA	0	7	7	0	-1.75	0	0	-0.73	0	-1.48	-0.45	NA	0	NA	-0.62	NA	-0.49	-0.86	-0.54
GL50803_14285-Malate dehydrogenase	5	2	7	0	1.2	0	0	0	0	1.1	-0.39	NA	0.44	NA	0.44	NA	-0.2	0.01	0.01
GL50803_6744-Centrin	6	1	7	0	1.16	0	0	0.5	0	0.8	0	NA	0.59	NA	0.32	NA	-0.04	0.03	0.05
GL50803_16817-Transglutaminase/protease, putative	1	6	7	0	-1.27	-0.22	0	0	0	-1.02	-0.34	0	-0.59	0	0	0	-0.02	-0.74	0.26
GL50803_14329-Ribosomal protein S7e	0	7	7	0	0.44	-0.36	-0.3	0	0	0	-0.37	0	0	0	-0.87	0	-0.36	-0.52	-0.54
GL50803_21118-Long chain fatty acid CoA ligase 5	1	6	7	0	0	-0.91	-0.93	-0.77	0	0.45	0	0	-0.31	0	0	0	-0.82	NA	-0.57
GL50803_4590-Hypothetical protein	2	5	7	0	0	0	0	0	-0.42	0	-0.38	-0.38	0.38	0	0	0	0.49	-0.09	-0.39
GL50803_19003-Ribosomal protein L24A	0	7	7	0	-0.97	0	0	-0.66	0	-1.22	-0.55	NA	0	NA	-0.4	NA	-0.73	-0.81	-0.74
GL50803_13194-VSP AS8	5	2	7	-2.11	-3.39	-1.46	1.95	2.13	-0.33	0	0	0	0.6	0	0	2.23	NA	NA	0.32
GL50803_102023-Ankyrin repeat protein 1	7	0	7	0	0	0	0	0.29	0	0	0.42	0	0.21	0	0.31	0	0.56	0.41	0.31
GL50803_16916-Hypothetical protein	4	3	7	0	0.43	-0.87	0	0	0	-0.48	0.84	0	0	0	0.35	0	-0.05	0.78	1.61
GL50803_12139-Ankyrin repeat protein 3	4	3	7	0	1.07	0	0	0	0	0.46	0.76	NA	-0.94	NA	0.7	NA	0.06	-0.17	-0.19
GL50803_17224-Alpha-SNAP, putative	3	4	7	0	0	-0.37	0	0	-0.24	0	0	0	-0.22	0	-0.65	0	0.08	0.2	0.28
GL50803_10073-Alpha-12 giardin	0	7	7	0	-1.5	-0.4	0	0	0	-0.99	0	0	-0.65	-0.48	-0.31	0	-0.07	NA	-0.43
GL50803_12105-Hypothetical protein	4	3	7	0	0	-0.22	0	0	0.24	0.91	-0.4	NA	0.92	NA	0	NA	0.11	NA	-0.02
GL50803_11364-Kinase, AGC Akt	6	1	7	0	-1.13	0	0	0	0	-1.2	0.32	NA	0.83	NA	0.54	NA	0.02	0.29	0.6
GL50803_9270-Dual specificity protein phosphatase CDC14A	3	4	7	0	-1.82	0	0	0	0	-1.02	0.25	0	0.54	0	0.76	0	-1.01	-0.73	-0.59
GL50803_3643-FKBP-type peptidyl-prolyl cis-trans isomerase	6	1	7	0	1.06	0	0	0	0	0.83	0.89	0	-0.6	0	0.92	0	0.27	0.69	0.54
GL50803_17254-Phophoglucomutase	3	4	7	0	0	0	0	0	0.5	-0.26	-0.29	0	0	0	0.37	0	0.19	-0.23	-0.14
GL50803_17255-Hypothetical protein	6	1	7	0	-1.2	0	0	0	0	-0.6	0.23	0	0.6	0	0.66	0	0.37	0.17	0.24
GL50803_4606-Methionyl-tRNA synthetase	5	2	7	0	0	0	0	0	0.5	0.43	-0.57	0	0	0	-0.44	0	0.14	0.26	0.29
GL50803_17121-Bip	6	1	7	0	1.64	0	0	0.84	0	1.17	0	0	-0.74	0	0.85	0	0.21	0.34	0.36
GL50803_27925-Ankyrin repeat protein 1	3	4	7	0	0.65	-0.73	0	0	0	0	0.51	NA	-0.93	NA	0.87	NA	0.06	-0.19	-0.53
GL50803_3570-Ribosomal protein S28	0	7	7	0	-1.14	0	0	0	0	-1.12	-0.54	0	0	-0.74	-0.73	0	-1.07	-0.19	-0.44
GL50803_14091-Ribosomal protein L14	1	6	7	0	-1.36	0	0	-0.68	0.48	-0.95	-0.53	NA	0	NA	0	NA	-0.7	-0.36	-0.64
GL50803_6022-Ribosomal protein S20	0	7	7	0	-0.65	0	0	-0.4	0	-0.83	-0.8	0	0	0	-0.66	0	-0.22	-0.29	-0.55
GL50803_14568-Ser/Thr protein phosphatase PP1-alpha 2 catalytic subunit	4	3	7	0	-1.48	0	0	-0.69	0	-1.46	0	NA	0.67	0	0.4	0	0.56	-0.18	0.24
GL50803_102101-Kinesin-3	5	2	7	0	0.78	-0.49	0	0	0	0.89	0.3	NA	0	NA	-0.25	NA	0.55	0.38	0.08
GL50803_14049-Ribosomal protein L32	0	7	7	0	0	0	0	0	0	0	-0.57	-0.57	-0.34	0	-0.58	0	-1.73	-1.28	-0.75
GL50803_11309-High cysteine membrane protein Group 1	6	1	7	0.81	0	-0.57	0	0.56	2.33	3.38	1.25	NA	0.44	NA	0.49	NA	NA	NA	NA
GL50803_36069-Ribosomal protein L34	0	7	7	0	-0.97	0	0	-0.82	0	-1.47	0	-0.61	0	0	-0.79	0	-0.92	-0.78	-0.81
GL50803_29487-Protein disulfide isomerase	5	2	7	0	0.99	0	0	0	0	0.85	-0.44	0	0.42	0	0.31	0	-0.61	0.38	0.31
GL50803_11287-Ribosomal protein L7Ae	3	4	7	0	0	0.33	0	0	0	0	-0.83	NA	-0.27	NA	-0.83	NA	-0.06	0.93	0.26
GL50803_4149-Homing endonuclease	3	4	7	0	-1.45	0	-0.44	-0.69	0	-0.68	0	0	0.6	0	0	0	-0.06	0.37	0.58
GL50803_7875-Parkin-co-regulated protein, putative	2	5	7	0	NA	0	0	0	0	-1.38	-0.25	NA	0.17	NA	-0.32	NA	-0.15	0.2	-0.21
GL50803_5810-Pyridoxamine 5'-phosphate oxidase	3	4	7	0	1.23	0.52	0	0	0	0.95	0.77	0	0	0	-0.81	0	-0.58	-0.26	-0.57
GL50803_16404-Thioredoxin-like domain-containing protein	2	5	7	0	-0.86	0.25	0	0	0	0	-0.69	NA	-0.41	NA	-0.52	0	0.25	-0.65	-0.1
GL50803_40571-pVSP	3	4	7	0	NA	-0.4	NA	NA	1.45	NA	-0.53	NA	-0.53	NA	-0.74	2.18	0.64	NA	NA
GL50803_4079-Protein phosphatase PP2A regulatory subunit B	6	1	7	0	-0.46	0	0	0	0	-0.61	0.53	0	0	0.44	0.41	0	0.08	0.05	0.4
GL50803_17430-DRE4 protein	5	2	7	0	0	0	0	0	0	0	0.7	0.48	-0.38	0	0.39	0	0.29	-0.39	0.24
GL50803_6812-Tctex-1 family protein	6	1	7	0	0	0.54	0	0	0	-0.46	0.34	NA	0	NA	0.37	NA	0.32	0.38	0.06
GL50803_15127-Deoxyribose-phosphate aldolase	4	3	7	0	0	0	0.3	0	0	0	0.39	NA	-0.71	NA	0.43	NA	-0.27	-0.06	0.12
GL50803_15455-Parkin co-regulated protein	7	0	7	0	NA	0.44	0	0	0	NA	0.42	0	0.33	0	0.32	0	0.25	0.31	0.19
GL50803_15454-Hypothetical protein	4	3	7	0	NA	0.52	0	0	0.39	-0.89	0.17	0	0	0	-0.41	0	-0.08	NA	0.59
GL50803_7593-D123 family protein	5	2	7	0	-1.59	0	0	0	0	-1.18	0.56	0	0.53	NA	0.67	NA	0.28	-0.22	0.17
GL50803_114162-VSP	7	0	7	-0.43	NA	0.27	0	1.09	0.34	2.29	1.01	NA	0.87	NA	1.48	NA	NA	NA	NA
GL50803_5744-Sec61 alpha family protein	3	4	7	0	-1.4	0	0	0	-0.55	-1.34	0.52	NA	0	NA	0.41	NA	0.5	-0.7	-0.16
GL50803_13350-Alcohol dehydrogenase 3	1	6	7	0	-1.16	0	0	0	-0.52	-1.06	0	0.59	0	0	-0.75	0	-0.06	-0.65	-0.3
GL50803_16843-Ankyrin repeat protein 1	3	4	7	0	0	-0.53	0	0	-0.79	-0.69	1.01	NA	-0.86	NA	0.29	NA	0.66	NA	NA
GL50803_13747-C4 group specific protein	4	3	7	0	-1.17	0.38	0	0	-0.35	-1.21	0.41	NA	0	NA	0	NA	-0.77	0.15	0.07
GL50803_10919-Ribosomal protein S10B	0	7	7	0	0.7	0	-0.79	-0.47	0	0	-0.61	NA	0	0	-0.71	0	-0.2	-0.3	-0.58
GL50803_16521-Alpha-snap	3	4	7	0	0	0	0	0	-0.67	-0.37	-0.27	0	0	0	-0.73	0	0.59	0.26	0.28
GL50803_15317-High cysteine membrane protein Group 1	5	2	7	0	0.97	0	0	0.66	0	0.74	0	-1.36	0	0	0.71	0	0.29	-0.02	0.57
GL50803_92498-Kinase, NEK	5	2	7	0	0	0	0	0	0	-0.42	0.69	0	0.28	0	1	0	0.09	-0.27	0.13
GL50803_4323-Hypothetical protein	7	0	7	0	0.8	0.41	0.52	0.7	0	0.52	0.48	NA	0.63	NA	0.69	NA	NA	NA	NA
GL50803_17566-Kinase, CAMK CAMKL	6	1	7	0	0	0	0	0	0	0.65	0.21	NA	0.64	NA	0.33	NA	-0.21	0.62	0.15
GL50803_12885-UBA-like domain-containing protein	6	1	7	0	0.72	0	0.88	0.97	0	0.88	0	NA	0.85	NA	0	NA	-0.5	0.44	0.3
GL50803_114192-Kinase, NEK	3	4	7	0	NA	-0.39	NA	NA	0.64	NA	-0.36	-0.4	-0.47	NA	0.87	0	NA	1.7	NA
GL50803_11654-Alpha-1 giardin	1	6	7	0	-0.55	-0.33	0	-0.33	-0.5	-0.6	0	NA	0	NA	0	NA	-0.58	-0.43	0.26
GL50803_14551-Alpha-6 giardin	2	5	7	-0.34	-1.58	0	0	-0.46	-0.46	-1.09	0.32	NA	0	NA	0	NA	-0.16	0.15	-0.08
GL50803_93011-Ankyrin repeat protein 1	3	4	7	0	1.05	-0.5	-0.3	0	-0.63	0	1.16	0	0	0	0.44	0	1.03	NA	-0.14
GL50803_16034-Kinase, CAMK CAMKL	4	3	7	0	0	0	0	0	0	-0.45	0.61	0.44	0	0	-0.57	0	0.1	-0.08	0.29
GL50803_3861-Alcohol dehydrogenase 3	3	4	7	0	0.62	-0.49	0	0	0	0	0.55	NA	-0.26	NA	0.24	NA	-0.03	-0.08	0.57
GL50803_101339-FKBP-type peptidyl-prolyl cis-trans isomerase	2	5	7	0	0	0	0	0	-0.57	-1.05	0.5	NA	0	NA	-0.18	NA	-0.4	0.12	-0.59
GL50803_7328-Hypothetical protein	3	4	7	0	-1.04	0	-1.75	-1.42	-0.36	-1.54	0.67	NA	0.75	NA	0.43	NA	NA	NA	NA
GL50803_2053-Serine/threonine protein phosphatase	4	3	7	0	-0.97	0	0	0	-0.48	0	0.36	NA	0.24	-0.43	0	NA	0.81	-0.04	0.23
GL50803_137641-TMP55	2	5	7	0	-1.5	-0.35	0	0	-0.71	-1.12	0.37	0.45	-0.46	0	-0.23	0	NA	NA	NA
GL50803_113553-Kinase, NEK	4	3	7	0	0	0	0	0	0	0.31	0.74	0	-0.8	0	0.38	0	0.17	-0.21	-0.09
GL50803_2198-Serine/threonine protein phosphatase 5	6	1	7	0	0.89	0.35	0.56	0.78	0.26	0	0	0	0	0	0	0	-0.68	0.25	0.16
GL50803_9008-Aldose reductase	2	5	7	0	0	0	0	0	0	0	-0.38	0	-0.36	-0.4	0.22	NA	-0.1	-0.44	0.62
GL50803_4039-Leucine-rich repeat protein	3	4	7	0	0.58	0	-0.51	-0.53	-0.48	0	0.61	NA	0	NA	0	NA	0.06	0.16	-1.52
GL50803_17625-Kinase, CMGC GSK	6	1	7	0	-1.75	0.33	0	0	0.21	0	0.65	NA	0.4	NA	0.77	NA	-0.13	0	0.47
GL50803_8462-Ribosomal protein L27	1	6	7	0	0	0.64	-0.4	0	0	-0.71	0	0	0	0	-0.51	0	-0.5	-0.31	-0.75
GL50803_8460-Hypothetical protein	7	0	7	0	0	0	0.36	0	0	0	0.5	0	0.55	0	0.57	0	0.53	0.44	0.29
GL50803_91056-Aspartate aminotransferase	3	4	7	-0.36	1.21	-0.24	0	0	0	1.48	0	0	-0.3	0	0.45	0	-1.16	-0.11	0.85
GL50803_137740-VSP	4	3	7	-1.22	NA	-0.78	0	0	3.41	5.86	3.05	NA	0	NA	1.29	NA	-0.63	NA	-2.6
GL50803_8978-4-alpha-glucanotransferase	4	3	7	0	-0.99	0	0	0	0	-0.47	0.83	0.63	0	0	0.52	0	-0.14	-0.16	0.17
GL50803_29147-High cysteine membrane protein	6	1	7	0	NA	0	0.63	0	0	0	0.42	NA	0.37	NA	0.72	NA	0.35	-0.01	0.04
GL50803_10324-Ribulose-phosphate 3-epimerase	6	1	7	0	0.53	0	0	0.42	0.41	0.97	0	NA	0	NA	0.23	NA	-0.05	0.26	0.06
GL50803_16935-Hypothetical protein	7	0	7	0	0.77	0	0	0	0	0.42	1.13	0	0.77	0	1.23	0	0.18	0.42	0.12
GL50803_15522-Hypothetical protein	5	2	7	0	NA	0.27	0	0	0.25	-0.59	0.82	0.57	0.28	-0.59	0	NA	NA	NA	NA
GL50803_11884-Ubiquitin related modifier protein	7	0	7	0	NA	0.99	0	NA	0.75	NA	0.19	NA	0.42	NA	0	NA	0.51	1.04	0.63
GL50803_15514-Kinase, STE STE20	4	3	7	0	-0.83	0	0	0	0	0	0.27	0.48	-0.25	0	0.19	0	-0.15	-0.11	0.16
GL50803_101501-Seryl-tRNA synthetase	6	1	7	0	0.76	0	0	0.45	0	0.57	0.49	0	0	0	0.25	0	0.32	0.13	-0.01
GL50803_16477-Tenascin-like protein	6	1	7	0	1.36	0	0	0	0	1.67	0.29	0	0.34	NA	0.24	NA	1.03	0.21	-0.11
GL50803_16595-PX domain-containing protein	3	4	7	0	0.87	0	0	0	0	0.58	0.34	0	-0.33	0	0.5	0	-0.28	-0.52	-0.06
GL50803_102710-Ubiquitin carboxyl-terminal hydrolase 14	6	1	7	0	0	0.18	0	0	0.17	0	0.51	0.58	-0.37	0	0.41	0	NA	NA	0.26
GL50803_5489-Kinase, NEK	2	5	7	0	-1.34	0	0	-0.61	0	-1.26	0.63	NA	-0.83	NA	0	NA	0.68	-0.58	-0.47
GL50803_5772-Glycylpeptide N-tetradecanoyltransferase	5	2	7	0	0	0.3	0	0	0	-0.7	0.55	0.55	-0.34	0	0.34	0	NA	NA	0.27
GL50803_7268-Ankyrin repeat protein 1	4	3	7	0	0.99	0	0	0.6	0	0.85	0.69	NA	0	NA	0.95	NA	-0.14	-0.05	-0.33
GL50803_137752-VSP	6	1	7	0	NA	0.37	NA	NA	0.65	3.68	0.7	NA	0.31	NA	1.33	NA	NA	NA	-1.42
GL50803_3595-Endonuclease III	5	2	7	0	0.4	0.53	0	0.31	-0.74	0	0.53	NA	-0.34	NA	0	NA	NA	0.76	0.01
GL50803_112103-Arginine deiminase	3	4	7	0	0.66	-0.61	0	0.42	0	0.65	0	NA	-1.15	NA	0	NA	-0.62	0.12	-0.3
GL50803_13608-Acetyl-CoA synthetase	4	3	7	0	0.95	0	-0.26	0	0	1.05	-0.49	NA	0	NA	0.52	NA	-1.2	1.87	0.68
GL50803_4357-Phosphatase, putative	5	2	7	0	0.67	0	0	0	0	0.55	0.19	0	0.33	0	0.77	0	-0.18	-0.35	0.01
GL50803_10868-Vacuolar ATP synthase E subunit	2	5	7	0	-0.59	0.35	-0.47	0	0	-0.87	-0.63	NA	0	NA	-0.34	NA	-0.06	NA	0.4
GL50803_12162-Phenylalanyl-tRNA synthetase alpha chain	4	3	7	0	0	0.28	0	0	-0.39	0	0.28	NA	0	NA	0.41	NA	0.69	-0.25	-0.05
GL50803_5604-NAC domain-containing protein	3	4	7	0	0.69	0.54	0	0	0	0.47	-0.87	NA	-0.37	NA	-0.45	NA	-1.38	0.02	NA
GL50803_16431-Ribosomal protein L19	1	6	7	0	0	0.45	0	0	0	0	-0.56	-0.44	0	0	-0.69	0	-1.11	-1.09	-0.86
GL50803_15410-Ankyrin repeat protein 1	1	6	7	0	-0.8	0	0	0	0	-0.58	-0.39	0	0	-0.4	0.59	0	-0.17	-0.29	-0.16
GL50803_480-Translation initiation inhibitor	4	3	7	0	0.54	0	0	0.61	0	0.54	0	0	0	-0.55	0	-1.21	-0.52	0.4	0.5
GL50803_14404-Phosphatase	2	5	7	0	-1.01	0	0	-0.6	-0.22	-0.97	0	0	-0.3	0	0	0	0.25	0.33	-0.23
GL50803_90872-Phosphoglycerate kinase	5	2	7	0	0.72	0	0	0.56	0	0.75	-0.59	0	0	0	1.07	0	-0.59	0.13	0.34
GL50803_17037-Hypothetical protein	4	3	7	0	0.78	0.41	0	0.71	0	0.65	-0.36	0	-0.25	0	-0.77	0	NA	NA	0.17
GL50803_24662-L-serine dehydratase	2	5	7	0	-0.85	0	0	0	0	-0.58	-0.41	0	-0.5	0	-0.24	0	-0.57	0.21	0.14
GL50803_8589-Suppressor of actin 1	2	5	7	0	NA	0.27	-0.61	-0.8	0	-0.72	0.2	NA	-0.5	NA	-0.36	NA	NA	NA	NA
GL50803_14997-Hypothetical protein	6	1	7	0	NA	0.29	NA	NA	0.53	NA	0	0	-0.51	NA	0.2	0.97	NA	1.82	1.17
GL50803_9605-Hypothetical protein	6	1	7	0	NA	0.57	NA	NA	1.05	NA	0	0	-0.6	0	1.16	1.31	NA	2.43	0.91
GL50803_17304-Alpha adaptin	3	4	7	0	-1.42	0	0	0	0	-1.15	0.69	0	-0.54	0	0.49	0	-0.07	-0.74	0.84
GL50803_101594-CCAAT-box-binding transcription factor	1	6	7	0	0	0.44	0	0	-0.21	-0.38	-0.3	NA	-0.39	NA	-0.56	NA	NA	NA	-0.98
GL50803_8789-Kelch motif-containing protein	2	5	7	0	NA	0.23	0	0	0	-0.94	0	0	-0.87	0	-0.22	-0.38	-0.11	NA	0.18
GL50803_5795-Leucine-rich repeat protein 1 virus receptor protein	5	2	7	0	0	0	0	0	0	0	0.53	0.42	-0.93	0	0.84	0	0.12	0.22	-0.45
GL50803_9827-Thioredoxin reductase	6	1	7	0	0	0	0	0	0	0.41	0	-0.56	0	0.63	0.65	0	0.63	0.47	0.94
GL50803_7966-Hypothetical protein	6	1	7	0	0	0.47	0.61	0	-0.37	0	0.22	0	0	0	0	0	0.63	0.43	0.13
GL50803_11713-Prefoldin subunit 2	2	5	7	0	1.27	0	0	0	0	0.81	-0.35	NA	-0.31	NA	-0.28	NA	-1.51	0.26	-0.44
GL50803_15483-UAA transporter family protein	1	6	7	0	-1.41	0	0	0	-0.37	-1.24	0	NA	-0.34	NA	-0.52	NA	0.43	-0.39	-0.22
GL50803_17393-Nucleotidyl transferase, putative	4	3	7	0	0	0.54	0	0	-0.33	0	0	NA	-0.47	NA	-0.28	NA	0.25	0.31	0.24
GL50803_14311-Serine/threonine-protein phosphatase	3	4	7	0	0	0	0	0	-0.32	-0.3	0	0	0.18	0	0.35	0	-0.29	-0.18	0.15
GL50803_16969-RAN binding protein 1	4	3	7	0	1.81	0	0	0.83	0	1.55	-0.29	0	0	0	-0.58	0	-0.44	0.39	0.11
GL50803_14606-Translation initiation factor 6	3	4	7	0	0.82	0.66	0	0	-0.27	0	0	0	-0.33	0	-0.42	NA	-0.98	0.18	0.08
GL50803_104866-Hypothetical protein	4	3	7	0	-0.85	0	0	0	-0.45	-1.08	0.33	0	0.38	NA	0	0	-0.43	0.32	0.04
GL50803_17400-Cyclin	3	4	7	0	-1.62	0	0	0	0	-1.22	0.23	0	0.55	0	1.02	0	-0.47	-0.24	-0.17
GL50803_15398-Chaperone protein DnaJ	2	5	7	0	0	0	0	0	0	-0.46	0	0.45	-0.78	0	0.53	0	-0.71	-0.75	-0.07
GL50803_3582-Hypothetical protein	2	5	7	0	-1.12	-0.36	0	0	0	-0.88	0.3	0	0	0	0.25	NA	-0.84	-0.82	-0.6
GL50803_40521-Shwachman-Bodian-Diamond protein	5	2	7	0	0	0	0	0	0.38	0.38	0.21	NA	0	NA	-0.25	NA	0.32	0.1	-0.26
GL50803_4026-Alpha-19 giardin	3	4	7	0	0	0	0	0	0.42	0	1.11	NA	-0.22	NA	-0.22	NA	0.85	-0.01	-0.11
GL50803_95787-Dpy-30 motif-containing protein	7	0	7	0	0	0	0	0	0	0.7	0.42	0	0.35	0	0.73	0	0.1	0.13	0.26
GL50803_88765-Cytosolic heat shock protein 70	7	0	7	0	0.64	0	0	0.61	0	0.49	1.45	0	0	0	1.5	0	0.13	0.56	0.4
GL50803_3409-Coiled-coil protein	5	2	7	0	0.77	-0.63	0	0	0	0.53	0	0	0.39	0.39	0	0	-0.58	0.73	0.05
GL50803_14821-Iron-sulfur cluster biosynthesis protein IscA	3	4	7	0	0	-0.62	0	0	-0.31	0	0	0.52	0.33	0	-0.51	NA	-0.34	0.42	NA
GL50803_8855-Flagellar exit site protein	2	5	7	0	1.16	-0.6	0	0	0	0	0.79	NA	-0.41	NA	0.25	NA	-0.03	-0.49	-0.39
GL50803_17165-ABC transporter, ATP-binding protein	3	4	7	0	-1.45	0	0	-0.87	0	-0.95	0.67	NA	0	NA	0.6	NA	-0.56	-0.24	0.18
GL50803_11867-Coiled-coil protein	4	3	7	0	0	0	0	0	0	0	0.68	0	0.43	-0.44	0.35	0	-0.08	0.11	-0.09
GL50803_15247-Glucose regulated protein 94 / Heat shock protein 90	5	2	7	0	0	-0.38	0.62	0	0	0	0.45	NA	-0.26	NA	0	NA	0.75	0.4	0.49
GL50803_16926-Hypothetical protein	3	4	7	0	0.53	0	0	0	0	0.58	0.43	NA	-0.19	NA	0.24	NA	-0.94	-0.48	-0.13
GL50803_14961-Vacuolar ATP synthase subunit H	2	5	7	0	-1.82	-0.29	0	-0.7	0	-1.24	0.24	0	0	0	0	0	-0.07	-0.75	0.22
GL50803_15956-WD40 repeat protein	5	2	7	0	0	0	0	-1.08	0	-0.92	0.43	NA	0	NA	0.75	NA	0.21	0.6	0.29
GL50803_15546-Translation initiation factor eIF3 subunit	5	2	7	0	0.51	0.22	0	0	-0.24	0.53	0.54	0	0	0	0	0	-0.07	0.19	0.44
GL50803_15549-Dynein binding protein, putative	5	2	7	0	0	0	0	0	0.19	0.37	0.23	0	0	0	0.3	0	-0.15	0.24	-0.19
GL50803_112885-Adenine phosphoribosyltransferase	2	5	7	0	-0.45	0	-0.44	-0.6	0	0	0	NA	0	NA	-0.93	-0.73	0.1	0.65	-0.66
GL50803_15218-WD40 repeat protein	4	3	7	0	-1.42	0	0	0	0	-0.89	0.57	0	0.31	0	0.84	0	0.27	-0.41	-0.15
GL50803_15213-Hypothetical protein	2	5	7	0	0	0	0	0	0	0.5	0.44	0	-0.56	-0.41	0	0	-0.19	-0.19	-0.53
GL50803_13467-Hypothetical protein	6	1	7	0	0	0	0	0	0	0	0.31	0.44	0.63	0	0.25	NA	0.35	0.55	-0.14
GL50803_10822-WD40 repeat protein	2	5	7	0	-1.24	0	0	0	-0.29	-0.85	0.33	NA	-0.24	NA	-0.55	NA	0.02	0	-0.1
GL50803_15297-Ribokinase	6	1	7	0	1.21	0	0	0	0	0.95	0.44	0.44	0	0	-0.21	0	0.26	0.19	0.18
GL50803_113130-Hypothetical protein	5	2	7	1.08	0	0.88	1.25	1.15	0.47	0	0.27	NA	-0.92	NA	-0.22	NA	NA	NA	NA
GL50803_17516-Cathepsin B	6	1	7	0	0	-0.56	0.84	0.44	0.49	0.78	0.45	NA	0	NA	0.26	NA	NA	NA	NA
GL50803_17520-ClpB protein	6	1	7	0	0.64	0.87	0.78	1.27	0.52	0.82	0	NA	0	-0.4	2.51	0	NA	NA	NA
GL50803_8044-Seven transmembrane protein 1	1	5	6	0	0	0.73	0	0	-0.26	-0.85	0	0	-0.7	0	0	0	-0.63	NA	-0.13
GL50803_95162-Tenascin-like protein	3	3	6	0	0	0	0	0	0	0.94	0	NA	-0.77	NA	1.06	NA	0.55	-0.01	-0.38
GL50803_8038-Nucleoporin	5	1	6	0	0	0.75	0	0	0.32	0	0.37	NA	0	NA	0.5	NA	0.84	NA	-0.54
GL50803_16312-Hypothetical protein	4	2	6	0	0	0	0.6	0	0	0	0.99	NA	-0.17	NA	0.85	NA	-1.01	NA	0.16
GL50803_16311-Centromere/microtubule binding protein CBF5	5	1	6	0	0.42	0.57	0	0	0	0.43	0.91	0	0	0	0.81	0	NA	-0.23	0.17
GL50803_10612-Phosphotyrosyl phosphatase activator protein, putative	3	3	6	0	NA	0.42	0	0	0	-1.01	0	NA	-0.42	NA	-0.34	NA	NA	0.03	0.54
GL50803_2834-Putative GTPase activating protein for ARF	4	2	6	0	1.08	0	0	0.49	0	0	0.42	0	-0.82	0	0	NA	-0.15	0.1	0.31
GL50803_17157-Protein phosphatase 2A regulary subunit B	0	6	6	0	NA	-0.78	-0.43	-0.52	-0.93	NA	-0.44	NA	0	NA	-0.4	NA	NA	NA	NA
GL50803_5648-Hypothetical protein	1	5	6	0	0	-0.76	0	0	-0.74	NA	-0.56	NA	-0.4	NA	-0.63	NA	0.8	NA	NA
GL50803_2338-Hypothetical protein	2	4	6	0	NA	0	0	0	-0.43	NA	-0.26	0.44	0	0	0	0	-0.07	-0.19	0.09
GL50803_88735-Ankyrin repeat protein 1	2	4	6	0	NA	-0.37	0	-0.66	-0.32	NA	0	NA	-0.48	NA	0.45	NA	NA	NA	0.48
GL50803_16114-Ribosomal protein L36e	0	6	6	0	-2.27	0	0	0	0	0	-0.5	-1.57	-0.29	0	0	NA	-1.95	-1.62	-0.91
GL50803_14841-Phosphoglycolate phosphatase	2	4	6	0	NA	0	0	0	0	-0.84	-0.38	NA	-0.23	NA	-0.23	NA	0.06	NA	0.27
GL50803_16086-Ribosomal protein L8	0	6	6	0	-0.75	0	0	0	0	-0.86	-0.75	-0.8	0	0	0	0	-1.46	-1.45	-0.76
GL50803_7439-Ser/Thr phosphatase 2A regulatory subunit A	6	0	6	0	-0.52	0	0	0	0	0.41	0.57	NA	0	NA	0.92	NA	0.05	0.52	0.77
GL50803_15847-Hypothetical protein	3	3	6	0	0.87	-0.3	0	0	0	0.84	-0.38	0	0	0	-0.44	0	NA	0.24	0.47
GL50803_2732-MBF1	2	4	6	0	-0.85	0	0	-0.69	0	-0.68	-0.41	0	0	0	-0.41	NA	NA	0.25	0.24
GL50803_14586-VSP with INR	1	5	6	4.85	1.87	-0.87	-5.4	-5.38	0.56	-2.29	0	NA	0	NA	0	NA	-4.38	NA	NA
GL50803_17106-26S protease regulatory subunit 8	4	2	6	0	0	0	0	0	0.63	0	0	0	-0.28	0	0.46	0	-0.21	0.63	0.04
GL50803_17110-Hypothetical protein	4	2	6	0	NA	0	0	0	0	-0.93	0.31	NA	-0.55	NA	0.56	NA	0.45	NA	0.33
GL50803_14360-Tenascin-like protein	4	2	6	0	NA	-0.3	0	1.56	0.35	2.36	-0.39	NA	0	NA	0.22	NA	NA	NA	NA
GL50803_9803-La ribonucleoprotein, putative	2	4	6	0	0	0	0	0	-0.63	0	0	0	-0.66	0	0.44	0	-0.01	-0.8	0.07
GL50803_15054-Kelch repeat-containing protein	3	3	6	0	0	0	0	0	0	0	0.24	0	-0.44	0	0.53	0	0.47	-0.64	-0.29
GL50803_13390-VSP	2	4	6	-0.93	NA	-0.88	NA	NA	4.62	NA	0.78	NA	-0.72	NA	-1.3	-0.45	NA	NA	NA
GL50803_137721-VSP	2	4	6	-1.64	0.61	-1.96	NA	NA	-1.47	1.1	-2	NA	-3.42	NA	0.89	NA	NA	NA	NA
GL50803_113892-Long chain fatty acid CoA ligase, putative	3	3	6	0	0	0	0	0	0	0	0.38	0	-0.5	0	0.4	0	0.19	-0.15	-0.22
GL50803_14704-Hypothetical protein	4	2	6	0	-1.58	0	0	0	0	-0.71	0.47	0.69	0	0	0	0	0.5	-0.37	0.3
GL50803_8426-Radial spokehead-like protein	5	1	6	0	0	0	0.31	0	0	0	0.59	0	0	0	0.39	0	0.04	-0.22	0.15
GL50803_8770-Uracil-DNA glycosylase	3	3	6	0	NA	0	0	0	0	-0.47	0	0	1.23	0	1.54	NA	0.31	-0.07	-0.34
GL50803_103807-Ankyrin repeat protein 1	4	2	6	0	0	0	0	0	-0.44	-0.57	0.24	NA	0	NA	0.29	NA	0.33	NA	0.26
GL50803_11118-Enolase	2	4	6	0	0	0	0	0	0.37	0	-0.92	NA	0	NA	0.36	NA	-0.59	-0.4	-0.3
GL50803_14628-Phosphatidylinositol-4-phosphate 5-kinase, putative	2	4	6	0	0.57	0	0	0	0	0	0.55	0	-0.5	0	1.03	0	-0.48	-0.06	-0.34
GL50803_13127-Proteasome subunit beta type 1	1	5	6	0	0.78	0	0	-0.4	0	0	0	0	-0.41	0	-0.38	0	0.05	-0.1	-0.15
GL50803_9720-Ankyrin repeat protein 1	4	2	6	0	1.14	0	0	0	0	0.91	0.38	0	0	0	0.64	0	0.4	-0.06	-0.22
GL50803_93294-Ankyrin repeat protein 3	1	5	6	0	1.13	0	0	0	0	0.36	-0.39	NA	0	NA	-0.21	NA	-0.16	-1.17	-0.42
GL50803_11448-Phosphomannomutase-2	0	6	6	-0.44	NA	-1.1	-0.77	-0.88	0	-1.71	0	NA	-1.9	0	0	NA	NA	NA	-0.13
GL50803_92741-Kinase, CMGC CLK	1	5	6	0	-1.12	0	0	0	0	-0.61	-0.24	0	-0.57	0	0	0	0.82	-0.22	-0.27
GL50803_33660-Ankyrin repeat protein 1	1	5	6	0	0.63	-0.3	0	0	-0.55	0	0.38	0	-0.76	0	0	0	-0.31	NA	-0.21
GL50803_8916-Signal recognition particle	4	2	6	0	-0.64	0	0	0	-0.27	0	0	0	-0.48	0	0.44	0	0.43	0.2	0.27
GL50803_14921-Hypothetical protein	2	4	6	0	1.08	0	0	0	-0.37	0	0	NA	0.38	NA	0.91	NA	-0.54	-0.14	-0.44
GL50803_15260-Ribosomal protein S15	1	5	6	0	0	0	0	0	1.17	0	-0.6	-0.78	0	0	0	0	-1.28	-1.21	-0.67
GL50803_24423-WW domain-containing protein	3	3	6	0	NA	0	NA	NA	0.76	NA	-0.24	-0.92	0.71	NA	0.86	NA	NA	NA	-0.27
GL50803_16993-FtsJ cell division protein, putative	5	1	6	0	0	0	0	0	0.89	0	0	0	0	0.38	0.57	0	0.01	0.02	-0.57
GL50803_13904-Prefoldin subunit	4	2	6	0	0.99	0	0	0	1.02	0.53	-0.65	NA	0	NA	0	NA	-0.53	0.64	0.18
GL50803_15196-Iron-sulfur cluster biosynthesis protein IscU	5	1	6	0	1.01	0.69	0	0.65	0	0	-0.77	0	0.48	0	0.29	NA	0.2	NA	NA
GL50803_112557-Ankyrin repeat protein 1	3	3	6	0	0	-0.55	0	0	0	0	0.38	0	0	0	0.35	0	-0.28	-0.31	0.21
GL50803_11164-Ankyrin repeat protein 1	3	3	6	0	0	0	0	0	0	0	0.41	0	-0.6	0	0.61	0	0.25	-0.33	-0.24
GL50803_17060-Ankyrin repeat protein 1	1	5	6	0	-0.41	0	0	0	0	-0.33	0	0	-0.77	0	0.88	0	-0.14	-0.56	-0.32
GL50803_23492-Ankyrin repeat protein 1	4	2	6	0	-0.7	0	0	0	0	-0.67	0.48	0	0	0	0.93	0	0.26	-0.13	0.12
GL50803_14895-Hypothetical protein	6	0	6	0	0.55	0	0	0.55	0	0.77	0	0	0	0	0.35	0	0.11	0.39	0.01
GL50803_11186-RNA binding protein, putative	3	3	6	0	0	0	0	0	0	0	0	-0.53	-0.21	0	0.25	0	-0.4	0.24	0.04
GL50803_11684-Leucine-rich repeat protein	5	1	6	0	0.34	0	0	0	0	0.53	0.47	0	0	0	0.56	0	-0.11	0.5	0.34
GL50803_33862-Ribosomal protein S12	0	6	6	0	0	0	-0.51	0	0	0	-0.58	0	0	-0.38	0	0	-0.43	-0.22	-0.5
GL50803_8727-Hypothetical protein(NOT4Hp candidate)	6	0	6	0	-0.78	0	0	0	0	0	0.38	0	0	0.42	0.8	0	0.32	0.41	0.16
GL50803_16795-Vacuolar protein sorting 4b	5	1	6	0	0	-0.44	0	0	0.34	0.54	0	NA	0	NA	0	NA	0.47	0.11	0.26
GL50803_6680-Kinase, NEK	3	3	6	0	-1.04	0	0	0	0	0	0	0	-0.46	-0.58	-0.21	0	0.41	0.17	0.09
GL50803_21505-Ankyrin repeat protein 1	2	4	6	0	0	0	-0.24	0	0	0	-0.41	0	0	0	0.44	0	-0.04	-0.01	0.3
GL50803_101906-Vacuolar protein sorting 4a	2	4	6	0	0	-0.54	0	0	-0.26	0	-0.28	0	0	0	0	0	0.41	-0.04	0.01
GL50803_5517-Ribosomal protein L37a	0	6	6	0	NA	0	-0.79	0	0	0	-1.12	0	0	0	-1.04	0	-0.76	-0.98	-0.78
GL50803_13413-Hypothetical protein	2	4	6	0	-0.48	0	0	0	0	-0.45	-0.28	NA	-0.5	NA	-0.31	NA	0.79	NA	0.2
GL50803_8118-Ribosomal protein S2	0	6	6	0	0	0	0	0	0	0	-0.82	0	-0.53	0	-0.63	0	-0.6	-0.47	-0.55
GL50803_17195-Hypothetical protein	5	1	6	0	0	0	0.34	0.4	0	0	0	NA	-0.25	NA	0	NA	0.26	0.33	0.69
GL50803_17199-Sun/nucleolar protein family protein	3	3	6	0	0	-0.49	0	-0.52	0	0	0	NA	-0.29	NA	0.47	NA	1.09	NA	0.15
GL50803_5593-Ribosomal protein L11	0	6	6	0	-0.52	0	-0.45	0	0	-0.37	0	-0.56	0	0	0	0	-0.63	-0.36	-0.62
GL50803_86683-26S protease regulatory subunit 7	4	2	6	0	0	0	0	0	0	0	0.27	0	-0.23	0	0.47	0	0.35	-0.25	0.02
GL50803_40496-IAD-4 Dynein heavy chain	3	3	6	0	1.18	0	0	0	0	1.17	0	NA	0.38	NA	0.69	NA	-1.5	-0.58	-0.43
GL50803_16766-Lysyl-tRNA synthetase	1	5	6	0	-1.3	0	0	0	0	-0.51	0	0	-0.24	0	-0.7	0	0.04	-0.88	-0.74
GL50803_5010-Ser/Thr phosphatase PP2A-2 catalytic subunit	5	1	6	0	-1.14	0	0	0	0	0	0	0.83	0.28	0	-0.25	0	0.23	0.32	0.77
GL50803_98056-Ribosomal protein L17	0	6	6	0	0	0	-0.53	-0.43	0	0	0	-0.53	0	0	0	0	-0.67	-0.68	-0.78
GL50803_16811-Hypothetical protein	5	1	6	0	0	0	0	0	0	0	0.32	0	0.21	0.51	0	0	-0.03	0.08	0.46
GL50803_6939-Dynein intermediate chain	2	4	6	0	0.94	-0.97	0	0	0	0.53	0	NA	0	NA	0.2	NA	-0.07	-0.32	-0.2
GL50803_16387-Ribosomal protein L18a	1	5	6	0	0.6	0	0	0	0	0.51	0	-0.56	0	0	-0.3	0	-0.72	-0.63	-0.76
GL50803_41512-Flagella associated protein	3	3	6	0	0	0	0	0	0	0	0.25	NA	0.4	NA	1.02	NA	-0.07	-1.47	-0.5
GL50803_86468-Hypothetical protein	0	6	6	0	-1.52	-0.37	0	0	0	-1.05	-0.48	NA	0	NA	-0.62	NA	NA	-0.31	-0.9
GL50803_7188-Hypothetical protein	4	2	6	0	-0.7	0	0	0	0	0	0.26	NA	0.37	NA	0.59	NA	0.77	-0.49	-0.07
GL50803_6171-Hypothetical protein	1	5	6	0	1.07	0	0	0	0	0.72	-0.75	NA	0	NA	-1.03	NA	-2.3	-0.72	-0.84
GL50803_3678-Vacuolar ATP synthase subunit D	4	2	6	0	0	0	0	0	0	0	-0.27	NA	0.39	NA	-0.35	NA	0.26	0.05	0.27
GL50803_13273-Axonemal dynein light chain	4	2	6	0	0	0	0	0.3	0	0.42	0	NA	0	NA	-0.44	NA	0.23	-0.43	0.06
GL50803_16235-Kinase, CAMK CAMKL	0	6	6	0	-0.63	0	0	0	-0.35	-0.42	0	0	-0.64	0	0	0	-0.13	-0.61	-0.57
GL50803_91348-Nucleoside ribosyltransferase/Purine nucleoside phosphorylase	4	2	6	0	NA	0	0	0	0	-1.14	0	NA	-0.25	NA	0.64	NA	0.9	0.27	0.34
GL50803_21423-Beta adaptin	4	2	6	0	-2.16	0	0	0	0	-1.14	0.64	NA	0	NA	0.6	NA	0.16	-0.6	0.72
GL50803_32658-Plasma membrane calcium-transporting ATPase 2	5	1	6	0	-1.07	0	0.29	0	0	0	0.78	NA	0	NA	1.56	NA	0.58	-0.31	0.43
GL50803_10522-SHIPPO repeat domain-containing protein	3	3	6	0	NA	-0.21	0	0	-0.32	NA	0	-0.74	0	0.65	0.4	NA	NA	0.07	NA
GL50803_10521-Arginyl-tRNA synthetase	1	5	6	0	-1.33	0	0	0	0	-0.72	-0.31	-0.4	0	0	0	0	-0.02	-0.07	0.37
GL50803_15587-Ankyrin repeat protein 1	4	2	6	0	NA	-0.33	0	0	0.5	0	0	0	0.33	0	-0.56	0	1.15	0.84	NA
GL50803_15106-Importin beta-3 subunit	4	2	6	0	-2.03	0	0	-0.91	0	-1.31	0.58	0	0	0	0	0	0.36	0.11	0.13
GL50803_9780-Hypothetical protein	4	2	6	0	0	0	0	0	0	0.85	-0.9	NA	0	NA	-0.5	NA	0.18	0.1	0.03
GL50803_12109-Lysophosphatidylcholine acyltransferase/Lyso-PAF acetyltransferase	0	6	6	0	NA	-0.36	-0.62	0	0	NA	-0.7	-1.46	-0.32	0	-0.41	NA	NA	NA	NA
GL50803_12102-Elongation factor 1-gamma	1	5	6	0	0.46	0	0	0	0	0.48	-0.62	0	-0.39	0	0	0	-0.52	-0.38	-0.12
GL50803_15567-Rab2a	3	3	6	0	0	0	0	0	0	0	-0.37	-0.65	0	0	-0.49	0	0.44	0.03	0.08
GL50803_94658-NPL4-like protein	5	1	6	0	-0.73	-0.37	0	0	0	0	0	NA	0.16	NA	0.33	NA	0.23	0.25	0.16
GL50803_21943-Hypothetical protein	3	3	6	0	0	0	0	0	0	0	-0.32	NA	0.34	NA	-0.29	NA	-0.02	0.55	0.04
GL50803_94582-Ornithine decarboxylase	4	2	6	0	-0.88	0	0	0	0	-0.43	-0.36	NA	0.67	NA	0	NA	0.19	0.2	0.25
GL50803_17476-High cysteine membrane protein	5	1	6	0	0	0	0.84	1.06	0	0.59	-0.36	NA	0.57	NA	0.96	NA	NA	NA	NA
GL50803_16443-Protein phosphatase 2A B' regulatory subunit Wdb1	3	3	6	0	0.43	0	0	0	0	0.37	0.33	0	0	0	-0.21	0	-0.54	-0.36	0.02
GL50803_17249-Hypothetical protein	4	2	6	0	1.22	0	0	0	0	0.7	0.31	0	0	0	0.35	0	-0.05	0.06	-0.26
GL50803_40067-Hypothetical protein	0	6	6	0	-1.45	-0.21	0	-0.65	-0.17	-1.21	0	0	-0.19	0	0	0	-0.69	NA	NA
GL50803_16504-Hypothetical protein	2	4	6	0	0	0	0	0	0	0	0.58	0	-0.43	0	0.29	0	-0.34	-0.38	-0.6
GL50803_6464-Hypothetical protein	4	2	6	0	0.79	0	0	0	0	0.63	0.45	0	0	0	0.57	0	0.18	-0.06	-0.1
GL50803_112408-Nuclear pore complex subunit	2	4	6	0	-0.55	-0.32	0	-0.57	0	-0.93	-0.16	0	0.27	0	0.18	NA	NA	NA	NA
GL50803_34093-Ribosomal L38e	1	5	6	0	0	0.46	0	0	0	0	-0.54	0	0	0	-0.53	0	-1.32	-0.17	-0.85
GL50803_96264-Eukaryotic initiation factor 4E, putative	3	3	6	0	0	0	0	0	-0.31	0	-0.28	0	0.16	0	-0.49	0	0.02	NA	0.33
GL50803_10291-Hypothetical protein	2	4	6	0	-0.59	-0.53	0	-0.83	0	-0.86	-0.26	1.13	0.42	NA	0	NA	NA	NA	NA
GL50803_104250-Thioredoxin	1	5	6	0	0	0	0	0	0	-1.02	-0.69	NA	0	NA	-0.64	NA	-1	0.29	-0.72
GL50803_112867-VSP	6	0	6	-1.13	NA	0.76	NA	NA	1.73	1.42	1.57	NA	1.32	0	2.67	NA	NA	NA	NA
GL50803_20195-5'-methylthioadenosine nucleosidase/S-adenosylhomocysteine nucleosidase	2	4	6	0	0	0	-0.53	0	-0.62	0	0	NA	-0.33	NA	0	NA	0.16	0.16	-0.13
GL50803_9493-Coiled-coil protein	4	2	6	0	0	0.39	0	0	0	0	0.31	NA	-0.49	NA	0	NA	0.65	-0.06	0.02
GL50803_13360-Ankyrin repeat protein 1	2	4	6	0	0	0	0	0	-0.19	0	-0.23	0	0	0	-0.3	NA	0.25	0.3	-0.03
GL50803_17216-Kinase, NEK	1	5	6	0	NA	-0.5	-0.67	-0.73	0	NA	-0.22	0	0.22	NA	-1.02	NA	NA	NA	NA
GL50803_10367-Ribosomal protein S24	0	6	6	0	0	0	-0.56	0	0	0	-0.63	0	0	0	-0.55	0	-0.58	-0.59	-0.67
GL50803_5188-Ankyrin repeat protein 1	3	3	6	0	-0.75	0	0	0	0	-0.52	0	0	0.34	0	0.73	0	-0.02	0.19	-0.13
GL50803_114042-High cysteine membrane protein Group 4	6	0	6	0	2.8	0	2.8	2.81	0.24	2.33	0.5	NA	0	NA	0.31	NA	NA	NA	NA
GL50803_137606-VSP	6	0	6	0	1.4	0	0	0	1.17	2.01	2.59	1.87	2.87	NA	4.6	NA	NA	NA	NA
GL50803_102575-Hypothetical protein	4	2	6	0	NA	0.63	NA	NA	0.68	NA	-0.65	NA	-0.47	NA	0.93	0.63	NA	NA	NA
GL50803_10429-Wos2 protein	4	2	6	0	0	0	0	0	0	0	0.85	0	-0.27	0	0.93	0	-0.01	0.22	0.37
GL50803_40016-Ankyrin repeat protein 1	1	5	6	0	-1.62	0	-0.52	-0.84	-0.31	-0.85	0	0	0	0.59	-0.26	0	NA	NA	NA
GL50803_4156-HIT family protein	2	4	6	0	0.71	0	0	0	0	0	-0.2	0	0.15	0	-0.28	NA	-0.25	0.1	-0.06
GL50803_16371-Nucleolar GTP-binding protein 1, putative	4	2	6	0	0	0.37	0	0	0	-0.63	0	0	0	0	-0.24	0	0.57	0.05	0.03
GL50803_33685-Hypothetical protein	4	2	6	0	-0.73	0	0	0	0	0	0.22	NA	0.35	NA	0.33	NA	0.05	-0.07	-0.22
GL50803_16367-Hypothetical protein	5	1	6	0	0.78	0	0	0	0	0.56	0.52	NA	0.57	NA	0.8	NA	NA	0.22	-0.39
GL50803_9558-Rab1a	3	3	6	0	0	0.3	0	0	0	0	0	0	0.24	0	-0.41	NA	0.8	-0.56	-0.07
GL50803_8682-6-phosphogluconolactonase/Glucose-6-phosphate 1-dehydrogenase	2	4	6	0	-0.97	0	0	0	0	-0.64	0.83	0	-0.69	0	0	0	0.36	-0.23	-0.01
GL50803_96460-Alanyl-tRNA synthetase	4	2	6	0	0	0	-0.28	0	0	0	0.74	0	0	0	0.75	0	0.24	-0.2	0.03
GL50803_17432-Heat shock protein 70	5	1	6	0	0	0	0	0	0	0	0.47	0	0.3	0	0.67	0	0.7	-0.16	0.48
GL50803_9413-Protein disulfide isomerase PDI2	4	2	6	0	-0.88	0	0	0	-0.33	0	0	NA	-0.74	NA	0.64	NA	0.19	0.03	0.27
GL50803_90710-Vacuolar protein sorting 22	4	2	6	0	0	0.66	0	0.51	0	0	0	NA	0	0	-0.26	0	-0.32	0.63	0.05
GL50803_15446-Hypothetical protein	3	3	6	0	0	0	0	0	0	0	0.41	NA	-0.24	NA	0.41	NA	0.17	-0.62	-0.36
GL50803_11599-Acid phosphatase	2	4	6	0	0	0	-0.62	-0.76	0	-0.57	0.26	NA	0	NA	0.34	NA	NA	NA	-0.06
GL50803_11595-Glycosyl transferase family protein	5	1	6	0	-0.39	0.65	0.5	0.39	0	0	0.55	0	-0.36	0	0	0	NA	NA	0.6
GL50803_6081-Ankyrin repeat protein 1	6	0	6	0	0	0	0	0	0	0	0.33	0	0.36	0.61	0	0	0.67	0.53	0.45
GL50803_41569-Hypothetical protein	4	2	6	0	0	0.76	0	-0.56	0	-1.41	0.33	NA	0.97	NA	0.39	NA	NA	NA	NA
GL50803_4820-Hypothetical protein	6	0	6	0	0	0.36	0	0	0.5	0.5	0	NA	0.59	0	0	NA	NA	0.83	0.93
GL50803_12223-Kinase, NAK	3	3	6	0	-1.11	0	0	0	0	-0.62	0.55	0	0.28	0	0	0	-0.9	-0.21	0.11
GL50803_12216-Vacuolar ATP synthase subunit B	5	1	6	0	-0.7	-0.25	0	0	0.26	0	0	NA	0.75	NA	0	NA	0.32	0.35	0.29
GL50803_12215-S-adenosylmethionine-dependent methyltransferase, putative	3	3	6	0	NA	0	0	-0.72	0	-0.84	0.38	NA	0.27	0.6	-0.33	NA	NA	NA	NA
GL50803_88369-Ankyrin repeat protein 1	5	1	6	0	0	0	0	0	0.39	0	0.46	NA	0.45	NA	0	NA	0.27	0.55	-0.31
GL50803_17551-Ankyrin repeat protein 1	4	2	6	0	1	0	0	0	0	0.43	1.24	0	0	0	0.93	0	0.27	-0.01	-0.42
GL50803_13756-Proteasome subunit beta type 3	4	2	6	0	0.85	0	0	0	0	0	0.32	0	0.7	0	-0.39	0	0.5	0.32	-0.07
GL50803_14019-Cathepsin B	1	5	6	0	0.9	0	-0.67	0	0	0.59	0	NA	-0.97	NA	0	NA	-0.3	-0.15	-0.38
GL50803_104173-Isoleucyl-tRNA synthetase	2	4	6	0	-0.82	0	0	0	0	-1.16	0.56	0	-0.38	0	0	0	0.42	-0.12	-0.08
GL50803_19436-Ribosomal protein L7	0	6	6	0	-0.99	0	0	-0.61	0	-0.77	0	0	0	0	-0.57	0	-0.47	-0.56	-0.67
GL50803_16525-Ribosomal protein L3	1	5	6	0	0	0	-0.42	0	0.56	0	-1.39	0	0	0	0	0	-0.54	-0.76	-0.7
GL50803_4239-Hypothetical protein	2	4	6	0	0	0	0	0	-0.57	-0.82	0	-0.62	0	0	0	NA	-0.19	0.1	0.09
GL50803_24603-Lecithin-cholesterol acyl transferase, putative	6	0	6	0	0.56	0.35	0	0.38	0.22	0.43	0.44	0	0	0	0.84	0	NA	NA	NA
GL50803_11246-DPCD family protein	4	2	6	0	NA	0	0	0	0	-1.82	0.21	0	0	0	-0.38	0	0.4	0.25	0.07
GL50803_17568-Ankyrin repeat protein 1	5	1	6	0	0.58	0	0	0.55	0	0.53	0.93	0	0	0	0	0	0.01	0.22	-0.21
GL50803_12853-Molybdopterin biosynthesis MoeB protein	4	2	6	0	0	0.68	0.5	0.56	0.45	0	-0.36	NA	0	0	-0.43	NA	NA	NA	NA
GL50803_114776-Vesicle-fusing ATPase	5	1	6	0	0	0	0	0	0	0	0.62	0.41	-0.59	0	0	0	0.3	0.35	0.26
GL50803_15995-Hypothetical protein	5	1	6	0	0.83	0	0.41	0.6	-0.29	1.3	0.39	0	0.22	0	0	0	NA	NA	NA
GL50803_7799-Alpha-4 giardin	1	5	6	-0.45	NA	-0.35	0	0	-0.28	-0.82	0.33	NA	-0.29	NA	-0.45	NA	NA	NA	NA
GL50803_7796-Alpha-2 giardin	1	5	6	0	-2.09	0	0	-0.48	-0.48	-1	0	NA	0	NA	0.73	NA	-0.32	-0.23	0
GL50803_114852-High cysteine membrane protein VSP-like	6	0	6	0	0	0	0.52	0.89	0	1.32	0.77	NA	0.32	NA	0.94	NA	NA	NA	NA
GL50803_7537-Kinase, CK1 CK1	4	2	6	0	NA	0	0	0	-0.34	-0.99	0.39	NA	0	NA	0	NA	0.42	0.18	0.34
GL50803_14475-Hypothetical protein	3	3	6	0	-0.75	-0.38	0	0	-0.35	-0.46	0.59	0	0	0	0.56	0	NA	NA	0.54
GL50803_7532-Vacuolar ATP synthase catalytic subunit A	5	1	6	0	-1.12	0	0	0	0	-0.54	0.39	0	0	0	0.96	0	0.23	0.41	0.25
GL50803_137753-Hypothetical protein	1	5	6	0	0	0	-0.37	0	0	-0.46	0.28	NA	0	NA	0	NA	-0.95	-0.23	-0.01
GL50803_9704-Transketolase	1	5	6	0	-0.34	0	0	-0.49	0	-0.44	0	0	0	0	0.79	0	-0.42	-0.09	-0.09
GL50803_8217-Uridine kinase	4	2	6	0	-1	0	0	0	0	-0.38	0.58	0	0	0	0.41	0	0.12	-0.15	0.06
GL50803_14135-Nucleoside diphosphate kinase	5	1	6	0	-1.08	0	0	0	0	0	0.35	NA	0.47	NA	0.75	NA	0.39	0.24	-0.07
GL50803_6184-Branched-chain amino acid aminotransferase	4	2	6	0	0	0	0	0	0.66	0.32	-0.27	0	0	0	0	0	-0.39	0.03	0.14
GL50803_17231-Kinase, NEK	3	3	6	0	-0.63	0	0	0	0	0	0.82	NA	-0.25	NA	0.61	NA	0.39	-0.98	-0.13
GL50803_9011-Glycyl-tRNA synthetase	4	2	6	0	0	0	0	0	0	0	0.18	0	-0.33	0	0.4	0	0.3	-0.32	0.12
GL50803_13766-Ankyrin repeat protein 1	6	0	6	0	0	0	0	0	0	0	0.36	NA	0.41	NA	0.83	NA	0.59	0.57	0.03
GL50803_5615-Hypothetical protein	3	3	6	0	NA	0	0	0	0	-1.3	0.31	NA	-0.44	NA	0.58	NA	0.31	NA	-0.1
GL50803_12150-Alanine aminotransferase, putative	6	0	6	0	0	0	0.44	0	0.59	0	0	NA	0	NA	0.85	NA	0.17	0.31	0.49
GL50803_6367-Hypothetical protein	3	3	6	0	NA	0.91	0	0	0	-0.5	0	0	0.28	0	-0.31	0	NA	-0.11	0.25
GL50803_14375-Asparaginyl-tRNA synthetase	4	2	6	0	0	0	0.37	0.44	0	0	0.55	0	0	0	0	0	-0.62	-0.38	0.5
GL50803_4349-Endothelin-converting enzyme 2	2	4	6	0	0	0	0.56	0	0	0	0	0	-0.65	0	-0.41	0	-0.21	-0.02	0.08
GL50803_6304-Fe-hydrogenase-1	3	3	6	0	-1.07	0	0	0	0	NA	0.39	0	-0.65	0	0.52	0	-0.2	-3.02	0.09
GL50803_137744-VSP	6	0	6	0	0	1.31	0	0	1.73	3.65	1.64	NA	1.75	NA	3.26	NA	NA	NA	NA
GL50803_16945-Kinesin-13	6	0	6	0	0	0	0	0	0	0	0.37	0	0.39	0	0.85	0	0.12	0.16	0.2
GL50803_96994-Qa-SNARE 3	6	0	6	0	0.65	0.58	0	0.63	0.38	0.72	0.23	NA	0.5	NA	0	NA	NA	NA	NA
GL50803_10315-Qb-SNARE 5	6	0	6	0	0.99	0.42	0.33	0.69	0.41	1.56	0.37	0	0	0	0	NA	NA	NA	NA
GL50803_95693-Hypothetical protein	3	3	6	0	0	0.26	-0.53	-0.72	0.29	NA	1.48	NA	-0.94	NA	0	NA	NA	NA	NA
GL50803_15520-Ribosomal protein L21	2	4	6	0	0	0.5	0	0	0.36	0	0	-0.43	0	0	0	0	-0.89	-0.76	-0.78
GL50803_11885-Phosphatase 1 regulatory subunit, putative	6	0	6	0	0.52	0.26	0	0.77	0.31	0	0.34	NA	0.5	0	0.3	NA	NA	NA	NA
GL50803_24979-Thioredoxin	6	0	6	0	0.75	0.31	0	0.57	0	1	0.26	NA	0	NA	0	0	NA	0.27	0.41
GL50803_15090-L-serine dehydratase	2	4	6	0	0	0	0	0	0.28	0	-0.3	NA	-0.35	NA	0	NA	-0.53	-0.44	0.21
GL50803_16039-Coiled-coil protein	6	0	6	0	1.03	0.37	0	0.64	0	0.71	0.28	0	0.62	0	0.76	0	NA	NA	NA
GL50803_113793-EamA-like transporter family protein	3	3	6	0	NA	0.36	-1.04	-1.35	0	NA	0.47	NA	-0.25	NA	0.3	NA	NA	NA	NA
GL50803_16596-PX domain-containing protein	4	2	6	0.29	1.24	0.21	0	0	0.71	1.08	0.34	0	0	NA	0	0	NA	-0.22	-0.35
GL50803_6752-Rhodanese-like protein	1	5	6	0	0.77	0.4	0	0	0	0	-0.38	0	0	-0.56	0	0	-0.8	-0.09	-0.39
GL50803_24842-Ankyrin repeat protein 1	4	2	6	0	0	0	0	0	0	0	0.55	0	0.26	0	0.64	0	-0.13	-0.53	0.26
GL50803_17312-Hypothetical protein	4	2	6	0	NA	0	0	0	0	NA	0.36	0	0.6	0.65	0.64	0	-1.5	NA	-0.42
GL50803_4368-Ankyrin repeat protein 1	5	1	6	0	NA	0.39	0	0	0.3	-1.13	0.41	NA	0.23	NA	0.34	NA	NA	NA	NA
GL50803_7950-26S protease regulatory subunit 6B	5	1	6	0	0	0.29	0	0	0	0	0.25	NA	0	NA	0.17	NA	1.05	0.19	-0.17
GL50803_7953-Arsenical pump-driving ATPase	4	2	6	0	-1.17	0.45	0	0	0	-0.62	0	0	0	0.4	0	0	-0.84	0.26	0.55
GL50803_93358-Bifunctional acetaldehyde-CoA/alcohol dehydrogenase	3	3	6	0	0	0	0	0	0	0.53	0	0	-0.54	0	1.03	0	-0.52	-0.13	0.15
GL50803_4627-Hypothetical protein	3	3	6	0	-3.22	0	-3.51	-3.57	0	-3.26	0.54	NA	0	NA	0.29	NA	NA	NA	0.09
GL50803_10167-Hypothetical protein	4	2	6	0	1.15	0	0	0	0	0.85	0.99	0	0	0	1.2	0	-0.06	0.21	-0.29
GL50803_86511-Acyl-CoA synthetase	3	3	6	0	-1.14	0	0	0	0	-0.36	0.53	0	0	0	1.04	0	-0.37	-0.11	0.05
GL50803_23888-FixW protein, putative	5	1	6	0	0	0.48	0	0	0	0.34	0.29	0	0	0	0	0	-0.1	0.21	0.34
GL50803_6469-Hypothetical protein	5	1	6	0	NA	0.29	0	0	0	-1.52	0.23	0.68	0	NA	0.27	0	0.1	NA	NA
GL50803_95192-Ankyrin repeat protein 1	3	3	6	0	0.57	0	0	0	0.45	0.52	0	0	-0.39	0	0	0	-0.03	0.24	-0.01
GL50803_12035-Hypothetical protein	4	2	6	0	NA	0.31	0	0	0	-0.8	0.24	NA	-0.24	NA	0.39	NA	NA	NA	0.74
GL50803_38275-Hypothetical protein	5	1	6	0	NA	0.27	0.42	0	0.29	0	0.38	NA	-0.2	0	0.46	NA	NA	NA	NA
GL50803_104150-Kinase, PLK	4	2	6	0	-1.08	0	0	0	0	-0.75	0.37	0	0	0	0.69	0	0.01	-0.28	0.14
GL50803_17090-Giardia trophozoite antigen GTA-1	1	5	6	0	0	0	0	-0.42	0	-0.63	0	0	0	0	0.64	0	-0.55	-0.19	-0.03
GL50803_17096-Ankyrin repeat protein 1	2	4	6	0	0	0	0	0	0	-0.79	0.29	NA	-0.6	NA	0	NA	-0.21	0.18	-0.04
GL50803_10885-Amylo-alpha-1,6-glucosidase	3	3	6	0	-0.83	0	0	0	0	0	0.72	NA	-0.43	NA	0.52	NA	0.05	-1.27	-0.11
GL50803_15148-Chaperone protein DnaJ	4	2	6	0	-0.37	0	0	0.38	0	-0.27	0	0	0	0	1.11	0	0.17	-0.49	0.04
GL50803_10232-Hypothetical protein	2	4	6	0	0	0	0	0	-0.4	0	0.38	0	0	0	0.63	0	-0.19	-0.75	-0.36
GL50803_13825-Kinesin-1	4	2	6	0	0.56	0	0	0	-0.31	0	-0.42	0	0.2	0	0.26	0	0.67	NA	0.1
GL50803_15591-Coiled-coil protein	3	3	6	0	0.96	0	0	0	0	0	0.33	0	-0.29	0	0.4	0	0.43	-0.24	-0.2
GL50803_11380-Hypothetical protein	2	4	6	0	0	0	0.35	0	0	0.32	0	0	-0.86	0	0	0	-0.17	-0.47	-0.47
GL50803_11486-20S proteasome alpha subunit 7	5	1	6	0	1.15	0.32	0	0	0	0.53	-0.17	NA	0	NA	0	NA	0.03	0.34	0.21
GL50803_101832-High cysteine membrane protein	4	2	6	0	0	0	0.59	0.75	0	0	0	0	-0.53	-0.7	0.37	0.66	NA	NA	NA
GL50803_13603-ATP synthase subunit E family protein	5	1	6	0	0.61	0.45	0	0	0	0.41	0	NA	0	NA	-0.17	NA	0.01	0.59	0.38
GL50803_8942-Hypothetical protein	2	4	6	0	0	0.26	0	0	-0.2	-0.49	-0.15	0.51	0	0	-0.16	0	NA	NA	NA
GL50803_16882-Bystin	2	4	6	0	NA	0.48	0	0	-0.49	0	-0.21	-0.39	0	0.57	-0.5	NA	NA	NA	NA
GL50803_113439-VSP with INR	5	1	6	-0.84	1.41	0	0.77	1.02	1.27	3.19	0.5	NA	-1.01	NA	0	NA	NA	NA	NA
GL50803_10808-Hypothetical protein	2	4	6	0	0	0	0	0	-0.46	0	0.35	NA	-0.44	NA	0	NA	0.21	-0.34	-0.57
GL50803_113450-VSP with INR	2	4	6	-0.84	NA	-1.11	NA	NA	0.33	NA	1.7	0	-0.84	0	-0.69	0	-1.99	NA	NA
GL50803_13500-TCP-1 chaperonin subunit theta	3	3	6	0	0	0	0	0	0	0	0	0	-0.51	-0.45	0.25	0	0.19	0.05	-0.07
GL50803_15953-Kinase, NEK	3	3	6	0	0.77	0	0	0	0	0	0.98	0	-0.66	0	0.64	0	0.13	-0.33	-0.23
GL50803_23017-FHA domain-containing protein	4	2	6	0	0.6	0	0	0	0	0	0.36	0	-0.54	0	0.34	0	0.66	0.2	-0.25
GL50803_13000-Vacuolar ATP synthase subunit d	1	5	6	0	0	0	0	0	0	-0.39	-0.54	NA	0	NA	-0.84	NA	0.4	-0.07	-0.05
GL50803_9825-TBP-interacting protein TIP49	5	1	6	0	0	0	0	0.33	0	0.28	0	0	-0.38	0	0	0	0.07	0.14	0.3
GL50803_9824-Proteasome subunit beta type 9	2	4	6	0	0.82	0.5	0	0	0	0	0	0	-0.22	0	-0.44	NA	-0.34	-0.25	0.01
GL50803_16894-Calcineurin-like phosphoesterase	0	6	6	0	0.5	-0.37	0	0	-0.3	0	0	0	-0.49	0	-0.43	NA	-0.33	NA	-0.53
GL50803_17395-Ribosomal protein L5	0	6	6	0	0	-0.3	0	0	0	0	0	-0.58	0	0	-0.6	0	-0.33	-0.77	-0.64
GL50803_6330-Hypothetical protein	4	2	6	0	2.14	0	0	0	0	1.59	0.29	NA	-0.38	NA	0	NA	0.12	-0.02	0.04
GL50803_14171-Ribosomal protein L37	1	5	6	0	0	0.76	0	0	0	0	-0.95	NA	0	NA	-0.95	NA	-1.41	-1.05	-0.78
GL50803_6886-Hypothetical protein	2	4	6	0	1.63	0	0.62	0	-0.25	0.86	-0.27	-0.48	0	NA	-0.28	NA	NA	NA	NA
GL50803_6896-Hypothetical protein	2	4	6	0	0.65	0.44	0	0	0	0	0	NA	-0.21	NA	-0.47	NA	-0.64	0.17	-0.73
GL50803_9098-MT associated TRAF3 interacting protein	3	3	6	0	0	0.22	0	0	0.22	0	-0.35	NA	-0.2	NA	-0.3	NA	NA	NA	0.03
GL50803_137733-Kinase, NEK	2	4	6	0	NA	0	0	0	0	NA	0.42	0	-1.07	0	-0.66	0	-0.01	-0.18	0.09
GL50803_16602-Hypothetical protein	1	5	6	0	0	0	0	0	0	0	0	-0.46	-0.28	0	0.38	0	-1.48	-1.14	-0.84
GL50803_14434-Ankyrin repeat protein 1	1	5	6	0	-0.67	0	0	0	-0.36	-0.64	0	NA	-0.52	NA	0	NA	-0.05	-0.35	0.13
GL50803_8001-Ribosomal protein L15	1	5	6	0	0	0	-0.44	-0.64	0.31	0	0	NA	0	NA	0	NA	-0.48	-0.69	-0.65
GL50803_101534-Kinase, NEK	1	5	6	0	-1.72	0	0	0	0	-1.48	0	0	-0.61	0	-0.54	0	-0.04	0.06	-0.14
GL50803_8394-Rdx family protein	4	2	6	0	-1.07	0.54	0	0	0	0	-0.51	NA	0	NA	-0.38	NA	0.09	0.88	0.28
GL50803_3032-Tryptophanyl-tRNA synthetase	3	3	6	0	-1.6	0	0	0	0	-1.04	-0.32	NA	0	NA	-0.33	NA	0.11	0.49	0.26
GL50803_15397-Kinase, CMGC CDK	2	4	6	0	-1.44	0	0	0	0	-0.92	0	0	-0.25	0	-0.19	0	0.17	-0.08	0.22
GL50803_29490-Copine I	2	4	6	0	0.4	0	0	0	-0.25	0	0	0	-0.45	-0.8	0	0	-0.41	0.23	0.14
GL50803_13268-Ribosomal protein S25	0	6	6	0	0	0	0	0	0	0	-0.98	0	0	0	-0.8	-0.6	-0.51	-1	-0.58
GL50803_15871-Serine peptidase, putative	0	6	6	0	-0.87	0	0	0	-0.4	-0.45	0	0	-0.5	0	0	0	-0.02	-0.2	-0.88
GL50803_22739-Hypothetical protein	3	3	6	0	1.12	0.32	0	0	0.27	0.56	-0.4	NA	-0.36	NA	-0.27	NA	NA	NA	NA
GL50803_14938-Ribosomal protein L12	0	6	6	0	0.45	0	0	0	0	0	-0.82	0	0	0	-0.73	-0.73	-0.7	-0.26	-0.69
GL50803_137727-High cysteine membrane protein EGF-like	5	1	6	0	-0.86	0	-0.72	0	1.45	1.71	0.7	NA	1.16	1.24	0	NA	NA	NA	NA
GL50803_9515-Coiled-coil protein	4	2	6	0	0	0	0	0	0	0	0.41	NA	0.29	NA	0.54	NA	-0.24	0.02	-0.63
GL50803_16612-Tyrosyl-tRNA synthetase	2	4	6	0	-1.23	0.35	0	0	0	-0.82	0	-0.71	0	0	0.42	0	-0.64	NA	-0.04
GL50803_9058-TAP42-like family protein	6	0	6	0	0	0	0.58	0	0	0.75	0.39	0	0.3	0.46	0.54	0	NA	NA	NA
GL50803_7009-Adenylate kinase family protein	3	3	6	0	1.07	0	0	0	0	0.66	0	0	0.38	0	-0.47	0	-0.32	0.08	-0.05
GL50803_7007-Hypothetical protein	4	2	6	0	NA	0.53	NA	NA	0	NA	-0.39	NA	0	NA	-0.45	NA	0.02	0.5	0.32
GL50803_137614-VSP	6	0	6	0	NA	1.86	0	1.5	2.23	2.49	1.3	0	0	NA	2.72	NA	NA	NA	NA
GL50803_137612-VSP	4	2	6	-0.87	0	-1.64	0	0	0.6	0	4.71	NA	2.13	NA	3.57	NA	-1.39	NA	NA
GL50803_3822-Dipeptidyl-peptidase III	4	2	6	0	1.07	0	0	0	0	1.2	0.25	0	-0.35	0	0	0	0.43	-0.02	0.12
GL50803_137695-Kinase, CMGC DYRK	6	0	6	0	-0.97	0	0	0	0.56	0	0.59	0.39	0	0	0	0	0.73	0.26	0.12
GL50803_14745-Ankyrin repeat protein 1	4	2	6	0	1.27	0	0.33	0	0	1.92	0.25	NA	-0.17	NA	0	NA	0.47	NA	-0.05
GL50803_3538-Hypothetical protein	5	1	6	0	0	0	0	0	0	0	0.53	0	0.6	0	0.75	0	-0.49	0.15	0.2
GL50803_13584-Hypothetical protein	5	1	6	0	0.8	0	0	0	-0.48	0	0.53	NA	0	NA	0.37	NA	0.32	0.22	0.11
GL50803_41212-Ankyrin repeat protein 1	5	1	6	0	1.51	0	0	0	0	0.86	0.89	0	0	0	0.59	0	0.44	0.13	-0.08
GL50803_35670-Zinc finger domain-containing protein	1	5	6	0	0.92	0	0	0	0	0.46	-0.19	-0.4	-0.25	0	-0.43	0	NA	NA	-0.53
GL50803_16588-Ribosomal protein P2	1	5	6	0	0.96	0	0	0	0	0.44	-1.14	NA	0	NA	-0.65	NA	-1.18	-0.37	-0.59
GL50803_8968-Hypothetical protein	1	5	6	0	-0.99	-0.62	-0.88	-1.3	0	-1.21	0	0	0.33	NA	-0.81	NA	NA	NA	NA
GL50803_8854-Hypothetical protein	1	5	6	0	0.6	0	0	0	-0.32	0.45	0	0	-0.35	0	-0.47	0	-0.34	NA	-0.43
GL50803_115797-VSP with INR	6	0	6	-1.18	1.64	0.54	0.45	0.84	2.35	3.49	0	0	0	0	0	1.41	NA	NA	NA
GL50803_17332-Hypothetical protein	3	3	6	0	-0.69	0	0	0	0	-0.48	0.29	0	0	0	0.31	0	-0.15	-0.5	0.15
GL50803_10196-Hypothetical protein	1	5	6	0	0	0	0	0	-0.25	0	0.3	NA	-0.95	NA	0	NA	-0.53	-0.8	-0.44
GL50803_10577-Nop domain-containing protein	4	2	6	0	-0.84	0	0	0	0	-0.51	0.46	0	0	0	0.49	0	0.36	-0.3	0.09
GL50803_10570-Peptidyl-prolyl cis-trans isomerase	2	4	6	0	0.67	0	0	0	-0.56	0	0.65	NA	0	NA	0.72	NA	-0.17	-0.05	-0.04
GL50803_10569-KRI1-like family protein	5	1	6	0	0.44	0.53	0	0	-0.3	0.55	0.33	NA	0.94	NA	0.25	NA	NA	NA	NA
GL50803_87202-Putative TPR repeat family protein	3	3	6	0	0	-0.92	-0.43	-0.49	0	0	0.34	NA	0	0	0	0	NA	0.63	0.1
GL50803_9861-Hypothetical protein	4	2	6	0	0	0.31	0	0	0	0	0.4	0	0	0	0.69	0	-0.46	-0.2	0.12
GL50803_94322-Spastin	5	1	6	-0.29	0.93	0	0	0	0.24	0.72	0.2	0	0.19	0.89	-0.16	0	NA	NA	NA
GL50803_2107-Hypothetical protein	3	3	6	0	0	-0.64	0	0	-0.4	0	0	0	-0.32	0	0	0	0.66	0.42	0.59
GL50803_13561-Translation elongation factor 1-beta	4	2	6	0	0	0.55	0	0	0	0.38	-0.9	NA	0	NA	0	NA	-0.56	0.16	0.02
GL50803_16760-Phenylalanyl-tRNA synthetase beta chain	2	4	6	0	-1.76	0	0	0	0	-0.78	0.43	0	-0.21	0	0	0	-0.02	-0.26	0.05
GL50803_11984-Ribosome biogenesis regulatory protein (RRS1)	4	2	6	0	NA	0.29	0	0	-0.44	NA	0.4	-0.66	0.18	0	0.24	NA	NA	NA	NA
GL50803_11992-TCP-1 chaperonin subunit epsilon	4	2	6	0	-0.93	0	0	0	-0.3	0	0.27	0	-0.24	0	0	0	0.13	0.39	0.11
GL50803_5659-S-adenosylmethionine synthetase	2	4	6	0	-0.82	0.35	0	0	-0.35	0	0.34	0	0	0	0	0	-0.49	-1.25	-0.19
GL50803_2012-Hypothetical protein	6	0	6	0	-1.11	0.49	0	0	0.55	0	0	0	0.52	NA	0	NA	1.11	0.54	0.13
GL50803_2013-Glutaredoxin 5	6	0	6	0	0	0.61	0	0	0.44	0	0.27	NA	0.16	NA	0.33	NA	0.57	NA	NA
GL50803_29327-Vacuolar protein sorting 2	3	3	6	0	-1.06	0	0	0	0	-0.94	0.7	0	0.34	0	0	0	-0.04	0.31	-0.05
GL50803_91643-26S proteasome regulatory subunit, putative	3	3	6	0	-1.12	0	0	0	0	-0.53	0.68	0	0	0	-0.2	0	0.07	-0.22	0.16
GL50803_16636-Rab2b	5	1	6	0	0	0	0	0	0	0.44	0.4	0.44	0	0	-0.31	0	0.47	0	0.16
GL50803_90434-Hypothetical protein	3	3	6	0	-0.48	0	0	0	0	-0.39	0.67	0.46	-0.28	0	0	0	0.76	NA	-0.51
GL50803_8228-DNA-dependent ATPase, putative	4	2	6	0	1.33	-0.55	0	0	0.32	0	0.15	0.5	0.26	-0.5	0	0	NA	NA	NA
GL50803_14622-Ribosomal protein L13	0	6	6	0	-1.62	0	-0.45	0	0	-1.23	0	-0.46	0	0	0	0	-0.85	-0.84	-0.82
GL50803_2483-Kinase, NEK	4	2	6	0	0	0	0	0	0	0	0.8	0	-0.25	0.4	0.74	0	-0.45	NA	0.11
GL50803_15124-Dynein light chain	5	1	6	0	0.74	0	0	0.41	0	0.51	0	0	0	-0.53	0	NA	0.24	0.17	0.15
GL50803_113304-VSP	3	2	5	0	-0.92	0.67	-0.9	-0.74	1.11	1.67	0	NA	0	NA	0	NA	NA	NA	NA
GL50803_50012-pVSP	2	3	5	0	NA	-0.66	NA	NA	1.56	NA	0.36	NA	-0.98	NA	-1	NA	NA	NA	NA
GL50803_50013-pVSP	2	3	5	1.22	NA	-1.81	NA	NA	2.94	NA	0.67	NA	-1.35	NA	-2.12	NA	NA	NA	NA
GL50803_50015-pVSP	4	1	5	0.9	NA	1.08	NA	NA	0.65	NA	0.65	NA	-1.87	NA	2.22	NA	NA	NA	NA
GL50803_50016-pVSP	1	4	5	0.72	NA	0.76	NA	NA	-0.55	NA	-0.57	NA	-0.88	NA	-1.83	NA	NA	NA	NA
GL50803_116477-VSP	5	0	5	0	1.08	0.81	0.84	1.48	4.84	3.39	0	NA	0	NA	0	NA	NA	NA	NA
GL50803_27836-Ankyrin repeat protein 1	0	5	5	0	NA	-0.38	NA	NA	-0.77	NA	-0.61	NA	-0.32	NA	-0.65	NA	NA	NA	NA
GL50803_10036-Alpha-16 giardin	0	5	5	0	NA	-0.45	NA	NA	-0.59	NA	-0.54	NA	-0.29	NA	-0.93	NA	NA	NA	NA
GL50803_10033-Hypothetical protein	0	5	5	0	NA	-0.57	NA	NA	-0.58	NA	-0.47	NA	-0.35	NA	-0.52	NA	NA	NA	NA
GL50803_10027-Hypothetical protein	0	5	5	0	0	-0.45	0	0	-0.67	0	-0.61	NA	0	NA	-0.37	NA	-0.01	NA	NA
GL50803_13999-Hypothetical protein	0	5	5	0	NA	-0.46	NA	NA	-0.48	NA	-0.6	0	-0.3	NA	-0.77	NA	NA	NA	NA
GL50803_17152-Ankyrin repeat protein 1	0	5	5	0	NA	-0.3	NA	NA	-0.65	NA	-0.55	NA	-0.17	NA	-0.58	NA	NA	NA	NA
GL50803_17151-NAD(P)H:quinone oxidoreductase	0	5	5	0	NA	-0.38	NA	NA	-0.58	NA	-0.69	NA	-0.56	NA	-0.89	NA	NA	NA	NA
GL50803_14490-Ankyrin repeat protein 1	0	5	5	0	NA	-0.65	0	NA	-0.72	NA	-0.71	NA	-0.31	NA	-0.47	NA	NA	NA	NA
GL50803_24555-Hypothetical protein	0	5	5	0	NA	-1.08	NA	NA	-0.57	NA	-0.36	NA	-0.27	NA	-0.35	NA	NA	NA	NA
GL50803_7577-Hypothetical protein	0	5	5	0	NA	-0.38	NA	NA	-0.79	NA	-0.61	NA	-0.42	NA	-0.77	NA	NA	NA	NA
GL50803_17149-GTP-binding protein	0	5	5	0	NA	-0.32	0	NA	-0.65	NA	-0.54	0	-0.35	0	-0.69	0	NA	NA	NA
GL50803_16376-ATP-dependent RNA helicase p47, putative	1	4	5	0	0	0	0	0	-0.26	0	0	0	-0.59	0	0	0	0.11	-0.43	-0.2
GL50803_34684-DEAD box RNA helicase Vasa	1	4	5	0	-1.1	0	0	0	0	-0.78	0	NA	-0.49	NA	0	NA	0.24	-0.36	-0.31
GL50803_15869-GTP-binding nuclear protein RAN/TC4	3	2	5	0	-0.47	0	0	0	0	-0.46	0	NA	-0.46	NA	0	NA	0.04	0.21	0.3
GL50803_22850-Kinase, CMGC MAPK	3	2	5	0	0.74	0	0	0	-0.33	0	0	0	0	0	0.64	0	0.36	-0.02	0.1
GL50803_12949-Proteasome subunit beta type 5	2	3	5	0	0.75	0	0	0	-0.35	0	0	0	-0.36	NA	0	0	0.19	-0.04	0.11
GL50803_14702-RRNA biogenesis protein RRP5	5	0	5	0	0	0	0	0	0	0	0	NA	0.55	NA	1.12	NA	0.32	0.09	0.33
GL50803_8407-Aminoacyl-histidine dipeptidase	5	0	5	0	0	0	0	0	0	0	0	0	0	0	0.51	0.52	0.17	0.24	0.68
GL50803_14699-Ribosomal protein S23	0	5	5	0	-0.56	0	-0.55	0	0	0	-0.59	NA	0	NA	0	NA	-0.42	-0.46	-0.58
GL50803_16267-Trichohyalin-plectin-homology domain-containing protein	3	2	5	0	0.83	0	0	0	0	0	0	0	0.65	0	1.15	0	-0.8	-0.69	0.05
GL50803_137605-VSP with INR	5	0	5	-0.58	NA	1.09	NA	NA	1.65	NA	2.19	NA	1.29	NA	3.22	NA	NA	NA	NA
GL50803_4463-Dynein light chain	3	2	5	0	0.6	0	0	0	0	0.44	-0.29	NA	0	NA	0	NA	-0.22	0.36	0.09
GL50803_9030-Ankyrin repeat protein 1	2	3	5	0	0	0	0	0	0	0.53	0	0	-0.83	0	0	0	-0.29	-0.03	0.23
GL50803_91398-Eukaryotic translation initiation factor 2 beta subunit	2	3	5	0	0	0	0	0.44	0	0	0	NA	-0.29	NA	0	NA	-0.01	-0.29	0.5
GL50803_100864-Vacuolar protein sorting 26	3	2	5	0	-1.65	0	0	-0.47	0	-0.72	0	0	0	0	0	0	0.11	0.5	0.08
GL50803_102051-Amino acid transporter family	2	3	5	0	NA	0	NA	NA	0.65	NA	-0.35	-1.07	-0.38	NA	0.28	NA	NA	NA	NA
GL50803_6430-14-3-3 protein	2	3	5	0	0	0	0	0	0	0.29	0	0	-0.48	0	0	0	-0.21	-0.22	0.15
GL50803_8822-2,3-bisphosphoglycerate-independent phosphoglycerate mutase	5	0	5	0	0	0	0	0	0.39	0	0	NA	0	NA	1.07	NA	0.1	0.21	0.69
GL50803_6564-Proliferating cell nuclear antigen	5	0	5	0	-0.53	0	0	0	0	0	0	NA	0.52	NA	0.34	NA	0.34	0.42	0.21
GL50803_104685-Centrin	4	1	5	0	0.82	0	0	0	0	0.49	0	0	0	0	0.38	0	-0.4	0.04	0.08
GL50803_6377-Hypothetical protein	2	3	5	0	0	-0.42	0	0	-0.44	0	0	0	-0.46	0	0.28	0	NA	NA	0.71
GL50803_16355-Ankyrin repeat protein 1	3	2	5	0	NA	0.26	NA	NA	0.46	NA	0	-0.98	-0.33	0	0.85	NA	NA	NA	NA
GL50803_16353-Hypothetical protein	3	2	5	0	-0.52	0	0	0	0	0	0.5	0	-0.34	0	0.49	0	0.2	-0.6	0
GL50803_16953-Flap structure-specific endonuclease	1	4	5	0	0	-0.19	0	0	-0.39	0.52	0	NA	-0.91	NA	-0.25	NA	NA	NA	NA
GL50803_3345-Hypothetical protein	1	4	5	0	0	0	0	0	-0.48	NA	0	NA	-0.86	-0.63	-0.21	NA	NA	NA	0.02
GL50803_8782-Protein required for cell viability	2	3	5	0	-0.58	0	0	-0.42	0	-0.39	0.23	-0.7	0	0	0.3	NA	NA	NA	NA
GL50803_8781-Yip1 family member 6	2	3	5	0	0	0	0	0	-0.34	NA	-0.3	NA	-0.26	NA	0	NA	0.03	NA	0.44
GL50803_16734-Hypothetical protein	0	5	5	0	NA	0	NA	NA	-0.26	NA	-0.3	-0.68	-0.29	-0.46	0	NA	NA	NA	NA
GL50803_16731-Hypothetical protein	1	4	5	0	0	0	0	0	0	0	0	-0.4	0	0	0.53	0	-0.77	-0.43	-0.31
GL50803_13475-Axoneme-associated protein GASP-180	0	5	5	0	1.11	0	0	0	0	0	-0.56	NA	-0.54	NA	0	NA	-0.14	-0.49	-0.66
GL50803_11099-Ankyrin repeat protein 1	0	5	5	0	0	-0.2	0	NA	-0.29	NA	-0.58	NA	-0.36	NA	-0.8	NA	NA	NA	NA
GL50803_11100-Tetratricopeptide repeat-containing protein	3	2	5	0	2.35	-0.34	0	0	0	1.78	0.43	0	-0.44	0	0.18	0	NA	NA	NA
GL50803_11107-Ankyrin repeat protein 1	2	3	5	0	0.61	-0.21	0	0	-0.2	0.64	0	-0.85	0	NA	0.19	0	NA	NA	NA
GL50803_8163-Manganese-dependent inorganic pyrophosphatase, putative	1	4	5	0	-0.49	-0.4	0	-0.42	0	0	0	NA	-0.92	NA	-0.36	NA	NA	NA	0.04
GL50803_16532-Ankyrin repeat protein 1	3	2	5	0	0	0	0	0	0	0	0.87	0	0	0	1.43	0	0.15	-0.17	-0.76
GL50803_32607-High cysteine membrane protein Group 1	1	4	5	-1.43	NA	-0.74	NA	NA	-0.56	NA	-0.37	NA	-0.68	NA	0.54	NA	NA	NA	NA
GL50803_14856-Signal recognition particle receptor	1	4	5	0	0	0	0	0	0	0	0	0	-0.22	0	-0.43	0	0.13	-0.87	-0.15
GL50803_17277-Phospholipase B	1	4	5	0	0	0	0	0	-0.39	0	0	NA	-0.55	NA	0	NA	0.59	-0.15	-0.46
GL50803_4059-5'-methylthioadenosine nucleosidase/S-adenosylhomocysteine nucleosidase	0	5	5	0	0	0	0	0	0	0	-0.37	NA	-0.28	NA	0	NA	-0.14	-0.45	-0.24
GL50803_3910-Thioredoxin	1	4	5	0	-1.62	0	0	0	0	0	0	-0.81	0	0	0	-0.81	-1.6	0.28	-0.75
GL50803_16471-Ankyrin repeat protein 1	4	1	5	0	0	0	0.51	0.51	0	0.6	0	0	-0.27	0	0.27	NA	NA	NA	NA
GL50803_7203-Guanylate kinase	5	0	5	0	NA	0.41	0	0	0	NA	0	0.45	0	0	0.45	NA	NA	0.4	0.15
GL50803_14392-Metallo-beta-lactamase superfamily protein	2	3	5	0	0.4	-0.21	0	0	0	0	-0.35	0	-0.31	0	0	NA	0.06	NA	0.2
GL50803_7207-Hypothetical protein	3	2	5	0	0.78	0	0	0	0	0	0.45	NA	0	NA	0.82	NA	0.4	-0.46	-0.05
GL50803_17229-Hypothetical protein	2	3	5	0	NA	-0.36	NA	NA	-0.3	NA	-0.54	NA	0.23	NA	0.23	NA	NA	NA	NA
GL50803_3475-Ankyrin repeat protein 1	2	3	5	0	NA	-0.34	0	0	0.79	0	-0.67	-1.49	0	0	0.31	0	NA	NA	NA
GL50803_16124-TCP-1 chaperonin subunit eta	5	0	5	0	-0.62	0	0	0	0.88	0	0	0	0	0	0.79	0	0.08	0.36	0.06
GL50803_92132-Hypothetical protein	5	0	5	0	NA	0	0	0	0	NA	0	0.73	0.32	0	0.41	0	0.17	NA	0.04
GL50803_40369-Hypothetical protein	4	1	5	0	-1.42	0	0	0	0	-0.75	0.23	0	0	NA	0.51	0	NA	0.15	0.59
GL50803_3957-Kinase, NEK	4	1	5	0	0	0	0	0	0	0	0.29	-0.92	0.22	0.52	0.81	0	NA	NA	NA
GL50803_11165-Ankyrin repeat protein 1	3	2	5	0	0	0	0	0	0	0	0.44	NA	0	NA	1.23	NA	0.25	-0.81	-0.19
GL50803_1695-Rab11	3	2	5	0	0	0	0	0	0	-0.38	0	NA	0	NA	0.3	NA	0.53	-0.21	0.64
GL50803_9196-Kinase, NEK	5	0	5	0	-0.64	0	0	0	0.27	0	0	0	0	0.55	0	NA	0.3	0.15	0.52
GL50803_17538-Phosphoprotein phosphatase 2A regulatory subunit	4	1	5	0	NA	0	0.36	0	0	-0.52	0.26	0	0	0.58	0.35	0	NA	NA	NA
GL50803_14874-SAS-6_N domain-containing protein	3	2	5	0	-1.2	0	0	0	0	-0.38	-0.39	NA	0	NA	0	NA	0.68	0.05	0.02
GL50803_9115-Glucose-6-phosphate isomerase	3	2	5	0	0	0	0	0	0	0	0	NA	-0.41	NA	1.35	NA	-0.06	0.2	0.31
GL50803_14872-Ankyrin repeat protein 1	4	1	5	0	0	0	0	0	0	0	0	NA	0.36	NA	0.6	NA	0.17	0.18	-0.15
GL50803_15364-Coiled-coil protein	4	1	5	0	NA	0	0	0	0.3	0.55	-0.22	0	0.31	0	0.32	NA	NA	NA	NA
GL50803_111967-Kinase, NEK	3	2	5	0	NA	-0.2	NA	NA	0.21	NA	-0.24	NA	0.3	NA	0.22	NA	NA	NA	NA
GL50803_40390-Ankyrin repeat protein 1	3	2	5	0	0.5	0	0	0	0	0	0.36	NA	-0.46	NA	0.36	NA	-0.33	NA	0.15
GL50803_9239-Nif3-related protein	4	1	5	0	1.3	0	0.42	0.83	0	0.99	0	NA	-0.23	0	0.29	NA	NA	NA	NA
GL50803_114535-Kinase, NEK	2	3	5	0	NA	-0.33	NA	NA	0.29	NA	-0.54	0	0	0	-0.44	0	NA	NA	0.24
GL50803_94003-High cysteine membrane protein	2	3	5	0	NA	-0.8	NA	NA	-0.27	NA	-0.24	NA	0.37	NA	0.2	NA	NA	NA	NA
GL50803_4414-Hypothetical protein	2	3	5	0	NA	-0.79	NA	NA	-0.39	NA	-0.38	0	0.51	NA	0.34	NA	NA	NA	NA
GL50803_96580-Hypothetical protein	1	4	5	0	NA	-0.28	0	0	0.52	NA	-0.5	NA	-0.68	NA	-0.53	NA	NA	NA	NA
GL50803_33629-Hypothetical protein	3	2	5	0	1.8	0	0.59	0	0	0	0	0.45	-0.39	0	-0.34	0	NA	NA	0.15
GL50803_6226-Glycogen phosphorylase	1	4	5	0	-1.43	0	0	0	0	-0.87	0	0	0	0	0.33	0	-0.46	-0.54	-0.18
GL50803_16323-Hypothetical protein	5	0	5	0	NA	0.38	NA	NA	0.71	NA	0.52	NA	0.34	NA	1.28	NA	NA	NA	NA
GL50803_5823-Hypothetical protein	3	2	5	0	NA	0.41	NA	NA	-0.28	NA	-0.21	0	0.22	NA	0.43	NA	NA	NA	NA
GL50803_7230-Hypothetical protein	1	4	5	0	NA	-0.24	NA	NA	-0.2	NA	-0.41	NA	-0.55	NA	0.19	NA	NA	NA	NA
GL50803_17192-Sec7 family protein	3	2	5	0	NA	-0.33	0	0	-0.3	0	0.32	0	0.21	0	0.81	NA	NA	NA	NA
GL50803_13945-Hypothetical protein	2	3	5	0	NA	0	0	0	-0.39	NA	-0.19	0	0.5	-0.42	0.36	0	NA	NA	NA
GL50803_1995-Proteasome subunit beta type 4	2	3	5	0	0.59	0	0	0	0	0	-0.51	0	0	NA	-0.46	0	-0.16	0.33	0.06
GL50803_17198-Leucine-rich repeat protein	3	2	5	0	0	0	0.76	0	0	-0.83	0.88	-0.45	0	0	1.3	0	NA	NA	NA
GL50803_93938-Triosephosphate isomerase, cytosolic	4	1	5	0	0.91	0	0	0	0	0.82	0	0	0	0	0.75	0	-1.32	0.03	0.36
GL50803_11209-Cathepsin L	1	4	5	-0.34	NA	-0.33	NA	NA	-0.22	NA	-0.32	NA	-0.27	NA	0.37	NA	NA	NA	NA
GL50803_14481-Hypothetical protein	2	3	5	0	-1.03	0	0	0	0	-1.01	-0.27	0	0	NA	0	NA	-0.05	0.31	0.01
GL50803_7559-Hypothetical protein	3	2	5	0	NA	-0.5	0	NA	-0.17	NA	0.38	NA	0.14	NA	0.59	NA	NA	NA	NA
GL50803_16343-Median body protein	2	3	5	0	0.66	0	0	0	0	0	0.4	0	0	0	1.12	0	-0.22	-0.25	-0.17
GL50803_15832-Aminoacyl-histidine dipeptidase	1	4	5	0	0	0	0	0	0	0.67	0	NA	-0.49	NA	0	NA	-0.42	-0.12	-0.1
GL50803_21444-Spindle pole protein, putative	1	4	5	0	0.87	0	0	0	-0.47	0	0	NA	0	NA	0.37	NA	-0.16	-0.09	-0.19
GL50803_9751-Chaperone protein dnaJ	1	4	5	0	-0.53	0	0	0	0	0	0	NA	0.2	NA	-0.23	NA	-0.19	-0.36	-0.25
GL50803_16721-High cysteine membrane protein Group 2	1	4	5	0	0	-0.46	0	0	-0.77	0	0	NA	0	NA	0	NA	0.21	-0.02	-0.33
GL50803_42000-Coiled-coil protein	2	3	5	0	0	-0.39	0	0	-0.4	0	0	0	0	0	0.43	0	0.33	NA	-0.62
GL50803_88888-Hypothetical protein	2	3	5	0	NA	-0.28	NA	NA	1.05	NA	-0.98	NA	0.61	NA	-0.38	NA	NA	NA	NA
GL50803_16648-Hypothetical protein	2	3	5	0	0.98	-0.39	0	0	0	0	0	NA	0.34	NA	0	NA	0.2	-0.53	-0.55
GL50803_16652-Ribosomal protein S13	0	5	5	0	0	0	-0.59	-0.51	0	0	0	NA	0	NA	0	NA	-0.38	-0.49	-0.57
GL50803_5346-Kinase, NEK	1	4	5	0	0	0	0	0	0	0	0	-0.4	0	0	-0.46	0	0.32	-0.77	-0.23
GL50803_88945-GARP-like protein 2	3	2	5	0	NA	0.53	NA	NA	0.62	NA	-0.7	NA	0.96	NA	-0.21	NA	NA	NA	NA
GL50803_14993-Diphosphate-fructose-6-phosphate 1-phosphotransferase	2	3	5	0	0	0	0	0	0	0.61	0	NA	0	NA	0.57	NA	-0.1	-0.46	-0.2
GL50803_21110-Hypothetical protein	1	4	5	0	NA	-0.41	-0.48	-0.59	-0.24	NA	0	NA	0.37	NA	0	NA	NA	NA	NA
GL50803_9353-Inositol monophosphatase, putative	1	4	5	0	0.89	-1.08	-1.05	-0.39	0	0.59	0	NA	0	NA	-1.2	NA	NA	NA	NA
GL50803_14546-Phosphoglycolate phosphatase	2	3	5	0	NA	-0.31	0	NA	-0.25	-0.7	0	NA	0.82	NA	0.49	NA	NA	NA	NA
GL50803_7789-ADP-ribosylation factor 1	1	4	5	0	-1.02	0	0	0	0.26	0	0	0	0	0	-0.55	0	-0.23	-0.31	-0.01
GL50803_6170-Coatomer delta subunit	3	2	5	0	NA	0.3	0	0	0	0.59	-0.15	0	0	0	-0.44	0	NA	NA	0.93
GL50803_3677-Kinase, NEK	2	3	5	0	NA	0	NA	NA	1.86	NA	-1.87	NA	-0.83	-1.11	0	0.49	NA	NA	NA
GL50803_15834-Hypothetical protein	3	2	5	0	0.35	0.5	0.31	0.49	-0.41	0	0	NA	-0.33	NA	0	NA	NA	NA	NA
GL50803_6133-Ribosomal protein L29	1	4	5	0	0	0.53	0	0	0	-0.74	0	NA	0	NA	0	NA	-1.17	-0.66	-0.73
GL50803_137604-VSP S8	5	0	5	-0.61	NA	0.74	NA	NA	1.24	NA	1.58	NA	1.05	NA	1.97	NA	NA	NA	NA
GL50803_114829-Hypothetical protein	2	3	5	0	NA	0	0	-1.91	-0.2	-2.84	0	0.87	0	NA	0.25	0	NA	NA	NA
GL50803_17448-DNA-directed RNA polymerase RPB2	2	3	5	0	-0.57	-0.36	0	-0.42	0	-0.67	0.46	0	0	NA	0.76	0	NA	NA	NA
GL50803_112518-Kinase, NEK	3	2	5	-0.67	-0.7	0	0	0	0	0	-0.35	0	-0.26	0	0.55	0	0.47	NA	0.65
GL50803_137698-Sec13	3	2	5	0	-1.49	0	0	0	-0.29	-0.81	0	NA	0.15	NA	0	NA	0.9	NA	0.36
GL50803_17460-Selenocysteine-specific translation elongation factor	5	0	5	0	0	0	0	0	0	0	0	NA	0.19	NA	0.65	NA	0.13	0.38	0.47
GL50803_26199-Kinase, NEK	1	4	5	0	0	0	0	0	0	0	0	0	-0.21	NA	0.21	0	-0.04	-0.02	-0.12
GL50803_16915-Ankyrin repeat protein 1	5	0	5	0	0.53	0	0.38	0.66	0	0	0.52	NA	0	NA	0.46	NA	0.44	NA	NA
GL50803_16910-Hypothetical protein	1	4	5	0	NA	-0.42	0	0	0	1.13	-0.19	NA	-0.73	NA	-0.62	NA	NA	NA	NA
GL50803_32815-Hypothetical protein	0	5	5	0	NA	-0.37	NA	NA	-0.19	NA	-0.3	NA	-0.35	NA	-0.82	0	NA	NA	NA
GL50803_112692-ABC transporter	0	5	5	0	NA	-0.54	NA	NA	-0.57	NA	0	-0.4	-0.31	NA	-0.4	NA	NA	NA	NA
GL50803_50142-pVSP	1	4	5	0	NA	-0.83	NA	NA	0.68	NA	-1.59	NA	-0.61	NA	-1.18	NA	NA	NA	NA
GL50803_15035-Kinase, NEK	1	4	5	0	-0.7	0	0	0	0.3	0	0	NA	-0.41	NA	-0.46	NA	-0.11	NA	-0.14
GL50803_16824-Kinase, NEK	3	2	5	0	0	0	0	0	0	0.53	0	NA	-0.56	NA	0	NA	-0.17	0.07	0.08
GL50803_12091-Macrophage migration inhibitory factor	1	4	5	0	0	0	0	0	0	-0.56	0	NA	0	NA	-0.5	NA	-0.64	0.16	-0.5
GL50803_12082-Biotin-protein ligase (birA), putative	1	4	5	0	NA	-0.26	NA	NA	0.34	NA	-0.45	NA	-0.17	NA	-0.54	NA	NA	NA	NA
GL50803_12063-High cysteine protein	4	1	5	0	0.58	0	0	0	0	0	-0.5	NA	0	NA	0.42	NA	0.25	0.8	1.12
GL50803_12058-Hypothetical protein	0	5	5	0	NA	-0.2	NA	NA	-0.19	NA	-0.52	NA	-0.24	NA	-0.37	NA	NA	NA	NA
GL50803_3007-Hypothetical protein	4	1	5	0	0	-0.21	0	0	0	3.59	0	NA	0.32	NA	0.2	NA	0.65	NA	NA
GL50803_32879-RecF/RecN/SMC N terminal domain-containing protein(Smc5)	1	4	5	0	NA	-0.4	NA	NA	-0.26	NA	-0.39	NA	0.27	NA	-0.21	NA	NA	NA	NA
GL50803_17483-Chaperone protein DnaJ subfamily B	1	4	5	0	0	0	0	0	0	0	-0.27	0	0	0	-0.19	0	-0.42	-0.16	0.24
GL50803_17482-TCP-1 chaperonin subunit delta	1	4	5	0	-0.89	0	0	0	-0.45	-0.89	0	0	0	0	0	0	-0.13	-0.07	0.08
GL50803_135231-Histone H3	1	4	5	0	-1.22	0.54	0	0	0	-1.35	0	NA	0	NA	0	NA	-0.96	-0.92	-0.51
GL50803_7287-Small glutamine-rich tetratricopeptide repeat-containing protein	2	3	5	0	0.69	0	0	0	0	0.41	0	0	0	0	-0.32	0	-0.09	0.34	-0.02
GL50803_31576-Ubiquitin-conjugating enzyme E2	0	5	5	0	NA	-0.96	NA	NA	-0.51	NA	-0.61	NA	-0.49	NA	-0.65	NA	NA	NA	NA
GL50803_8708-Eukaryotic translation initiation factor 1A	3	2	5	0	0.55	0.47	0	0	0	0.76	-0.6	NA	0	NA	-0.68	NA	0.17	NA	NA
GL50803_21331-26S protease regulatory subunit 7	2	3	5	0	0	0	0	0	0	0	0	0	-0.29	0	-0.2	0	-0.29	0.62	0.4
GL50803_13667-Notchless	3	2	5	0	1.27	0.19	0	0	0	1.02	-0.23	NA	0.25	NA	-0.55	NA	NA	NA	NA
GL50803_94463-Hypothetical protein	1	4	5	0	-0.85	0	0	0	-0.24	-0.64	0	0	0	0	0	0	-0.1	-0.14	0.17
GL50803_6633-Farnesyl diphosphate synthase	2	3	5	0	0	0	0	0	0	0.48	0	0	0	0	-0.21	0	-0.03	-0.25	0.24
GL50803_17123-Hypothetical protein	1	4	5	0	1	-0.34	0	NA	-0.27	1.14	0	NA	-0.48	NA	-0.49	0	NA	NA	NA
GL50803_7082-Ribosomal protein S21	0	5	5	0	0	0	0	0	0	0	-1.13	NA	0	NA	-1	NA	-0.97	-0.2	-0.52
GL50803_89730-Hypothetical protein	1	4	5	0	NA	-0.46	NA	NA	0	NA	-0.3	NA	0.22	NA	-0.39	NA	-0.12	NA	NA
GL50803_16222-Hypothetical protein	2	3	5	0	0	-0.34	0	0	0	0	-0.4	0	0.17	0.41	-0.27	NA	NA	NA	NA
GL50803_32933-VSP	5	0	5	-0.57	NA	0.29	NA	NA	2.06	NA	0.49	NA	0.63	NA	2.24	NA	NA	NA	NA
GL50803_17578-Kinase, NEK	3	2	5	0	-1.26	0	0	-0.53	0	-0.76	0.39	NA	0.6	NA	0.83	NA	NA	NA	NA
GL50803_60621-Ankyrin repeat protein 1	5	0	5	0	NA	2.81	NA	NA	0.7	NA	2.12	NA	0.45	NA	3.32	NA	NA	NA	NA
GL50803_17586-Ankyrin repeat protein 1	3	2	5	0	-1.06	0	0	0	0	-0.98	0	NA	-0.29	NA	0	NA	0.77	0.14	0.28
GL50803_17587-CTP synthase	2	3	5	0	0	0	0	0	-0.63	0	0.3	0	0	-0.39	0	0	0.37	NA	-0.05
GL50803_15535-Deoxyhypusine synthase, putative	2	3	5	0	0	0	0	0	0	0	-0.23	0	0	0	-0.39	0	1.08	-0.06	0.52
GL50803_11950-Ribosomal protein L18	0	5	5	0	0	0	0	0	0	0	-0.39	0	0	0	-0.61	0	-0.82	-0.98	-0.73
GL50803_112870-Prefoldin subunit	1	4	5	0	0	0	0	0	0	0	-0.32	NA	0	NA	-0.69	NA	-0.45	-0.22	0.22
GL50803_14497-20S proteasome alpha subunit 3	3	2	5	0	0.57	0	0	0	0	0	-0.61	0	0	0	-0.52	NA	0.78	0.42	0.35
GL50803_103992-VSP	5	0	5	-2.92	-0.81	1.03	0.67	1.32	1.39	3.6	0	NA	0	NA	0	NA	NA	NA	NA
GL50803_2825-Ribosomal protein L7Ae	2	3	5	0	-0.91	0	0	0	0	0	-0.46	NA	0	NA	-0.64	NA	-0.01	0.33	0.28
GL50803_16568-Transcription factor, putative	4	1	5	0	0	0	0	0	0.38	0	0	0	0.44	0.56	-0.23	0	NA	NA	0.12
GL50803_17000-Peptidyl-prolyl cis-trans isomerase B	3	2	5	0	-1.72	0	0	0	0	-1.51	0	NA	0.27	NA	0	0	-0.1	0.48	0.02
GL50803_5375-Kinase, NEK	1	4	5	0	-1.28	0	0	-0.52	0	-1.08	0	0	0	0	0	0	0.1	-0.4	-0.06
GL50803_5374-Tubulin specific chaperone B	3	2	5	0	0.65	0	0	0.59	0	0.42	-0.25	NA	0	NA	-0.22	NA	NA	NA	0.61
GL50803_8880-Hypothetical protein	3	2	5	0	NA	0.18	0	0	0.14	NA	-0.6	NA	0.51	NA	-0.71	0	NA	NA	NA
GL50803_14796-Hypothetical protein	4	1	5	0	NA	0	0	NA	0	NA	0	NA	0.68	NA	0.26	0	0.06	0.18	-0.28
GL50803_50181-VSP	5	0	5	-2.14	NA	0.54	NA	NA	1.05	NA	1.96	NA	0.46	NA	3.75	NA	NA	NA	NA
GL50803_10428-Ribosomal protein L10	1	4	5	0	0.68	0	0	0	0	0.34	0	NA	0	NA	-0.51	NA	-0.73	-0.84	-0.79
GL50803_10423-Activator of Hsp90 ATPase	2	3	5	0	0	0	0	0	0	0	0	NA	-0.18	NA	-0.25	NA	-0.06	0.72	0.09
GL50803_11311-Kinase, NEK	0	5	5	0	-1.83	0	0	0	-0.44	-1.24	0	0	0	0	0	0	-1.21	-0.55	-0.08
GL50803_11299-Amino acid transporter, putative	0	5	5	0	0	-0.63	-1.05	-1.07	0	-1.15	-0.48	0	0	NA	0	NA	NA	NA	NA
GL50803_14573-Tenascin-like protein	4	1	5	0	0.4	0	-0.42	0	0.67	1.35	0	NA	0	NA	0	NA	0.02	0.17	NA
GL50803_7865-L-asparaginase	1	4	5	0	NA	-0.41	NA	NA	0.62	NA	-0.8	NA	-0.47	NA	-0.46	NA	NA	NA	NA
GL50803_7870-Ribosomal protein L23A	0	5	5	0	0	0	0	0	0	0	-0.59	NA	0	NA	-0.86	NA	-0.92	-0.61	-0.76
GL50803_9573-Hypothetical protein	2	3	5	0	NA	0	0	0	0	-0.47	0	0	0	0	-0.48	0	0.32	-0.48	0.15
GL50803_101326-Hypothetical protein	1	4	5	0	0	-0.2	0	0	-0.29	0	0	0	0	0	0	NA	-0.53	0.47	-0.01
GL50803_137608-VSP with INR	5	0	5	-0.4	NA	0.23	NA	NA	0.72	0	0.58	NA	0.61	NA	1.04	NA	NA	NA	NA
GL50803_16660-Intraflagellar transport protein IFT88	3	2	5	0	0.84	-0.44	0	0	0	0.52	0.22	0	0.18	0	-0.23	0	NA	NA	NA
GL50803_9899-Eukaryotic translation initiation factor eIF2A	1	4	5	0	0.89	0	0	0	0	0	0	0	-0.21	0	-0.44	0	0.46	-0.31	-0.01
GL50803_9894-Protein phosphatase 2A regulatory subunit, putative	2	3	5	0	0	0	0	0	0	-0.54	0.35	NA	0	NA	0.55	NA	-0.14	NA	-0.03
GL50803_5809-Hypothetical protein	1	4	5	0	-1.28	0	0	0	0	-0.82	0.34	0	-0.28	0	0	0	-0.15	NA	-0.09
GL50803_113093-pVSP	4	1	5	0	NA	0.7	0	0	3.2	0	1.02	NA	0	NA	2.05	NA	NA	NA	-0.25
GL50803_60750-Hypothetical protein	5	0	5	0	NA	0.68	NA	NA	0.34	NA	0.57	NA	0.15	NA	0.39	NA	NA	NA	NA
GL50803_2972-Cytochrome b5-like Heme/Steroid binding domain-containing protein	5	0	5	0	NA	0.42	0	0	0.27	NA	0.37	NA	0.23	NA	0.94	NA	NA	NA	NA
GL50803_13204-Zinc transporter protein	5	0	5	0	NA	0.6	NA	NA	0.27	NA	0.5	NA	0.51	NA	1.38	NA	NA	NA	NA
GL50803_14299-Endoribonuclease L-PSP	5	0	5	0	0	0.57	0	0	0.76	0	0	NA	0	NA	0	NA	0.66	0.79	0.62
GL50803_14949-Hypothetical protein	5	0	5	0	NA	0	NA	NA	0.33	NA	0.36	1.07	0.49	NA	0.32	0	NA	NA	NA
GL50803_11621-Sas10 domain-containing protein	3	2	5	0	0.81	0.75	-0.75	-0.54	0	0.37	0.27	NA	0	NA	0	NA	NA	NA	NA
GL50803_15445-Hypothetical protein	2	3	5	0	-1.15	0	0	0	-0.45	-0.73	0.58	0	-0.33	NA	0	0	0.29	NA	NA
GL50803_15442-KIF-1 binding protein C terminal-containing protein	4	1	5	0	0	0.45	0	0	0.32	-0.59	0.68	NA	0	NA	0.51	NA	NA	NA	NA
GL50803_17354-Hypothetical protein	5	0	5	0	NA	0.54	0	0	0	NA	0.36	0	0.57	0	0.51	0	NA	NA	0.12
GL50803_12224-Hypothetical protein	4	1	5	0	1.14	0	0	0	0	0.81	0.38	0	0.4	0	-0.31	0	0.34	NA	NA
GL50803_12218-Hypothetical protein	4	1	5	0	0	0	0	0	0	0.59	0.48	0	0.67	0.48	0	0	NA	-0.05	NA
GL50803_12213-Hypothetical protein	2	3	5	-0.34	NA	-0.31	NA	NA	1.05	NA	-0.27	NA	0.74	NA	-0.24	NA	NA	NA	NA
GL50803_17550-Cia1	3	2	5	0	NA	0	0	0	0.29	-0.79	0	0	0.79	0	-0.28	0	NA	NA	0.45
GL50803_113023-Tetratricopeptide repeat-containing protein	4	1	5	0	NA	0	NA	NA	-1.03	NA	0.24	NA	0.9	0	0	NA	0.92	NA	0.07
GL50803_113024-VSP	3	2	5	0	NA	1.09	NA	NA	-0.61	NA	2.11	-1.6	1.33	NA	0	NA	NA	NA	NA
GL50803_17375-Hypothetical protein	2	3	5	0	0	-0.31	0	0	-0.9	0	0.52	0	-0.34	0	0	NA	0.67	NA	NA
GL50803_4687-Hypothetical protein	0	5	5	0	-1.2	0	-0.54	NA	-0.64	NA	0	0	-0.55	-0.39	-0.58	0	NA	NA	NA
GL50803_101260-Hypothetical protein	4	1	5	0	NA	0	NA	NA	-0.31	NA	0.33	0.75	0.63	NA	0.38	NA	NA	NA	NA
GL50803_21321-High cysteine membrane protein Group 5	3	2	5	0	-0.81	0	0	0	-0.49	-0.88	0.62	NA	0	0.85	0.41	NA	NA	NA	NA
GL50803_15985-Hypothetical protein	2	3	5	0	1.16	-0.22	-0.52	0	-0.68	0.73	0.44	NA	0	NA	0	NA	NA	NA	NA
GL50803_93551-Metalloprotease, insulinase family	3	2	5	0	-1.38	0	0	0	0	-0.94	0.55	0	0	0	0	0	0.69	-0.91	0.45
GL50803_5638-Cyst wall protein 1	3	2	5	0.92	NA	-0.91	NA	NA	-0.65	NA	1.91	NA	0.34	NA	1.79	NA	NA	NA	NA
GL50803_5643-Kinase, NEK	3	2	5	0	-0.85	0	0	0	0	-0.42	0.82	NA	0	NA	0	NA	0.3	-0.06	0.2
GL50803_93548-Phospholipase B	4	1	5	0	0	0	0	0	0	0	0.57	NA	0	NA	0.68	NA	0.21	0.12	-0.38
GL50803_50259-VSP	5	0	5	-2.15	NA	0.64	NA	NA	1.07	NA	3.26	NA	1.38	NA	4.49	NA	NA	NA	NA
GL50803_14689-Hypothetical protein	3	2	5	0	NA	0	0	0	-0.56	-0.9	0.87	NA	0	0.39	0.39	NA	NA	NA	NA
GL50803_13922-Hypothetical protein	4	1	5	0	0	0	0	0	0	0	1.05	NA	0	NA	1.34	NA	0.56	-0.22	0.16
GL50803_16526-WD-repeat protein	1	4	5	0	NA	-0.19	0	0	-0.17	-0.89	0	NA	0	NA	-0.4	NA	NA	NA	0.29
GL50803_24043-CH-like domain-containing protein	2	3	5	0	NA	-0.37	0	-1.47	-0.77	0	0	NA	0.53	NA	0.44	NA	NA	NA	NA
GL50803_16779-Cathepsin B	5	0	5	0	0	0	0.45	0	0	0	0	0.53	0	0	0	0	0.78	1.49	1.12
GL50803_11152-Hypothetical protein	5	0	5	0	0	0.48	0	0	0.3	0	0	NA	0	NA	0.28	0	0.6	NA	0.45
GL50803_15353-Hypothetical protein	4	1	5	0	NA	0.68	NA	NA	0.49	NA	0.94	NA	-0.68	NA	0.71	NA	NA	NA	NA
GL50803_15383-Peroxiredoxin 1b	2	3	5	0	0.33	0	0	0	0	0	0.38	0	0	0	-0.29	0	0.09	-0.63	-0.36
GL50803_11247-Ribosomal protein L13a	2	3	5	0	0	0.61	0	0	0.36	0	0	NA	0	NA	0	NA	-0.9	-0.89	-0.73
GL50803_17565-TBP-interacting protein TIP49	5	0	5	0	0	0	0	0	0	0	0.33	0	0	0	0.48	0	0.54	0.03	0.39
GL50803_4711-Hypothetical protein	4	1	5	0	NA	0.4	NA	NA	0	NA	0.21	NA	1.03	NA	0.49	NA	-0.1	NA	NA
GL50803_10744-Kinase, NEK	5	0	5	0	NA	0.3	NA	NA	0.39	NA	0.16	NA	0.34	NA	0.19	NA	NA	NA	NA
GL50803_60960-High cysteine membrane protein	5	0	5	0	NA	1.2	NA	NA	1.55	NA	1.21	NA	0.71	NA	1.44	NA	NA	NA	NA
GL50803_11649-Alpha-8 giardin	1	4	5	0	NA	-0.38	0	NA	-0.8	NA	0.52	NA	-1.19	NA	-0.27	NA	NA	NA	NA
GL50803_15460-Dynein-like protein	2	3	5	0	0.57	0	0	0	-0.52	0.39	0.21	NA	0	NA	0	NA	-0.27	NA	-0.17
GL50803_5167-Hypothetical protein	1	4	5	0	0	0	0	0	-0.26	-1.16	0	NA	0.29	NA	-0.26	NA	-0.2	NA	NA
GL50803_16543-Hypothetical protein	2	3	5	0	0.68	0	0	0	-0.29	0	0	0	0	0	-0.4	0	0.54	0.19	-0.36
GL50803_13832-D-tyrosyl-tRNA deacylase	2	3	5	0	1.24	0	0	0	-0.31	0.6	0.37	0	-0.29	NA	-0.56	0	NA	NA	NA
GL50803_5879-Ankyrin repeat protein 1	3	2	5	0	0	0	0	0	-0.5	-0.61	0.47	NA	0.3	NA	0.34	NA	NA	NA	NA
GL50803_93002-Hypothetical protein	4	1	5	0	-1.02	0	0	0	0	-0.93	1.03	NA	0	NA	0.63	NA	0.9	NA	0.59
GL50803_28699-Hypothetical protein	2	3	5	0	0	0	0	0	-0.4	0	0.57	0	0	0	-0.29	0	0.64	NA	-0.14
GL50803_21662-Coiled-coil protein	3	2	5	0	1.5	-0.38	0	0	-0.45	0	0.56	NA	0.85	NA	0.35	NA	NA	NA	NA
GL50803_95639-Hypothetical protein	2	3	5	-0.3	0	-0.3	NA	0	-0.34	0	0.52	NA	0.39	NA	-0.35	NA	NA	NA	NA
GL50803_16906-Phosphatidate cytidylyltransferase	2	3	5	0	NA	-0.45	0	0	-0.45	NA	0.65	NA	-0.34	NA	0.22	NA	NA	NA	NA
GL50803_7323-Vacuolar protein sorting 24	4	1	5	0	0	0	0	0	0	0	0.58	NA	-0.17	NA	0	NA	0.05	0.33	0.3
GL50803_21628-Hypothetical protein	0	5	5	0	0	0	-0.41	0	0	-0.4	0	0	0	0	0	0	-0.64	-0.17	-0.12
GL50803_114885-Kinesin-associated protein	3	2	5	0	NA	-0.27	0	NA	0	-1.34	0.87	NA	0.2	NA	0.31	0	NA	NA	NA
GL50803_28234-Adenylate kinase	3	2	5	0	0	0	0	0	0	0	-0.37	NA	0	NA	-0.26	NA	0.07	0.53	0.03
GL50803_4329-Ankyrin repeat protein 2	3	2	5	0	NA	-0.4	NA	NA	-0.39	NA	0.36	NA	0.2	NA	0.19	NA	NA	NA	NA
GL50803_119706-VSP	3	2	5	0	0	1.22	NA	-1.37	5.36	1.29	0	NA	-4.9	NA	0	NA	NA	NA	NA
GL50803_16230-Hypothetical protein	4	1	5	0	0.72	0	0	0.61	0	0.84	0.37	0	-0.2	0	0.59	NA	NA	NA	NA
GL50803_3367-Histone H3	5	0	5	0	0	0.69	0	0	0.38	0	0.53	NA	0	NA	0.25	NA	NA	NA	0.86
GL50803_101380-VSP	5	0	5	0	NA	0.19	NA	NA	0.67	NA	0.29	NA	0.5	NA	1.12	NA	NA	NA	NA
GL50803_8218-Kinase, NEK	5	0	5	0	NA	0.17	NA	NA	0.28	NA	0.79	NA	0.36	NA	0.45	NA	NA	NA	NA
GL50803_6185-AAA domain-containing protein	4	1	5	0	NA	0	0	0	-0.34	NA	0.75	1.04	0	0	0.67	0.61	NA	NA	NA
GL50803_16285-Topoisomerase I-related protein	5	0	5	0	NA	0.47	NA	NA	0.67	NA	0.52	NA	0.86	NA	0.73	NA	NA	NA	NA
GL50803_8195-Hypothetical protein	3	2	5	0	NA	0.37	NA	NA	0.53	NA	0.44	NA	-0.19	NA	-0.21	NA	NA	NA	NA
GL50803_24009-Ankyrin repeat protein 1	4	1	5	0	NA	0	NA	NA	0.58	NA	-0.26	NA	0	NA	0	NA	0.76	0.5	0.19
GL50803_95064-Queuine tRNA-ribosyltransferase, putative	3	2	5	0	NA	0.2	0.35	0	0.34	0	0	0	-0.24	0	-0.24	0	NA	NA	NA
GL50803_17627-Hypothetical protein	4	1	5	0	-1.34	0	0	0	0	0	0.64	NA	0	NA	0.27	NA	-0.09	0.36	0.09
GL50803_3206-Pyruvate kinase	3	2	5	0	-0.4	0	0	0	0	0	0.44	NA	0	NA	0.87	NA	-0.3	-0.12	0.17
GL50803_12148-Kinase, NEK	5	0	5	0	NA	0.31	0	0	0.21	NA	0.4	NA	0.41	NA	0.48	NA	NA	NA	NA
GL50803_16958-Phospholipid-transporting ATPase IA, putative	4	1	5	0	NA	0.3	NA	NA	0.31	NA	0.17	NA	-0.27	NA	0.42	NA	NA	NA	NA
GL50803_16956-Hypothetical protein	4	1	5	0	NA	1.13	NA	NA	0.78	NA	0.39	NA	-0.26	NA	0.48	NA	NA	NA	NA
GL50803_115830-VSP with INR	3	2	5	-5.66	2.58	-2.07	2.27	2.65	-1.22	6.38	0	NA	0	NA	0	NA	NA	NA	NA
GL50803_15334-Hypothetical protein	2	3	5	0	NA	0	0	0	0	0	0.39	0	0	0	0.26	0	-0.09	-0.04	-0.32
GL50803_113512-High cysteine membrane protein Group 6	4	1	5	0	NA	1.14	NA	NA	1.23	NA	1.58	NA	-0.27	NA	0.84	NA	NA	NA	NA
GL50803_93221-Kinase, NEK	5	0	5	0	NA	2.65	NA	NA	3.5	NA	2.35	NA	0.86	NA	3.19	NA	NA	NA	NA
GL50803_88059-Myb-like DNA-binding domain-containing protein	4	1	5	0	NA	0.46	NA	NA	0.38	NA	0.41	NA	-0.43	NA	0.2	NA	NA	NA	NA
GL50803_114698-Hypothetical protein	5	0	5	0	NA	0.42	0	0	0.28	NA	0.2	NA	0.38	NA	0.3	NA	NA	NA	NA
GL50803_11566-Hypothetical protein	3	2	5	0	NA	0	NA	0	0.26	NA	0.23	0.56	0	-0.54	-0.37	NA	NA	NA	NA
GL50803_16943-Kinase, NEK	5	0	5	0	NA	0.38	NA	NA	0.29	NA	0.89	NA	0.4	NA	0.72	NA	NA	NA	NA
GL50803_10311-Ornithine carbamoyltransferase	3	2	5	0	0.91	0	0	0.37	0	0.79	0	0	0	0	0	0	-1.24	-0.06	0.61
GL50803_5785-Qb-SNARE 4	3	2	5	0	0	0.46	0	0	0	0	0.46	0	0	0	-0.41	0	NA	-0.1	0.44
GL50803_16934-Tetratricopeptide repeat protein	4	1	5	0	NA	0	0	NA	0	NA	0.69	-0.67	0.58	0.67	0.77	0	NA	NA	NA
GL50803_14742-Kinase, NEK	3	2	5	0	-1.25	0	0	0	0	-0.67	0.31	0	0	0	0	0	0.08	-0.71	0.18
GL50803_11034-Hypothetical protein	2	3	5	0	-1.5	0.45	0	0	0	-0.83	0	NA	0	-0.41	0	NA	-0.07	NA	0.39
GL50803_113797-VSP with INR	1	4	5	-6.87	-4.24	-6.61	-4.47	-5	-4.36	0	0	NA	0	NA	1.11	NA	NA	NA	NA
GL50803_102688-Hypothetical protein	5	0	5	0	NA	0.31	NA	NA	0.32	NA	0.23	NA	0.32	NA	0.21	NA	NA	NA	NA
GL50803_7906-Hypothetical protein	5	0	5	0	NA	0.26	NA	NA	0.35	NA	0.14	0.83	0.42	NA	0	0	NA	NA	NA
GL50803_14584-Kelch repeat-containing protein	4	1	5	0	0.94	0	0	0	0	0	0.93	0	0	0	0.74	0	0.15	-0.52	0.31
GL50803_6929-Hypothetical protein	5	0	5	0	NA	0.39	NA	NA	0.42	NA	0.61	NA	0.56	NA	0.48	NA	NA	NA	NA
GL50803_6927-Hypothetical protein	5	0	5	0	NA	0.2	NA	NA	0.18	NA	0.48	0	0.44	NA	0.65	NA	NA	NA	NA
GL50803_102728-Hypothetical protein	3	2	5	0	0.97	0.39	0	0	0	0	0.33	NA	0	NA	0.54	NA	NA	-0.16	-0.32
GL50803_14104-Putative serine esterase	5	0	5	0	0	0	0	0	0.24	0.73	0.35	0.49	0	0	0	NA	NA	NA	0.55
GL50803_31339-TB2/DP1, HVA22 family protein	5	0	5	0	NA	0.65	0	0	0.46	NA	0.31	NA	0.24	NA	0.36	NA	NA	NA	NA
GL50803_137751-Hypothetical protein	5	0	5	0	NA	0.57	NA	NA	0.3	NA	0.32	NA	0.47	NA	0.58	NA	NA	NA	NA
GL50803_4507-CTP synthase/UTP-ammonia lyase	4	1	5	0	0	0	0	0	0	0	0.77	NA	0.5	NA	0.68	NA	-0.98	NA	0.51
GL50803_93356-Hypothetical protein	5	0	5	0	NA	0.37	NA	NA	0.34	NA	0.21	NA	0.48	NA	0.25	NA	NA	NA	NA
GL50803_19271-Hypothetical protein	3	2	5	0	NA	0.53	NA	NA	0.49	NA	-0.47	NA	0.39	NA	-0.38	NA	NA	NA	NA
GL50803_33689-Dipeptidyl-peptidase III	2	3	5	0	0	0	0	0	0	0	0	0	-0.38	0.5	0.39	0	-0.55	NA	-0.07
GL50803_16750-Hypothetical protein	5	0	5	0	NA	0.31	NA	NA	0.36	NA	0.35	NA	0.34	NA	0.24	NA	NA	NA	NA
GL50803_14604-Nucleotide-binding protein 35	5	0	5	0	-0.73	0.4	0.47	0	0.88	0	0	NA	0	0	0.21	0.63	NA	NA	NA
GL50803_16158-High cysteine membrane protein	5	0	5	0	NA	0.6	NA	NA	0.24	NA	0.38	0	0.43	0	0.69	NA	NA	NA	NA
GL50803_3528-Hypothetical protein	5	0	5	0	NA	0.44	NA	NA	0.59	NA	0.25	NA	0.19	NA	0.4	NA	NA	NA	NA
GL50803_3531-Hypothetical protein	5	0	5	0	0	0.37	0	0.56	0.32	0.44	0	NA	0	NA	0.19	NA	NA	NA	NA
GL50803_112112-Hypothetical protein	3	2	5	0	1.01	0	0	0	0	0	0.28	NA	0.5	NA	0.48	NA	-0.16	NA	-0.07
GL50803_8496-Rac/Rho-like protein	2	3	5	0	0	0	0	0	0	0	0	0	0.28	0	-0.39	0	-0.05	-0.34	0.75
GL50803_10882-Hypothetical protein	3	2	5	0	0	0	0	0	-0.38	0	0.35	NA	0	NA	0	NA	0.25	-0.09	0.43
GL50803_10881-WD40 repeat protein	3	2	5	0	0	-0.2	0	0	0	-0.59	0	NA	0	NA	0	NA	0.64	0.41	0.51
GL50803_16924-20S proteasome alpha subunit 1	2	3	5	0	0.79	0	0	0	0	0	-0.21	NA	0	NA	-0.49	NA	0.53	-0.03	0.35
GL50803_50317-VSP	3	2	5	0	NA	1.7	NA	NA	2.67	NA	-1.89	NA	-0.75	NA	1.72	NA	NA	NA	NA
GL50803_114674-VSP	5	0	5	0.76	1.51	2.03	0	0.75	4.48	4.88	0	0	0	0	0	0.78	NA	NA	NA
GL50803_50324-pVSP	4	1	5	0	NA	5.24	NA	NA	0.99	NA	1.53	NA	-2.4	NA	3.69	NA	NA	NA	NA
GL50803_6617-Hypothetical protein	3	2	5	0	0	0	0	0	-0.39	0	0	0	0	0	0.66	0.71	0.64	NA	-0.14
GL50803_115239-Translation initiation factor IF-2, putative	3	2	5	0	0	0	0	0	0	0	0.31	0	0	0	0.45	0	-0.28	-0.89	0.23
GL50803_100906-IAD-1alpha dynein heavy chain	3	2	5	0	0	0	0	0	0	0	0.33	0	0	0	0.8	0	0.09	-0.63	-0.43
GL50803_16986-Kinase, NEK	2	3	5	0	0	0	0	0	-0.57	-2.03	-0.5	NA	0.46	NA	0.29	NA	NA	NA	NA
GL50803_12163-Hypothetical protein	4	1	5	0	NA	0.48	0	NA	-0.22	0	0	NA	0.76	0.4	0.67	NA	NA	NA	NA
GL50803_14827-Ribosomal protein S11	1	4	5	0	0	0.5	0	0	0	0	0	-0.78	0	0	0	0	-0.64	-0.86	-0.64
GL50803_14679-Ankyrin repeat protein 1	4	1	5	0	0	0	0	0	-0.36	0	0.38	0	0	0	0	0	0.36	0.49	0.54
GL50803_11390-Kinase, NEK	2	3	5	0	0	0	0	0	0	0	0	NA	-0.48	NA	0.78	NA	0.16	-0.28	-0.05
GL50803_7260-Aldose reductase	1	4	5	0	-1.15	0.47	0	0	-0.36	0	0	0	0	0	0	0	-0.6	-0.19	-0.18
GL50803_11499-Ankyrin repeat protein 1	2	3	5	0	-0.74	0.24	0	0	0.25	0	-0.28	NA	-0.47	NA	-0.46	NA	NA	NA	NA
GL50803_101919-5'-AMP-activated protein kinase, beta-1 subunit	2	3	5	0	NA	0.59	0	0	0.23	0	-0.27	NA	-0.28	0	-0.58	NA	NA	NA	NA
GL50803_13691-Hypothetical protein	1	4	5	0	NA	0.25	NA	NA	-0.27	NA	-0.21	NA	-0.41	NA	-0.46	NA	NA	NA	NA
GL50803_8505-TM2 domain-containing protein	3	2	5	0	NA	0.49	NA	NA	1.94	NA	-1.09	NA	-1.35	NA	1.66	NA	NA	NA	NA
GL50803_16453-Carbamate kinase	2	3	5	0	0	0	0	0	0	0	0.4	NA	0	NA	1.34	NA	-0.53	-0.1	-0.52
GL50803_3146-Hypothetical protein	3	2	5	0	0.86	0.31	0	0	0	0.57	-0.2	NA	-0.38	NA	0.22	NA	NA	NA	NA
GL50803_3147-Ankyrin repeat protein 1	3	2	5	-0.22	NA	0.48	0	0	-0.62	NA	1.15	0	0.46	0	0	NA	-0.26	NA	NA
GL50803_87058-Vacuolar ATP synthase subunit C	3	2	5	0	-0.67	0	0.32	0	0	0	0	0	0	0	-0.54	0	0.4	-0.27	0.18
GL50803_8929-Metal-dependent phosphoesterase, putative	3	2	5	0	0.82	0.52	0	0.47	0	0.51	0	0	-0.71	0	-0.23	0	NA	NA	NA
GL50803_16876-Hypothetical protein	2	3	5	0	NA	0.36	0	0.65	0	NA	-0.19	0	0	-0.79	-0.77	0	NA	NA	NA
GL50803_8587-Kinase, AGC NDR	1	4	5	0	0.43	0	-0.26	0	0	0.42	0	0	0	0	-0.45	0	-0.64	NA	-1.34
GL50803_95847-Ankyrin repeat protein 1	4	1	5	0	NA	1.54	NA	NA	0.59	NA	1.31	NA	-0.68	NA	0.56	NA	NA	NA	NA
GL50803_92223-ABC transporter family protein	3	2	5	0	0	0	0	0	0	-0.62	0.31	NA	-0.39	NA	0.49	NA	1	NA	NA
GL50803_12999-Hypothetical protein	3	2	5	0	0	0	0	0	0	0	-0.86	0	0	0	0.41	0	0.7	0.15	-0.2
GL50803_18470-Vacuolar H+-transporting ATPase subunit a, putative	5	0	5	0	0	0	0	0	0	0	0.26	NA	0	NA	0.23	NA	0.11	0.25	0.14
GL50803_16887-ATP-dependent RNA helicase HAS1, putative	4	1	5	0	0.93	0.77	0.64	1.07	-0.56	0	0.25	NA	0	NA	0	NA	NA	NA	NA
GL50803_16891-Leucine rich repeat protein	1	4	5	0	0	0	0	0	0	0	-0.33	0	0	0	-0.3	0	-0.12	-0.07	0.03
GL50803_7962-20S proteasome alpha subunit 6	3	2	5	0	0.9	0.26	0	0	0	0	0	NA	-0.31	NA	0	NA	0.08	0.23	-0.15
GL50803_33218-Dynein intermediate chain	2	3	5	0	0	0	0	0	0	0.46	0	0	0	0	-0.34	0	0.27	-0.22	-0.18
GL50803_115052-Multidrug resistance-associated protein 1	1	4	5	0	0	0	0	0	0	0	0	0	0	-0.45	0	-0.4	1.18	-0.28	-1.76
GL50803_9099-Hypothetical protein	1	4	5	0	-1.72	0.3	0	0	0	-1.2	-0.24	0	-0.29	0	-0.51	NA	NA	NA	NA
GL50803_9087-Polysaccharide biosynthesis family protein	1	4	5	0	0	0.46	0	0	0	0	-0.19	0	-0.21	-0.86	-0.25	0	NA	NA	NA
GL50803_10679-Double-stranded DNA-binding domain-containing protein	0	5	5	0	-1.73	0	0	-0.68	0	-1.54	-0.74	0	0	-0.74	-0.66	0	NA	NA	NA
GL50803_114991-High cysteine membrane protein EGF-like	4	1	5	0	0.97	0	0.5	0.69	0	0.6	0.28	NA	-0.37	NA	0	NA	NA	NA	NA
GL50803_16967-Kinase, NEK	1	4	5	0	0	0	0	0	0	0	0	0	-0.22	0	0.37	0	-0.75	-2.13	-0.29
GL50803_114609-PFOR 2	0	5	5	0	0	0	0	0	0	-1.85	0	-0.75	0	0	0	0	-0.82	-1.02	-0.16
GL50803_11740-Ser/Thr phosphatase 2C, putative	3	2	5	0	0	0.25	0	0	0	0	-0.18	0	0	0	0	0	-0.08	0.08	0.28
GL50803_15499-Hypothetical protein	1	4	5	0	0	0	0	0	-0.44	0	0	0	-1.17	0	0	0	-0.08	0.15	-0.28
GL50803_7569-GTP-binding protein Sar1	2	3	5	0	-1.79	0	0	0	0	-1.49	0	NA	-0.5	NA	0	NA	0.31	0.2	-0.18
GL50803_13269-Eukaryotic translation initiation factor 3 subunit G	4	1	5	0	0	0.33	0	0.67	0	0	0	0	0	0	0	0	0.31	0.42	-0.04
GL50803_40817-Actin	0	5	5	0	0.73	0	0	0	0	0	-0.22	NA	0	NA	-0.48	NA	-0.11	-0.2	-0.02
GL50803_2933-Programmed cell death protein-like protein	3	2	5	0	0	0.46	0	0	0	0	0.7	NA	0	NA	-0.55	NA	NA	-0.07	0.14
GL50803_96670-Sodium/potassium-transporting ATPase subunit alpha	3	2	5	0	0	0	0	0	0	0	0.42	0	0	0	0.41	0	0.68	-0.45	-0.08
GL50803_8842-ZPR1	5	0	5	0	0	0.2	0	0	0	0	0.17	NA	0	NA	0	NA	0.64	0.31	0.36
GL50803_9503-Alpha/beta hydrolase family protein	2	3	5	0	-1.75	0	0	0	0	0	-0.19	0	0	0	-0.55	0.65	-0.39	NA	0.29
GL50803_9505-Dpy-30 motif-containing protein	5	0	5	0	0.89	0	0	0.76	0	0.38	0	NA	0.65	NA	0	NA	NA	0.94	0.42
GL50803_14971-SMC family protein	4	1	5	0	1.36	0	0	0	0	0.84	0	0	0.33	0	0.46	0	NA	0.48	-0.17
GL50803_14850-Hypothetical protein	3	2	5	0	NA	0	NA	NA	0	NA	0	0	0.4	-0.63	0	NA	-0.36	0.7	0.4
GL50803_113677-Coiled-coil protein	3	2	5	0	1.28	0	0	0	0	0.75	0	NA	0	NA	0.43	NA	-0.03	0.03	-0.39
GL50803_92957-Hypothetical protein	1	4	5	0	NA	0.35	NA	NA	-0.93	NA	-0.38	NA	-0.81	NA	-0.51	NA	NA	NA	NA
GL50803_61439-Kinase, NEK	3	2	5	-0.93	NA	-1.68	NA	NA	2.06	NA	0.91	NA	-2.99	NA	2.43	NA	NA	NA	NA
GL50803_61452-High cysteine membrane protein	3	2	5	0.64	NA	-0.9	NA	NA	0.97	NA	-1.7	NA	0.61	NA	0.76	NA	NA	NA	NA
GL50803_94510-Tenascin-like protein	2	3	5	0	NA	-0.34	NA	NA	0.6	NA	1.16	0	-0.71	NA	-0.25	NA	NA	NA	NA
GL50803_13372-Spindle pole protein, putative	3	2	5	0	0.91	0	0	0	0	0.79	0.51	0	0	0	0	0	-1.16	0.23	-0.4
GL50803_15962-Kinesin-7	2	3	5	0	NA	-0.26	NA	NA	0.36	NA	0.21	0	-0.25	0	-0.31	NA	NA	NA	NA
GL50803_33166-26S proteasome non-ATPase regulatory subunit 2	3	2	5	0	0	0	0	0	0.47	0	0.59	0	0	0	0	0	1.06	-0.7	-0.03
GL50803_8621-Leucyl-tRNA synthetase	4	1	5	0	0	0	0	0	0	0	0.79	0	0	0	0.5	0	0.33	-0.63	0.36
GL50803_16220-Ankyrin repeat protein 1	3	2	5	0	0.99	0	0	0	0	0.85	0.65	0	-0.33	0	0.38	0	-0.01	NA	0
GL50803_61549-Ankyrin repeat protein 1	4	1	5	0	NA	0.61	NA	NA	0.73	NA	-0.17	NA	0.38	NA	0.25	NA	NA	NA	NA
GL50803_7035-Hypothetical protein	2	3	5	0	0	0	0	0	-0.24	0	0.24	0	-0.37	0	0	0	0.29	NA	-0.02
GL50803_7031-Spindle pole protein, putative	2	3	5	0	0.69	0	0	0	0	0	0.23	0	-0.2	0	0	0	0.37	-0.04	-0.32
GL50803_8958-Hypothetical protein	1	4	5	0	NA	-1.03	NA	NA	-0.36	NA	0.44	NA	-0.59	NA	-0.69	NA	NA	NA	NA
GL50803_16495-Phosphatidylserine decarboxylase proenzyme	2	3	5	0	NA	-0.96	NA	NA	-0.22	NA	0.18	NA	0.22	NA	-0.71	NA	NA	NA	NA
GL50803_16678-Hypothetical protein	3	2	5	0	0	0	0	0	0	0	-0.17	0	0	0	-0.26	0	0.96	0.57	0.01
GL50803_87446-ABC transporter family protein	3	2	5	0	-0.59	0	0	0	0	0	0.91	0	0	0	0.53	0	-1.12	-0.3	0.3
GL50803_7375-Ankyrin repeat protein 1	3	2	5	0	-1.28	-0.56	0	0	0	-0.94	0.49	0	0	0	0.31	0	0.59	NA	NA
GL50803_14346-Hypothetical protein	3	2	5	0	-0.67	-0.45	0	0	0	0	0.44	0	0	0	0.38	0	-0.23	NA	0.22
GL50803_1875-Hypothetical protein	4	1	5	0	0	0	0	0	0	0	0.59	NA	0.31	0	0	0	-0.35	0.7	0.09
GL50803_12981-Ribosomal protein S5	0	5	5	0	0	0	-0.72	0	0	-0.87	0	0	0	0	0	0	-0.31	-0.32	-0.42
GL50803_5942-Polyadenylate-binding protein, putative	1	4	5	0	0	0	0	0	-0.26	0	0	NA	-0.39	NA	0	NA	0.03	-0.03	-0.17
GL50803_13133-Hypothetical protein	4	1	5	0	0	0	0	0	0	0	0.55	0	1.12	0	1.1	0	NA	0.5	-0.38
GL50803_94117-Hypothetical protein	4	1	5	0	0.51	0	0	0	0	0.47	0.37	0	0	0	0.67	0	-1.12	NA	0.26
GL50803_17336-Hypothetical protein	1	4	5	0	NA	-0.38	0	0	0.24	-0.37	-0.47	NA	0	NA	-0.51	NA	NA	NA	NA
GL50803_4652-Ribosomal protein S16	0	5	5	0	0	0	-0.55	0	0	0	0	-0.57	0	0	0	0	-1.02	-0.79	-0.55
GL50803_17327-Xaa-Pro dipeptidase	2	3	5	0	0.63	0	0	0	0	0.61	0	0	-0.62	0	0	0	-0.11	0.13	-0.09
GL50803_61626-Hypothetical protein	4	1	5	0	NA	-0.43	NA	NA	0.28	NA	0.34	NA	0.25	NA	0.28	NA	NA	NA	NA
GL50803_103202-Hypothetical protein	2	3	5	0	0.43	-0.74	-0.56	0	-0.21	0	0.36	0	0.33	0	0	NA	NA	NA	NA
GL50803_9848-Dynein light chain LC8	0	5	5	0	0	0	0	0	0	0	0	0	-0.53	0	-0.75	0	-0.43	-0.62	-0.19
GL50803_17264-Kinesin like protein	3	2	5	0	0	-0.19	0	0	0	0	0.47	NA	0.36	-0.5	0.33	0	NA	NA	NA
GL50803_23897-Hypothetical protein	4	1	5	0	0	-0.34	0	0	0	1.88	0.24	NA	0.22	NA	0.14	NA	NA	NA	NA
GL50803_40831-Ankyrin repeat protein 3	3	2	5	0	0	-0.38	-1.86	0	0	0	0.78	NA	0.48	NA	0.51	NA	NA	NA	NA
GL50803_10221-Hypothetical protein	2	3	5	0	NA	0	NA	NA	-0.37	NA	0.25	NA	-0.27	NA	0	NA	0.01	NA	-0.09
GL50803_10219-Ankyrin repeat protein 1	2	3	5	0	0.49	-0.47	0	0	0	0	0.4	0	0	0	0.57	0	-0.34	NA	-0.18
GL50803_5883-Hypothetical protein	2	3	5	0	0	0	0	0	0	0	0.5	0	0	0	0.34	0	-0.46	-0.04	-0.47
GL50803_5890-Hypothetical protein	2	3	5	0	1.03	0	0	0	0	1.12	0	NA	0	NA	-0.76	NA	-1.28	0.39	-0.03
GL50803_13651-Hypothetical protein	5	0	5	0	-0.49	0	0	0	0	0	0.65	0	0	0	0.65	0	0.35	0.2	0.11
GL50803_4547-Ribosomal protein S9	0	5	5	0	0	0	-0.56	0	0	0	0	-0.46	0	0	0	0	-0.7	-0.68	-0.61
GL50803_94287-Hypothetical protein	4	1	5	0	1.87	0	0	0	0	1.18	0.33	0	0	0	0.41	0	0.09	NA	-0.11
GL50803_16068-Hypothetical protein	2	3	5	0	-1.11	0	0	-0.49	0	-0.81	0.31	0	-0.19	0	0.26	0	NA	NA	NA
GL50803_5927-Qc-SNARE 1	4	1	5	0	1.41	0	0	0.49	0	1.19	0	0	0.24	0	-0.23	0	NA	NA	0.75
GL50803_4259-Hypothetical protein	0	5	5	0	0	0	0	0	0	0	0	0	-0.43	-0.46	0	0	-0.63	-0.17	-0.4
GL50803_4204-ADP-sugar diphosphatase	3	2	5	0	0	0.35	0	0	0	0	-0.34	-1.02	0	0	0	0	NA	0.34	0.23
GL50803_32778-Ankyrin repeat protein 1	4	1	5	0	-0.52	0	0	0	0	0	0.6	NA	0	NA	1.1	NA	0.06	0.23	-0.27
GL50803_112893-Hypothetical protein	1	4	5	0	-1.11	0	0	0	-0.22	-0.48	0.46	NA	0	NA	-0.19	NA	NA	NA	-0.03
GL50803_16729-Hypothetical protein	4	1	5	0	0.35	0.71	0	0	0	0.37	0.54	0	-0.48	0	0	NA	1.43	NA	NA
GL50803_2011-Hypothetical protein	5	0	5	0	NA	0.64	NA	NA	0.31	NA	0.2	NA	0.2	NA	0	NA	NA	0.71	NA
GL50803_10843-Serine carboxypeptidase	0	5	5	0	-0.85	0	0	0	0	-0.5	0	NA	-0.28	NA	0	NA	-0.23	-0.17	-0.12
GL50803_10858-MYG1 protein	5	0	5	0	0	0	0	0	0	0	0.36	0	0	0	0.23	0	0.49	0.3	0.23
GL50803_7242-Hypothetical protein	2	3	5	0	0	-0.23	0	0	0	0	0.35	NA	0.25	0	0	0	-0.1	NA	-0.96
GL50803_7244-Hypothetical protein	1	4	5	0	-0.95	0	0	0	0	0	0.29	0	0	0	0	-1.09	-0.27	-0.78	-0.34
GL50803_103285-Protein BAP28	3	2	5	0.46	-1.21	0	0	0	0	-0.85	0.4	NA	0.53	NA	0.26	NA	NA	NA	-0.49
GL50803_10450-FKBP-type peptidyl-prolyl cis-trans isomerase	3	2	5	0	0	0	0	0	0	0	0	0	0.6	0	0.51	NA	-0.84	0.22	-0.44
GL50803_15215-Serine/threonine-protein phosphatase	1	4	5	0	0	0	0	-0.46	0	0	0	0	-0.35	0	0	0	0.02	-0.04	-0.45
GL50803_15214-Serine/threonine-protein phosphatase	2	3	5	0	-0.99	0	0	0	0	-0.61	0	NA	0	NA	-0.39	NA	0.17	0.07	-0.02
GL50803_17501-Hypothetical protein	1	4	5	0	0	0	0	0	0	-0.6	0.25	NA	-0.28	NA	-0.47	0	NA	NA	-0.35
GL50803_90425-Hypothetical protein	1	4	5	0	NA	-0.28	NA	NA	-0.4	NA	0.38	NA	-0.45	NA	-0.3	NA	NA	NA	NA
GL50803_29119-Hypothetical protein	2	3	5	0	0	0	0	0	0	0	0.32	NA	0	NA	-0.29	NA	0.21	-0.51	-0.5
GL50803_7747-Hypothetical protein	4	1	5	0	NA	-0.79	0	NA	0	NA	0.46	0.42	0.3	0	0.47	0	NA	NA	NA
GL50803_8064-Protein disulfide isomerase PDI5	4	1	5	0	0.78	0	0	0.65	0	1.08	0	0	0	0	0	NA	-0.28	0.4	0.13
GL50803_14620-Ribosomal protein S6e	0	5	5	0	0	0	-0.52	-0.38	0	0	0	0	0	0	0	0	-0.76	-0.75	-0.58
GL50803_8049-Hypothetical protein	3	2	5	0	NA	0	0	0	-0.22	-0.47	0.22	NA	0	NA	0	NA	0.63	NA	0.57
GL50803_8048-Hypothetical protein	1	4	5	0	0	-0.39	-0.87	0	0	0	0.96	NA	-0.83	NA	0	NA	NA	NA	-0.64
GL50803_38901-VSP with INR	4	1	5	0	NA	5.28	NA	NA	3.06	NA	-2.39	NA	0.76	NA	0.61	NA	NA	NA	NA
GL50803_114671-Protein 21.1	2	3	5	0	0	0	0.37	0	0	-0.82	0	0	0	0	0	0	-0.6	-0.57	0.14
GL50803_60026-Ankyrin repeat protein 1	4	0	4	0.91	NA	0.81	NA	NA	1.06	NA	1.43	NA	0	NA	0.54	NA	NA	NA	NA
GL50803_14615-Hypothetical protein	4	0	4	0	NA	0.82	NA	NA	0	NA	0.42	NA	0.26	NA	0.29	NA	NA	NA	NA
GL50803_114498-Hypothetical protein	4	0	4	0	NA	0.49	0	0	0	0	1.03	NA	0	NA	0.91	NA	NA	NA	0.44
GL50803_14277-N-acetyltransferase-like protein	4	0	4	0	NA	0.38	0	0	0	NA	0.49	NA	0	NA	0.55	NA	NA	NA	0.08
GL50803_29256-Axonemal dynein heavy chain, partial	2	2	4	0	NA	0	NA	NA	0.49	NA	-0.34	NA	-0.4	NA	0.29	NA	NA	NA	NA
GL50803_29252-Hypothetical protein	3	1	4	0	NA	0.47	NA	NA	0	NA	0	0	-0.29	0	0	NA	0.24	NA	0.62
GL50803_3755-Hypothetical protein	2	2	4	0	NA	0.34	NA	NA	0.33	NA	0	0	-0.23	NA	-0.26	NA	NA	NA	NA
GL50803_16364-Gamma adaptin	2	2	4	0	0	0	0	0	0	NA	0.25	-0.74	-0.41	0	0.18	0	NA	NA	NA
GL50803_3896-Sec61-gamma	1	3	4	0	-1.7	0	0	0	0	-0.82	0	NA	-0.34	NA	0	0	0	-0.16	0.06
GL50803_26894-VSP	4	0	4	0	NA	0.42	NA	NA	0.84	NA	0.56	NA	0	NA	0.77	NA	NA	NA	NA
GL50803_5328-AP2 sigma adaptin	2	2	4	0	-1.96	0.49	0	0	0	-1.47	0.42	0	0	NA	0	NA	-0.24	NA	NA
GL50803_16298-Ribosomal protein S27a	1	3	4	0	1.49	0	0	0	0	1.7	0	NA	0	NA	0	NA	-0.54	-0.89	-0.66
GL50803_16300-Ankyrin repeat protein 1	4	0	4	0	NA	0.34	0	0	0	0	0.34	NA	0.38	NA	0.91	NA	NA	NA	NA
GL50803_60090-Reverse transcriptase/endonuclease, putative	4	0	4	0	NA	0.87	NA	NA	0.97	NA	1.52	NA	0	NA	1.43	NA	NA	NA	NA
GL50803_91480-STU2-like protein	3	1	4	0	NA	0	0	0	0	-0.77	0.48	NA	0	NA	0.29	NA	NA	NA	0.28
GL50803_91476-Hypothetical protein	3	1	4	0	NA	0	0.49	0	0	NA	0.26	0	-0.22	0	0.31	0	NA	NA	NA
GL50803_96605-Hypothetical protein	0	4	4	0	NA	-0.54	NA	NA	-0.74	NA	-0.29	NA	-0.26	NA	0	NA	NA	NA	NA
GL50803_10034-Hypothetical protein	0	4	4	0	0	-0.85	0	NA	-0.75	NA	-0.65	NA	0	NA	-0.45	NA	NA	NA	NA
GL50803_17155-Hypothetical protein	1	3	4	0	NA	-0.46	NA	NA	-0.74	NA	-0.54	NA	0.33	NA	0	NA	NA	NA	NA
GL50803_17154-Ribosomal RNA-processing protein 7	0	4	4	0	NA	0	NA	NA	-0.9	NA	-0.68	0	-0.54	NA	-0.77	NA	NA	NA	NA
GL50803_13996-Alpha-15 giardin	0	4	4	0	NA	-0.44	NA	NA	0	-1.09	-1.07	NA	0	NA	-0.69	NA	NA	NA	NA
GL50803_13995-Transcriptional regulator	0	4	4	0	NA	0	NA	NA	-0.66	NA	-0.69	NA	-0.18	NA	-0.74	NA	NA	NA	NA
GL50803_14487-Hypothetical protein	0	4	4	0	NA	-0.62	NA	NA	-0.67	NA	-0.47	NA	0	NA	-0.31	NA	NA	NA	NA
GL50803_7579-Kinase, NEK	0	4	4	0	NA	-0.38	NA	NA	-0.47	NA	-0.58	NA	0	NA	-0.51	NA	NA	NA	NA
GL50803_88245-Ankyrin repeat protein 1	0	4	4	0	NA	-0.81	0	-0.89	-0.8	NA	-0.33	0	0	NA	0	NA	NA	NA	NA
GL50803_116713-Hypothetical protein	0	4	4	0	NA	-0.56	NA	NA	-0.9	NA	-1.59	NA	0	NA	-2.56	0	NA	NA	NA
GL50803_50032-pVSP	1	3	4	0	NA	-0.26	NA	NA	2.29	NA	-0.78	NA	0	NA	-0.52	NA	NA	NA	NA
GL50803_15112-Dual specificity phosphatase, catalytic	1	3	4	0	NA	0	NA	NA	-0.27	NA	-0.41	NA	-0.18	NA	0.19	NA	NA	NA	NA
GL50803_15113-Actin related protein	1	3	4	0	NA	-0.31	NA	NA	0.54	NA	-1.74	NA	0	NA	-0.95	NA	NA	NA	NA
GL50803_10091-Ribosomal protein L23	0	4	4	0	0	0	0	0	0	0	0	NA	-0.36	NA	0	NA	-0.88	-0.8	-0.68
GL50803_16374-High cysteine membrane protein Group 2	3	1	4	0	0.89	0	0.46	0	0	0.68	0.18	NA	-0.41	NA	0	NA	NA	NA	NA
GL50803_12950-Ubiquitin-conjugating enzyme E2 (E3-independent)	1	3	4	0	1.07	0	0	0	0.38	0	-0.88	NA	-0.4	NA	-0.66	NA	NA	NA	NA
GL50803_8405-Zinc-finger of a C2HC-type domain-containing protein	3	1	4	0	0.87	0	0	0	0	0	0	0	0	0.43	0.5	0	-0.38	NA	0.68
GL50803_50046-pVSP	4	0	4	0	NA	1.53	NA	NA	1.96	NA	1.19	NA	0	NA	2.8	NA	NA	NA	NA
GL50803_114121-pVSP	4	0	4	0	NA	0	NA	NA	2.48	NA	0.64	NA	0.6	NA	1.84	NA	NA	NA	NA
GL50803_114120-Kinase, NEK	4	0	4	0	NA	0.59	NA	NA	0.82	NA	0.4	NA	0	NA	0.98	NA	NA	NA	NA
GL50803_114119-Alpha-7.2 giardin	3	1	4	0	NA	0	NA	NA	0.3	NA	0	NA	0	NA	0	NA	-0.13	0.62	0.96
GL50803_8658-Hypothetical protein	1	3	4	0	NA	0	NA	NA	0.5	NA	-0.29	NA	-0.22	NA	-0.24	NA	NA	NA	NA
GL50803_8654-Hypothetical protein	2	2	4	0.45	NA	0	NA	NA	1.22	NA	0.23	NA	-0.58	NA	-0.21	NA	NA	NA	NA
GL50803_16113-Hypothetical protein	2	2	4	0	0	0	0	0	0	0	0.27	0	-0.26	-0.47	0.44	NA	NA	NA	NA
GL50803_9036-EamA-like transporter family protein	0	4	4	0	NA	0	NA	NA	-0.8	NA	-0.98	NA	-1.06	NA	-0.52	NA	NA	NA	NA
GL50803_9038-Nicotinate phosphoribosyltransferase	2	2	4	0	0	0	0	0	0.36	0	-0.36	NA	-0.21	NA	0	NA	NA	NA	0.25
GL50803_9048-Hypothetical protein	3	1	4	0	NA	-0.25	NA	NA	0	NA	0.25	NA	0.38	0	0.57	NA	NA	NA	NA
GL50803_91374-Coiled-coil protein	3	1	4	0	1.8	0	0	0	-0.44	0.7	0	NA	0.36	NA	0.52	NA	NA	NA	NA
GL50803_5069-Ubiquitin family protein	0	4	4	0	NA	-0.15	NA	NA	0	NA	-0.23	-0.71	0	-0.43	0	NA	NA	NA	NA
GL50803_16152-Coiled-coil protein	2	2	4	0	0	0.16	0	0	0	0	-0.85	NA	-0.38	0	0.16	NA	NA	NA	NA
GL50803_14457-Ribosomal protein L29e	2	2	4	0	0	0.81	0	-0.86	0.61	0	0	-0.99	0	0	0	0	NA	NA	NA
GL50803_113219-IQ calmodulin-binding motif-containing protein	3	1	4	0	NA	0	NA	NA	0	NA	0.22	NA	-0.22	NA	0.59	NA	NA	NA	0.61
GL50803_13239-Dynein heavy chain and region D6 of dynein motor containing protein	2	2	4	0	NA	0.67	NA	NA	1.26	NA	-1.55	NA	-1.85	NA	0	NA	NA	NA	NA
GL50803_17104-Hypothetical protein	1	3	4	0	NA	0	NA	NA	0.47	NA	-0.8	NA	-0.25	NA	-0.24	NA	NA	NA	NA
GL50803_3647-Hypothetical protein	4	0	4	0	NA	0.22	NA	NA	0	NA	0.36	NA	0.24	NA	0.83	NA	NA	NA	NA
GL50803_6422-Hypothetical protein	1	3	4	0	0	-0.21	0	0	0	-0.46	0	NA	-0.25	NA	0.26	NA	NA	NA	NA
GL50803_14198-Hypothetical protein	3	1	4	0	0.76	-0.37	0	0	0	0.65	0.35	NA	0	NA	0.88	NA	NA	NA	NA
GL50803_6427-Major facilitator family transporter	0	4	4	0	NA	-0.37	NA	NA	0	NA	-0.73	NA	-0.58	NA	-0.49	NA	NA	NA	NA
GL50803_17109-Hypothetical protein	3	1	4	0	NA	0	0	0	0	0	0.4	0	-0.35	0	0.63	NA	0.54	NA	NA
GL50803_2906-Hypothetical protein	2	2	4	0	NA	-0.42	NA	NA	0.3	NA	0	NA	-0.74	NA	0.39	NA	NA	NA	NA
GL50803_102034-Kinase, NEK	3	1	4	0	-0.6	0	0	0	0	0	0	0	-0.57	0	0.28	0	0.32	NA	0.31
GL50803_50064-VSP	4	0	4	0	NA	0.97	NA	NA	2.15	NA	1.08	NA	0	NA	1.35	NA	NA	NA	NA
GL50803_104031-Glycogen synthase, putative	2	2	4	0	-0.98	0	0	0	0	0	0	0	-0.49	0	0.56	0	0	-0.26	0.21
GL50803_2366-Hypothetical protein	1	3	4	0	NA	-0.32	NA	NA	0.34	NA	-0.62	NA	-0.34	NA	0	NA	NA	NA	NA
GL50803_86761-Hypothetical protein	3	1	4	0	0	0	0	0	0	0	0.26	0	0	0	0.51	0	0	0.46	-0.01
GL50803_21622-Ring finger domain-containing protein	1	3	4	0	NA	-0.32	NA	NA	0	NA	-0.3	NA	-0.21	NA	0.2	NA	NA	NA	NA
GL50803_7728-Ankyrin repeat protein 1	0	4	4	0	NA	-0.2	NA	NA	0	NA	-0.35	NA	-0.21	NA	-0.52	NA	NA	NA	NA
GL50803_8025-Nuclear ATP/GTP-binding protein	1	3	4	0	NA	0	NA	NA	0.23	NA	-0.52	NA	-0.35	NA	-0.48	NA	NA	NA	NA
GL50803_8173-Glycerol kinase	1	3	4	-0.46	NA	0	NA	NA	0.9	NA	-0.92	NA	-0.29	NA	-0.44	NA	NA	NA	NA
GL50803_16464-RING-H2 zinc finger domain-containing protein	2	2	4	0	NA	0	NA	NA	-0.44	NA	0.29	NA	-0.67	NA	0.4	NA	NA	NA	NA
GL50803_113876-ABC transporter, ATP-binding protein, putative	1	3	4	0	0	-0.41	0	NA	-0.46	NA	0	0.61	-0.72	0	0	NA	NA	NA	NA
GL50803_16054-Qb-SNARE 1	2	2	4	0	0	0	0	0	0	0.56	-0.17	NA	-0.17	NA	0.21	NA	NA	NA	NA
GL50803_36943-Hypothetical protein	0	4	4	0	NA	-0.3	NA	NA	-0.36	NA	-0.16	NA	-0.68	NA	0	NA	NA	NA	NA
GL50803_3141-Hypothetical protein	0	4	4	0	0	-0.27	0	0	-0.37	0	0	0	-0.63	NA	-0.45	NA	NA	NA	NA
GL50803_14677-Hypothetical protein	0	4	4	0	NA	0	NA	NA	-0.32	NA	-0.21	NA	-0.67	NA	-0.58	NA	NA	NA	NA
GL50803_8429-Signal peptide peptidase	0	4	4	0	0	0	-0.55	0	0	0	0	NA	-0.56	NA	-0.33	0	NA	NA	-0.18
GL50803_16948-Nucleolar protein NOP2	2	2	4	0	-1.08	0	0	0	0	-0.77	0.31	NA	-0.74	NA	0.46	NA	NA	NA	NA
GL50803_16733-Kinase	2	2	4	0	0.86	0	0	0	0	0.79	0.18	0	-0.23	0	-0.2	0	NA	NA	NA
GL50803_15338-Kinase, NEK	1	3	4	0	NA	-0.23	NA	NA	-0.29	NA	0.77	NA	-0.76	NA	0	NA	NA	NA	NA
GL50803_11105-Hypothetical protein	0	4	4	0	0	0	0	0	-0.27	0	0	NA	-0.37	NA	-0.55	NA	-0.95	NA	NA
GL50803_15340-Ankyrin repeat protein 1	2	2	4	0	NA	-0.42	NA	NA	0	NA	0.17	0	-0.29	0	0.34	NA	NA	NA	NA
GL50803_15343-Hypothetical protein	0	4	4	0	NA	0	NA	NA	-0.43	NA	-0.53	NA	-0.54	NA	-0.5	NA	NA	NA	NA
GL50803_8152-Kinase, NEK	2	2	4	0	0	0	0	0	0	0.55	0	0	-0.22	0	0	0	NA	-0.28	0.59
GL50803_17115-Hypothetical protein	0	4	4	0	NA	0	NA	NA	-0.39	NA	-0.42	NA	-0.54	NA	-0.43	NA	NA	NA	NA
GL50803_101496-VSP	4	0	4	0	NA	0	NA	NA	0.43	NA	0.32	0	0.35	NA	0.71	NA	NA	NA	NA
GL50803_16050-Hypothetical protein	3	1	4	0	-1.77	0	0	-1.69	0	0	0.32	0	0.38	0	0.38	NA	NA	NA	NA
GL50803_92760-Hypothetical protein	1	3	4	0	0	-0.32	0	0	0	0	0	0	0	0	0	0	0.1	-0.27	-0.37
GL50803_8074-Manganese-dependent inorganic pyrophosphatase, putative	1	3	4	0	-1.28	0	0	0	0	-0.77	0.22	0	-0.54	0	-0.48	0	NA	NA	NA
GL50803_16533-Ankyrin repeat protein 1	1	3	4	0	NA	-0.29	0	NA	-0.51	NA	0	0	-0.61	0	0.51	NA	NA	NA	NA
GL50803_6920-Ankyrin repeat protein 1	3	1	4	0	NA	0	NA	NA	0	NA	0	NA	-0.49	NA	0.2	NA	0.29	0.06	NA
GL50803_6917-Transmembrane domain-containing protein	0	4	4	0	-1.68	0	0	0	0	0	0	NA	-0.27	NA	0	NA	-1.46	-2.66	-0.21
GL50803_137717-VSP	4	0	4	0	NA	0	NA	NA	1.51	NA	1.58	NA	0.83	NA	0.67	NA	NA	NA	NA
GL50803_17288-Ankyrin repeat protein 1	3	1	4	0	1.22	0	0	0.74	-0.34	0.41	0	NA	0	0	0.24	0	NA	NA	NA
GL50803_15023-Hypothetical protein	1	3	4	0	NA	-0.31	NA	NA	0.36	NA	-0.73	NA	0	NA	-0.59	NA	NA	NA	NA
GL50803_27880-Torus domain-containing protein	0	4	4	0	NA	-0.35	NA	NA	-0.43	NA	-1.34	NA	0	NA	-0.42	NA	NA	NA	NA
GL50803_17278-Radial spoke protein 9	1	3	4	0	-1.97	0	0	0	0	-1.19	-0.45	NA	0	NA	0	NA	0.57	NA	-0.08
GL50803_103895-Hypothetical protein	1	3	4	0	NA	-0.4	NA	NA	0	NA	-0.82	NA	0.52	NA	-0.57	NA	NA	NA	NA
GL50803_137716-Axoneme-associated protein GASP-180	3	1	4	0	1.39	0	0	0	0	1.05	0	0	0	0	0	0	0.19	-0.07	0.03
GL50803_11436-Molybdopterin biosynthesis MoeB protein	1	3	4	0	0	0	0	0	0	0	-0.56	NA	-0.23	NA	-0.3	NA	NA	NA	0.03
GL50803_11434-20S proteasome alpha subunit 2	2	2	4	0	0.96	0	0	0	0	0	0	NA	-0.18	NA	0	NA	-0.32	0.01	0.52
GL50803_33433-ASF1 like histone chaperone	1	3	4	0	NA	0	0	0	-0.51	NA	-0.44	NA	-0.61	NA	0.33	NA	NA	NA	NA
GL50803_23235-Ankyrin repeat protein 1	3	1	4	0	0	-0.32	0	0	0	0.49	0	0	0.51	0	0.8	0	NA	NA	NA
GL50803_3287-Acetyl-CoA acetyltransferase	1	3	4	0	1.29	0	NA	0	0	0.9	-0.81	NA	-0.48	NA	-0.63	NA	NA	NA	NA
GL50803_8920-Zinc finger domain protein	1	3	4	0	NA	0	NA	NA	-0.24	NA	-0.2	NA	-0.37	NA	0.53	NA	NA	NA	NA
GL50803_33663-Hypothetical protein	2	2	4	0	NA	0	0	0	0	-0.94	0	0.71	-0.38	NA	0.38	0	NA	NA	NA
GL50803_9283-Hypothetical protein	2	2	4	0	NA	0	0	0	-0.35	NA	-0.59	NA	0.24	NA	0.64	NA	NA	NA	NA
GL50803_9287-Replication factor C, sub 2	4	0	4	0	NA	0.26	0	0	0	NA	0.49	0	0.34	NA	0.65	0	NA	NA	NA
GL50803_9289-Kinase, NEK	1	3	4	0	0	0	0	0	-0.23	0	-0.4	-0.4	0.22	NA	0	0	NA	NA	NA
GL50803_9293-Protein phosphatase 2C-like protein	2	2	4	0	0	-0.51	0	0	0	0	-0.51	NA	0.19	NA	0.18	0	NA	NA	NA
GL50803_9296-Hypothetical protein	2	2	4	0	NA	0	NA	NA	0	NA	-0.6	NA	0	NA	0	NA	1.04	-0.31	0.49
GL50803_137710-pVSP	3	1	4	-0.79	NA	0.32	NA	NA	1.56	NA	0	NA	-0.66	NA	2.13	NA	NA	NA	NA
GL50803_60288-BolA-like protein	3	1	4	0	NA	0	NA	NA	0.93	NA	-0.2	NA	0.49	NA	0.59	NA	NA	NA	NA
GL50803_6245-Hypothetical protein	3	1	4	0	NA	0	NA	NA	0.54	NA	-0.42	NA	0.37	NA	0.72	NA	NA	NA	NA
GL50803_16992-Hypothetical protein	2	2	4	0	NA	-0.49	NA	NA	1	NA	-0.49	NA	0	NA	0.37	NA	NA	NA	NA
GL50803_5358-Aurora kinase	1	3	4	0	NA	0	0	0	1.4	0	-0.7	0	-0.22	NA	-0.19	0	NA	NA	NA
GL50803_6725-Hypothetical protein	4	0	4	0	NA	0	0	0	0.93	0.38	0	0	0.6	NA	0.56	NA	NA	NA	NA
GL50803_16130-Hypothetical protein	3	1	4	0	NA	0	0	NA	0.96	0	-0.88	NA	0.22	NA	0.22	NA	NA	NA	NA
GL50803_12941-Hypothetical protein	2	2	4	0	NA	0	0	0	0.94	NA	-0.9	NA	0.21	NA	-0.14	NA	NA	NA	NA
GL50803_16126-Hypothetical protein	1	3	4	0	NA	-0.31	NA	NA	0.76	NA	-0.39	NA	-0.31	NA	0	NA	NA	NA	NA
GL50803_137707-VSP	2	2	4	-1.01	NA	0	-2	-2.43	2.6	2.09	0	NA	0	NA	0	NA	NA	NA	NA
GL50803_14259-Glucose 6-phosphate N-acetyltransferase	3	1	4	0	NA	0.68	NA	NA	-0.49	NA	1.35	NA	0	NA	1.27	NA	NA	NA	NA
GL50803_6671-Histone chaperone Rttp106-like family protein	1	3	4	0	-1.31	0	0	0	-0.25	-0.78	-0.37	0	0	0	0.37	0	NA	NA	NA
GL50803_6664-Zinc transporter protein	0	4	4	0	NA	-0.25	NA	NA	0	NA	-1.23	NA	-0.35	NA	-0.39	NA	NA	NA	NA
GL50803_92095-Hypothetical protein	2	2	4	0	NA	0	0	NA	-0.24	NA	0.68	NA	-0.4	0	0.79	NA	NA	NA	NA
GL50803_92134-Ankyrin repeat protein 1	1	3	4	0	0	-0.39	0	0	-0.64	0	-0.47	NA	0	NA	0.34	NA	NA	NA	NA
GL50803_17065-Sec24-like 3	2	2	4	0	NA	-0.28	NA	NA	0	NA	0	-0.41	0	1	0.36	NA	NA	NA	NA
GL50803_40376-High cysteine non-variant cyst protein	2	2	4	0	NA	-0.36	NA	NA	-0.37	NA	0	NA	0.24	NA	0.39	NA	NA	NA	NA
GL50803_16973-Hypothetical protein	2	2	4	0	0	-0.21	0	0	-0.24	0	0	NA	0.23	NA	0.4	0	NA	NA	NA
GL50803_10898-Hypothetical protein	2	2	4	0	NA	0	NA	NA	-0.37	NA	-0.43	NA	0.39	NA	0.38	NA	NA	NA	NA
GL50803_10893-Kinase, NEK	1	3	4	0	0.71	0	0	0	-0.2	0	0	0	-0.35	0	0	0	0.11	-0.66	NA
GL50803_15310-WD40 repeat protein	3	1	4	0	0	0	0	0	0	0	0.45	NA	0.39	0	0.82	0	NA	NA	-0.02
GL50803_3934-Hypothetical protein	1	3	4	0	0	0	0	0	0	0	0	0	0.46	0	0	NA	-0.76	-1.37	-0.62
GL50803_137703-Ankyrin repeat protein 1	3	1	4	0	-0.56	0	0.56	0	0	0	0	NA	0	NA	0.34	NA	NA	-0.09	1.08
GL50803_111973-Hypothetical protein	0	4	4	0	-1.99	-0.5	0	0	0	0	-1.03	0	-0.82	NA	-0.3	NA	NA	NA	NA
GL50803_17543-MYND finger domain-containing protein	2	2	4	0	0	0	0	0	0.36	NA	-0.29	NA	0.32	NA	-0.36	NA	NA	NA	NA
GL50803_15473-Hypothetical protein	4	0	4	0	NA	0	NA	NA	0.62	NA	0.96	NA	0.34	NA	0.65	NA	NA	NA	NA
GL50803_17546-Hypothetical protein	1	3	4	0	NA	-0.19	NA	NA	0.2	NA	-0.44	NA	0	NA	-0.25	NA	NA	NA	NA
GL50803_17547-Ribosomal protein L4	1	3	4	0	0	0	0	0	0.73	0	0	0	0	0	0	0	-0.55	-0.73	-0.7
GL50803_101994-Hypothetical protein	0	4	4	0	NA	-0.29	NA	NA	-0.24	NA	0	NA	-0.61	NA	-0.46	NA	NA	NA	NA
GL50803_15011-Hypothetical protein	2	2	4	0	0	0.25	0	0	-0.27	0	0	NA	-0.92	NA	0	NA	0.55	NA	NA
GL50803_9659-Hypothetical protein	1	3	4	0	2.48	0	0	0	0	1.98	-0.37	NA	-0.3	0	-0.29	NA	NA	NA	NA
GL50803_13653-ERCC4 domain-containing protein	0	4	4	0	NA	0	NA	NA	-0.39	NA	-0.18	NA	-0.26	NA	-0.32	NA	NA	NA	NA
GL50803_4554-Hypothetical protein	0	4	4	0	NA	-0.32	NA	NA	-0.43	NA	-0.3	NA	-0.35	NA	0	NA	NA	NA	NA
GL50803_4266-Hypothetical protein	4	0	4	0	0	0	0	0	0	0	0	0	0	0	0.29	0	0.63	0.03	0.38
GL50803_8725-Hypothetical protein	1	3	4	-0.53	0	-0.84	2.41	0	-0.48	NA	0	NA	-0.75	NA	0	NA	NA	NA	NA
GL50803_16793-Hypothetical protein	4	0	4	0	0	0	0	0	0	1.08	0	0	0.48	0.68	0.65	0	NA	NA	NA
GL50803_1649-Tubulin binding cofactor A	4	0	4	0	1.04	0	0	0	0	0.94	0	NA	0	NA	0	NA	0.25	0.66	0.27
GL50803_3705-Hypothetical protein	3	1	4	0	NA	0	NA	NA	0.2	NA	-0.15	NA	0.46	NA	0.15	NA	NA	NA	NA
GL50803_16796-TP53 regulating kinase	3	1	4	0	NA	0	NA	NA	0.46	NA	-0.37	NA	0.7	NA	0.27	0	NA	NA	NA
GL50803_7685-Hypothetical protein	3	1	4	0	0	0	NA	0	0.52	0	-0.43	0	0.43	0.58	0	0	NA	NA	NA
GL50803_21498-Serine/threonine protein phosphatase 5	2	2	4	0	0	0	0	0	0.43	0.37	-0.59	NA	0	NA	-0.19	0	NA	NA	NA
GL50803_6685-Hypothetical protein	1	3	4	0	NA	-0.36	NA	NA	0.23	NA	-0.38	NA	0	NA	-0.32	NA	NA	NA	NA
GL50803_4415-Hypothetical protein	1	3	4	0	NA	-0.52	NA	NA	-0.18	NA	-0.34	NA	0.47	NA	0	NA	NA	NA	NA
GL50803_4789-Tubulin binding cofactor C family protein	1	3	4	0	NA	-0.21	0	NA	-0.23	NA	0	0	0.16	-0.99	0	0	NA	NA	NA
GL50803_5515-Hypothetical protein	1	3	4	0	NA	0	NA	NA	0.61	NA	-0.39	NA	-1.18	NA	-0.4	NA	NA	NA	NA
GL50803_5514-Hypothetical protein	1	3	4	0	NA	0	NA	NA	0.7	NA	-0.63	NA	-1.39	NA	-0.63	NA	NA	NA	NA
GL50803_18559-Hypothetical protein	1	3	4	0	NA	0	NA	NA	0.47	NA	-0.37	NA	-0.73	NA	-0.7	NA	NA	NA	NA
GL50803_2864-Hypothetical protein	0	4	4	0	-0.8	0	0	0	0	-0.62	-0.27	NA	-0.65	NA	0	NA	-0.18	NA	NA
GL50803_96537-ATP-dependent RNA helicase	2	2	4	0	-0.83	0	0	0	0	-1.01	-0.26	NA	0.23	NA	0.17	0	NA	NA	NA
GL50803_93856-Hypothetical protein	1	3	4	0	NA	0	NA	NA	-0.22	NA	-0.22	NA	-0.27	NA	0.53	NA	NA	NA	NA
GL50803_5820-Hypothetical protein	3	1	4	0	NA	0.23	NA	NA	0	NA	-0.12	NA	0.21	NA	0.32	NA	NA	NA	NA
GL50803_5821-Hypothetical protein	2	2	4	0	NA	0	NA	NA	0	NA	-0.21	NA	0.3	-0.42	0.59	NA	NA	NA	NA
GL50803_21474-Hypothetical protein	3	1	4	0	0	-0.43	0	0	0	0	0	NA	0.41	NA	0.66	NA	NA	NA	1.2
GL50803_7236-Reduced folate carrier	2	2	4	0	NA	-0.46	NA	NA	0	NA	0.33	NA	-0.59	NA	0.46	NA	NA	NA	NA
GL50803_3255-Hypothetical protein	2	2	4	0	NA	-0.4	NA	NA	0	NA	-0.22	NA	0.32	NA	0.39	NA	NA	NA	NA
GL50803_32681-Hypothetical protein	3	1	4	0	NA	0	0	0	0	NA	0	NA	0.51	NA	0.44	NA	NA	-0.49	1.15
GL50803_21485-Hypothetical protein	2	2	4	0	NA	0	NA	NA	-0.2	NA	-0.24	NA	0.33	NA	0.27	NA	NA	NA	NA
GL50803_114751-Hypothetical protein	4	0	4	0	NA	0	0	0	0	0.42	0	0	0.59	0	0.81	0.61	NA	NA	NA
GL50803_15376-Hypothetical protein	3	1	4	0	NA	0	0	0	0	0	0.52	0	0	0	0.74	0	NA	-0.14	0.3
GL50803_92645-5' nucleotidase family protein	1	3	4	0	0.59	-0.58	-0.46	0	0	-2.11	0	NA	0	NA	0	NA	1.2	NA	NA
GL50803_60401-Hypothetical protein	1	3	4	0	NA	-0.18	NA	NA	-0.22	NA	0	NA	-0.25	NA	0.25	NA	NA	NA	NA
GL50803_14901-Hypothetical protein	3	1	4	0	NA	0	NA	0	0.69	NA	-0.45	NA	0.18	NA	0.25	NA	NA	NA	NA
GL50803_23699-Hypothetical protein	2	2	4	0	NA	-0.2	NA	NA	0.28	NA	-0.28	NA	0.23	NA	0	NA	NA	NA	NA
GL50803_9213-Hypothetical protein	3	1	4	0	0.62	-0.19	0	0	0	0.52	0	NA	0.45	NA	0.46	NA	NA	NA	NA
GL50803_92602-Hypothetical protein	2	2	4	0	NA	-0.5	NA	NA	0	NA	-0.2	NA	0.26	NA	0.52	0	NA	NA	NA
GL50803_5183-Hypothetical protein	2	2	4	0	0	0	0	-0.55	0	0	-0.36	NA	0.53	NA	1.01	NA	NA	NA	NA
GL50803_86680-Hypothetical protein	2	2	4	0	0	-0.38	0	0	-0.36	0	0.34	0	0	0	0.57	NA	NA	NA	NA
GL50803_9173-WD40 repeat protein	0	4	4	0	NA	-0.57	-1.18	-1.74	0	0	-0.55	NA	0	NA	0	NA	NA	NA	NA
GL50803_9181-Hypothetical protein	2	2	4	0	NA	0	NA	NA	0.22	NA	-0.76	0	0.35	0	-0.32	NA	NA	NA	NA
GL50803_9183-Hypothetical protein	0	4	4	0	0	0	-0.41	0	0	0	0	NA	0	NA	0	NA	-0.17	-0.94	-0.18
GL50803_9184-Transducin	4	0	4	0	NA	0	NA	NA	0.44	NA	0.28	0	0	0.42	0.47	NA	NA	NA	NA
GL50803_7556-Acid phosphatase	4	0	4	0	0	0	0	0	0	0	0	NA	0	NA	0.69	NA	0.59	0.12	0.08
GL50803_16283-Amino acid transporter family	2	2	4	0	NA	-0.24	NA	NA	0	NA	0.23	NA	-0.3	NA	0.33	NA	NA	NA	NA
GL50803_16768-Hypothetical protein	4	0	4	0	1.12	0	0	0	0	1.3	0.25	0	0	0.79	0.77	0	NA	NA	NA
GL50803_39117-Hypothetical protein	0	4	4	0	NA	-0.34	NA	NA	-0.25	NA	0	NA	-0.49	NA	-0.34	NA	NA	NA	NA
GL50803_7760-Sentrin	1	3	4	0	0.6	0	0	0	0	0	-0.45	NA	0.35	NA	-0.72	NA	-1.8	NA	NA
GL50803_16715-Hypothetical protein	1	3	4	0	NA	-0.24	NA	NA	-0.27	NA	0	NA	0.53	NA	-0.18	0	NA	NA	NA
GL50803_16717-START domain-containing protein	1	3	4	0	-0.35	0	0	0	0.34	0	0	0	0	0	0	NA	-0.42	-0.06	-0.2
GL50803_25238-High cysteine membrane protein	2	2	4	0	0	0	0	0	0	0	0	NA	0	NA	0.26	NA	0.31	-0.22	-0.1
GL50803_9750-Intraflagellar transport protein IFT74/72	3	1	4	0	0.63	0	0	0	0	0	0.41	NA	0	NA	0	NA	1.29	-0.17	0.66
GL50803_1345-Ribosomal protein L10a	0	4	4	0	0	0	0	-0.38	0	0	0	NA	0	NA	0	NA	-0.76	-0.65	-0.73
GL50803_16653-FYVE zinc finger domain-containing protein	1	3	4	0	-1.98	0	0	0	0	-1.25	0	NA	0	NA	0	NA	0.05	-0.26	-0.03
GL50803_2527-Hypothetical protein	2	2	4	0	NA	0	NA	NA	0	NA	0	-0.48	0.22	1.16	-0.22	NA	NA	NA	NA
GL50803_88960-Hypothetical protein	1	3	4	0	NA	0	NA	NA	0	NA	-0.54	NA	0	NA	0	NA	-0.31	-0.27	0.79
GL50803_3062-Hypothetical protein	0	4	4	0	NA	0	0	NA	-0.36	NA	-0.25	NA	-0.21	NA	-0.23	0	NA	NA	NA
GL50803_137681-VSP	2	2	4	0	NA	-0.53	NA	NA	0.65	NA	0.55	NA	-1.2	NA	0	NA	NA	NA	NA
GL50803_14328-pre-RNA processing PIH1/Nop17 family protein	0	4	4	0	NA	-0.46	NA	NA	0	NA	-0.45	-0.73	0	0	-0.34	NA	NA	NA	NA
GL50803_21116-Kinase, CMGC CMGC-GL1	1	3	4	0	NA	-1.09	NA	NA	0	NA	-0.47	NA	0.23	NA	-1.35	NA	NA	NA	NA
GL50803_9352-U5 small nuclear ribonucleoprotein 200 kDa helicase, putative	1	3	4	0	NA	-1.48	NA	NA	-0.53	NA	0	NA	0.43	NA	-0.47	NA	NA	NA	NA
GL50803_9349-AMMECR1-domain containing protein	1	3	4	0	NA	0	0	0	0	NA	0	0	0	0	-0.27	0	0.05	-0.36	-0.27
GL50803_31530-NH3-dependent NAD+ synthetase	1	3	4	0	0	-0.2	0	0	0	0.66	-0.29	NA	0	NA	-0.28	NA	NA	NA	NA
GL50803_12889-Hypothetical protein	1	3	4	0	NA	0	0	0	-0.34	1.18	-0.23	NA	0	NA	-0.3	NA	NA	NA	NA
GL50803_16384-Hypothetical protein	3	1	4	0	NA	0.59	0	0	0.42	NA	0	NA	0.44	NA	-0.35	NA	NA	NA	NA
GL50803_103944-Kinase, NEK	4	0	4	0	0	0	0.62	0.71	1.46	1.69	0	NA	0	NA	0	NA	NA	NA	NA
GL50803_17013-Isoprenylcysteine carboxyl methyltransferase	1	3	4	0	NA	0	NA	NA	-0.48	NA	-0.49	NA	0.27	NA	-0.28	NA	NA	NA	NA
GL50803_6139-Hypothetical protein	1	3	4	0	NA	0	0	0	0	NA	0	NA	0	NA	-0.37	NA	0.02	-0.19	-0.08
GL50803_6140-Kinase, NEK	1	3	4	0	NA	0	NA	NA	0.32	NA	-1.16	NA	-0.2	NA	-0.56	NA	NA	NA	NA
GL50803_3269-Hypothetical protein	1	3	4	0	NA	0	NA	NA	1.41	NA	-1.7	NA	-0.38	NA	-0.36	NA	NA	NA	NA
GL50803_91354-SHIPPO repeat domain-containing protein	1	3	4	0	0	0	0	0	0	0	0	0	0	0	0.42	0	-1.16	-0.13	-0.07
GL50803_13771-Hypothetical protein	2	2	4	0	0	0	0	0	0	0	-0.19	-0.65	0.32	0	0.8	NA	NA	NA	NA
GL50803_137697-VSP	4	0	4	0	NA	0	NA	NA	0.6	NA	0.76	NA	0.9	NA	1.72	NA	NA	NA	NA
GL50803_97219-Fibrillarin	1	3	4	0	0	0	0	0	0	0	0	NA	-0.52	NA	0	NA	-0.13	-0.06	0.09
GL50803_10527-Hypothetical protein	3	1	4	0	0	0	0	0	0	0	0	0	0.88	0	0.61	0	-1.96	NA	0.07
GL50803_8560-Hypothetical protein	2	2	4	0	-0.92	0	0	0	0	0	0	NA	0	NA	-0.38	NA	-0.25	0.61	0.11
GL50803_8559-Vacuolar ATP synthase 16 kDa proteolipid subunit	1	3	4	0	NA	0	0	0	0	NA	-0.23	NA	0	NA	0.32	NA	-0.59	NA	-0.38
GL50803_14730-Macro domain-containing protein	3	1	4	0	-0.82	0	0	0	0	-0.7	0.33	NA	0.67	0	0.41	NA	NA	NA	NA
GL50803_112489-Hypothetical protein	0	4	4	0	-0.48	-0.34	0	0	0	-0.59	-0.53	0	0	0	-0.34	NA	NA	NA	NA
GL50803_24590-Ankyrin repeat protein 1	3	1	4	0	0.45	0	0	0	0	0	0.57	NA	0.69	NA	0.72	NA	NA	NA	-0.12
GL50803_15585-Hypothetical protein	2	2	4	0	NA	-0.51	NA	NA	-0.61	NA	0	NA	0.51	NA	0.45	NA	NA	NA	NA
GL50803_4959-Kinase, NEK	1	3	4	0	0	-0.66	0	0	-0.28	0	0	0	0.31	NA	-0.26	0	NA	NA	NA
GL50803_4964-Mevalonate kinase	0	4	4	0	NA	-0.6	NA	NA	-0.52	NA	0	NA	-0.57	NA	-0.7	NA	NA	NA	NA
GL50803_114787-Alpha-7.3 giardin	2	2	4	0	-0.46	-0.56	0	0	0	0	0	0	0	0	0	0	-0.2	0.23	0.42
GL50803_10055-DNA-directed RNA polymerase subunit D	0	4	4	0	0	0	0	0	-0.35	-0.93	-0.31	NA	0	NA	-0.59	NA	NA	NA	NA
GL50803_10056-Rho GAP, putative	0	4	4	0	NA	-0.45	0	NA	0	NA	0	NA	-0.32	NA	-0.47	-0.45	NA	NA	NA
GL50803_50143-VSP AS8	4	0	4	-0.91	NA	0.78	NA	NA	3.98	NA	0.46	NA	0	NA	1.41	NA	NA	NA	NA
GL50803_16823-Non ATPase subunit MPR1 of 26S proteasome	1	3	4	0	-1	0	0	0	0.39	-0.61	-0.42	NA	0	NA	-0.87	NA	NA	NA	NA
GL50803_15039-Hypothetical protein	2	2	4	0	0	0	0	0	0.37	0	-0.47	NA	0.2	NA	-0.27	NA	NA	NA	NA
GL50803_28954-Hypothetical protein	1	3	4	0	NA	-0.25	0	NA	0.25	NA	-0.46	NA	0	NA	-0.2	NA	NA	NA	NA
GL50803_9778-Tem-1-like protein	1	3	4	0	NA	0	NA	NA	0.66	NA	-1.3	NA	-0.32	NA	-0.94	NA	NA	NA	NA
GL50803_97072-Ankyrin repeat protein 1	1	3	4	0	NA	-0.55	NA	NA	0.41	NA	-0.66	NA	0	NA	-0.33	NA	NA	NA	NA
GL50803_17499-Hypothetical protein	2	2	4	0	NA	0	NA	NA	0.32	NA	-0.29	NA	0.22	NA	-0.49	NA	NA	NA	NA
GL50803_12095-Kinase, NEK	3	1	4	0	NA	0	NA	NA	0.4	NA	-0.36	NA	0.31	NA	0.32	NA	NA	NA	NA
GL50803_12089-Kinase, PEK	0	4	4	0	NA	-0.47	NA	NA	0	NA	-0.42	NA	-0.21	NA	-0.47	NA	NA	NA	NA
GL50803_15573-Hypothetical protein	1	3	4	0	0.88	0	-0.37	0	0	0.68	-0.44	NA	0	NA	-0.32	NA	NA	NA	NA
GL50803_17497-Superfamily II DNA and RNA helicase	1	3	4	0	NA	0	NA	NA	0.24	NA	-0.57	NA	-0.32	NA	-0.55	NA	NA	NA	NA
GL50803_17495-RAD50 DNA repair protein, putative	0	4	4	0	NA	-0.34	NA	NA	-0.34	NA	-0.77	NA	0	NA	-0.35	NA	NA	NA	NA
GL50803_12059-Hypothetical protein	1	3	4	0	NA	-0.56	NA	NA	0	NA	-0.46	NA	0.33	NA	-0.51	NA	NA	NA	NA
GL50803_103454-High cysteine membrane protein Group 1	4	0	4	0	-0.69	0	0	0	0	0	0	0	0	NA	0.93	0	0.09	0.39	1.01
GL50803_94653-WD40 repeat protein	0	4	4	0	NA	0	0	0	0	-0.46	-0.19	0	0	-0.66	-0.28	0	NA	NA	NA
GL50803_3549-Hypothetical protein	1	3	4	0	NA	-0.48	NA	NA	-0.51	NA	-0.31	0	0.74	NA	0	NA	NA	NA	NA
GL50803_5425-TMP-1 protein	1	3	4	0	NA	0	NA	NA	0.81	NA	-0.31	NA	-0.26	NA	-0.85	NA	NA	NA	NA
GL50803_7296-U2 small nuclear ribonucleoprotein A' putative	4	0	4	0	0.64	0	0	0	0	0.54	0	NA	0	0	0.31	NA	0.7	NA	0.23
GL50803_115338-Ubiquitin-like protein	3	1	4	0	NA	0	NA	NA	0	NA	0	0.39	0	0	0	0	-0.15	0.41	0.24
GL50803_13539-Hypothetical protein	2	2	4	0	NA	0.44	NA	NA	0.47	NA	-1.23	NA	0	NA	-0.92	NA	NA	NA	NA
GL50803_35487-Hypothetical protein	3	1	4	0	NA	-0.45	NA	NA	0.38	NA	0	NA	0.28	NA	0.22	NA	NA	NA	NA
GL50803_115202-High cysteine protein	1	3	4	0	NA	-0.3	NA	NA	-0.33	NA	0	1.02	-0.37	NA	0	NA	NA	NA	NA
GL50803_14765-Hypothetical protein	3	1	4	0	NA	0	0	0	0.26	NA	0	NA	0.18	NA	0	NA	0.08	NA	-0.16
GL50803_14763-Exonuclease	3	1	4	0.66	NA	0.62	NA	NA	0.42	NA	-0.62	NA	0	NA	0.99	NA	NA	NA	NA
GL50803_8707-N-terminal acetyltransferase complex ARD1 subunit	2	2	4	0	0.7	0	0.47	0.58	0	0	-0.33	NA	0	0	-0.42	0	NA	NA	NA
GL50803_4928-CHY zinc finger domain-containing protein	2	2	4	0	0.52	0	0	0	0	0.65	-0.23	NA	0.47	NA	-0.48	NA	NA	NA	NA
GL50803_7679-Ankyrin repeat protein 1	1	3	4	0	-1.24	-0.22	0	-0.41	0	-0.88	0	0	0.53	0	0	0	NA	NA	NA
GL50803_4405-Kinase, TTK	0	4	4	0	NA	0	NA	NA	-0.2	NA	-0.45	NA	-0.18	NA	-0.75	NA	NA	NA	NA
GL50803_16501-VSP with INR	1	3	4	-2.36	-1.75	-0.97	-1.41	-1.08	0	1.27	0	NA	0	NA	0	NA	NA	NA	NA
GL50803_4540-Hypothetical protein	2	2	4	0	NA	-0.46	NA	NA	-0.62	NA	0.28	NA	0.3	NA	0	NA	NA	NA	NA
GL50803_14208-Flap endonuclease XPG family protein	1	3	4	0	NA	-0.36	NA	NA	0.57	NA	-0.21	NA	-0.21	NA	0	NA	NA	NA	NA
GL50803_14213-Hypothetical protein	2	2	4	0	0	0	0	0	0	0	-0.21	0	0	0	0	0	-0.05	0.28	0.07
GL50803_17139-Kinase, CMGC CMGC-GL1	2	2	4	0	0.94	0	0	0	0.21	0.74	-0.15	NA	0	NA	-0.41	0	NA	NA	NA
GL50803_16228-DDI1-like DNA-damage inducible protein	0	4	4	0	NA	0	NA	NA	0	NA	-0.48	-1.17	-0.27	0	-0.86	NA	NA	NA	NA
GL50803_16671-DinF protein	0	4	4	0	NA	-0.57	NA	NA	-0.48	NA	0	NA	-0.23	NA	-0.28	NA	NA	NA	NA
GL50803_102455-Kinesin-6	4	0	4	0	0.35	0	0	0	0	0.34	0.29	0	0.85	NA	0.6	0	NA	NA	NA
GL50803_9528-Methyltransferase like 2	3	1	4	0	NA	0.42	NA	NA	0.46	NA	-0.5	NA	0.46	NA	0	NA	NA	NA	NA
GL50803_113971-Transducin	2	2	4	0	NA	0.48	NA	NA	-0.3	NA	0	0.6	0	0	-0.31	0	NA	NA	NA
GL50803_9865-Hypothetical protein	1	3	4	0	NA	-0.41	0	NA	0	0	0	0.57	-0.24	-0.54	0	NA	NA	NA	NA
GL50803_32571-Hypothetical protein	1	3	4	0	NA	0	0	NA	-0.55	NA	0	0	0	0	-0.29	0	2.82	NA	-0.19
GL50803_15538-Eukaryotic translation initiation factor 5	3	1	4	0	-0.55	0	0	0	0	0	0	NA	0	NA	-0.25	NA	1.11	1.01	0.3
GL50803_11956-Hypothetical protein	1	3	4	0	NA	0	NA	NA	0	NA	-0.39	-0.52	0.44	NA	-0.46	NA	NA	NA	NA
GL50803_86821-Ankyrin repeat protein 1	1	3	4	0	NA	0	0	0	0	NA	-0.18	-0.4	0.26	NA	-0.55	NA	NA	NA	NA
GL50803_8741-Dipeptidyl-peptidase I	2	2	4	0	0	0	0	0	0	0	0.62	-0.5	0	0	0.65	0	NA	NA	-0.41
GL50803_8742-Extracellular nuclease, putative	1	3	4	0	NA	-0.48	NA	NA	0	NA	-1.36	NA	0.34	NA	-0.63	NA	NA	NA	NA
GL50803_90131-Leucine-rich repeat protein	3	1	4	0	NA	0.67	NA	NA	0.57	NA	0	NA	0	NA	0.26	NA	NA	-0.06	NA
GL50803_23602-tRNA-splicing ligase RtcB	2	2	4	0	NA	-0.34	0	0	0	-0.58	0.39	0	0	0	0.28	0	NA	NA	NA
GL50803_9367-Hypothetical protein	2	2	4	0	NA	0	NA	NA	0.28	NA	-0.29	NA	0.29	NA	-0.36	NA	NA	NA	NA
GL50803_102108-Clathrin heavy chain	2	2	4	0	0	0	0	0	0	0	0	0	0	0	0.19	0	0.33	-0.77	-0.18
GL50803_112846-Kinesin-3	4	0	4	0	0	0	0	0	0	0	0.5	NA	0	NA	0	NA	0.33	0.54	0.14
GL50803_9489-R-SNARE 1	1	3	4	0	NA	0	0	0	0.34	NA	-0.51	NA	-0.27	NA	-0.69	NA	NA	NA	NA
GL50803_17073-Kinase	1	3	4	0	NA	-0.22	NA	NA	0	NA	-0.34	0	0.21	NA	-0.41	NA	NA	NA	NA
GL50803_91324-Hypothetical protein	1	3	4	0	0	-0.31	0	0	0	-0.71	0	0	0.46	0	-0.18	NA	NA	NA	NA
GL50803_3467-Hypothetical protein	0	4	4	0	NA	0	NA	NA	-0.26	NA	-0.29	NA	-0.33	NA	-0.55	NA	NA	NA	NA
GL50803_3465-Hypothetical protein	0	4	4	0	NA	-0.17	NA	NA	-0.26	NA	-0.55	NA	0	NA	-0.5	NA	NA	NA	NA
GL50803_50169-VSP	4	0	4	0	NA	0.73	NA	NA	1.18	NA	0.45	NA	0	NA	2	NA	NA	NA	NA
GL50803_86855-Ankyrin repeat protein 1	3	1	4	0	0.8	-0.53	0	0	0	0.54	0	0	0.69	0	0.42	0	NA	NA	NA
GL50803_10382-Tubulin tyrosine ligase-like 2	1	3	4	0	NA	-0.68	NA	NA	0	NA	-0.41	NA	0.37	NA	-0.56	0	NA	NA	NA
GL50803_17217-Hypothetical protein	1	3	4	0	NA	-0.56	NA	NA	0	NA	-0.24	NA	0.49	NA	-0.39	0	NA	NA	NA
GL50803_15184-Ankyrin repeat protein 1	1	3	4	0	NA	-0.36	NA	NA	0	NA	-0.32	NA	0.19	NA	-0.4	NA	NA	NA	NA
GL50803_7610-Hypothetical protein	4	0	4	0	NA	0.43	NA	NA	0.39	NA	0.46	NA	0.36	NA	0	NA	NA	NA	NA
GL50803_3209-Proteasome subunit beta type 2	3	1	4	0	0.88	0	0	0	0	0	0	NA	0	NA	-0.4	NA	0.77	0.15	0.1
GL50803_10778-Hypothetical protein	2	2	4	0	-0.74	0	0	0	0	-0.53	0	0	0	0	0	0	0.07	0.35	-0.25
GL50803_16567-Protein phosphatase PP2A regulatory subunit A	4	0	4	0	-1.14	0	0	0	0	0	0.26	0	0	0	0	0	0.6	0.09	0.29
GL50803_10780-Ribosomal protein S27	0	4	4	0	-1.29	0	0	0	0	NA	-0.44	NA	0	NA	0	NA	-0.26	-0.19	-0.63
GL50803_16998-Hypothetical protein	4	0	4	0	0.73	0	0.32	0	0	0.53	0	NA	0.75	NA	0.21	NA	NA	NA	NA
GL50803_3762-Ankyrin repeat protein 1	3	1	4	0	0.61	0	0	0	-0.39	0.44	0.27	0	0	0	0.2	0	NA	NA	NA
GL50803_3760-Ankyrin repeat protein 1	0	4	4	0	0	-0.26	0	0	0	-0.55	-0.25	NA	0	NA	-0.32	0	NA	NA	NA
GL50803_114065-pVSP	4	0	4	0	NA	0	NA	NA	1.12	NA	0.42	NA	1.04	NA	1.91	NA	NA	NA	NA
GL50803_8883-Hypothetical protein	0	4	4	0	NA	0	0	NA	-0.2	NA	-0.25	NA	-0.17	NA	-0.58	NA	NA	NA	NA
GL50803_86934-Kinase, NEK	4	0	4	0	NA	0	NA	NA	1.62	NA	0	NA	0	NA	0	NA	1.03	1.99	0.53
GL50803_15204-Transmembrane emp24 domain-containing protein	1	3	4	0	0	0	0	0	-0.36	-0.9	0.22	NA	0	NA	-0.26	NA	NA	NA	NA
GL50803_100969-Hypothetical protein	3	1	4	0	NA	0	NA	NA	0.55	NA	0.25	NA	0.59	NA	-0.53	NA	NA	NA	NA
GL50803_5867-Cysteinyl-tRNA synthetase	3	1	4	0	0.51	0	0.33	0	0.17	0	0	0	0	0	-0.45	0	NA	NA	0.13
GL50803_14048-EB1	2	2	4	0	-0.71	0	0	0	0	0	0	NA	0.6	NA	0	NA	-1.03	-0.35	0.11
GL50803_13550-Rho GAP, putative	2	2	4	0	-0.8	0.47	0	0	0	-0.43	0	NA	0.28	NA	-0.37	NA	NA	NA	NA
GL50803_24537-Hypothetical protein	3	1	4	0	0.8	0	0	0	0	0	0.45	0	0	0	0	0	-0.25	0.37	0.06
GL50803_7874-Kinesin-16	2	2	4	0	2.33	0	-0.74	0	0	1.11	-0.35	0	0.6	0	0	0	NA	NA	NA
GL50803_7876-Hypothetical protein	1	3	4	0	NA	0	NA	NA	0.39	NA	-0.31	NA	-0.29	NA	-0.5	NA	NA	NA	NA
GL50803_7877-Hypothetical protein	4	0	4	0	NA	0	NA	NA	0.28	NA	0.48	NA	0.18	NA	0.42	NA	NA	NA	NA
GL50803_7878-Ribosomal protein S14	0	4	4	0	0	0	-0.45	0	0	0	0	NA	0	NA	0	NA	-0.47	-0.6	-0.62
GL50803_16380-Cathepsin L	1	3	4	0	-0.49	0	0	0	0	-0.33	0	0	0	0	0	0	0.68	-0.19	-0.64
GL50803_14983-Cathepsin L	1	3	4	0	0	0	0	0	0	0	0	-0.41	0	0	0	0	0.66	-0.15	-0.32
GL50803_14988-Hypothetical protein	0	4	4	0	NA	-0.2	NA	NA	0	NA	-0.38	NA	-0.24	NA	-0.37	NA	NA	NA	NA
GL50803_101330-Hypothetical protein	2	2	4	0.39	NA	0.57	NA	NA	0.49	NA	-0.56	NA	0	NA	-0.56	NA	NA	NA	NA
GL50803_8692-Hypothetical protein	2	2	4	0	0	0	0	0	0	0	0	NA	0	NA	-0.48	NA	0.16	-0.03	0.33
GL50803_50192-pVSP	3	1	4	0	NA	1.96	NA	NA	4.16	NA	1.81	NA	0	NA	-2.04	NA	NA	NA	NA
GL50803_9909-Pyruvate, phosphate dikinase	0	4	4	0	-0.96	0	0	-0.57	0	0	0	0	0	0	0	0	-0.41	-0.14	-0.5
GL50803_16658-Nucleolar protein, Nop52	2	2	4	0	-0.7	0.53	0	0	-0.29	-0.71	0	0	0.22	0	0	NA	NA	NA	NA
GL50803_31309-Serine/threonine protein phosphatase 5	4	0	4	0	0	0.45	0	0	0	0	0	NA	0.44	NA	0.3	NA	NA	NA	0.24
GL50803_5812-VSP	1	3	4	-1.59	NA	-1.47	NA	NA	-1.07	NA	0	NA	0.34	NA	-0.24	NA	NA	NA	NA
GL50803_2622-Phosphatidylinositol-4-phosphate 5-kinase, putative	2	2	4	0	0	0	0	0	-0.33	0	0	0	0	0	0	NA	0.4	0.25	-0.22
GL50803_137611-pVSP	4	0	4	0	NA	4.65	NA	NA	1.01	NA	1.43	NA	0	NA	3.66	NA	NA	NA	NA
GL50803_50208-pVSP	3	1	4	0	NA	2.24	NA	NA	0.92	NA	0	NA	-0.96	NA	2.38	NA	NA	NA	NA
GL50803_50211-pVSP	4	0	4	0	NA	2.42	NA	NA	3.06	NA	0	NA	0.98	NA	1.98	NA	NA	NA	NA
GL50803_3635-Hypothetical protein	3	1	4	0	NA	0.59	NA	NA	0	NA	0.24	NA	-0.17	NA	0.17	NA	NA	NA	NA
GL50803_221692-Kinase, AGC	3	1	4	0	NA	0.19	0.46	0	0	-0.66	0.38	0	0	0	0	0	NA	NA	NA
GL50803_2970-Translation initiation factor 2 gamma subunit	1	3	4	0	-1.08	0	0	0	0	-0.76	0	0	-0.26	0	0	NA	-2.09	NA	0.65
GL50803_15268-Hypothetical protein	3	1	4	0	NA	0	0	0	0.24	NA	0.32	NA	-0.14	NA	0.2	0	NA	NA	NA
GL50803_10698-Hypothetical protein	3	1	4	0	0	0	0	0	0	0	0.46	NA	0	NA	0	NA	0.16	-0.42	0.22
GL50803_37421-EGF-like domain-containing protein	4	0	4	0	NA	0.47	NA	NA	0	NA	0.29	NA	0.39	NA	0.32	NA	NA	NA	NA
GL50803_14298-Hypothetical protein	3	1	4	0	NA	0.4	NA	NA	0	NA	0.26	NA	0.22	NA	-0.28	NA	NA	NA	NA
GL50803_29078-PyridoxaL 5'-phosphate dependent protein	3	1	4	0	NA	0.5	0	0	0	NA	0.68	NA	-0.53	NA	0.57	NA	NA	NA	NA
GL50803_10145-Tubulin specific chaperone D	4	0	4	0	NA	0.37	0	NA	0	NA	0.54	0.39	0	NA	0.71	NA	NA	NA	NA
GL50803_15126-Derlin-like protein	3	1	4	0	NA	0.31	NA	NA	0	NA	0.56	NA	-0.33	NA	0.43	NA	NA	NA	NA
GL50803_15125-Hypothetical protein	4	0	4	0	NA	0.8	NA	NA	0.41	NA	0.79	NA	0	NA	1.93	NA	NA	NA	NA
GL50803_90767-Separase	4	0	4	0.4	NA	0.51	NA	NA	0.54	NA	0.32	NA	0	NA	0.82	NA	NA	NA	NA
GL50803_3349-HMG (high mobility group) box-containing protein	3	1	4	0	NA	0.68	0	0.71	0	0	0	0	0	0.51	-0.3	0	NA	NA	NA
GL50803_17420-tRNA N6-adenosine threonylcarbamoyladenine synthase, putative	4	0	4	0	NA	0.43	NA	NA	0.39	NA	0.63	NA	0	NA	0.64	NA	NA	NA	NA
GL50803_17417-Kinase, CMGC DYRK	3	1	4	0	0	0	-0.63	0	0.34	0	0.3	NA	0	NA	0.29	NA	NA	NA	NA
GL50803_115138-Hypothetical protein	4	0	4	0	NA	0.29	NA	NA	0.22	NA	0	NA	0.32	NA	0.32	NA	NA	NA	NA
GL50803_115479-Ankyrin repeat protein 1	4	0	4	0	NA	0	NA	NA	0	NA	0	0	0	0.39	0	0	0.21	0.76	0.48
GL50803_20551-F5/8 type C domain-containing protein	4	0	4	0	NA	0	NA	NA	0.7	NA	0	NA	0	NA	0	NA	0.17	0.33	0.25
GL50803_115478-Ankyrin repeat protein 1	4	0	4	0	1.03	0	0.57	0.92	0.8	0.93	0	NA	0	NA	0	NA	NA	NA	NA
GL50803_13737-Ring finger domain-containing protein	2	2	4	0	NA	-0.55	NA	NA	0.38	NA	0	NA	0.23	NA	-0.35	NA	NA	NA	NA
GL50803_60774-Hypothetical protein	4	0	4	0	NA	0	NA	NA	0.58	NA	0.55	NA	0.79	NA	1.16	NA	NA	NA	NA
GL50803_33787-Na+ driven multidrug efflux pump	4	0	4	0	NA	0.18	NA	NA	0.7	NA	0	NA	0.53	NA	0.26	NA	NA	NA	NA
GL50803_17362-Hypothetical protein	3	1	4	0	NA	0	0	0	0	NA	0.58	-0.52	0.61	0.45	0	0	NA	NA	NA
GL50803_5248-Myb-like DNA-binding domain-containing protein	4	0	4	0	NA	0.4	NA	NA	0.37	NA	0	NA	0.84	NA	0.28	NA	NA	NA	NA
GL50803_13875-Myotubularin-like protein	4	0	4	0	0	0	0	0	0.38	0	0.34	NA	0.42	NA	0.37	NA	NA	NA	NA
GL50803_13876-WD-repeat protein 5	4	0	4	0	NA	0.45	NA	NA	0.34	NA	0.24	NA	0.81	NA	0	NA	NA	NA	NA
GL50803_17366-NAD(P)H-hydrate epimerase, putative	4	0	4	0	NA	0.37	NA	NA	0.26	NA	0.27	NA	0.67	NA	0	NA	NA	NA	NA
GL50803_17365-PAP2 superfamily protein	4	0	4	0	NA	0.4	NA	NA	0.46	NA	0.28	NA	0.66	NA	0	NA	NA	NA	NA
GL50803_15605-Hypothetical protein	2	2	4	0	0.6	-0.33	0	0	0.23	0.51	0	0	0	0	-0.28	0	NA	NA	NA
GL50803_15603-Hypothetical protein	2	2	4	0	0	0	0	0	0	-0.52	0.22	NA	0.81	0	-0.59	0	NA	NA	NA
GL50803_12229-Hypothetical protein	1	3	4	0	NA	-0.38	NA	NA	0	NA	0	NA	0	NA	-0.44	NA	0.15	NA	-0.7
GL50803_29796-Hypothetical protein	2	2	4	0	0	-0.44	0	0	0	0	0.45	0	0.35	NA	0	NA	-0.19	NA	NA
GL50803_12225-Hypothetical protein	3	1	4	0	0.61	-0.27	0	0	0	0.46	0.49	NA	0.4	NA	0	NA	NA	NA	NA
GL50803_12220-Hydrolase, putative	2	2	4	0	NA	0	0	NA	0.49	NA	-0.75	NA	0.62	NA	-0.73	NA	NA	NA	NA
GL50803_21897-Hypothetical protein	4	0	4	0	1.35	0	0.77	0	0	1.15	0.24	NA	0.87	NA	0	NA	NA	NA	NA
GL50803_17552-Ankyrin repeat protein 2	2	2	4	0	0	0	0	0	0	0.34	0	0	0.48	-0.61	-0.26	NA	NA	NA	NA
GL50803_27918-Cystatin	3	1	4	0	0	0	0	0	0.56	0.8	0	NA	0.43	NA	-0.63	NA	NA	NA	NA
GL50803_60783-Ankyrin repeat protein 2	2	2	4	0	NA	-0.37	NA	NA	0.28	NA	0	NA	0.63	NA	-0.44	NA	NA	NA	NA
GL50803_102647-Sodium/hydrogen exchanger 3	3	1	4	0	NA	0	NA	NA	0.33	NA	0.21	NA	0.67	NA	-0.24	NA	NA	NA	NA
GL50803_10516-Leucine carboxyl methyltransferase	3	1	4	0	-0.67	-0.31	0	0	0.45	0	0.47	0	1.02	0	0	NA	NA	NA	NA
GL50803_42184-DHHC palmitoyltransferase	2	2	4	0	NA	0	NA	NA	0.51	NA	-0.49	NA	0.82	NA	-0.77	NA	NA	NA	NA
GL50803_15226-Hypothetical protein	2	2	4	0	NA	-0.29	NA	NA	-0.71	NA	0.35	NA	0.69	NA	0	NA	NA	NA	NA
GL50803_50225-VSP	4	0	4	0	NA	0.81	NA	NA	0	NA	2.92	NA	0.99	NA	0.95	NA	NA	NA	NA
GL50803_93693-Hypothetical protein	2	2	4	0	NA	0	0.45	0	-0.52	-0.45	0	NA	0	NA	0.16	NA	NA	NA	NA
GL50803_13007-Zinc finger domain-containing protein	1	3	4	0	0	0	0	0	-0.51	-1.21	0.23	0	0	0	-0.4	0	NA	NA	NA
GL50803_17374-Hypothetical protein	0	4	4	0	-1.06	0	0	-0.47	-0.7	-0.85	-0.41	NA	0	NA	0	NA	NA	NA	NA
GL50803_4692-Hypothetical protein	0	4	4	0	0	0	0	0	-0.81	0	0	0	-0.69	0	-0.5	0	-0.03	NA	NA
GL50803_4690-Hypothetical protein	1	3	4	0	NA	0	NA	NA	-0.62	NA	0.26	0	-0.55	NA	-0.33	0	NA	NA	NA
GL50803_4689-Hypothetical protein	0	4	4	0	0	0	0	0	-0.35	0	0	0	-0.27	NA	-0.72	-0.43	NA	NA	NA
GL50803_27602-Nop14-like family protein	2	2	4	0	NA	0.35	NA	NA	-0.63	NA	0.31	NA	0	NA	-0.28	NA	NA	NA	NA
GL50803_93550-Hypothetical protein	1	3	4	0	NA	-0.39	0	0	-0.42	NA	0.34	NA	0	NA	-0.53	NA	NA	NA	NA
GL50803_14017-High cysteine membrane protein Group 2	4	0	4	0	-0.65	0	0	0	0	0	0.28	NA	0	NA	0	NA	2.57	1.74	0.81
GL50803_16840-Trichohyalin	3	1	4	0	0.58	0	0	0	-0.45	0	0.45	0.78	0	0	0.34	0	NA	NA	NA
GL50803_16841-DinF protein	3	1	4	0	NA	0.74	NA	NA	0.29	NA	0.52	NA	0	NA	-0.34	NA	NA	NA	NA
GL50803_16842-High cysteine membrane protein Group 2	2	2	4	0	NA	0	0.54	0	-0.66	0	0.72	NA	-0.2	NA	0	NA	NA	NA	NA
GL50803_13749-Poly(A) polymerase	2	2	4	0	NA	0	NA	NA	-0.64	NA	0.17	NA	0.27	NA	-0.5	NA	NA	NA	NA
GL50803_50247-pVSP	4	0	4	0	NA	6.3	NA	NA	4.15	NA	3.33	NA	0	NA	8.23	NA	NA	NA	NA
GL50803_104186-Hypothetical protein	1	3	4	0	NA	-0.29	NA	NA	-0.79	NA	0	0	0.28	NA	-0.39	NA	NA	NA	NA
GL50803_8364-Thymidine kinase	2	2	4	0	NA	-0.5	NA	NA	-0.93	NA	1.2	NA	0	0	0.84	0	NA	NA	NA
GL50803_16519-AstB/chuR-related protein	4	0	4	0	NA	1.01	0.73	0	0	0	0	NA	0.56	NA	0.37	NA	NA	NA	NA
GL50803_16520-Sec24-like protein	1	3	4	0	NA	-0.35	0	0	-0.44	NA	0.22	NA	-0.18	NA	0	NA	NA	NA	NA
GL50803_16522-Hypothetical protein	2	2	4	0	0	0	0	0	0	-0.78	0	NA	0	NA	0	NA	-0.21	1.16	0.27
GL50803_24947-Vacuolar protein sorting 46b	1	3	4	0	NA	0	0	-0.76	0	NA	0	NA	0	NA	-0.64	NA	-0.79	NA	0.1
GL50803_1383-Prefoldin subunit	4	0	4	0	0	0	0	0	0	0.5	0	NA	0	NA	0.38	NA	0.58	NA	0.03
GL50803_41834-Hypothetical protein	3	1	4	0	0	0	0	0	-0.64	0	0.53	0	0.33	0	0.9	0	NA	NA	NA
GL50803_13575-Tctex-1 family protein	3	1	4	0	-1.64	0	0	0	0	-1.14	0.27	NA	0	NA	0.2	NA	NA	NA	0.04
GL50803_112787-Hypothetical protein	3	1	4	0	NA	0	NA	NA	-0.67	NA	0.27	NA	0.75	NA	0.43	0	NA	NA	NA
GL50803_101866-Kinase, NEK	3	1	4	0	NA	0	NA	NA	-0.48	NA	0.41	NA	0.32	NA	0.44	NA	NA	NA	NA
GL50803_7639-Tetratricopeptide repeat-containing protein	3	1	4	0	NA	0	NA	NA	-0.49	NA	0.24	0	0.49	NA	0.46	NA	NA	NA	NA
GL50803_11151-Hypothetical protein	3	1	4	0	0.45	0.41	0	0	0	0	0.53	NA	-0.38	NA	0.58	NA	NA	NA	NA
GL50803_15347-Glycosaminoglycan polysaccharide lyase, putative	3	1	4	0	NA	0	NA	NA	0.27	NA	0.26	NA	-0.34	NA	0.26	NA	NA	NA	NA
GL50803_11125-Hypothetical protein	3	1	4	0	NA	0	0	NA	0.2	NA	0.49	NA	-0.56	NA	0.37	NA	NA	NA	NA
GL50803_96878-Kinase, NEK	3	1	4	0	NA	0.19	NA	NA	0	NA	0.64	NA	-0.39	NA	0.42	0	NA	NA	NA
GL50803_4320-Ankyrin repeat protein 2	3	1	4	0	NA	0	NA	NA	-0.6	NA	0.67	NA	0.21	NA	0.64	NA	NA	NA	NA
GL50803_27056-Hypothetical protein	4	0	4	0	NA	0.87	NA	NA	1.15	NA	0	NA	0.81	NA	0.98	NA	NA	NA	NA
GL50803_104248-Hypothetical protein	3	1	4	0	0	0.27	0	0	-0.23	0	0.62	NA	0	NA	0.43	NA	NA	NA	NA
GL50803_111933-VSP	3	1	4	0	0	1.28	0	0	3.26	4.29	0	NA	0	NA	0	NA	-0.23	NA	NA
GL50803_15382-NHL repeat-containing protein	3	1	4	0	NA	0.34	NA	NA	0	NA	0.61	NA	-0.16	NA	0.16	NA	NA	NA	NA
GL50803_11237-Hypothetical protein	4	0	4	0	NA	0.25	NA	NA	0	NA	0.58	NA	0.34	NA	0.3	0	NA	NA	NA
GL50803_2362-Hypothetical protein	4	0	4	0	NA	0.36	NA	NA	0	NA	0.2	NA	0.28	NA	0.27	NA	NA	NA	NA
GL50803_13708-E3 ubiquitin-protein ligase	3	1	4	0	NA	0	NA	NA	0.34	NA	-0.17	NA	0.83	NA	0.22	NA	NA	NA	NA
GL50803_103142-VSP with INR	4	0	4	0	NA	3.94	NA	NA	4.31	NA	0	NA	2.24	NA	4.2	NA	NA	NA	NA
GL50803_15464-Ankyrin repeat protein 1	1	3	4	0	NA	-0.34	NA	NA	-0.59	NA	0	NA	0.35	NA	-0.18	NA	NA	NA	NA
GL50803_11638-Topoisomerase I-related protein	0	4	4	0	NA	0	NA	NA	-0.26	NA	-0.36	NA	-0.29	NA	-0.62	NA	NA	NA	NA
GL50803_14552-Hypothetical protein	3	1	4	0	NA	0	NA	NA	0.91	NA	1.02	NA	-1.17	NA	1.29	NA	NA	NA	NA
GL50803_16544-Hypothetical protein	1	3	4	0	NA	-0.23	0	0	0	NA	0	NA	0	NA	-0.26	NA	NA	0.16	-0.95
GL50803_3920-Hypothetical protein	3	1	4	0	0	0	0	-0.88	0	0	1.09	NA	0.53	NA	0.95	NA	NA	NA	NA
GL50803_95878-ELMO/CED-12 family protein	3	1	4	0	NA	0	NA	NA	-0.32	NA	0.48	0.91	0.33	NA	0	NA	NA	NA	NA
GL50803_27520-Kinase, CMGC CK2	2	2	4	0	-0.65	0	0	0	-0.33	0	0.6	NA	0.24	NA	-0.25	0	NA	NA	NA
GL50803_95880-Hypothetical protein	3	1	4	0	NA	-0.49	0	0	0	NA	0.58	NA	0.27	NA	0.48	NA	NA	NA	NA
GL50803_5543-Leucine-rich repeat protein	3	1	4	0	NA	-0.34	0	NA	0	NA	0.53	NA	0.29	NA	0.18	NA	NA	NA	NA
GL50803_27521-Histone H2A	1	3	4	0	NA	0	NA	NA	0	NA	1.75	NA	0	NA	0	NA	-0.62	-0.43	-0.6
GL50803_95904-Amino acid transporter system N2, putative	2	2	4	0	NA	-0.55	NA	NA	-0.34	NA	0.68	NA	0	NA	0.2	NA	NA	NA	NA
GL50803_95908-Hypothetical protein	2	2	4	0	NA	-0.6	0	0	-0.67	NA	0.89	NA	0	NA	0.63	NA	NA	NA	NA
GL50803_4331-26S proteasome non-ATPase regulatory subunit 6	1	3	4	0	0	0	0	-1.42	-0.25	0	0.24	NA	0	NA	-0.25	NA	NA	NA	NA
GL50803_40244-Emp24/gp25L/p24 family/GOLD protein	1	3	4	0	-0.86	0	0	0	0	NA	-0.42	NA	0	NA	-0.3	NA	0.77	NA	-0.74
GL50803_103783-Ankyrin repeat protein 1	1	3	4	0	0	0	0	0	-0.72	-0.55	0.64	NA	-0.23	NA	0	NA	NA	NA	NA
GL50803_4288-Ser/Thr phosphatase 2C, putative	3	1	4	0	NA	0	NA	NA	0	NA	0.27	0.95	0	NA	0.23	-1	NA	NA	NA
GL50803_13590-Ankyrin repeat protein 1	1	3	4	0	NA	-0.18	0	NA	-0.23	NA	0.19	NA	0	NA	-0.21	NA	NA	NA	NA
GL50803_31144-Hypothetical protein	1	3	4	0	NA	-0.69	NA	NA	-1.02	NA	0.68	0	-0.67	NA	0	NA	NA	NA	NA
GL50803_16287-Tetratricopeptide repeat-containing protein	3	1	4	0	0	0	0	0	0	0	0	-1.15	0.57	0	0.52	NA	NA	NA	1.61
GL50803_3098-Interferon-related developmental regulator family protein	4	0	4	0	0	0.39	0	0	0	0	0.17	NA	0	NA	0	NA	0.2	NA	0.34
GL50803_113565-Hypothetical protein	4	0	4	0	NA	0.5	NA	NA	0.56	NA	0.78	NA	0	NA	0.27	NA	NA	NA	NA
GL50803_8189-Ubiquitin carboxyl-terminal hydrolase 14	4	0	4	0	-1.1	0	0	0	0	0	0.41	NA	0	NA	0.22	0	0.19	NA	0.45
GL50803_2267-Hypothetical protein	1	3	4	0	0	0.36	0	0	0	NA	-0.28	NA	-0.35	NA	-0.52	NA	NA	NA	NA
GL50803_17239-ATP-dependent RNA helicase	3	1	4	0	NA	0.34	NA	NA	0	NA	0.25	NA	0.24	NA	-0.24	NA	NA	NA	NA
GL50803_17238-Hypothetical protein	3	1	4	0	NA	0.35	NA	NA	0	NA	0.19	NA	0.3	NA	-0.46	NA	NA	NA	NA
GL50803_28696-Hypothetical protein	4	0	4	0	0.58	0.75	0.41	0.47	0	0.58	0	NA	0	NA	0	NA	NA	NA	NA
GL50803_14838-Ankyrin repeat protein 1	4	0	4	0	NA	0	NA	NA	0	NA	0.38	0.75	0	0	0.4	0.54	NA	NA	NA
GL50803_17246-ELMO/CED-12 family protein	3	1	4	0	NA	0.23	0	0	0.18	NA	0	NA	-0.37	NA	0.24	0	NA	NA	NA
GL50803_113592-Hypothetical protein	4	0	4	0	NA	0	NA	NA	0.42	NA	0.33	NA	0.29	NA	0.7	NA	NA	NA	NA
GL50803_4911-Major facilitator family protein	4	0	4	0	NA	0.91	NA	NA	0.5	NA	0.38	NA	0	NA	1.21	NA	NA	NA	NA
GL50803_90575-Kinase	4	0	4	0	NA	0.61	NA	NA	0.5	NA	0	NA	0.58	NA	0.2	NA	NA	NA	NA
GL50803_32509-Guanylate binding protein	4	0	4	0	0	0	0	0	0	0	0.48	0.42	0.29	0	0.8	0	NA	NA	NA
GL50803_13982-Ankyrin repeat protein 1	4	0	4	0	NA	0	0	NA	0.25	NA	0.49	NA	0.48	NA	0.6	NA	NA	NA	NA
GL50803_13981-Kinase, NEK	2	2	4	0	0.32	0	0	0	0	0	0.38	NA	0	NA	0.64	NA	-0.48	NA	-0.07
GL50803_17624-Tetratricopeptide repeat-containing protein	4	0	4	0	NA	0.32	NA	NA	0	NA	0.34	NA	0.28	NA	0.2	NA	NA	NA	NA
GL50803_12147-Hypothetical protein	4	0	4	0	NA	0.39	NA	NA	0	NA	0.3	NA	0.24	NA	0.35	NA	NA	NA	NA
GL50803_15887-Hypothetical protein	4	0	4	0	NA	0.45	NA	NA	0.4	NA	0	NA	0.42	NA	0.27	NA	NA	NA	NA
GL50803_6372-High cysteine membrane protein	3	1	4	0	0	0	0	0	0	0	0	NA	-0.61	NA	1.23	NA	0.84	NA	0.17
GL50803_6365-Hypothetical protein	3	1	4	0	NA	0.52	NA	NA	0.51	NA	0	NA	0.2	NA	-0.29	NA	NA	NA	NA
GL50803_91099-High cysteine membrane protein Group 2	4	0	4	0	1.53	0	0.38	0.54	0	1.19	0	NA	0	NA	0.49	NA	NA	NA	NA
GL50803_14374-Serine palmitoyltransferase 2	3	1	4	0	NA	0.36	NA	NA	0.71	NA	-0.28	NA	0.29	NA	0	NA	NA	NA	NA
GL50803_16957-WD40 repeat protein	4	0	4	0	NA	0.35	0	NA	0.31	NA	0.25	NA	0	NA	0	NA	NA	NA	0.44
GL50803_11055-NOT2 / NOT3 / NOT5 family protein	4	0	4	0	NA	0.32	NA	NA	0.34	NA	0.25	NA	0.41	NA	0	NA	NA	NA	NA
GL50803_11054-Hypothetical protein	4	0	4	0	NA	0.31	NA	NA	0.37	NA	0	NA	0.21	NA	0.24	NA	NA	NA	NA
GL50803_14713-Intraflagellar transport protein IFT57	2	2	4	0	-0.62	0	-0.42	0	0.44	0	0	NA	0	NA	-0.34	NA	NA	NA	0.41
GL50803_27059-Proteasome subunit beta type 7	2	2	4	0	1.13	0	0	0	0.31	0	0.22	-0.41	0	0	0	0	NA	NA	-0.1
GL50803_13606-Phosphatidylinositol-4-phosphate 5-kinase, putative	3	1	4	0	0	0	0	0	0	0	0.43	NA	0.23	-0.61	0.46	0	NA	NA	NA
GL50803_88082-Coatomer beta subunit	2	2	4	0	0	0	0	0	0	0	0.62	0	-0.19	0	0	0	NA	-0.17	0.07
GL50803_15255-Hypothetical protein	3	1	4	0	NA	0	NA	NA	0.37	NA	0.84	NA	-0.48	0	0.6	NA	NA	NA	NA
GL50803_6344-Ankyrin repeat protein 1	4	0	4	0	NA	0	NA	NA	0	NA	0.34	NA	0.38	NA	0.39	NA	NA	NA	0.17
GL50803_34906-Hypothetical protein	4	0	4	0	NA	0.36	NA	NA	0.21	NA	0.25	NA	0	NA	0.36	NA	NA	NA	NA
GL50803_8982-Hypothetical protein	4	0	4	0	NA	0	NA	NA	0.28	NA	0.38	NA	0.27	NA	0.36	NA	NA	NA	NA
GL50803_8980-Hypothetical protein	4	0	4	0	NA	0.55	NA	NA	0	NA	0.64	NA	1.49	NA	1.31	NA	NA	NA	NA
GL50803_8979-Hypothetical protein	4	0	4	0	NA	0.44	0	0	0	0	0.45	NA	0.76	NA	0.77	NA	NA	NA	NA
GL50803_17604-Ankyrin repeat protein 1	2	2	4	-0.28	NA	1.29	NA	NA	1.42	NA	-0.53	NA	0	NA	-1.2	NA	NA	NA	NA
GL50803_15427-Giardia trophozoite antigen GTA-2	1	3	4	0	0	0	0	0	0	0	-0.72	0	0	0	0	0	-0.62	-0.03	0.22
GL50803_16803-Hypothetical protein	1	3	4	0	NA	-0.34	NA	NA	0	NA	0.36	NA	-0.26	NA	-0.29	NA	NA	NA	NA
GL50803_11563-Hypothetical protein	3	1	4	0	NA	0	NA	NA	0	NA	0.23	NA	0.26	0.54	-0.16	NA	NA	NA	NA
GL50803_114470-High cysteine membrane protein Group 6	3	1	4	0	NA	0.45	NA	NA	0.54	NA	0.51	NA	-0.31	NA	0	NA	NA	NA	NA
GL50803_1979-Hypothetical protein	3	1	4	0	NA	0.55	0	0	0	-0.49	0	NA	0.25	NA	0	NA	NA	NA	0.18
GL50803_16940-Hypothetical protein	3	1	4	0	NA	0.54	NA	NA	0.39	NA	0.46	NA	-0.56	NA	0	NA	NA	NA	NA
GL50803_10313-Kinase	3	1	4	0	NA	0.5	NA	NA	0.51	NA	0.38	NA	-0.61	NA	0	NA	NA	NA	NA
GL50803_5786-Ribosome biogenesis protein NEP1, putative	3	1	4	0	NA	0.52	0	0	0	NA	0.63	NA	-0.38	NA	0.25	NA	NA	NA	NA
GL50803_5784-Hypothetical protein	4	0	4	0	NA	0	0	0	0	0	0.84	NA	0.59	0.56	0.63	NA	NA	NA	NA
GL50803_5779-Hypothetical protein	2	2	4	0	NA	0	NA	NA	0.53	NA	0.57	NA	-0.58	NA	-0.31	NA	NA	NA	NA
GL50803_17188-Kinase, NEK	4	0	4	0	NA	0.25	NA	NA	0.53	NA	0.21	NA	0	NA	0.47	NA	NA	NA	NA
GL50803_11895-BBSome complex subunit PTHB1	4	0	4	0	NA	0.31	NA	NA	0	NA	0	0.63	0.19	NA	0.25	NA	NA	NA	NA
GL50803_15513-WD-repeat protein BING4	3	1	4	0	0	0.54	0	0	0	-0.58	0.25	0	0	NA	0.35	NA	NA	NA	NA
GL50803_8609-Hypothetical protein	4	0	4	0	NA	0	NA	NA	0.6	NA	0.52	NA	0.34	NA	0.54	NA	NA	NA	NA
GL50803_11044-Mob1-like protein	3	1	4	0	NA	0.58	0	0	0.48	-0.72	0	NA	0.58	NA	0	NA	NA	NA	NA
GL50803_15329-Ankyrin repeat protein 1	3	1	4	0	0	0	1.09	0	0	0	0.21	NA	-0.38	NA	0.23	NA	NA	NA	NA
GL50803_16037-Hypothetical protein	3	1	4	0	NA	0.34	0	-0.54	0	NA	0	0	0.3	NA	0.24	NA	NA	NA	NA
GL50803_10016-Phasin superfamily protein	4	0	4	0	0	0	0	0	0	0	0.23	0	0	0	0	0	0.06	0.21	0.13
GL50803_19378-Hypothetical protein	2	2	4	0	-0.9	0.69	0	0	0	-0.54	0	NA	0	0	-0.43	NA	NA	NA	0.12
GL50803_19259-Hypothetical protein	4	0	4	0	NA	0.52	NA	NA	0.41	NA	0.41	NA	0.47	NA	0	NA	NA	NA	NA
GL50803_95549-Kinase, NEK	1	3	4	0	0	0	-0.52	-0.93	0	-1	0	0	0	0	0.27	NA	NA	NA	NA
GL50803_42377-Hypothetical protein	4	0	4	0	1.3	0	0	0	0	1.07	0.36	0.94	0	NA	0.48	0	NA	NA	NA
GL50803_17313-Hypothetical protein	4	0	4	0	NA	0	NA	NA	0.28	NA	0.29	NA	0.51	NA	0.54	NA	NA	NA	NA
GL50803_113741-Sulfatase	4	0	4	0	NA	0.46	NA	NA	0	NA	0.41	NA	0.43	NA	1.02	NA	NA	NA	NA
GL50803_6055-FtsJ-like protein	4	0	4	0	NA	0.39	0	NA	0.21	NA	0	NA	0	0.46	0.26	NA	NA	NA	NA
GL50803_4369-Rhodanese-like domain-containing protein	4	0	4	0	-0.9	0.84	0.57	0	0.32	0	0	0	0.38	0	0	0	NA	NA	NA
GL50803_6436-Guanine phosphoribosyltransferase	4	0	4	0	0	0.55	0	0	0	0	0.18	0	0.63	0	0.26	0	NA	NA	NA
GL50803_33989-Hypothetical protein	3	1	4	0	-1.3	0.44	0	0	0	-0.85	0	0	0	0	0.21	0	NA	NA	0.01
GL50803_9427-Hypothetical protein	3	1	4	0	NA	0.56	0	0	0	NA	0.3	NA	0.19	NA	-0.47	NA	NA	NA	NA
GL50803_5437-Hypothetical protein	4	0	4	0	1.07	0	0	0.54	0	0.59	0.36	NA	0	NA	0.2	NA	NA	NA	NA
GL50803_4622-Hypothetical protein	4	0	4	0	NA	0.5	NA	NA	0	NA	0.42	NA	0.7	NA	0.61	NA	NA	NA	NA
GL50803_4509-Transmembrane emp24 domain-containing protein	4	0	4	0	0	0.41	0	0	0.47	NA	0.41	NA	0.35	NA	0	NA	NA	NA	NA
GL50803_7272-GARP-like protein 1	2	2	4	0	NA	0	NA	NA	2.39	NA	-2.29	NA	-1.01	NA	0.64	NA	NA	NA	NA
GL50803_7270-Hypothetical protein	2	2	4	0	NA	0	0	NA	0.49	-0.96	0	NA	-0.18	NA	0.29	NA	NA	NA	NA
GL50803_16415-Hypothetical protein	4	0	4	0	NA	0.45	NA	NA	0	NA	0	0	0.25	0.7	0.76	0	NA	NA	NA
GL50803_10161-Hypothetical protein	3	1	4	0	NA	0.64	0	NA	0.41	NA	-0.22	NA	0	NA	0.54	NA	NA	NA	NA
GL50803_86520-Hypothetical protein	2	2	4	0	NA	0	NA	NA	0.38	NA	-0.74	NA	-0.45	NA	0.7	NA	NA	NA	NA
GL50803_16751-Hypothetical protein	2	2	4	0	NA	0	NA	NA	0.54	NA	-0.74	0	0.31	NA	-0.51	0	NA	NA	NA
GL50803_14216-Kinase, NEK	4	0	4	0	NA	0	NA	NA	0	NA	0.49	0.63	0.47	NA	0.18	NA	NA	NA	NA
GL50803_6471-Hypothetical protein	3	1	4	0	NA	0.28	NA	NA	-0.61	NA	1.15	NA	0	NA	0.66	NA	NA	NA	NA
GL50803_28379-Multidrug resistance-associated protein 1	3	1	4	0	-0.56	0	0	0	0	-0.44	0.45	0.58	0	0	0.28	0	NA	NA	NA
GL50803_14601-Ankyrin repeat protein 1	4	0	4	0	NA	0.31	0	0	0.43	NA	0.63	NA	0	NA	0.15	0	NA	NA	NA
GL50803_15555-ATP-dependent RNA helicase	4	0	4	0	NA	0	0	NA	0.48	NA	0.38	NA	0.32	NA	0.41	NA	NA	NA	NA
GL50803_23556-Hypothetical protein	2	2	4	0	NA	0	NA	NA	-0.28	NA	0.39	0	-0.25	0	0.47	NA	NA	NA	NA
GL50803_16157-RING-type zinc-finger domain-containing protein	2	2	4	0	0	0	0	0	0	-0.59	0.3	NA	-0.18	0	0.47	0	NA	NA	NA
GL50803_16159-Hypothetical protein	3	1	4	0	0	0.39	0	0	0.23	-0.41	0	NA	0.15	NA	0	NA	NA	NA	NA
GL50803_16160-Cathepsin B	4	0	4	0	0	0	0	0.7	0.8	0	0	NA	0	0	0	NA	2.48	NA	0.97
GL50803_17089-Hypothetical protein	1	3	4	0	0.86	0	0	0	-0.26	0	-0.27	NA	0.32	NA	-0.22	NA	NA	NA	NA
GL50803_86600-Methionine aminopeptidase	3	1	4	0	0	0.32	0.4	0	0	0	0	0	0	0	0	0	-0.86	NA	0.4
GL50803_16925-Hypothetical protein	2	2	4	0	NA	0	NA	NA	0.51	NA	-0.5	NA	0.2	NA	-0.26	NA	NA	NA	NA
GL50803_10870-Aspartyl-tRNA synthetase	2	2	4	0	0	0	0	0	0	0	0	0	0	0	0.32	0	-0.21	-0.39	0.3
GL50803_16922-Hypothetical protein	3	1	4	0.26	NA	0	NA	NA	0.42	NA	-0.35	NA	0.42	NA	0.61	NA	NA	NA	NA
GL50803_50320-pVSP	2	2	4	0	NA	0	NA	NA	2.02	NA	0.93	NA	-0.61	NA	-2.72	NA	NA	NA	NA
GL50803_50321-pVSP	0	4	4	0	NA	-2.3	NA	NA	-1.89	NA	0	NA	-1.16	NA	-2.34	NA	NA	NA	NA
GL50803_96399-XMAP215 family protein	1	3	4	0	-0.88	0	0	0	0	-0.81	0	0	-0.2	-0.4	0.58	0	NA	NA	NA
GL50803_10229-Hypothetical protein	2	2	4	0	NA	0	0.94	NA	-0.42	NA	-0.26	NA	0	NA	0.21	NA	NA	NA	NA
GL50803_6616-RNA helicase, putative	3	1	4	0	NA	0	NA	NA	-0.47	NA	0.43	NA	0.37	NA	0.8	NA	NA	NA	NA
GL50803_12174-Phosphatidylinostol glycan, Class V	2	2	4	0	NA	0	NA	NA	-0.33	NA	-0.35	NA	0.3	NA	0.38	NA	NA	NA	NA
GL50803_135003-Histone H4	1	3	4	0	NA	0.69	NA	NA	0	NA	0	NA	0	NA	0	NA	-0.35	-0.69	-0.63
GL50803_12161-Hypothetical protein	2	2	4	0	NA	0	NA	NA	-0.46	NA	-0.3	NA	0.36	NA	0.4	NA	NA	NA	NA
GL50803_12160-Yip interacting protein, putative	2	2	4	-0.47	NA	0	NA	NA	-0.41	NA	-0.25	NA	0.29	NA	0.23	NA	NA	NA	NA
GL50803_103059-Dynein heavy chain	2	2	4	0	-1.04	0	0	0	0	0	0	0	0	0	0.45	0	0.03	-0.02	-0.13
GL50803_33083-Mlh2-like protein	2	2	4	0	NA	0.49	NA	NA	0.44	NA	-0.26	NA	-0.33	NA	0	NA	NA	NA	NA
GL50803_13402-pVSP	1	3	4	0	NA	0	NA	NA	0.43	NA	-0.74	NA	-0.44	NA	-0.66	NA	NA	NA	NA
GL50803_8987-Hypothetical protein	4	0	4	0	NA	0.55	NA	NA	0.5	NA	0.84	NA	0	NA	1.1	NA	NA	NA	NA
GL50803_5603-Coatomer gamma subunit	3	1	4	0	0	0	0	0	0	0	0.16	NA	-0.47	NA	0	NA	0.34	NA	0.24
GL50803_16860-Hypothetical protein	1	3	4	0	NA	0.19	0	NA	0	NA	-0.38	NA	-0.64	NA	-0.26	NA	NA	NA	NA
GL50803_112312-Elongation factor 1-alpha	1	3	4	0	NA	0	NA	NA	0.54	NA	0	NA	0	NA	0	NA	-0.89	-0.64	-0.04
GL50803_112135-High cysteine membrane protein VSP-like	3	1	4	0	0	0	1.48	1.31	0	0	0	NA	-0.84	NA	2.34	NA	NA	NA	NA
GL50803_16424-Disc-associated protein	3	1	4	0	0.53	0.6	0	0	0	0	0	NA	0	NA	0	NA	-0.18	0.86	1.55
GL50803_11397-TCP-1 chaperonin subunit beta	1	3	4	0	0	0	0	0	0	0	0	0	-0.58	0	0	0	-0.03	0.09	-0.01
GL50803_15409-Kinase, NEK	2	2	4	0	-0.59	0	0	0	0	0	0	NA	-0.71	NA	0	NA	-0.28	0.03	0.17
GL50803_24451-Fibroblast growth factor family protein	2	2	4	0	0	0.46	0	0	0	NA	0	NA	0	NA	0	0	0.01	-0.16	-0.26
GL50803_93275-Translational activator GCN1	3	1	4	0	0	0	0	0	0	-1.17	0.26	NA	0	NA	0.37	NA	NA	NA	0.01
GL50803_7259-CDP-diacylglycerol-glycerol-3-phosphate 3-phosphatidyltransferase	1	3	4	0	-0.83	0	0	0	-0.19	-0.68	0	NA	0.27	NA	0	NA	-0.65	NA	NA
GL50803_50332-High cysteine membrane protein	4	0	4	0	NA	0.63	NA	NA	1.09	NA	1.29	NA	0	NA	1.53	NA	NA	NA	NA
GL50803_11488-Hypothetical protein	0	4	4	0	NA	0	NA	NA	-0.15	NA	-0.23	NA	-0.18	NA	-0.43	NA	NA	NA	NA
GL50803_1713-Ankyrin repeat protein 1	3	1	4	0	NA	0.3	NA	NA	0	NA	0	0.71	0	0	-0.56	0.44	NA	NA	NA
GL50803_114199-Ankyrin repeat protein 1	1	3	4	0	0	0	0	0	0	-0.8	-0.33	NA	0.23	NA	-0.23	NA	NA	NA	NA
GL50803_8638-Ubiquitin-conjugating enzyme E2-28.4 kDa	0	4	4	0	NA	0	0	NA	-0.27	NA	-0.57	NA	-0.5	NA	-0.78	NA	NA	NA	NA
GL50803_14748-p25-alpha family protein	2	2	4	0	NA	0.31	NA	NA	0	NA	0	-0.38	-1.24	0	0	NA	NA	NA	0.39
GL50803_4197-Phosphatidylinositol transfer protein alpha isoform	3	1	4	0	0	0	0	0	0	0.44	0	0	0	0	0	0	-0.05	0.51	0.26
GL50803_4188-Hypothetical protein	2	2	4	0.35	NA	0.56	NA	NA	0.57	NA	0	NA	-0.88	NA	-0.39	NA	NA	NA	NA
GL50803_16199-Coiled-coil protein	2	2	4	0	1.59	0	0	1.27	-0.32	0.91	-0.22	0	0	0	0	NA	NA	NA	NA
GL50803_29359-Hypothetical protein	1	3	4	0	NA	0.38	NA	NA	0	NA	-0.2	NA	-0.19	NA	-0.28	NA	NA	NA	NA
GL50803_8524-Transitional endoplasmic reticulum ATPase	4	0	4	0	0	0.27	0	0	0	0.81	0	0	0.34	0	0.24	NA	NA	NA	NA
GL50803_14727-Hypothetical protein	1	3	4	0	NA	0.33	NA	NA	0	NA	-0.29	NA	-0.38	NA	-0.27	NA	NA	NA	NA
GL50803_8512-Hypothetical protein	1	3	4	0	NA	0.29	0	0	0	0	-0.21	NA	-0.23	NA	-0.53	NA	NA	NA	NA
GL50803_16454-High cysteine membrane protein	2	2	4	0	0	0	0	0	-0.58	0	0.61	NA	-0.9	NA	0.26	NA	NA	NA	NA
GL50803_61303-Hypothetical protein	2	2	4	0	NA	0.6	NA	NA	0	NA	-0.39	NA	0.38	NA	-0.37	NA	NA	NA	NA
GL50803_42698-Kinase, NEK	4	0	4	0	NA	0.74	NA	NA	0.77	NA	0.23	NA	0	NA	0.51	NA	NA	NA	NA
GL50803_92246-Cation-transporting ATPase 2, putative	3	1	4	0	0	0	0	0	0	0	0.52	0	-0.43	0	0.3	0	0.64	NA	NA
GL50803_50345-VSP	3	1	4	0	NA	0	NA	NA	1.02	NA	0.67	NA	-0.43	NA	2.06	NA	NA	NA	NA
GL50803_8794-Nucleolar GAR1-like protein, putative	2	2	4	0	NA	0.6	0.39	0	0	0	0	0	-0.29	0	-0.42	0	NA	NA	NA
GL50803_87774-Hypothetical protein	0	4	4	0	NA	0	NA	NA	-0.5	NA	-0.25	NA	-0.21	NA	-0.36	NA	NA	NA	NA
GL50803_23015-Serine palmitoyltransferase 1	0	4	4	0	NA	0	NA	NA	-0.23	NA	-0.43	NA	-0.28	NA	-0.32	NA	NA	NA	NA
GL50803_2401-Hypothetical protein	0	4	4	0	0	0	0	0	-0.21	0	-0.23	NA	-0.39	NA	-0.47	0	NA	NA	NA
GL50803_16272-Kinase, NEK	2	2	4	0	0.31	0	0	0	0	0	0.36	NA	-0.59	NA	0	NA	0.09	NA	-0.52
GL50803_6254-Hypothetical protein	1	3	4	0	NA	0.32	NA	NA	-0.27	NA	0	0	-0.26	NA	-0.29	NA	NA	NA	NA
GL50803_5804-Hypothetical protein	1	3	4	0	NA	0.4	NA	NA	0	NA	-0.66	NA	-0.23	NA	-0.75	NA	NA	NA	NA
GL50803_9826-Hypothetical protein	4	0	4	0	NA	0.34	0	0	0.3	NA	0	NA	0.32	NA	0.27	NA	NA	NA	NA
GL50803_15930-RNA helicase, putative	1	3	4	0	NA	0.32	NA	NA	0	NA	-0.43	NA	-0.4	NA	-0.5	NA	NA	NA	NA
GL50803_11720-Ankyrin repeat protein 1	0	4	4	0	-1.68	0	0	0	0	-1.17	0	0	-0.4	0	-0.25	0	-0.19	NA	0
GL50803_61359-Beta-1,4-N-acetylglucosaminyltransferase	0	4	4	0	NA	0	NA	NA	-0.27	NA	-0.59	NA	-0.37	NA	-0.53	NA	NA	NA	NA
GL50803_15487-WD40 repeat protein	3	1	4	0	NA	0.36	0	0.42	-0.31	NA	0.29	NA	0	NA	0	NA	NA	NA	NA
GL50803_7662-RNase L inhibitor	0	4	4	0	-1.05	0	0	0	0	-0.52	0	0	0	0	0	0	-0.15	-0.37	-0.04
GL50803_14174-Glutamate-rich WD-repeat protein	1	3	4	0	0	0.48	0	0	0	0	-0.59	0	-0.34	0	-0.58	NA	NA	NA	NA
GL50803_14309-Hypothetical protein	1	3	4	0	NA	0	NA	NA	0.38	NA	-0.53	NA	-1.03	NA	-0.33	NA	NA	NA	NA
GL50803_10675-Noc2p family protein	3	1	4	0	NA	0.37	0	0	0	-1.13	0.25	NA	0.4	NA	0	NA	NA	NA	NA
GL50803_3978-Ubiquitin-conjugating enzyme E2-17 kDa	4	0	4	0	NA	0.38	0	0	0	0	0	NA	0	NA	0	NA	0.66	0.43	0.04
GL50803_7351-Heat shock factor binding protein	2	2	4	0	0.48	0	0	0	0	0	0	NA	0	NA	-0.3	0	0.62	0.99	-0.04
GL50803_103855-Vacuolar protein sorting 29	3	1	4	0	0	0	0	0	0	0	0	0	-0.55	0	0	0	0.31	0.5	0.16
GL50803_41619-Hypothetical protein	2	2	4	0	0.89	0	-0.48	0	0	0	0	-0.56	0.2	0	0.2	0	NA	NA	NA
GL50803_15097-Alpha-14 giardin	2	2	4	0	-0.87	0	0	0	0	0	0	NA	-0.57	NA	0	NA	-0.08	0.04	0.37
GL50803_15490-Hypothetical protein	1	3	4	0	NA	0.39	0	NA	0	NA	-0.32	NA	-0.33	NA	-0.45	NA	NA	NA	NA
GL50803_11749-Hypothetical protein	0	4	4	0	0	0	NA	0	-0.28	NA	-0.35	NA	-0.19	NA	-0.27	NA	NA	NA	NA
GL50803_11755-Ribosomal protein S8e	1	3	4	0	-0.49	0.58	0	0	0	-0.54	0	NA	-0.3	NA	-0.33	NA	NA	NA	NA
GL50803_15496-Hypothetical protein	1	3	4	0	NA	0.33	NA	NA	-0.32	NA	-0.6	NA	0	NA	-0.18	NA	NA	NA	NA
GL50803_15497-Hypothetical protein	1	3	4	0	NA	0.27	NA	NA	0	NA	-0.19	NA	-0.39	NA	-0.38	NA	NA	NA	NA
GL50803_11763-Thiamine diphosphokinase	1	3	4	0	NA	0.34	0	NA	0	NA	-0.19	NA	-0.45	NA	-0.56	NA	NA	NA	NA
GL50803_17411-TCP-1 chaperonin subunit gamma	1	3	4	0	0	0	0	0	0	0	0	0	-0.73	0	0	0	0.11	-0.01	-0.07
GL50803_7566-Hypothetical protein	3	1	4	0	0	0	0	0	0	0	0.27	0.54	0	-0.65	0.37	0	NA	NA	NA
GL50803_17407-Myb-like DNA-binding domain-containing protein	1	3	4	0	NA	0.34	NA	NA	0	NA	-0.42	NA	-0.23	NA	-0.37	NA	NA	NA	NA
GL50803_32312-Protein phosphatase 2C	0	4	4	0	0	0	0	0	-0.24	0	0	0	-0.82	0	0	NA	-0.36	NA	-0.34
GL50803_15404-Glycosaminoglycan polysaccharide lyase, putative	2	2	4	0	NA	0.6	NA	NA	0.2	NA	-0.34	NA	-0.5	NA	0	NA	NA	NA	NA
GL50803_17403-Hypothetical protein	2	2	4	0	0.74	0	0	0	0	0.35	-0.17	0	0	0	0	0	NA	-0.41	0.3
GL50803_17402-Ankyrin repeat protein 1	2	2	4	0	1.45	0	0	0	0.22	1.4	-0.38	0	-0.14	0	0	0	NA	NA	NA
GL50803_14937-Hypothetical protein	1	3	4	0	NA	0.39	NA	NA	0	NA	-0.56	NA	-0.42	NA	-0.41	NA	NA	NA	NA
GL50803_9376-Sec23	2	2	4	0	0.96	0	0	0	0	0.62	0	0	-0.36	0	0	0	-0.75	NA	0.16
GL50803_14940-Hypothetical protein	2	2	4	0	NA	0	NA	NA	-0.42	NA	0.24	0	-0.54	0	0	0	0.34	NA	NA
GL50803_9382-Protein farnesyltransferase subunit beta	1	3	4	0	NA	0.32	NA	NA	0	NA	-0.52	NA	-0.41	NA	-0.43	NA	NA	NA	NA
GL50803_134710-VSP	1	3	4	-2.26	0	-0.84	0	0	-0.83	3	0	-2.7	0	NA	0	NA	NA	NA	NA
GL50803_7126-Lysophospholipid acyltransferase	3	1	4	0	2.1	0	0.87	1.04	0	2.13	-0.42	NA	0	0	0	NA	NA	NA	NA
GL50803_17083-Hypothetical protein	2	2	4	0	NA	0.35	NA	NA	0.21	NA	-0.26	NA	0	0	-0.3	NA	NA	NA	NA
GL50803_112048-pVSP	4	0	4	0	NA	0.65	NA	NA	0.48	NA	0	0	0	1.45	2.46	NA	NA	NA	NA
GL50803_14086-High cysteine membrane protein	0	4	4	0	-1.05	0	0	0	-0.38	-0.65	-0.46	NA	0	NA	-0.51	NA	NA	NA	NA
GL50803_14787-Type II inositol-1,4,5-trisphosphate 5-phosphatase	4	0	4	0	-1.16	0	0	0	0	0	0.35	0	0	0	0	0	0.26	0.42	0.12
GL50803_102963-tRNA 2-methylthioadenosine synthase	2	2	4	0	NA	0.25	0	NA	0	NA	-0.19	NA	0.31	0	-0.29	NA	NA	NA	NA
GL50803_24372-ENC6 protein	3	1	4	0	0	0	0.4	0.46	0	0.45	0	0	0	0	0	0	NA	NA	-0.21
GL50803_14967-Hypothetical protein	1	3	4	0	-0.99	0	0	-0.95	0	0	-0.53	NA	0.21	NA	-0.55	NA	NA	NA	NA
GL50803_16328-DRAP deaminase	1	3	4	0	-1	0	0	0	0	-0.96	0	NA	0	NA	0	NA	0.02	-0.45	-0.05
GL50803_24376-DNA helicase HCS1	1	3	4	0	NA	0.53	0	0	0	NA	-0.22	0	-0.28	NA	-0.49	NA	NA	NA	NA
GL50803_61425-Alpha-9 giardin	0	4	4	0	NA	0	NA	NA	-0.78	NA	-0.3	NA	-0.62	NA	-0.44	NA	NA	NA	NA
GL50803_50366-VSP with INR	2	2	4	0	NA	-1.54	NA	NA	0	NA	0.6	NA	-1.39	NA	0.97	NA	NA	NA	NA
GL50803_50370-VSP AS12	4	0	4	0	NA	0.46	NA	NA	1.04	NA	0.93	NA	0	NA	1.1	NA	NA	NA	NA
GL50803_94525-bZIP family protein	2	2	4	0	NA	0	NA	NA	0.65	NA	0.22	NA	-0.53	0	-0.28	NA	NA	NA	NA
GL50803_94534-Hypothetical protein	4	0	4	0	0	0	0	0	0.44	0	0.35	NA	0.56	0	0.18	0	NA	NA	NA
GL50803_7655-Tubulin binding cofactor C	2	2	4	0	NA	0	NA	NA	0.52	NA	0.42	NA	-0.23	NA	-0.28	NA	NA	NA	NA
GL50803_103082-Hypothetical protein	4	0	4	0	1.82	0	0	0.59	0	0.5	0.52	0	0	0	0.18	NA	NA	NA	NA
GL50803_7653-Kinase, NEK	2	2	4	0	NA	-0.27	NA	NA	0.29	NA	0.43	NA	-0.3	0	0	0	NA	NA	NA
GL50803_7651-Hypothetical protein	1	3	4	0	NA	-0.34	NA	NA	0.21	NA	0	NA	-0.18	NA	-0.2	NA	NA	NA	NA
GL50803_7649-DNA ligase (ATP)	2	2	4	0	NA	-0.33	NA	NA	0.63	NA	0.14	NA	0	NA	-0.39	NA	NA	NA	NA
GL50803_24279-Hypothetical protein	3	1	4	0	0	0	0	0	0.33	0	0.61	NA	-0.53	NA	0	NA	NA	NA	0.09
GL50803_16205-Kinase, NEK	2	2	4	0	NA	-0.32	NA	NA	0.31	NA	0.48	NA	0	NA	-0.19	NA	NA	NA	NA
GL50803_16001-Glutamate-cysteine ligase	1	3	4	0	NA	0	NA	NA	1.02	NA	-0.19	NA	-0.27	NA	-0.77	NA	NA	NA	NA
GL50803_27308-Dynein light chain LC4	4	0	4	0	0.85	0	0	0	0.51	0.63	0.3	NA	0.48	NA	0	NA	NA	NA	NA
GL50803_15823-1,4-alpha-glucan branching enzyme	2	2	4	0	NA	0	0	0	0.47	0	0.23	0	0	0	-0.26	0	NA	NA	-0.15
GL50803_40517-Hypothetical protein	2	2	4	0	NA	0	NA	NA	0.55	NA	0.56	NA	-0.93	NA	-0.46	NA	NA	NA	NA
GL50803_15888-Hypothetical protein	2	2	4	0	NA	-0.2	NA	NA	0.48	NA	0.35	NA	0	0	-0.35	0	NA	NA	NA
GL50803_15889-UDP-N-acetylglucosamine-dolichyl-phosphate N-acetylglucosaminephosphotransferase	2	2	4	0	NA	-0.34	NA	NA	0.38	NA	0.51	NA	-0.32	NA	0	NA	NA	NA	NA
GL50803_15948-WD domain, G-beta repeat-containing protein	3	1	4	0	NA	0	0	0	0.55	NA	0.42	NA	0.3	NA	-0.28	NA	NA	NA	NA
GL50803_16013-Spindle pole protein, putative	3	1	4	0	0	0	0	0	0.44	0	0	0	0.65	0	0	0	1.75	NA	-0.15
GL50803_13727-VSP	4	0	4	0	NA	0.51	NA	NA	0.89	NA	1.52	NA	0	NA	1.3	NA	NA	NA	NA
GL50803_22204-Methionyl-tRNA synthetase	3	1	4	0	-1.05	0	0	0	-0.3	0	0.37	NA	0	NA	0	NA	0.5	NA	0.11
GL50803_8625-Hypothetical protein	0	4	4	0	NA	0	NA	NA	-0.29	NA	-0.77	NA	-0.64	NA	-0.29	NA	NA	NA	NA
GL50803_50379-VSP	3	1	4	-1.58	NA	-1.31	NA	NA	2.12	NA	1.19	NA	0	NA	0.27	NA	NA	NA	NA
GL50803_50380-High cysteine membrane protein Group 5	2	2	4	0	NA	0	NA	NA	-0.56	NA	0.94	NA	-0.35	NA	0.77	NA	NA	NA	NA
GL50803_33769-NADH oxidase	0	4	4	0	-0.65	0	0	0	0	0	-0.63	0	0	0	0	0	-0.52	-0.16	-0.18
GL50803_16173-U3 small nucleolar ribonucleoprotein protein IMP4, putative	2	2	4	0	0	0.25	0.33	0	0	NA	-0.15	NA	0	NA	-0.36	0	NA	NA	NA
GL50803_61575-Ribophorin I, putative	0	4	4	0	NA	0	NA	NA	-0.41	NA	-0.43	NA	-0.27	NA	-0.35	NA	NA	NA	NA
GL50803_16172-Actin related protein	1	3	4	0	NA	-0.16	NA	NA	0.2	NA	-0.61	NA	0	NA	-0.24	NA	NA	NA	NA
GL50803_15820-Rab geranylgeranyltransferase	2	2	4	0	NA	0	NA	NA	0.34	NA	-0.61	NA	0.23	NA	-0.19	NA	NA	NA	NA
GL50803_111869-Hypothetical protein	0	4	4	0	NA	-0.7	NA	NA	-0.27	NA	-0.79	NA	0	NA	-0.45	NA	NA	NA	NA
GL50803_6147-Hypothetical protein	0	4	4	0	NA	-0.77	NA	NA	-0.85	NA	-1.21	NA	0	NA	-0.24	NA	NA	NA	NA
GL50803_2902-Argonaute	0	4	4	0	NA	-0.69	NA	NA	-0.28	NA	-0.28	NA	0	0	-0.17	NA	NA	NA	NA
GL50803_3180-Dolichol-phosphate mannosyltransferase, putative	2	2	4	0	NA	-0.83	NA	NA	0	NA	0.28	NA	0.58	NA	-0.66	NA	NA	NA	NA
GL50803_14818-Hypothetical protein	1	3	4	0	NA	-1.15	NA	NA	-0.5	NA	0	NA	0.28	NA	-1.23	NA	NA	NA	NA
GL50803_8955-Hypothetical protein	1	3	4	0	NA	-0.94	NA	NA	-0.33	NA	0	NA	0.26	NA	-0.61	NA	NA	NA	NA
GL50803_61589-Spec3 membrane protein	1	3	4	0	NA	-0.95	NA	NA	-0.39	NA	0	NA	0.24	NA	-0.6	NA	NA	NA	NA
GL50803_8960-Alpha/beta hydrolase family protein	1	3	4	0	NA	-0.64	NA	NA	-0.45	NA	0	NA	0.32	NA	-0.9	NA	NA	NA	NA
GL50803_8961-Kinase, NEK	1	3	4	0	NA	-0.68	NA	NA	-0.58	NA	0	NA	0.38	NA	-0.89	NA	NA	NA	NA
GL50803_16494-Hypothetical protein	2	2	4	0	NA	-0.74	NA	NA	0	NA	0.42	NA	0.18	NA	-0.6	NA	NA	NA	NA
GL50803_8974-Hypothetical protein	1	3	4	0	0.94	0	0	0	0	0	-0.28	-0.96	0.29	0	-1.01	NA	NA	NA	NA
GL50803_8896-Hypothetical protein	2	2	4	0	NA	-0.67	NA	NA	0	NA	0.24	NA	0.22	NA	-0.76	NA	NA	NA	NA
GL50803_87422-Hypothetical protein	3	1	4	0	NA	-0.46	NA	NA	0	NA	0.69	NA	0.28	NA	0.23	NA	NA	NA	NA
GL50803_28651-Dipeptidyl-peptidase I	4	0	4	0	NA	0.24	NA	NA	0	NA	0.35	NA	0.44	NA	0.52	NA	NA	NA	NA
GL50803_13930-Giardial ADP-ribosylation factor	2	2	4	0	0	0	0	0	0	0	0	NA	0	NA	-0.64	NA	-0.45	0.58	0.16
GL50803_13838-SET domain-containing protein	1	3	4	0	NA	-0.44	NA	NA	-0.36	NA	0.45	NA	-0.24	NA	0	NA	NA	NA	NA
GL50803_17172-Hypothetical protein	2	2	4	0	NA	-0.47	NA	NA	0	NA	0.49	0.89	-0.2	NA	0	NA	NA	NA	NA
GL50803_2201-Hypothetical protein	1	3	4	0	NA	-0.62	NA	NA	0.43	NA	0	NA	-0.47	NA	-0.47	NA	NA	NA	NA
GL50803_17043-Glyceraldehyde 3-phosphate dehydrogenase	1	3	4	0	NA	-0.45	NA	NA	0.22	NA	0	0	-0.61	0	-0.43	0	NA	NA	NA
GL50803_33866-Hypothetical protein	2	2	4	0	-1.16	-0.41	0	NA	0	NA	0.34	0	-0.23	NA	0.19	0	NA	NA	NA
GL50803_8528-Hypothetical protein	2	2	4	0	0	0	0	0	0	0	0	0	-0.65	0	0	0	-0.59	0.01	0.32
GL50803_112210-Hypothetical protein	3	1	4	0	0	0	0	0	0	-0.45	0.46	0	0.29	0	0.42	NA	NA	NA	NA
GL50803_14014-Kinase	3	1	4	0	NA	0	NA	NA	0.2	NA	0.19	NA	0.16	NA	-0.23	NA	NA	NA	NA
GL50803_17337-Ribosomal protein P1B	1	3	4	0	-0.63	0	0	0	0	-0.59	0	NA	0	NA	0	NA	0.78	-0.18	-0.57
GL50803_3994-Ubiquitin fusion degradation protein 1	3	1	4	0	NA	0	0	NA	0	NA	0	0	0.56	0	0	0	-0.33	0.84	0.91
GL50803_10181-Hypothetical protein	3	1	4	0	-0.9	0	0	0	0	-0.51	0.67	0	0	0	0.5	0	NA	NA	0.27
GL50803_17326-Na+ driven multidrug efflux pump	1	3	4	0	NA	-0.33	0	0	0	-0.62	0.27	NA	-0.37	NA	0	NA	NA	NA	NA
GL50803_10571-Hypothetical protein	4	0	4	0	NA	0.85	NA	NA	0	NA	0.76	NA	0.54	NA	1.33	NA	NA	NA	NA
GL50803_10568-U3-containing 90S pre-ribosomal complex subunit	3	1	4	0	0.56	0.5	0	0	-0.51	0.57	0.4	0	0	0	0	0	NA	NA	NA
GL50803_87208-tRNA pseudouridine synthase 10, putative	3	1	4	0	NA	-0.47	NA	NA	0	NA	0.32	NA	0.44	NA	0.29	NA	NA	NA	NA
GL50803_87205-DNA repair and recombination protein Rhp26p	2	2	4	0	NA	-0.54	NA	NA	0	NA	0.24	NA	0.22	NA	-0.3	NA	NA	NA	NA
GL50803_7831-Hypothetical protein	2	2	4	0	NA	-0.68	NA	NA	0	NA	0.33	NA	0.3	NA	-0.27	NA	NA	NA	NA
GL50803_23447-Hypothetical protein	2	2	4	0	NA	-0.59	0	NA	0	NA	0.36	0.6	0	0	-0.28	NA	NA	NA	NA
GL50803_13720-Hypothetical protein	1	3	4	0	NA	-0.55	NA	NA	0.19	NA	-0.24	NA	0	NA	-0.59	NA	NA	NA	NA
GL50803_15063-Long chain fatty acid CoA ligase 5	2	2	4	0	NA	-0.32	NA	NA	0	NA	0.28	NA	-0.49	NA	0.31	NA	NA	NA	NA
GL50803_14637-Hypothetical protein	1	3	4	0	NA	0	NA	NA	0.82	NA	-1.05	NA	-0.6	NA	-0.52	NA	NA	NA	NA
GL50803_14469-R-SNARE 3	2	2	4	0	0	0	0	0	0	0	0	0	0.29	0	0	0	0.26	-0.33	-0.09
GL50803_16930-Hypothetical protein	2	2	4	0	NA	0	0	0	0	-0.86	0.36	0.52	0	NA	-0.51	0	NA	NA	NA
GL50803_16929-Hypothetical protein	2	2	4	0	NA	0	0	0	0	-0.6	0.27	0.6	0	0	-0.75	NA	NA	NA	NA
GL50803_113610-GlcNAc-PI synthesis protein	3	1	4	0	NA	-0.4	NA	NA	0	NA	0.51	NA	1	NA	0.43	NA	NA	NA	NA
GL50803_9480-Histone-like transcription factor	3	1	4	0	NA	0	NA	NA	0.28	NA	0.27	NA	-0.42	NA	0.3	NA	NA	NA	NA
GL50803_9485-KH domain-containing protein	2	2	4	0	NA	0	0	0	0	NA	1.03	0	-0.73	0	0.51	NA	NA	NA	-0.2
GL50803_16070-Hypothetical protein	2	2	4	0	0	-0.55	0	0	-0.24	0	0.19	NA	0	0	0.26	0	NA	NA	NA
GL50803_16067-Hypothetical protein	2	2	4	0	-0.65	0	0	0	0	0	0.38	NA	0	NA	0	NA	-0.68	-0.11	0.16
GL50803_4257-CBF/Mak21 family protein	3	1	4	0	0	0.23	0	0	-0.31	0	0.43	NA	0.19	NA	0	0	NA	NA	NA
GL50803_2010-Translation initiation factor SUI1	3	1	4	0	0	0.5	0	0	0	0	0.35	NA	-0.19	NA	0.3	0	NA	NA	NA
GL50803_2014-Hypothetical protein	4	0	4	0	NA	0.22	NA	NA	0.37	NA	0	NA	0.52	NA	0.19	NA	NA	NA	NA
GL50803_2101-Cytidine deaminase	1	3	4	0	0	0	0	0	0	0	0	0	0	NA	-0.74	NA	-0.37	0.41	-0.21
GL50803_10455-Hypothetical protein	2	2	4	0	NA	-0.33	NA	NA	0	NA	0.23	NA	0.31	NA	-0.22	NA	NA	NA	NA
GL50803_32786-Coiled-coil protein	3	1	4	0	1.01	0	0	0	0	0.97	0.2	NA	0.25	NA	-0.62	NA	NA	NA	NA
GL50803_16640-Hypothetical protein(Pax2 candidate)	1	3	4	0	NA	0	NA	NA	-0.26	NA	0.36	NA	-1.04	NA	-0.27	NA	NA	NA	NA
GL50803_113163-VSP	3	1	4	-0.7	NA	-0.6	NA	NA	0	NA	0.7	NA	0.49	0	0.76	NA	NA	NA	NA
GL50803_3313-Serine-pyruvate aminotransferase	2	2	4	0	0	0	-0.92	0	-0.18	0	0	NA	0.37	NA	0	NA	0.38	NA	NA
GL50803_5919-Cation efflux family protein	4	0	4	0	NA	0.22	NA	NA	0.48	NA	0.76	NA	0	NA	0.29	NA	NA	NA	NA
GL50803_90402-Adenylate kinase/UMP-CMP kinase	1	3	4	0	0	0	0	0	-0.51	NA	0	NA	-0.28	0	-0.16	0	0.04	NA	NA
GL50803_10821-Hypothetical protein	1	3	4	0	NA	0	NA	NA	-0.22	NA	0.46	-0.4	0	NA	-0.59	NA	NA	NA	NA
GL50803_15295-Zinc finger protein, putative	2	2	4	0	NA	-0.28	0	NA	0	0	0.34	NA	0.32	NA	-0.2	NA	NA	NA	NA
GL50803_17506-Hypothetical protein	2	2	4	0	NA	0	NA	NA	0	NA	-0.19	0.52	0.29	NA	-0.75	0	NA	NA	NA
GL50803_10254-Dynein intermediate chain	2	2	4	0	0.67	-0.27	0	0	0	0.54	0.38	NA	0	NA	-0.36	NA	NA	NA	NA
GL50803_10255-Translation initiation factor eIF-4A, putative	0	4	4	0	0	0	0	0	-0.34	0	0	NA	0	NA	0	NA	-0.16	-0.03	-0.21
GL50803_113137-Coiled-coil protein	4	0	4	0	1.18	0.19	0	0	0	0	0.27	0	0.19	0	0.14	0	NA	NA	NA
GL50803_113133-Hypothetical protein	1	3	4	0	0	0	-0.47	0	0	0	0.55	0	-0.53	0	0	0	NA	NA	-0.51
GL50803_15156-Signal recognition particle 54	2	2	4	0	-0.52	-0.19	0	0	0	0	0.24	0	0	0	-0.25	0	NA	NA	0.53
GL50803_15158-High cysteine protein	1	3	4	0	NA	0	NA	NA	0.36	NA	-0.43	NA	-0.43	NA	-0.51	NA	NA	NA	NA
GL50803_87628-VSP	2	2	4	-2.76	NA	-2.79	NA	NA	-2.08	NA	0.68	NA	0.31	NA	0	NA	NA	NA	NA
GL50803_6579-Hypothetical protein	1	3	4	0	NA	-0.18	NA	NA	-0.37	NA	0.45	NA	-0.18	NA	0	NA	NA	NA	NA
GL50803_22802-Shwachman-Bodian-Diamond syndrome like protein protein	2	2	4	0	NA	-0.47	NA	NA	0	NA	0.31	NA	0.19	NA	-0.23	NA	NA	NA	NA
GL50803_3114-Hypothetical protein	2	2	4	0	NA	-0.39	NA	NA	0	NA	0.35	NA	0.21	NA	-0.4	NA	NA	NA	NA
GL50803_22806-Hypothetical protein	3	1	4	0	0.7	-0.52	0	0	0	1.02	0.21	0	0.26	NA	0	NA	NA	NA	NA
GL50803_7751-Hypothetical protein	1	3	4	0	NA	-0.71	-0.51	NA	0	NA	0	NA	0.17	NA	-0.51	NA	NA	NA	NA
GL50803_17515-Hypothetical protein	2	2	4	0	NA	-0.56	NA	NA	0	NA	0.47	NA	0.42	NA	-0.24	NA	NA	NA	NA
GL50803_14670-Protein disulfide isomerase PDI3	2	2	4	0	1.2	0	-0.67	0	0	0	0	NA	0	NA	0	NA	0.68	0.29	-0.41
GL50803_14669-Hypothetical protein	1	3	4	0	NA	-0.67	-0.68	NA	-0.38	NA	0	NA	0	NA	0.35	NA	NA	NA	NA
GL50803_8245-Glucosamine-6-phosphate deaminase	1	3	4	0	0	-0.57	-0.5	-0.62	0	0.87	0	NA	0	NA	0	NA	NA	NA	NA
GL50803_8243-Utp14 protein	1	3	4	0	0	0	0	-0.52	-0.31	-0.48	0.43	NA	0	NA	0	NA	NA	NA	NA
GL50803_87677-Kinase, NEK	3	1	4	0	0	-0.4	0	0	0	0	0.49	0	0.31	0	0.48	0	NA	NA	NA
GL50803_13310-Hypothetical protein	4	0	4	0	NA	0.41	0	0	0	0	0.28	NA	0.3	NA	0.4	NA	NA	NA	NA
GL50803_113094-Kinase, NEK	3	1	4	0.38	NA	0.5	NA	NA	1.39	NA	0	0	-0.47	NA	0.57	0	NA	NA	NA
GL50803_50422-pVSP	3	1	4	0	NA	1.31	NA	NA	3.09	NA	0	NA	-4.24	NA	1.33	NA	NA	NA	NA
GL50803_50427-pVSP	0	4	4	0	NA	-0.78	NA	NA	-7.46	NA	-0.9	NA	-0.72	NA	0	NA	NA	NA	NA
GL50803_50428-pVSP	0	4	4	0.64	NA	-1.19	NA	NA	-7.31	NA	-0.82	NA	0	NA	-1.49	NA	NA	NA	NA
GL50803_17243-Dynein heavy chain	2	2	4	0	-1.05	0	0.4	0	0	0	0	NA	0	NA	0	NA	-0.17	-0.76	0.46
GL50803_17265-Dynein heavy chain	1	3	4	0	0	0	0	0	0	-0.5	0	0	0	0	0	0	0.19	-1.55	-0.16
GL50803_27266-[2Fe-2S] ferredoxin	4	0	4	0	0	0	0.69	0.73	0	0	0	NA	0	0	0	NA	0.38	0	0.37
GL50803_32999-hypothetical protein	2	2	4	0	1.16	0	0	0	0	0.98	0	NA	0	NA	0	NA	0.44	-0.16	-0.33
GL50803_8172-Dynein heavy chain	1	3	4	0	-2.05	0	0	0	0	-0.83	0	0	0	0.66	0	0	-0.01	NA	-0.13
GL50803_60027-Kinase, NEK	3	0	3	0	NA	0.88	NA	NA	1.49	NA	0.98	NA	0	NA	0	NA	NA	NA	NA
GL50803_16313-Pescadillo cell cycle regulator	3	0	3	0	0	0.99	0	0	0	NA	0.83	0	0	0	1.07	0	NA	NA	NA
GL50803_12945-Yip1 domain-containing protein	3	0	3	0	0	0.42	0	0	0	0	0.75	NA	0	NA	0.69	NA	NA	NA	NA
GL50803_14278-Hypothetical protein	3	0	3	0	0.92	0.45	0	0	0	0.4	0	0	0	NA	0.3	NA	NA	NA	NA
GL50803_17023-Ankyrin repeat protein 1	2	1	3	0	NA	0.31	NA	NA	0	NA	0.35	NA	-0.38	NA	0	NA	NA	NA	NA
GL50803_10605-Ankyrin repeat protein 2	2	1	3	0	NA	0.47	NA	NA	0.41	NA	0	NA	-0.49	NA	0	NA	NA	NA	NA
GL50803_15250-High cysteine membrane protein Group 6	3	0	3	0	0	0	0	0.69	0	0	0	NA	0	NA	0	NA	NA	0.46	0.78
GL50803_10587-Kinase, NEK	3	0	3	0	NA	0.25	NA	NA	0.38	NA	0	NA	0	NA	0.32	NA	NA	NA	NA
GL50803_94542-Hypothetical protein	3	0	3	0	0	0	0	0	0	0	0.46	0	0.24	0	0.8	0	NA	NA	NA
GL50803_60085-Hypothetical protein	2	1	3	0	NA	0	NA	NA	0	NA	0.64	NA	-0.46	NA	1.2	NA	NA	NA	NA
GL50803_88581-Synaptic glycoprotein SC2	2	1	3	0	NA	0	NA	NA	0	NA	0.32	NA	-0.26	NA	0.39	NA	NA	NA	NA
GL50803_113284-Ankyrin repeat protein 2	3	0	3	0	0	0	0	0	0	0	0	NA	0	NA	0	NA	0.17	0.23	0.09
GL50803_17058-Hypothetical protein	3	0	3	0	NA	0.3	NA	NA	0	NA	0.29	NA	0	NA	0.24	0	NA	NA	NA
GL50803_4644-Hypothetical protein	2	1	3	0	NA	0	NA	NA	0	NA	0.26	NA	-0.65	NA	0.57	NA	NA	NA	NA
GL50803_17051-Ankyrin repeat protein 1	2	1	3	0	NA	0	NA	NA	0	NA	0.53	NA	-0.31	NA	0.56	NA	NA	NA	NA
GL50803_91504-Hypothetical protein	2	1	3	0	0	0	0	NA	0.32	NA	0.23	NA	-0.32	NA	0	NA	NA	NA	NA
GL50803_50010-pVSP	2	1	3	0	NA	2.62	NA	NA	0	NA	0	NA	-1.14	NA	1.44	NA	NA	NA	NA
GL50803_50014-pVSP	0	3	3	0	NA	-2.15	NA	NA	0	NA	0	NA	-1.48	NA	-0.92	NA	NA	NA	NA
GL50803_20315-Hypothetical protein	1	2	3	0	NA	0	NA	NA	-0.63	NA	-0.87	NA	0.47	NA	0	NA	NA	NA	NA
GL50803_27835-Hypothetical protein	0	3	3	0	NA	0	NA	NA	-0.77	NA	-0.52	NA	0	NA	-0.66	NA	NA	NA	NA
GL50803_112630-Hypothetical protein	1	2	3	-0.36	NA	-0.42	NA	NA	0	NA	-0.27	NA	0	NA	0.3	NA	NA	NA	NA
GL50803_20307-Hypothetical protein	0	3	3	0	NA	-0.44	NA	NA	0	NA	-0.37	NA	0	NA	-0.37	NA	NA	NA	NA
GL50803_14488-Cyclin A	0	3	3	0	NA	0	NA	NA	-0.67	NA	-0.52	NA	0	NA	-0.6	NA	NA	NA	NA
GL50803_7578-Dynein light chain	0	3	3	0	0.63	0	0	0	-0.64	0	-0.79	NA	0	NA	-0.7	NA	NA	NA	NA
GL50803_134442-Hypothetical protein	0	3	3	0	NA	-0.34	NA	NA	-0.7	NA	-0.72	NA	0	NA	0	NA	NA	NA	NA
GL50803_50033-pVSP	2	1	3	0	NA	0.62	NA	NA	6.78	NA	0	NA	-3.81	NA	0	NA	NA	NA	NA
GL50803_50039-High cysteine protein	0	3	3	0	NA	-0.79	NA	NA	0	NA	-0.49	NA	-0.8	NA	0	NA	NA	NA	NA
GL50803_15109-Hypothetical protein	2	1	3	0	0	0	0	0.43	-0.35	0	0	NA	0	NA	0.29	NA	NA	NA	NA
GL50803_15110-Hypothetical protein	0	3	3	0	NA	0	0	NA	0	NA	-0.31	NA	-0.19	NA	-0.58	NA	NA	NA	NA
GL50803_16373-Hypothetical protein	1	2	3	0	NA	-0.24	NA	NA	0	NA	0	NA	-0.27	NA	0.21	NA	NA	NA	NA
GL50803_39904-High cysteine membrane protein Group 2	0	3	3	-0.29	NA	-0.3	NA	NA	-0.27	NA	0	NA	-0.43	NA	0	NA	NA	NA	NA
GL50803_2261-Ser/Thr protein phosphatase 2A, 72/130 kDa reg sub B	0	3	3	0	NA	0	NA	NA	0	NA	-0.37	NA	-0.38	NA	-0.31	NA	NA	NA	NA
GL50803_16264-WD40 repeat protein	3	0	3	0	NA	0	0	0	0	NA	0.56	0	0.32	NA	0.54	0	NA	NA	NA
GL50803_8415-Nop53 (60S ribosomal biogenesis)	1	2	3	0	0	0.46	0	0	-0.26	0	0	NA	0	NA	-0.18	NA	NA	NA	NA
GL50803_16266-Hypothetical protein	0	3	3	0	0	0	0	0	-0.52	0	0	0	-0.3	0	0	0	NA	NA	-0.26
GL50803_50045-pVSP	3	0	3	0	NA	1.39	NA	NA	1.3	NA	0	NA	0	NA	1.64	NA	NA	NA	NA
GL50803_8652-Hypothetical protein	2	1	3	0	NA	0	NA	NA	0.28	NA	0.73	NA	-0.34	NA	0	NA	NA	NA	NA
GL50803_8651-Hypothetical protein	0	3	3	0	NA	0	NA	NA	0	NA	-0.3	NA	-0.4	NA	-0.3	NA	NA	NA	NA
GL50803_42048-ABC transporter	2	1	3	0	NA	0	NA	NA	0	NA	0.34	NA	-0.27	NA	0.46	NA	NA	NA	NA
GL50803_15897-GiOR-2	2	1	3	0	NA	0	NA	NA	0.21	NA	0.35	NA	-0.24	NA	0	NA	NA	NA	NA
GL50803_15898-DTW domain-containing protein	2	1	3	0	NA	0	NA	NA	0	NA	0.28	NA	-0.36	NA	0.33	NA	NA	NA	NA
GL50803_60163-TLD domain-containing protein	2	1	3	0	NA	0	NA	NA	0.43	NA	0	NA	-0.32	NA	0.25	NA	NA	NA	NA
GL50803_16077-Hypothetical protein	0	3	3	0	NA	0	NA	NA	0	NA	-0.29	NA	-0.32	NA	-0.22	NA	NA	NA	NA
GL50803_50049-pVSP	1	2	3	0	NA	0	NA	NA	1.11	NA	-0.71	NA	-0.46	NA	0	NA	NA	NA	NA
GL50803_114891-High cysteine membrane protein Group 3	1	2	3	0	NA	-0.33	NA	NA	1.31	NA	0	-0.46	0	NA	0	NA	NA	NA	NA
GL50803_21232-Hypothetical protein	1	2	3	0	NA	-0.55	NA	NA	0	NA	-0.56	NA	0	NA	0.57	NA	NA	NA	NA
GL50803_14842-Dimethyladenosine transferase	3	0	3	0	NA	0.34	0	NA	0	NA	0	NA	0.32	NA	0.24	NA	NA	NA	NA
GL50803_21233-Hypothetical protein	1	2	3	0	NA	0	NA	NA	0.54	NA	-0.93	NA	0	NA	-0.39	NA	NA	NA	NA
GL50803_14846-Hypothetical protein	2	1	3	0	NA	-0.33	0	0	0	0	0	NA	0.38	0	0.34	NA	NA	NA	NA
GL50803_5070-Hypothetical protein	1	2	3	0	NA	0	NA	NA	0	NA	-0.81	0	0.22	NA	-0.32	NA	NA	NA	NA
GL50803_36884-Coiled-coil protein	1	2	3	0	NA	0	NA	NA	0	NA	-0.53	NA	-0.32	NA	0.47	NA	NA	NA	NA
GL50803_60183-Hypothetical protein	1	2	3	0	NA	-0.65	NA	NA	0	NA	0	NA	-0.43	NA	0.94	NA	NA	NA	NA
GL50803_113213-High cysteine membrane protein EGF-like	2	1	3	0.52	NA	0	NA	NA	0.71	NA	-0.37	NA	0	NA	1.03	NA	NA	NA	NA
GL50803_24505-Hypothetical protein	1	2	3	0	NA	0	0	0	0	NA	0	NA	-0.61	-0.46	0.54	0	NA	NA	NA
GL50803_103373-Alpha-7.1 giardin	3	0	3	0	-0.56	0	0	0	0	0	0	NA	0	NA	0	NA	0.14	0.41	1.32
GL50803_102056-Hypothetical protein	1	2	3	0	NA	0	NA	NA	0	NA	-0.44	0	-0.47	NA	0.39	NA	NA	NA	NA
GL50803_17102-Hypothetical protein	1	2	3	0	NA	0	0	0	0.35	-0.4	0	NA	0	NA	-0.26	NA	NA	NA	NA
GL50803_17103-Orc1/CDC6	1	2	3	0	NA	0	NA	NA	0.3	NA	-0.37	NA	-0.3	NA	0	NA	NA	NA	NA
GL50803_2461-Hypothetical protein	0	3	3	0	NA	0	NA	NA	0	NA	-0.38	NA	-0.37	NA	-0.28	NA	NA	NA	NA
GL50803_17105-Intraflagellar transport protein IFT172	1	2	3	0	-0.75	0	-0.43	0	0	-0.52	0	0	0	0	0.86	0	NA	NA	NA
GL50803_27852-Hypothetical protein	0	3	3	0	NA	0	NA	NA	0	NA	-0.72	NA	-0.4	NA	-0.72	NA	NA	NA	NA
GL50803_22338-mRNA cap guanine-N7 methyltransferase	2	1	3	0	NA	0	NA	NA	0	NA	0.26	NA	-0.63	NA	0.57	NA	NA	NA	NA
GL50803_1656-Kinase, STE STE11	0	3	3	0	NA	0	NA	NA	0	NA	-0.41	NA	-0.24	NA	-0.17	NA	NA	NA	NA
GL50803_1657-Translation initiation factor	0	3	3	0	NA	0	0	0	0	-1.01	0	NA	-0.22	NA	-0.32	NA	NA	NA	NA
GL50803_8819-Cia2	1	2	3	0	NA	0	0	0	0	0	-0.29	NA	-0.77	NA	0.29	NA	NA	NA	NA
GL50803_8820-Spindle pole protein, putative	1	2	3	0	NA	0	NA	NA	0	NA	-0.24	NA	-0.76	NA	0.25	NA	NA	NA	NA
GL50803_14783-High cysteine membrane protein	0	3	3	-0.58	NA	0	NA	NA	0	NA	-0.68	NA	-0.44	NA	-0.35	NA	NA	NA	NA
GL50803_7103-Kinase, NEK	3	0	3	0	NA	0	NA	NA	0.65	NA	0	NA	0	0.75	0.5	NA	NA	NA	NA
GL50803_14364-Kinase, CAMK CAMKL	0	3	3	0	0	0	0	0	0	-1.15	0	NA	-0.57	-0.42	0	0	NA	NA	NA
GL50803_32730-Hypothetical protein	1	2	3	0	0	0	0	-0.81	0.39	-0.47	0	NA	0	NA	0	NA	NA	NA	NA
GL50803_16556-Hypothetical protein	2	1	3	0	NA	-0.41	0	0	0	NA	0	0.45	0	NA	0.31	NA	NA	NA	NA
GL50803_13901-Ankyrin repeat protein 2	2	1	3	0	NA	0	NA	NA	0.42	NA	-0.38	NA	0	NA	0.23	0	NA	NA	NA
GL50803_60196-Kinase, NEK	2	1	3	0	NA	0	NA	NA	0.59	NA	0	NA	-0.53	NA	0.74	NA	NA	NA	NA
GL50803_8023-Hypothetical protein	0	3	3	0	NA	0	NA	NA	0	NA	-0.91	NA	-0.35	NA	-0.68	NA	NA	NA	NA
GL50803_6563-Uracil phosphoribosyltransferase	2	1	3	0	0	0	0	0	0.35	0	0	0	0	0	0	NA	-0.64	0.22	0
GL50803_14241-C3HC4-type zinc-finger domain-containing protein	0	3	3	0	NA	-0.36	0	NA	0	NA	-0.21	NA	0	NA	0	NA	NA	NA	-0.31
GL50803_112207-VSP	1	2	3	0	-1.11	0	-0.93	-0.88	0	2.06	0	NA	0	NA	0	NA	NA	NA	NA
GL50803_15049-Kinase, NEK	1	2	3	0	-0.72	0	0	0	0	-0.57	0	NA	-0.4	NA	0.22	NA	NA	NA	NA
GL50803_16575-ABC transporter family protein	3	0	3	0	0	0	0	0	0	0	0.46	0	0	0	0.59	0	0.65	NA	NA
GL50803_33809-Hypothetical protein	0	3	3	0	NA	0	0	NA	0	NA	-0.33	NA	-0.2	NA	-0.35	NA	NA	NA	NA
GL50803_90950-ATP-dependent RNA helicase	1	2	3	0	0	0	0	0	-0.54	0	0	0	-0.34	0	0.57	0	NA	NA	NA
GL50803_33807-Ankyrin repeat protein 2	2	1	3	0	NA	0	NA	NA	0	NA	0.3	NA	-0.38	NA	0.35	NA	NA	NA	NA
GL50803_3564-Hypothetical protein	1	2	3	0	NA	0	NA	NA	-0.31	NA	0	NA	-0.34	NA	0.18	NA	NA	NA	NA
GL50803_3565-Dihydrouridine synthase, putative	1	2	3	0	0	0	0	0	-0.16	0	-0.31	0	0	NA	0.28	NA	NA	NA	NA
GL50803_14158-Ankyrin repeat protein 1	2	1	3	0	0	0	0	0	-0.2	0	0.34	NA	0	0	0.43	NA	NA	NA	NA
GL50803_16339-Glucoamylase S1/S2	2	1	3	0	0	0	0	0	0	NA	0.42	NA	-0.28	NA	0.23	NA	NA	NA	NA
GL50803_113871-Hypothetical protein	0	3	3	0	0	-0.19	0	0	0	0	0	0	-0.44	0	-0.24	0	NA	NA	NA
GL50803_113873-Hypothetical protein	0	3	3	0	NA	0	NA	NA	-0.26	NA	-0.33	0	-0.72	NA	0	NA	NA	NA	NA
GL50803_102461-Spindle pole protein, putative	1	2	3	0	NA	0	NA	NA	-0.45	NA	0.28	NA	-0.4	NA	0	NA	NA	NA	NA
GL50803_2007-Hypothetical protein	0	3	3	0	NA	0	0	0	0	0	-0.32	NA	-0.22	0	-0.52	NA	NA	NA	NA
GL50803_13103-Transcription elongation factor Elf1 like protein	0	3	3	0	NA	0	0	0	0	NA	-0.24	NA	-0.35	NA	-0.68	NA	NA	NA	NA
GL50803_13101-Hypothetical protein	0	3	3	0	NA	0	NA	NA	0	NA	-0.37	NA	-0.56	NA	-0.39	NA	NA	NA	NA
GL50803_16356-Suppressor of actin 1	0	3	3	0	NA	0	NA	NA	0	NA	-0.43	NA	-0.65	NA	-0.4	NA	NA	NA	NA
GL50803_8260-Hypothetical protein	0	3	3	0	0	0	0	0	0	NA	-0.21	NA	-0.32	NA	0	NA	NA	NA	-0.05
GL50803_8253-OST3 / OST6 family, transporter family protein	0	3	3	0	NA	0	NA	NA	0	NA	-0.44	NA	-0.38	NA	-0.55	NA	NA	NA	NA
GL50803_16952-Kinase, NEK	0	3	3	0	NA	0	NA	NA	-0.27	NA	0	NA	-0.51	NA	-0.24	NA	NA	NA	NA
GL50803_8430-Hypothetical protein	3	0	3	0	NA	0	NA	NA	0	NA	0.23	NA	0.35	NA	0.27	NA	NA	NA	NA
GL50803_137720-Hypothetical protein	0	3	3	0	NA	-0.21	NA	NA	-0.4	NA	0	NA	0	NA	-0.16	NA	NA	NA	NA
GL50803_16949-Hypothetical protein	0	3	3	0	NA	-0.29	NA	NA	0	NA	-0.31	NA	0	NA	-0.22	NA	NA	NA	NA
GL50803_91712-Amino acid transporter family	2	1	3	0	0.98	0	0	0	0	0	0.26	0	-0.82	0	0.54	0	NA	NA	NA
GL50803_8771-Hypothetical protein	2	1	3	0	NA	0	NA	NA	-0.56	NA	0.32	NA	0	NA	0.36	NA	NA	NA	NA
GL50803_91707-High cysteine membrane protein Group 1	1	2	3	-0.64	NA	0	NA	NA	0	NA	0.75	NA	-0.61	NA	-0.46	NA	NA	NA	NA
GL50803_2382-Hypothetical protein	2	1	3	0	0	0.3	NA	0	-0.57	0	0	NA	0	NA	0.39	NA	NA	NA	NA
GL50803_137719-Kinase, NEK	0	3	3	0	NA	0	0	NA	0	NA	-0.55	NA	-0.33	NA	-0.76	NA	NA	NA	NA
GL50803_17119-Putative zinc-RING and/or ribbon domain-containing protein	0	3	3	0	-0.71	-0.3	0	0	0	0	0	NA	-0.39	0	0	NA	NA	NA	-0.2
GL50803_11110-Hypothetical protein	0	3	3	0	NA	0	NA	NA	0	NA	-1.08	NA	-0.86	NA	-0.56	NA	NA	NA	NA
GL50803_15342-Hypothetical protein	0	3	3	0	NA	0	NA	NA	-0.19	NA	0	NA	-0.45	NA	-0.36	NA	NA	NA	NA
GL50803_11114-Hypothetical protein	0	3	3	0	NA	0	NA	NA	0	NA	-0.29	NA	-0.37	NA	-0.45	NA	NA	NA	NA
GL50803_11116-Hypothetical protein	0	3	3	0	NA	0	NA	NA	0	NA	-0.39	NA	-0.35	NA	-0.4	NA	NA	NA	NA
GL50803_17118-U2 small nuclear ribonucleoprotein A', putative	2	1	3	0	NA	0	NA	NA	-0.31	NA	0.18	NA	0	NA	0.41	NA	NA	NA	NA
GL50803_14651-Glucosamine 6-phosphate N-acetyltransferase	0	3	3	0	-0.98	0	0	0	0	-0.63	0	NA	-0.48	NA	-0.92	NA	NA	NA	NA
GL50803_14650-Ser/Thr phosphatase 2C, putative	1	2	3	0	NA	0	NA	NA	-0.22	NA	0.14	NA	-0.16	NA	0	0	NA	NA	NA
GL50803_14649-Hypothetical protein	0	3	3	0	NA	0	0	0	0	NA	-0.37	NA	-0.38	0	-0.73	NA	NA	NA	NA
GL50803_14648-Kinase, NEK	0	3	3	0	NA	0	NA	NA	0	NA	-0.29	-0.48	0	0	-0.17	NA	NA	NA	NA
GL50803_17116-Cytochrome b5-like Heme/Steroid binding domain-containing protein	2	1	3	0	0	0	0	0	-0.18	0	0	0	0.28	0	0.23	0	NA	NA	NA
GL50803_8148-Hypothetical protein	0	3	3	0	NA	0	NA	NA	0	NA	-0.41	NA	-0.31	NA	-0.41	NA	NA	NA	NA
GL50803_8145-Hypothetical protein	0	3	3	0	NA	-0.33	NA	NA	0	NA	-0.77	NA	0	NA	-0.52	NA	NA	NA	NA
GL50803_6982-Hypothetical protein	0	3	3	0	NA	0	NA	NA	0	NA	-0.54	NA	-0.2	NA	-0.4	NA	NA	NA	NA
GL50803_16049-Kinase, NEK	1	2	3	0	NA	0	NA	NA	-0.43	NA	0	NA	-0.34	NA	0.18	NA	NA	NA	NA
GL50803_8075-Hypothetical protein	0	3	3	0	NA	0	NA	NA	-0.62	NA	0	NA	-0.38	NA	-0.47	NA	NA	NA	NA
GL50803_14627-Hypothetical protein	0	3	3	0	NA	0	NA	NA	0	NA	-0.53	0	-0.69	NA	-0.64	NA	NA	NA	NA
GL50803_42676-Hypothetical protein	0	3	3	0	NA	0	0	NA	-0.3	NA	0	NA	-0.47	NA	-0.22	0	NA	NA	NA
GL50803_16537-Ankyrin repeat protein 1	0	3	3	0	NA	0	NA	NA	0	NA	-0.19	NA	-0.71	NA	-0.35	NA	NA	NA	NA
GL50803_16535-Tubulin specific chaperone E	0	3	3	0	NA	0	0	0	-0.48	-0.7	0	NA	0	NA	-0.24	NA	NA	NA	NA
GL50803_16534-Ankyrin repeat protein 1	2	1	3	0	0	0	0	0	0	NA	0	0	0.85	-0.63	0.51	0	NA	NA	NA
GL50803_113319-High cysteine membrane protein TMK-like	2	1	3	0	1.93	0	0.91	0	0	0	0	NA	-0.99	NA	0.94	NA	NA	NA	NA
GL50803_6918-DNA damage repair protein	1	2	3	0	NA	0	NA	NA	-0.36	NA	-0.16	NA	0	NA	0.19	NA	NA	NA	NA
GL50803_14322-Hypothetical protein	2	1	3	0	NA	0	NA	NA	-0.46	NA	0.3	NA	0	NA	0.6	NA	NA	NA	NA
GL50803_2509-Skp1 family, dimerisation domain-containing protein	0	3	3	0	NA	0	0	0	0	NA	-0.61	NA	-0.32	NA	-0.21	NA	NA	NA	NA
GL50803_2508-Hypothetical protein	0	3	3	0	NA	0	NA	NA	0	NA	-0.48	NA	-0.47	NA	-0.28	NA	NA	NA	NA
GL50803_9722-Ankyrin repeat protein 1	0	3	3	0	0	0	0	0	0	0	-0.47	NA	-0.46	0	-0.57	NA	NA	NA	NA
GL50803_15022-Hypothetical protein	0	3	3	0	NA	-0.25	NA	NA	0	NA	0	NA	-0.27	NA	-0.3	NA	NA	NA	NA
GL50803_20472-Hypothetical protein	1	2	3	0	NA	0	NA	NA	0	NA	-0.35	NA	0.27	NA	-0.25	NA	NA	NA	NA
GL50803_17285-Ankyrin repeat protein 1	0	3	3	0	NA	0	NA	NA	0	NA	-0.34	0	-0.24	NA	-0.45	NA	NA	NA	NA
GL50803_14858-Hypothetical protein	0	3	3	0	NA	0	NA	NA	0	NA	-0.5	0	-0.16	NA	-0.67	NA	NA	NA	NA
GL50803_9079-Transmembrane emp24 domain-containing protein	0	3	3	0	NA	0	NA	NA	0	NA	-0.28	0	-0.5	NA	-0.42	0	NA	NA	NA
GL50803_14857-Hypothetical protein	1	2	3	0	NA	0	NA	NA	0	NA	0.19	NA	-0.28	NA	-0.28	NA	NA	NA	NA
GL50803_9077-Inositol 5-phosphatase 4	1	2	3	0	NA	0	0	0	0	NA	0.27	0	0	-0.66	0	0	-0.31	NA	NA
GL50803_9072-Hypothetical protein	0	3	3	0	NA	0	NA	NA	0	NA	-0.38	NA	-0.64	NA	-0.25	NA	NA	NA	NA
GL50803_21156-Ankyrin repeat protein 1	1	2	3	0	NA	0	NA	NA	0	NA	-1.18	NA	-0.29	NA	0.26	NA	NA	NA	NA
GL50803_6492-Glycerophosphocholine phosphodiesterase	0	3	3	0	NA	0	NA	0	-0.58	NA	-0.53	0	-0.5	NA	0	NA	NA	NA	NA
GL50803_13523-RAS like GTPases	0	3	3	0	NA	0	NA	NA	0	NA	-0.77	NA	-0.77	NA	-0.38	NA	NA	NA	NA
GL50803_13524-Phosphatase	0	3	3	0	0	0	0	0	-0.36	NA	-0.55	0	0	NA	-0.34	0	NA	NA	NA
GL50803_13525-RNA methylase, putative	0	3	3	0	NA	0	NA	NA	-0.35	NA	-0.67	NA	0	NA	-0.38	NA	NA	NA	NA
GL50803_111906-Hypothetical protein	1	2	3	0	NA	0	NA	NA	0.24	NA	-0.56	NA	-0.36	NA	0	NA	NA	NA	NA
GL50803_33978-Hypothetical protein	1	2	3	0	NA	0	NA	NA	0.49	NA	-1.48	NA	0	NA	-1.26	NA	NA	NA	NA
GL50803_137715-High cysteine membrane protein Group 5	2	1	3	0	NA	0	NA	NA	0	NA	0.33	NA	-0.35	NA	0.49	NA	NA	NA	NA
GL50803_11470-VSP with INR	3	0	3	0	1.14	2.16	0	0	3.27	2.78	0	NA	0	NA	0	NA	NA	NA	NA
GL50803_11446-Hypothetical protein	0	3	3	0	NA	-0.41	NA	NA	0	NA	-0.41	NA	-0.78	NA	0	NA	NA	NA	NA
GL50803_92729-3-ketoacyl-CoA synthase	1	2	3	0	NA	0	NA	NA	-0.27	NA	0	NA	-0.39	NA	0.61	NA	NA	NA	NA
GL50803_13428-RNase P subunit p30	1	2	3	0	NA	0	NA	NA	-0.23	NA	0	NA	-0.32	NA	0.2	NA	NA	NA	NA
GL50803_13427-Ankyrin repeat protein 1	0	3	3	0	NA	0	NA	NA	-0.45	NA	-0.42	NA	-0.41	NA	0	NA	NA	NA	NA
GL50803_92739-ATP-dependent RNA helicase A	1	2	3	0	NA	0	0	0.74	-0.34	NA	0	0	-0.33	0	0	NA	NA	NA	NA
GL50803_112718-Mitotic control protein dis3	3	0	3	0	NA	0	0	0	0.34	NA	0	NA	0.91	NA	1.07	0	NA	NA	NA
GL50803_16472-VSP	3	0	3	0	NA	0	NA	NA	0.34	NA	0	NA	0.62	NA	1.31	NA	NA	NA	NA
GL50803_137713-Hypothetical protein	3	0	3	0	NA	0	NA	NA	0.3	NA	0	NA	0	0.57	2.35	0	NA	NA	NA
GL50803_137712-Hypothetical protein	2	1	3	0	0	0	0	0	0	0	0	NA	0	NA	0.72	NA	0.03	NA	-1.18
GL50803_28666-Diphthine synthase	1	2	3	0	NA	0	0	NA	-0.59	NA	0	NA	-0.36	NA	0.34	NA	NA	NA	NA
GL50803_8921-Histone-lysine N-methyltransferase MLL1	1	2	3	0	NA	0	NA	NA	-0.39	NA	-0.18	0	0	NA	0.4	NA	NA	NA	NA
GL50803_13479-Kinase, NEK	1	2	3	0	NA	0	NA	NA	-0.26	NA	0	NA	-0.21	NA	0.54	NA	NA	NA	NA
GL50803_13478-ADP-ribosylation factor like protein 2a	0	3	3	0	NA	0	0	0	0	NA	-0.38	0	0	NA	-0.27	NA	-0.55	NA	0
GL50803_30448-Hypothetical protein	1	2	3	0	NA	0	NA	NA	-0.46	NA	-0.53	NA	0	NA	0.54	NA	NA	NA	NA
GL50803_14922-Hypothetical protein	1	2	3	0	NA	0	NA	NA	-0.32	NA	-0.36	NA	0	NA	0.15	NA	NA	NA	NA
GL50803_9294-Hypothetical protein	1	2	3	0	NA	-0.41	NA	NA	0	NA	-0.44	0	0	NA	0.32	NA	NA	NA	NA
GL50803_10659-High cysteine membrane protein Group 1	2	1	3	0	NA	0	NA	NA	1.09	NA	-0.81	NA	0	NA	0.46	NA	NA	NA	NA
GL50803_10667-Hypothetical protein	3	0	3	0	NA	0	NA	NA	1.16	NA	0	NA	0.19	NA	0.37	NA	NA	NA	NA
GL50803_114242-Hypothetical protein	2	1	3	0	NA	0	0	0	0.9	NA	-0.51	0	0	0	0.47	0	NA	NA	NA
GL50803_13903-Hypothetical protein	2	1	3	0	NA	0	0	0	1.51	NA	-0.54	NA	0	NA	0.41	NA	NA	NA	NA
GL50803_33898-Hypothetical protein	2	1	3	0	NA	0	NA	NA	0.89	NA	-0.49	NA	0	NA	0.21	NA	NA	NA	NA
GL50803_24412-Ankyrin repeat protein 1	2	1	3	0	NA	0	NA	NA	1.18	NA	0	0	-0.73	0	0.57	0	NA	NA	NA
GL50803_20081-Hypothetical protein	1	2	3	0	NA	0	NA	NA	1.57	NA	-1.03	NA	0	NA	-0.44	NA	NA	NA	NA
GL50803_2226-Hypothetical protein	2	1	3	0	NA	0	NA	NA	0.65	NA	-0.77	NA	0.22	0	0	0	NA	NA	NA
GL50803_16129-Translation initiation factor	2	1	3	0	NA	0	NA	NA	0.71	NA	-0.57	0	0	NA	0.14	NA	NA	NA	NA
GL50803_7474-DNA-directed RNA polymerase RPB3	2	1	3	0	NA	0.29	0	0	1	0	-0.96	0	0	0	0	NA	NA	NA	NA
GL50803_6619-Hypothetical protein	0	3	3	0	NA	0	NA	NA	-0.44	NA	-1.07	NA	0	NA	-0.3	NA	NA	NA	NA
GL50803_6625-Hypothetical protein	2	1	3	0	NA	0	NA	NA	0	NA	-0.52	NA	0.3	NA	0.16	NA	NA	NA	NA
GL50803_6672-Ankyrin repeat protein 1	1	2	3	0	NA	0	NA	NA	-0.27	NA	-0.9	NA	0	NA	0.37	NA	NA	NA	NA
GL50803_14270-Roadblock-related dynein light chain	1	2	3	0	NA	0	NA	NA	0	NA	-0.88	0	0.41	-0.44	0	0	NA	NA	NA
GL50803_6666-Hypothetical protein	1	2	3	0	NA	0	NA	NA	0.39	NA	-0.9	NA	-0.48	NA	0	NA	NA	NA	NA
GL50803_16426-Hypothetical protein	2	1	3	0	NA	0	NA	NA	0	NA	0.47	NA	-0.36	NA	0.73	NA	NA	NA	NA
GL50803_137705-Hypothetical protein	2	1	3	0	NA	0	0	0	0	NA	-0.62	NA	0.21	0	0.38	NA	NA	NA	NA
GL50803_11177-Kinesin light chain protein	2	1	3	0	NA	-0.3	0	0	0	0	0	NA	0.41	NA	0.43	NA	NA	NA	NA
GL50803_29436-DNA-directed RNA polymerase subunit B	2	1	3	0	0	-0.19	0	0	0	0	0	NA	0.91	NA	0.7	NA	NA	NA	NA
GL50803_112572-Ankyrin repeat protein 1	2	1	3	0	NA	0	NA	NA	0	NA	-0.22	NA	0.46	NA	0.66	NA	NA	NA	NA
GL50803_31978-Hypothetical protein	3	0	3	0	1.49	0	0	0.47	0	0.76	0	0	0	0	0.71	0	NA	NA	NA
GL50803_7696-Hypothetical protein	1	2	3	0	NA	0	0	0	0	-0.99	-0.34	NA	0.57	NA	0	NA	NA	NA	NA
GL50803_135886-Histidine phosphatase superfamily protein	1	2	3	0	NA	0	NA	NA	0	NA	0	NA	0	NA	0	NA	-0.57	-0.56	0.02
GL50803_16978-Hypothetical protein	3	0	3	0	NA	0	NA	NA	0	NA	0	1.36	0.56	NA	0.34	NA	NA	NA	NA
GL50803_88556-OTU-like cysteine protease, putative	2	1	3	0	0	0	0	0	0	-0.64	0	NA	0.62	NA	0.76	NA	NA	NA	NA
GL50803_25011-RNA-binding protein	1	2	3	0	NA	0	NA	NA	-0.34	NA	0.43	NA	0	NA	-0.33	NA	NA	NA	NA
GL50803_25013-High cysteine membrane protein	1	2	3	0	NA	0	NA	NA	0	NA	0.67	NA	-0.45	NA	-0.38	NA	NA	NA	NA
GL50803_7706-Hypothetical protein	2	1	3	0	NA	0	NA	NA	-0.18	NA	0	NA	0.22	NA	0.14	NA	NA	NA	NA
GL50803_16021-Hypothetical protein	2	1	3	0	NA	0	NA	NA	0	NA	-0.26	NA	0.51	NA	0.21	NA	NA	NA	NA
GL50803_137701-Kinase, NEK	2	1	3	0.32	NA	0	NA	NA	0.19	NA	0	NA	-0.57	NA	0.25	NA	NA	NA	NA
GL50803_14897-Kinase, NEK	3	0	3	0	NA	0	NA	NA	0.29	NA	0	NA	0.39	NA	0.6	NA	NA	NA	NA
GL50803_9121-Hypothetical protein	3	0	3	0	0	0	0	0	0	0	0	0	0.33	0	0	0	1.18	NA	0.07
GL50803_9119-ATP-dependent RNA helicase	1	2	3	0	0	0	0	0	0	0	-0.3	NA	-0.19	0	0.26	0	NA	NA	NA
GL50803_9116-Kinase, CMGC GSK	3	0	3	0	0	0	0	0	0.22	0	0	NA	0.2	NA	0.23	NA	NA	NA	NA
GL50803_17540-ARID1 protein	3	0	3	0	NA	0	NA	NA	0.34	NA	0.32	NA	0.24	NA	0	NA	NA	NA	NA
GL50803_11676-Sirtuin type 2	2	1	3	0	NA	0	NA	NA	0.28	NA	-0.3	NA	0.76	NA	0	NA	NA	NA	NA
GL50803_15472-Vacuolar protein sorting 46a	2	1	3	0	0	0	0	0	0	0	0	NA	0	NA	-0.28	NA	NA	0.12	0.34
GL50803_15476-Ankyrin repeat protein 1	2	1	3	0	NA	-0.18	NA	NA	0.25	NA	0	NA	0	NA	0.25	NA	NA	NA	NA
GL50803_15478-Hypothetical protein	2	1	3	0	NA	-0.44	NA	NA	0	NA	0.37	NA	0	0	0.94	NA	NA	NA	NA
GL50803_11700-Hypothetical protein	2	1	3	0	NA	0	0	0	0.32	0	0	0.6	0	NA	-0.27	NA	NA	NA	NA
GL50803_15479-Kinase, NEK	1	2	3	0	NA	0	0	NA	0.26	NA	-0.6	NA	0	NA	-0.34	NA	NA	NA	NA
GL50803_111950-IAD-5 dynein heavy chain	2	1	3	0	0	0	0	0	0	0	0	NA	0	NA	0.56	NA	NA	-0.65	0.45
GL50803_9238-Hypothetical protein	2	1	3	0	NA	0	NA	NA	0	NA	0.22	NA	-0.23	NA	0.35	NA	NA	NA	NA
GL50803_50100-VSP	3	0	3	0	NA	0.45	NA	NA	1.23	NA	0	NA	0	NA	0.87	NA	NA	NA	NA
GL50803_15013-Hypothetical protein	2	1	3	0	NA	0	NA	NA	0	NA	-0.51	NA	0.39	NA	0.52	NA	NA	NA	NA
GL50803_9668-Hypothetical protein	1	2	3	0	NA	0	NA	NA	0	NA	-0.29	NA	-0.29	NA	0.26	NA	NA	NA	NA
GL50803_137706-Kinase, NEK	0	3	3	0	NA	-0.22	NA	NA	-0.19	NA	0	NA	-0.76	NA	0	NA	NA	NA	NA
GL50803_9658-Kinase, NEK	1	2	3	0	0	0	0	0	0	0	-0.19	0.56	0	0	-0.34	0	NA	NA	NA
GL50803_4558-Deoxyguanosine kinase/deoxyadenosine kinase subunit, putative	2	1	3	0	NA	0	NA	NA	-0.89	NA	0.55	NA	0	NA	0.46	NA	NA	NA	NA
GL50803_4264-Ankyrin repeat protein 1	3	0	3	0	NA	0.41	NA	NA	0.62	NA	0	NA	0	0.44	0	NA	NA	NA	NA
GL50803_41467-Ankyrin repeat protein 2	1	2	3	0	NA	0	NA	NA	0	NA	-0.2	NA	-0.3	NA	0.18	NA	NA	NA	NA
GL50803_16792-Kinase, NEK	2	1	3	0	NA	0	NA	NA	0.5	NA	-0.77	NA	0.89	NA	0	NA	NA	NA	NA
GL50803_8738-Hypothetical protein	2	1	3	0	NA	0	NA	NA	0	NA	-0.28	NA	0.48	NA	0.33	NA	NA	NA	NA
GL50803_92892-TatD related DNase	1	2	3	0	NA	-0.3	NA	NA	0.47	NA	-0.29	NA	0	NA	0	NA	NA	NA	NA
GL50803_24584-Hypothetical protein	2	1	3	0	NA	0	NA	NA	0.33	NA	-0.33	NA	0	NA	0.43	NA	NA	NA	NA
[truncated: 3,321 more rows]

## Sheet: Attachment
Function	M1NRr	M1NRp	M1r	M1p	M1_trp	M2r	M2p	JWBr	JWBp	J106r	J106p	J713r	J713p	MC4p	M106p	M713p
GL50803_7796-Alpha-2 giardin	0	-2.09	0	0	-0.48	-0.48	-1	0	NA	0	NA	0.73	NA	-0.32	-0.23	0
GL50803_15101-Alpha-17 giardin	0	-1.55	-0.56	0	-1.01	-0.72	NA	-0.82	0	-0.54	-1.18	-0.92	0	NA	NA	NA
GL50803_4812-Beta-giardin	0	0.77	-0.36	-1.28	-0.86	-0.49	0	0	-0.77	0	0	0.96	-0.87	-0.02	-0.43	-0.76
GL50803_86676-Delta giardin	0	0.95	0	-0.86	-0.62	-0.8	0	0	NA	-0.58	NA	0.72	NA	0.11	-0.25	-0.63
GL50803_17563-Kinase, CMGC MAPK	-0.32	-1.43	0.76	0.53	0	0.24	-0.55	0	NA	-0.27	NA	-0.52	NA	-0.29	NA	1.67
GL50803_17230-Gamma giardin	0	0.88	0	-1.2	-0.73	-0.77	0	0.71	NA	0	NA	0.88	NA	-0.23	-0.63	-0.65
GL50803_10524-Hypothetical protein	0	0	-0.49	-2.08	-1.99	-0.74	-1.45	0	-1.3	-0.47	0	0	-0.6	-0.01	-0.47	-1.33
GL50803_15918-Hypothetical protein	0	0	-0.61	0	0	-0.68	-0.36	0	-0.54	-0.69	0	0	0	0.31	-0.33	0.23
GL50803_16935-Hypothetical protein	0	0.77	0	0	0	0	0.42	1.13	0	0.77	0	1.23	0	0.18	0.42	0.12
GL50803_7520-Hypothetical protein	0	0.77	-0.22	0	0	-0.31	0.55	0.71	NA	-0.43	NA	0.26	NA	1.05	0.27	-0.03
GL50803_11554-Kinase, NEK	0	-0.85	-0.39	-0.37	0	0	-0.38	0.35	0	0	0.38	0	NA	0.61	-0.19	-0.32
GL50803_5489-Kinase, NEK	0	-1.34	0	0	-0.61	0	-1.26	0.63	NA	-0.83	NA	0	NA	0.68	-0.58	-0.47
GL50803_4912-Kinase, NEK	0	-1.59	0	0	-0.58	-0.43	-1.65	0.39	NA	-0.68	NA	0.32	NA	0.9	0.14	-0.38
GL50803_24194-Ankyrin repeat protein 1	0	0	-0.3	0	0	-0.34	0	0.45	0	-0.98	-0.72	0.57	0	0.15	-0.1	-0.14
GL50803_17053-Ankyrin repeat protein 1	0	0	-0.38	0	0	0	-0.45	1.22	0	-1.23	-0.42	1.02	0	0.09	-0.32	-0.25
GL50803_13766-Ankyrin repeat protein 1	0	0	0	0	0	0	0	0.36	NA	0.41	NA	0.83	NA	0.59	0.57	0.03
GL50803_40016-Ankyrin repeat protein 1	0	-1.62	0	-0.52	-0.84	-0.31	-0.85	0	0	0	0.59	-0.26	0	NA	NA	NA
GL50803_4410-SALP-1	0	0	-0.29	-0.67	0	-0.61	-0.65	0	0	-0.74	0	0	-0.62	-0.1	-0.41	-0.66
GL50803_14800-Ankyrin repeat protein 3	0	-0.93	-0.55	-0.63	-0.63	-0.22	-0.7	0	0	-0.31	0	-0.88	0	0.07	0.52	-0.16
GL50803_15410-Ankyrin repeat protein 1	0	-0.8	0	0	0	0	-0.58	-0.39	0	0	-0.4	0.59	0	-0.17	-0.29	-0.16
GL50803_4852-Hypothetical protein	0	0	-0.43	-0.44	0	-1.07	0	0.79	0	-0.64	0	0.72	0	-0.06	-0.98	-0.13
GL50803_16263-Deflagellation inducible protein	0	-1.07	0	-0.51	-0.56	0	-1.26	-0.4	0	-0.38	0	-0.44	0	0.19	0.19	-0.03
GL50803_9148-SHIPPO repeat domain-containing protein	0	0	0	0	0	-0.41	-0.8	0	-0.58	-0.39	0	0.3	0	-0.73	-0.13	0.02

## Sheet: Encystation_related
Function	M1NRr	M1NRp	M1r	M1p	M1_trp	M2r	M2p	JWBr	JWBp	J106r	J106p	J713r	J713p	MC4p	M106p	M713p
GL50803_5435-Cyst wall protein 2	0.41	NA	0	NA	NA	0.27	NA	0.26	NA	0	NA	0	NA	NA	NA	NA
GL50803_5638-Cyst wall protein 1	0.92	NA	-0.91	NA	NA	-0.65	NA	1.91	NA	0.34	NA	1.79	NA	NA	NA	NA
GL50803_32657-Hypothetical protein	0	NA	0	NA	NA	0	NA	0	NA	0	NA	0.42	NA	NA	NA	NA
GL50803_8245-Glucosamine-6-phosphate deaminase	0	0	-0.57	-0.5	-0.62	0	0.87	0	NA	0	NA	0	NA	NA	NA	NA
GL50803_8722-Myb 1-like protein	0	NA	-0.95	NA	NA	0	NA	0	NA	-0.89	NA	0	NA	NA	NA	NA
GL50803_2421-Cyst wall protein 3	0	NA	0	NA	NA	0	NA	-0.35	NA	0	0	-0.78	NA	NA	NA	NA
GL50803_10552-Putative ephrin-receptor like protein	0	NA	0	NA	NA	0	NA	0	NA	0	NA	0	NA	NA	NA	NA
GL50803_14626-Oxidoreductase, short chain dehydrogenase/reductase family	0	NA	0	NA	NA	0	NA	0.26	NA	-0.69	NA	0	NA	NA	NA	NA
GL50803_92729-3-ketoacyl-CoA synthase	0	NA	0	NA	NA	-0.27	NA	0	NA	-0.39	NA	0.61	NA	NA	NA	NA
GL50803_88581-Synaptic glycoprotein SC2	0	NA	0	NA	NA	0	NA	0.32	NA	-0.26	NA	0.39	NA	NA	NA	NA
GL50803_12082-Biotin-protein ligase (birA), putative	0	NA	-0.26	NA	NA	0.34	NA	-0.45	NA	-0.17	NA	-0.54	NA	NA	NA	NA
GL50803_3063-Hypothetical protein	0	NA	0	NA	NA	0	NA	-0.36	NA	0.37	NA	-0.38	NA	NA	NA	NA
GL50803_24412-Ankyrin repeat protein 1	0	NA	0	NA	NA	1.18	NA	0	0	-0.73	0	0.57	0	NA	NA	NA
GL50803_102813-Ankyrin repeat protein 1	0	0	-0.64	-0.25	-0.28	0	0	0.66	NA	-0.49	NA	0	NA	-0.25	-0.17	0.18
GL50803_8987-Hypothetical protein	0	NA	0.55	NA	NA	0.5	NA	0.84	NA	0	NA	1.1	NA	NA	NA	NA
GL50803_103785-Transmembrane domain-containing protein	0	0	0.38	0	0	0.44	0	0	NA	0	NA	0	NA	NA	NA	NA

## Sheet: Energy metabolism
Function	M1NRr	M1NRp	M1r	M1p	M1_trp	M2r	M2p	JWBr	JWBp	J106r	J106p	J713r	J713p	MC4p	M106p	M713p
GL50803_8826-Glucokinase	0	-1.04	-0.54	0	-0.68	0	-0.32	0	0	-0.75	0	-0.29	0	-0.74	-0.32	-0.21
GL50803_11043-Fructose-bisphosphate aldolase	0	0.9	0	0.37	0.66	0.56	1.13	-0.66	0	0.62	0	0.96	0	-1.09	0.19	0.62
GL50803_93938-Triosephosphate isomerase, cytosolic	0	0.91	0	0	0	0	0.82	0	0	0	0	0.75	0	-1.32	0.03	0.36
GL50803_6687-Glyceraldehyde 3-phosphate dehydrogenase	0	1.7	0	0.45	0.41	0.84	1.61	0	0	0.64	0.56	0.98	0	-0.69	0.03	0.57
GL50803_17043-Glyceraldehyde 3-phosphate dehydrogenase	0	NA	-0.45	NA	NA	0.22	NA	0	0	-0.61	0	-0.43	0	NA	NA	NA
GL50803_14285-Malate dehydrogenase	0	1.2	0	0	0	0	1.1	-0.39	NA	0.44	NA	0.44	NA	-0.2	0.01	0.01
GL50803_12150-Alanine aminotransferase, putative	0	0	0	0.44	0	0.59	0	0	NA	0	NA	0.85	NA	0.17	0.31	0.49
GL50803_16363-Alanine aminotransferase, putative	0	0.79	0	0	0.67	0.21	0.71	0	NA	-0.58	NA	0	NA	-0.34	0.38	0.77
GL50803_15090-L-serine dehydratase	0	0	0	0	0	0.28	0	-0.3	NA	-0.35	NA	0	NA	-0.53	-0.44	0.21
GL50803_24662-L-serine dehydratase	0	-0.85	0	0	0	0	-0.58	-0.41	0	-0.5	0	-0.24	0	-0.57	0.21	0.14
GL50803_12108-Threonine dehydratase	0	0	-0.72	-0.55	-0.65	0.68	0.93	-1.29	-0.69	-0.94	0	-0.42	-0.5	-0.78	-0.51	-0.76
GL50803_17063-PFOR 1	0	0.51	0	0	0	0	-2.86	-0.83	-0.52	-0.44	0	0	0	-0.57	-1.59	0.2
GL50803_114609-PFOR 2	0	0	0	0	0	0	-1.85	0	-0.75	0	0	0	0	-0.82	-1.02	-0.16
GL50803_13608-Acetyl-CoA synthetase	0	0.95	0	-0.26	0	0	1.05	-0.49	NA	0	NA	0.52	NA	-1.2	1.87	0.68
GL50803_6304-Fe-hydrogenase-1	0	-1.07	0	0	0	0	NA	0.39	0	-0.65	0	0.52	0	-0.2	-3.02	0.09
GL50803_93358-Bifunctional acetaldehyde-CoA/alcohol dehydrogenase	0	0	0	0	0	0	0.53	0	0	-0.54	0	1.03	0	-0.52	-0.13	0.15
GL50803_3861-Alcohol dehydrogenase 3	0	0.62	-0.49	0	0	0	0	0.55	NA	-0.26	NA	0.24	NA	-0.03	-0.08	0.57
GL50803_3593-Alcohol dehydrogenase 3	0	0	-0.72	0	0	-0.38	0	-0.69	0	-0.75	0	-0.35	0	-0.8	0.02	0.4
GL50803_2860-Iron-containing alcohol dehydrogenase	0	NA	0	NA	NA	0	NA	0.28	NA	0	NA	0	NA	NA	NA	NA
GL50803_13350-Alcohol dehydrogenase 3	0	-1.16	0	0	0	-0.52	-1.06	0	0.59	0	0	-0.75	0	-0.06	-0.65	-0.3
GL50803_16125-FAD-dependent glycerol-3-phosphate dehydrogenase	0	0	0	0	0	1.9	1.33	-0.52	-0.39	0	0.47	0.65	0	-0.3	0.48	0.22
GL50803_8173-Glycerol kinase	-0.46	NA	0	NA	NA	0.9	NA	-0.92	NA	-0.29	NA	-0.44	NA	NA	NA	NA
GL50803_112103-Arginine deiminase	0	0.66	-0.61	0	0.42	0	0.65	0	NA	-1.15	NA	0	NA	-0.62	0.12	-0.3
GL50803_10311-Ornithine carbamoyltransferase	0	0.91	0	0	0.37	0	0.79	0	0	0	0	0	0	-1.24	-0.06	0.61
GL50803_16453-Carbamate kinase	0	0	0	0	0	0	0	0.4	NA	0	NA	1.34	NA	-0.53	-0.1	-0.52
GL50803_94582-Ornithine decarboxylase	0	-0.88	0	0	0	0	-0.43	-0.36	NA	0.67	NA	0	NA	0.19	0.2	0.25
GL50803_8682-6-phosphogluconolactonase/Glucose-6-phosphate 1-dehydrogenase	0	-0.97	0	0	0	0	-0.64	0.83	0	-0.69	0	0	0	0.36	-0.23	-0.01
GL50803_14759-6-phosphogluconate dehydrogenase, decarboxylating	0	-1.33	0.21	0	0	0.56	0	0.77	0.64	0.35	0.51	-0.28	0	0.73	0.95	0.05
GL50803_10324-Ribulose-phosphate 3-epimerase	0	0.53	0	0	0.42	0.41	0.97	0	NA	0	NA	0.23	NA	-0.05	0.26	0.06
GL50803_27614-Ribose 5-phosphate isomerase	0	0	0.52	0	0.55	0.41	0.51	0.61	0	0	0	0.2	0	NA	0.26	0.22
GL50803_9704-Transketolase	0	-0.34	0	0	-0.49	0	-0.44	0	0	0	0	0.79	0	-0.42	-0.09	-0.09

## Sheet: DNA repair
MEOTIC GENES...12	Geneid	Function	M1NRr	M1NRp	M1r	M1p	M1_trp	M2r	M2p	JWBr	JWBp	J106r	J106p	J713r	J713p	MC4p	M106p	M713p
Dmc1b	GL50803_13346	GL50803_13346-Dmc1b	0	NA	0,00	0,00	0,00	0,00	NA	0,72	NA	0,00	NA	0,00	NA	NA	NA	NA
Hop1	GL50803_4084	GL50803_4084-Hop1	0	NA	0,33	NA	NA	0,00	NA	0,00	NA	0,22	NA	0,00	NA	NA	NA	NA
Hop2¬†	GL50803_17044	GL50803_17044-Tat binding protein 1(TBP-1)-interacting protein(Hop2)	0	NA	0,00	NA	NA	0,00	NA	0,22	NA	0,00	NA	0,00	NA	NA	NA	NA
Mer3 (putative Mer3)	GL50803_87022	GL50803_87022-RNA helicase(Mer3)	0	NA	0,00	NA	NA	0,00	NA	0,00	NA	0,00	NA	0,23	NA	NA	NA	NA
Mnd1	GL50803_6626	GL50803_6626-Mnd1	0	NA	0,00	NA	NA	0,00	NA	-1,11	NA	0,00	NA	0,00	NA	NA	NA	NA
Mre11	GL50803_27735	GL50803_27735-Mre11	0	NA	0,00	NA	NA	0,00	NA	0,00	NA	0,00	NA	0,00	NA	NA	NA	NA
Msh2 (Msh2 like protein)	GL50803_113252	GL50803_113252-Msh2-like protein	0	NA	-0,18	NA	NA	-0,16	NA	-0,19	NA	0,00	NA	0,00	NA	NA	NA	NA
Msh6 (putative homolog Msh6)	GL50803_34058	GL50803_34058-Mismatch repair protein(Msh6)	0	0,67	0,00	-0,55	0,00	0,00	0	0,00	NA	-0,67	NA	0,00	NA	NA	NA	NA
Pms1	GL50803_14195	GL50803_14195-Pms1-like protein	0	NA	0,00	NA	NA	0,00	NA	0,00	NA	0,00	NA	0,21	NA	NA	NA	NA
Rad1 (Rad1 homolog)	GL50803_5925	GL50803_5925-ERCC4 domain-containing protein(Rad1 homolog)	0	NA	-0,28	NA	NA	-0,14	NA	0,00	NA	0,00	NA	0,00	NA	NA	NA	NA
Rad50	GL50803_17495	GL50803_17495-RAD50 DNA repair protein, putative	0	NA	-0,34	NA	NA	-0,34	NA	-0,77	NA	0,00	NA	-0,35	NA	NA	NA	NA
Rad51	GL50803_13104	GL50803_13104-DNA repair protein RAD51	0	NA	0,00	NA	NA	0,00	NA	0,00	NA	-0,28	NA	0,00	NA	NA	NA	NA
Rad52	GL50803_103935	GL50803_103935-DNA repair protein RAD52	0	NA	0,00	NA	NA	0,00	NA	-0,37	NA	0,00	NA	-0,33	NA	NA	NA	NA
Smc1	GL50803_16188	GL50803_16188-SMC1 beta-like protein	0	0,00	0,00	0,00	0,00	0,00	0	0,50	NA	0,50	0	0,00	NA	NA	NA	NA
Smc2	GL50803_23185	GL50803_23185-Chromosome segregation ATPase(Smc2)	0	NA	0,00	0,00	-0,61	-0,26	0	0,00	0	-0,23	NA	0,00	0	NA	NA	NA
Smc3	GL50803_137745	GL50803_137745-SMC3-like protein	0	1,09	0,00	0,00	0,00	0,00	0	0,81	NA	0,00	NA	0,00	NA	NA	NA	NA
Smc4	GL50803_17465	GL50803_17465-SMC4-like protein	0	0,62	0,00	0,00	0,00	0,00	0	0,00	NA	0,00	NA	0,00	NA	NA	NA	NA
Smc5 (putative homolog)	GL50803_32879	GL50803_32879-RecF/RecN/SMC N terminal domain-containing protein(Smc5)	0	NA	-0,40	NA	NA	-0,26	NA	-0,39	NA	0,27	NA	-0,21	NA	NA	NA	NA
Smc6	GL50803_7648	GL50803_7648-SMC6 protein	0	NA	0,00	NA	NA	0,00	NA	-0,24	NA	0,17	NA	-0,53	NA	NA	NA	NA
Spo11	GL50803_15279	GL50803_15279-Spo11 Type II DNA topoisomerase VI subunit A	0	NA	0,00	NA	NA	0,00	NA	0,00	NA	0,27	NA	0,00	NA	NA	NA	NA

## Sheet: All Oxidoreductases
Function	M1NRr	M1NRp	M1r	M1p	M1_trp	M2r	M2p	JWBr	JWBp	J106r	J106p	J713r	J713p	MC4p	M106p	M713p
GL50803_17063-PFOR 1	0	0.51	0	0	0	0	-2.86	-0.83	-0.52	-0.44	0	0	0	-0.57	-1.59	0.2
GL50803_114609-PFOR 2	0	0	0	0	0	0	-1.85	0	-0.75	0	0	0	0	-0.82	-1.02	-0.16
GL50803_9662-Ferredoxin Fd1b(Fd2)	0	1.78	0	0	0	0	NA	0	NA	0	NA	0.28	NA	NA	NA	NA
GL50803_10329-Ferredoxin Fd3b	0	NA	0	NA	NA	0	NA	0	NA	0.23	NA	0.2	NA	NA	NA	NA
GL50803_27266-[2Fe-2S] ferredoxin	0	0	0	0.69	0.73	0	0	0	NA	0	0	0	NA	0.38	0	0.37
GL50803_4081-[4Fe-4S] Ferredoxin 2	0	NA	0.62	NA	NA	0	NA	0.33	NA	0	NA	0	NA	NA	NA	NA
GL50803_23325-Ferredoxin Fd3	0	NA	0	NA	NA	0	NA	0	NA	0	NA	0	NA	NA	NA	NA
GL50803_22677-Nitroreductase Fd-NR2(NR1)	0	0	-0.66	-0.59	-0.95	-0.47	NA	-0.48	-0.49	-0.95	-0.49	-0.75	-1.36	-0.49	-0.31	-0.21
GL50803_6175-Nitroreductase Fd-NR1(NR2)	0	NA	0	NA	NA	0	NA	-0.46	NA	0.78	NA	-0.89	NA	NA	NA	NA
GL50803_15307-NTR1	0	-1.16	0	0	0	0	NA	0	NA	0	NA	-1.09	NA	NA	NA	NA
GL50803_8377-Putative TM nitroreductase	0	0.79	0.54	0.73	0.69	0.64	0.91	-1.48	NA	0	NA	-1.73	NA	NA	NA	0.01
GL50803_33769-NADH oxidase	0	-0.65	0	0	0	0	0	-0.63	0	0	0	0	0	-0.52	-0.16	-0.18
GL50803_9719-FAD/FMN dependent oxidoreductase	0	-0.83	0	0	-0.34	0.25	-0.41	-0.34	NA	-0.56	NA	-0.37	NA	-0.18	-0.07	0.27
GL50803_31530-NH3-dependent NAD+ synthetase	0	0	-0.2	0	0	0	0.66	-0.29	NA	0	NA	-0.28	NA	NA	NA	NA
GL50803_13672-Nicotinamide-nucleotide adenylyltransferase	0	NA	0	NA	NA	0	NA	0.35	NA	0.26	NA	0.3	NA	NA	NA	NA
GL50803_92618-Nicotinamide-nucleotide adenylyltransferase	0	NA	0	NA	NA	0	NA	0	NA	0	NA	0.61	NA	NA	NA	NA
GL50803_9038-Nicotinate phosphoribosyltransferase	0	0	0	0	0	0.36	0	-0.36	NA	-0.21	NA	0	NA	NA	NA	0.25
GL50803_6757-Pyrazinamidase/nicotinamidase	0	0	-0.43	0	-0.58	0	0	0	NA	0	NA	0	NA	0.63	NA	NA
GL50803_14603-NUDIX domain-containing protein	0	NA	0	0	NA	0.31	NA	0	NA	0	0	0.18	0	NA	NA	NA
GL50803_9827-Thioredoxin reductase	0	0	0	0	0	0	0.41	0	-0.56	0	0.63	0.65	0	0.63	0.47	0.94
GL50803_3910-Thioredoxin	0	-1.62	0	0	0	0	0	0	-0.81	0	0	0	-0.81	-1.6	0.28	-0.75
GL50803_9355-Thioredoxin-like protein(FixW)	0	0	-0.59	-0.99	-1.01	0.78	0.92	0.17	NA	0.56	NA	-0.81	NA	-0.49	0.14	-0.52
GL50803_104250-Thioredoxin	0	0	0	0	0	0	-1.02	-0.69	NA	0	NA	-0.64	NA	-1	0.29	-0.72
GL50803_29487-Protein disulfide isomerase	0	0.99	0	0	0	0	0.85	-0.44	0	0.42	0	0.31	0	-0.61	0.38	0.31
GL50803_9413-Protein disulfide isomerase PDI2	0	-0.88	0	0	0	-0.33	0	0	NA	-0.74	NA	0.64	NA	0.19	0.03	0.27
GL50803_14670-Protein disulfide isomerase PDI3	0	1.2	0	-0.67	0	0	0	0	NA	0	NA	0	NA	0.68	0.29	-0.41
GL50803_103713-Protein disulfide isomerase PDI4	0	0	0	0.63	0.61	0	0.51	0.32	0	0	0	0.61	0	0.04	0.28	0.72
GL50803_8064-Protein disulfide isomerase PDI5	0	0.78	0	0	0.65	0	1.08	0	0	0	0	0	NA	-0.28	0.4	0.13
GL50803_16076-Peroxiredoxin 1ai	0	0	1.05	1.14	1.01	1.54	1.74	0.53	NA	0	NA	0.69	NA	NA	NA	NA
GL50803_14521-Peroxiredoxin 1aii	0.51	-1.5	0.94	1.04	0.72	1.38	0	-0.62	0	0.65	0	0	0	-0.31	0.18	0.76
GL50803_15383-Peroxiredoxin 1b	0	0.33	0	0	0	0	0	0.38	0	0	0	-0.29	0	0.09	-0.63	-0.36
GL50803_17151-NAD(P)H:quinone oxidoreductase	0	NA	-0.38	NA	NA	-0.58	NA	-0.69	NA	-0.56	NA	-0.89	NA	NA	NA	NA
GL50803_17150-NAD(P)H:quinone oxidoreductase	0	1.06	0.53	-1.25	-0.93	0	1.01	-0.76	0	0.27	0	-0.68	-0.97	0.55	0.16	-1.34
GL50803_15004-Diaphorase	0	1.5	0	0	1.2	0	1.49	0	NA	0	NA	0	NA	NA	1.08	NA
GL50803_16569-Transcriptional regulator, Sir2 family	0	NA	0	NA	NA	0	NA	-0.29	NA	0	NA	-0.16	NA	NA	NA	NA
GL50803_11676-Sirtuin type 2	0	NA	0	NA	NA	0.28	NA	-0.3	NA	0.76	NA	0	NA	NA	NA	NA
GL50803_10708-Sir2 family protein	0	0	0.34	0.62	0.58	-0.19	0	0.66	0.47	0.2	0	0.37	0	-1.07	-0.1	0.46
GL50803_6942-Sir2 family protein	0	NA	-0.52	NA	NA	0	NA	0	NA	0.44	NA	0.24	NA	NA	NA	NA
GL50803_10707-NAD-dependent histone deacetylase Sir2	0	NA	0	NA	NA	0	NA	1.24	NA	0.44	NA	0.69	NA	NA	NA	NA
GL50803_15009-Flavohemoprotein	0	NA	0.5	NA	NA	0.51	NA	0	0	0	NA	0	NA	NA	NA	NA
GL50803_10358-Flavodiironprotein	0	1.39	0.43	0.54	0.99	1.04	1.3	0	0	-0.35	0	0	0.41	-0.53	-0.03	1.15
GL50803_13350-Alcohol dehydrogenase 3	0	-1.16	0	0	0	-0.52	-1.06	0	0.59	0	0	-0.75	0	-0.06	-0.65	-0.3
GL50803_13608-Acetyl-CoA synthetase	0	0.95	0	-0.26	0	0	1.05	-0.49	NA	0	NA	0.52	NA	-1.2	1.87	0.68
GL50803_61550-Superoxide reductase (Desulfoferredoxin)	0	NA	0.87	NA	NA	1	NA	0	NA	0	NA	0	NA	NA	NA	NA
GL50803_14256-Histone H2A	0	NA	0.99	0	NA	0	NA	0	NA	0	NA	0	NA	NA	NA	NA
GL50803_60379-Ferredoxin Fd1	0	NA	0	NA	NA	0.78	NA	0	NA	0	NA	0	NA	NA	NA	NA
GL50803_21942-NADP-specific glutamate dehydrogenase	0	0.95	-0.59	0	0	1.41	1.41	-1.19	0	0	0.42	-0.8	0	-0.54	0.61	0.86
GL50803_3331-Malate dehydrogenase	0	0.99	-0.45	0	0	0	0.97	-0.36	NA	0.38	NA	0.63	NA	-0.64	-0.23	-0.15
GL50803_93358-Bifunctional acetaldehyde-CoA/alcohol dehydrogenase	0	0	0	0	0	0	0.53	0	0	-0.54	0	1.03	0	-0.52	-0.13	0.15
GL50803_14621-Hypothetical protein	0	0	0	0	0	0	0	0.22	NA	-0.2	NA	-0.33	NA	NA	NA	NA
GL50803_3042-Hybrid cluster protein	0.83	1.86	0	0.58	0.83	0.96	-0.63	0.48	0	-0.46	0	0.5	0	-0.04	-1.11	0.12

## Sheet: Selected Oxidoreductases
Function	M1NRr	M1NRp	M1r	M1p	M1_trp	M2r	M2p	JWBr	JWBp	J106r	J106p	J713r	J713p	MC4p	M106p	M713p
GL50803_17063-PFOR 1	0	0.51	0	0	0	0	-2.86	-0.83	-0.52	-0.44	0	0	0	-0.57	-1.59	0.2
GL50803_114609-PFOR 2	0	0	0	0	0	0	-1.85	0	-0.75	0	0	0	0	-0.82	-1.02	-0.16
GL50803_9827-Thioredoxin reductase	0	0	0	0	0	0	0.41	0	-0.56	0	0.63	0.65	0	0.63	0.47	0.94
GL50803_33769-NADH oxidase	0	-0.65	0	0	0	0	0	-0.63	0	0	0	0	0	-0.52	-0.16	-0.18
GL50803_10358-Flavodiironprotein	0	1.39	0.43	0.54	0.99	1.04	1.3	0	0	-0.35	0	0	0.41	-0.53	-0.03	1.15
GL50803_61550-Superoxide reductase (Desulfoferredoxin)	0	NA	0.87	NA	NA	1	NA	0	NA	0	NA	0	NA	NA	NA	NA
GL50803_16076-Peroxiredoxin 1ai	0	0	1.05	1.14	1.01	1.54	1.74	0.53	NA	0	NA	0.69	NA	NA	NA	NA
GL50803_14521-Peroxiredoxin 1aii	0.51	-1.5	0.94	1.04	0.72	1.38	0	-0.62	0	0.65	0	0	0	-0.31	0.18	0.76
GL50803_3042-Hybrid cluster protein	0.83	1.86	0	0.58	0.83	0.96	-0.63	0.48	0	-0.46	0	0.5	0	-0.04	-1.11	0.12
GL50803_22677-Nitroreductase Fd-NR2(NR1)	0	0	-0.66	-0.59	-0.95	-0.47	NA	-0.48	-0.49	-0.95	-0.49	-0.75	-1.36	-0.49	-0.31	-0.21
GL50803_6175-Nitroreductase Fd-NR1(NR2)	0	NA	0	NA	NA	0	NA	-0.46	NA	0.78	NA	-0.89	NA	NA	NA	NA
GL50803_8377-Putative TM nitroreductase	0	0.79	0.54	0.73	0.69	0.64	0.91	-1.48	NA	0	NA	-1.73	NA	NA	NA	0.01
GL50803_15307-NTR1	0	-1.16	0	0	0	0	NA	0	NA	0	NA	-1.09	NA	NA	NA	NA
GL50803_17151-NAD(P)H:quinone oxidoreductase	0	NA	-0.38	NA	NA	-0.58	NA	-0.69	NA	-0.56	NA	-0.89	NA	NA	NA	NA
GL50803_17150-NAD(P)H:quinone oxidoreductase	0	1.06	0.53	-1.25	-0.93	0	1.01	-0.76	0	0.27	0	-0.68	-0.97	0.55	0.16	-1.34
GL50803_15004-Diaphorase	0	1.5	0	0	1.2	0	1.49	0	NA	0	NA	0	NA	NA	1.08	NA
GL50803_9719-FAD/FMN dependent oxidoreductase	0	-0.83	0	0	-0.34	0.25	-0.41	-0.34	NA	-0.56	NA	-0.37	NA	-0.18	-0.07	0.27

## Sheet: Ribosomal_proteins
Function	M1NRr	M1NRp	M1r	M1p	M1_trp	M2r	M2p	JWBr	JWBp	J106r	J106p	J713r	J713p	MC4p	M106p	M713p
GL50803_8035-Ribosome biogenesis protein ERB1	0	0.95	0.7	0.97	1	0.26	0.58	0	0	0.49	0	0.37	0	NA	NA	NA
GL50803_16310-Ribosomal protein L27a	0	-0.66	0.95	-0.34	-0.53	0.4	0	0	NA	0	NA	0	NA	-0.56	-0.68	-0.67
GL50803_16298-Ribosomal protein S27a	0	1.49	0	0	0	0	1.7	0	NA	0	NA	0	NA	-0.54	-0.89	-0.66
GL50803_17056-Ribosomal protein L6	0	-0.82	0	-0.42	-0.46	0.57	-0.97	0	0	0	0	0	0	-0.62	-0.61	-0.69
GL50803_17054-Acidic ribosomal protein P0	0	-0.77	0.63	0	-0.44	0.64	-0.73	0	NA	0	NA	0.71	NA	-0.7	-0.59	-0.79
GL50803_17154-Ribosomal RNA-processing protein 7	0	NA	0	NA	NA	-0.9	NA	-0.68	0	-0.54	NA	-0.77	NA	NA	NA	NA
GL50803_10091-Ribosomal protein L23	0	0	0	0	0	0	0	0	NA	-0.36	NA	0	NA	-0.88	-0.8	-0.68
GL50803_16265-Ribosomal protein S3a	0	0	0	-0.63	-0.72	0	-0.98	-0.47	NA	0	NA	0	NA	-0.64	-0.73	-0.64
GL50803_8415-Nop53 (60S ribosomal biogenesis)	0	0	0.46	0	0	-0.26	0	0	NA	0	NA	-0.18	NA	NA	NA	NA
GL50803_14699-Ribosomal protein S23	0	-0.56	0	-0.55	0	0	0	-0.59	NA	0	NA	0	NA	-0.42	-0.46	-0.58
GL50803_16114-Ribosomal protein L36e	0	-2.27	0	0	0	0	0	-0.5	-1.57	-0.29	0	0	NA	-1.95	-1.62	-0.91
GL50803_16086-Ribosomal protein L8	0	-0.75	0	0	0	0	-0.86	-0.75	-0.8	0	0	0	0	-1.46	-1.45	-0.76
GL50803_14457-Ribosomal protein L29e	0	0	0.81	0	-0.86	0.61	0	0	-0.99	0	0	0	0	NA	NA	NA
GL50803_9810-Ribosomal protein L44	0	0	0	-0.34	0	0	0.49	-0.68	NA	0	NA	-0.31	NA	-1.23	-1.03	-0.86
GL50803_14321-Ribosomal protein L30	0	-2.05	0	0	-0.77	0	-1.96	-0.59	NA	-0.34	NA	0	NA	-0.58	-0.28	-0.64
GL50803_15260-Ribosomal protein S15	0	0	0	0	0	1.17	0	-0.6	-0.78	0	0	0	0	-1.28	-1.21	-0.67
GL50803_17547-Ribosomal protein L4	0	0	0	0	0	0.73	0	0	0	0	0	0	0	-0.55	-0.73	-0.7
GL50803_39483-Ribosomal protein S29e	0	-1.8	0.67	0	-0.58	0	-1.4	-0.76	0	0	0	0	0	-0.4	-0.46	-0.67
GL50803_33862-Ribosomal protein S12	0	0	0	-0.51	0	0	0	-0.58	0	0	-0.38	0	0	-0.43	-0.22	-0.5
GL50803_5517-Ribosomal protein L37a	0	NA	0	-0.79	0	0	0	-1.12	0	0	0	-1.04	0	-0.76	-0.98	-0.78
GL50803_13412-Ribosomal protein L10	0	-0.83	0.42	0	0	-0.43	-0.89	0	-0.47	-0.9	-0.41	0	NA	0.45	NA	-0.07
GL50803_8118-Ribosomal protein S2	0	0	0	0	0	0	0	-0.82	0	-0.53	0	-0.63	0	-0.6	-0.47	-0.55
GL50803_5593-Ribosomal protein L11	0	-0.52	0	-0.45	0	0	-0.37	0	-0.56	0	0	0	0	-0.63	-0.36	-0.62
GL50803_7766-Ribosomal protein SA	0	-1.75	0	0	-0.73	0	-1.48	-0.45	NA	0	NA	-0.62	NA	-0.49	-0.86	-0.54
GL50803_98056-Ribosomal protein L17	0	0	0	-0.53	-0.43	0	0	0	-0.53	0	0	0	0	-0.67	-0.68	-0.78
GL50803_1345-Ribosomal protein L10a	0	0	0	0	-0.38	0	0	0	NA	0	NA	0	NA	-0.76	-0.65	-0.73
GL50803_16652-Ribosomal protein S13	0	0	0	-0.59	-0.51	0	0	0	NA	0	NA	0	NA	-0.38	-0.49	-0.57
GL50803_14329-Ribosomal protein S7e	0	0.44	-0.36	-0.3	0	0	0	-0.37	0	0	0	-0.87	0	-0.36	-0.52	-0.54
GL50803_14327-Ribosomal RNA-processing protein 8	0	NA	-0.48	NA	NA	0	NA	-0.32	NA	0	NA	-0.38	NA	NA	NA	NA
GL50803_16387-Ribosomal protein L18a	0	0.6	0	0	0	0	0.51	0	-0.56	0	0	-0.3	0	-0.72	-0.63	-0.76
GL50803_6177-Ribosome subunit biogenesis protein NIP7	0	0	0	0	0	0	0	-0.4	NA	0	NA	-0.49	NA	NA	NA	-0.18
GL50803_19003-Ribosomal protein L24A	0	-0.97	0	0	-0.66	0	-1.22	-0.55	NA	0	NA	-0.4	NA	-0.73	-0.81	-0.74
GL50803_6133-Ribosomal protein L29	0	0	0.53	0	0	0	-0.74	0	NA	0	NA	0	NA	-1.17	-0.66	-0.73
GL50803_6135-Ribosomal protein S17	0	0	0	0	0	0	-1.11	-0.27	-0.39	0	-0.38	-0.46	0	-0.88	-0.87	-0.63
[truncated: 106 more rows]

[truncated: 1 more sheets: RNA binding proteins]
